# Supplementary material for: Physiological potential and evolutionary trajectories of syntrophic sulfate-reducing bacterial partners of anaerobic methanotrophic archaea
Source: PLoS Biol. 2023 Sep 25;21(9):e3002292. doi: 10.1371/journal.pbio.3002292 (PMC10553843; doi:10.1371/journal.pbio.3002292)
Supplement: S1 Table — (XLSX) [file pbio.3002292.s020.xlsx]

## Sheet: table_filtered
Assembly	Domain	Phylum	Class	Order	Family	Genus	Species
GB_GCA_003646705.1	d__Bacteria	p__Desulfobacterota	c__BSN033	o__B13-G15	f__B13-G15	g__B13-G15	s__B13-G15 sp003646705	Not a known syntrophic partner of ANME
GB_GCA_003646585.1	d__Bacteria	p__Desulfobacterota	c__BSN033	o__B13-G15	f__B13-G15	g__B73-G16	s__B73-G16 sp003646585	Not a known syntrophic partner of ANME
GB_GCA_003646745.1	d__Bacteria	p__Desulfobacterota	c__BSN033	o__B13-G15	f__RBG-16-54-18	g__B11-G15	s__B11-G15 sp003646745	Not a known syntrophic partner of ANME
GB_GCA_001797745.1	d__Bacteria	p__Desulfobacterota	c__BSN033	o__B13-G15	f__RBG-16-54-18	g__RBG-13-52-11	s__RBG-13-52-11 sp001797745	Not a known syntrophic partner of ANME
GB_GCA_001797905.1	d__Bacteria	p__Desulfobacterota	c__BSN033	o__B13-G15	f__RBG-16-54-18	g__RBG-16-54-11	s__RBG-16-54-11 sp001797905	Not a known syntrophic partner of ANME
GB_GCA_001797935.1	d__Bacteria	p__Desulfobacterota	c__BSN033	o__B13-G15	f__RBG-16-54-18	g__RBG-16-54-18	s__RBG-16-54-18 sp001797935	Not a known syntrophic partner of ANME
GB_GCA_001798855.1	d__Bacteria	p__Desulfobacterota	c__BSN033	o__BSN033	f__UBA1163	g__RBG-16-49-23	s__RBG-16-49-23 sp001798855	Not a known syntrophic partner of ANME
GB_GCA_002311635.1	d__Bacteria	p__Desulfobacterota	c__BSN033	o__BSN033	f__UBA1163	g__UBA1163	s__UBA1163 sp002311635	Not a known syntrophic partner of ANME
GB_GCA_002327885.1	d__Bacteria	p__Desulfobacterota	c__BSN033	o__BSN033	f__UBA1163	g__UBA1163	s__UBA1163 sp002327885	Not a known syntrophic partner of ANME
GB_GCA_002327985.1	d__Bacteria	p__Desulfobacterota	c__BSN033	o__BSN033	f__UBA1163	g__UBA1163	s__UBA1163 sp002327985	Not a known syntrophic partner of ANME
GB_GCA_002780715.1	d__Bacteria	p__Desulfobacterota	c__BSN033	o__BSN033	f__UBA1163	g__UBA1163	s__UBA1163 sp002780715	Not a known syntrophic partner of ANME
GB_GCA_001304105.1	d__Bacteria	p__Desulfobacterota	c__BSN033	o__SM23-61	f__SM23-61	g__SM23-61	s__SM23-61 sp001304105	Not a known syntrophic partner of ANME
GB_GCA_003154025.1	d__Bacteria	p__Desulfobacterota	c__BSN033	o__SM23-61	f__SM23-61	g__SM23-61	s__SM23-61 sp003154025	Not a known syntrophic partner of ANME
GB_GCA_002782605.1	d__Bacteria	p__Desulfobacterota	c__BSN033	o__UBA8473	f__UBA8473	g__UBA8473	s__UBA8473 sp002782605	Not a known syntrophic partner of ANME
GB_GCA_003599365.1	d__Bacteria	p__Desulfobacterota	c__BSN033	o__UBA8473	f__UBA8473	g__UBA8473	s__UBA8473 sp003599365	Not a known syntrophic partner of ANME
GB_GCA_001577715.1	d__Bacteria	p__Desulfobacterota	c__Desulfarculia	o__Adiutricales	f__Adiutricaceae	g__Adiutrix	s__Adiutrix intracellularis	Not a known syntrophic partner of ANME
RS_GCF_000143965.1	d__Bacteria	p__Desulfobacterota	c__Desulfarculia	o__Desulfarculales	f__Desulfarculaceae	g__Desulfarculus	s__Desulfarculus baarsii	Not a known syntrophic partner of ANME
RS_GCF_001184205.1	d__Bacteria	p__Desulfobacterota	c__Desulfarculia	o__Desulfarculales	f__Desulfarculaceae	g__Desulfocarbo	s__Desulfocarbo indianensis	Not a known syntrophic partner of ANME
RS_GCF_000931935.2	d__Bacteria	p__Desulfobacterota	c__Desulfarculia	o__Desulfarculales	f__Desulfarculaceae	g__Dethiosulfatarculus	s__Dethiosulfatarculus sandiegensis	Not a known syntrophic partner of ANME
GB_GCA_002011835.1	d__Bacteria	p__Desulfobacterota	c__Desulfarculia	o__Desulfarculales	f__Desulfarculaceae	g__JdFR-95	s__JdFR-95 sp002011835	Not a known syntrophic partner of ANME
GB_GCA_003605055.1	d__Bacteria	p__Desulfobacterota	c__Desulfarculia	o__Desulfarculales	f__Desulfarculaceae	g__SURF-10	s__SURF-10 sp003605055	Not a known syntrophic partner of ANME
GB_GCA_002779455.1	d__Bacteria	p__Desulfobacterota	c__Desulfobaccia	o__Desulfobaccales	f__0-14-0-80-60-11	g__0-14-0-80-60-11	s__0-14-0-80-60-11 sp002779455	Not a known syntrophic partner of ANME
GB_GCA_003599195.1	d__Bacteria	p__Desulfobacterota	c__Desulfobaccia	o__Desulfobaccales	f__0-14-0-80-60-11	g__SURF-52	s__SURF-52 sp003599195	Not a known syntrophic partner of ANME
RS_GCF_000195295.1	d__Bacteria	p__Desulfobacterota	c__Desulfobaccia	o__Desulfobaccales	f__Desulfobaccaceae	g__Desulfobacca	s__Desulfobacca acetoxidans	Not a known syntrophic partner of ANME
GB_GCA_002049795.1	d__Bacteria	p__Desulfobacterota	c__Desulfobaccia	o__Desulfobaccales	f__Desulfobaccaceae	g__Desulfobacca_B	s__Desulfobacca_B sp002049795	Not a known syntrophic partner of ANME
GB_GCA_001797675.1	d__Bacteria	p__Desulfobacterota	c__Desulfobaccia	o__RBG-13-43-22	f__RBG-13-43-22	g__RBG-13-43-22	s__RBG-13-43-22 sp001797675	Not a known syntrophic partner of ANME
GB_GCA_003647435.1	d__Bacteria	p__Desulfobacterota	c__Desulfobacteria	o__C00003060	f__B23-G16	g__B23-G16	s__B23-G16 sp003647435	Not a known syntrophic partner of ANME
GB_GCA_003647275.1	d__Bacteria	p__Desulfobacterota	c__Desulfobacteria	o__C00003060	f__C00003060	g__B60-G16	s__B60-G16 sp003647275	Not a known syntrophic partner of ANME
GB_GCA_001751085.1	d__Bacteria	p__Desulfobacterota	c__Desulfobacteria	o__C00003060	f__C00003060	g__C00003060	s__C00003060 sp001751085	Not a known syntrophic partner of ANME
GB_GCA_001751075.1	d__Bacteria	p__Desulfobacterota	c__Desulfobacteria	o__C00003060	f__S7086C20	g__S7086C20	s__S7086C20 sp001751075	Not a known syntrophic partner of ANME
GB_GCA_003646865.1	d__Bacteria	p__Desulfobacterota	c__Desulfobacteria	o__Desulfatiglandales	f__B111-G9	g__B111-G9	s__B111-G9 sp003646865	Not a known syntrophic partner of ANME
GB_GCA_003646995.1	d__Bacteria	p__Desulfobacterota	c__Desulfobacteria	o__Desulfatiglandales	f__B111-G9	g__B111-G9	s__B111-G9 sp003646995	Not a known syntrophic partner of ANME
GB_GCA_003646975.1	d__Bacteria	p__Desulfobacterota	c__Desulfobacteria	o__Desulfatiglandales	f__B17-G16	g__B17-G16	s__B17-G16 sp003646975	Not a known syntrophic partner of ANME
GB_GCA_003646815.1	d__Bacteria	p__Desulfobacterota	c__Desulfobacteria	o__Desulfatiglandales	f__B17-G16	g__B46-G9	s__B46-G9 sp003646815	Not a known syntrophic partner of ANME
GB_GCA_003646935.1	d__Bacteria	p__Desulfobacterota	c__Desulfobacteria	o__Desulfatiglandales	f__B25-G16	g__B25-G16	s__B25-G16 sp003646935	Not a known syntrophic partner of ANME
GB_GCA_003646875.1	d__Bacteria	p__Desulfobacterota	c__Desulfobacteria	o__Desulfatiglandales	f__B25-G16	g__B33-G16	s__B33-G16 sp003646875	Not a known syntrophic partner of ANME
GB_GCA_001874005.1	d__Bacteria	p__Desulfobacterota	c__Desulfobacteria	o__Desulfatiglandales	f__CG2-30-51-40	g__CG2-30-51-40	s__CG2-30-51-40 sp001874005	Not a known syntrophic partner of ANME
GB_GCA_003599015.1	d__Bacteria	p__Desulfobacterota	c__Desulfobacteria	o__Desulfatiglandales	f__CG2-30-51-40	g__CG2-30-51-40	s__CG2-30-51-40 sp003599015	Not a known syntrophic partner of ANME
RS_GCF_000422285.1	d__Bacteria	p__Desulfobacterota	c__Desulfobacteria	o__Desulfatiglandales	f__Desulfatiglandaceae	g__Desulfatiglans	s__Desulfatiglans anilini	Not a known syntrophic partner of ANME
GB_GCA_002840535.1	d__Bacteria	p__Desulfobacterota	c__Desulfobacteria	o__Desulfatiglandales	f__HGW-15	g__HGW-15	s__HGW-15 sp002840535	Not a known syntrophic partner of ANME
GB_GCA_003819975.1	d__Bacteria	p__Desulfobacterota	c__Desulfobacteria	o__Desulfatiglandales	f__HGW-15	g__RPPU01	s__RPPU01 sp003819975	Not a known syntrophic partner of ANME
GB_GCA_002050025.1	d__Bacteria	p__Desulfobacterota	c__Desulfobacteria	o__Desulfatiglandales	f__NaphS2	g__4484-190-2	s__4484-190-2 sp002050025	Not a known syntrophic partner of ANME
RS_GCF_000179315.1	d__Bacteria	p__Desulfobacterota	c__Desulfobacteria	o__Desulfatiglandales	f__NaphS2	g__NaphS2	s__NaphS2 sp000179315	Not a known syntrophic partner of ANME
GB_GCA_002424495.1	d__Bacteria	p__Desulfobacterota	c__Desulfobacteria	o__Desulfatiglandales	f__NaphS2	g__UBA5623	s__UBA5623 sp002424495	Not a known syntrophic partner of ANME
GB_GCA_900258555.1	d__Bacteria	p__Desulfobacterota	c__Desulfobacteria	o__Desulfatiglandales	f__NaphS2	g__UBA5623	s__UBA5623 sp900258555	Not a known syntrophic partner of ANME
GB_GCA_002084545.1	d__Bacteria	p__Desulfobacterota	c__Desulfobacteria	o__Desulfobacterales	f__4572-123	g__4572-123	s__4572-123 sp002084545	Not a known syntrophic partner of ANME
GB_GCA_003647375.1	d__Bacteria	p__Desulfobacterota	c__Desulfobacteria	o__Desulfobacterales	f__B30-G6	g__B30-G6	s__B30-G6 sp003647375	Not a known syntrophic partner of ANME
RS_GCF_000472805.1	d__Bacteria	p__Desulfobacterota	c__Desulfobacteria	o__Desulfobacterales	f__BuS5	g__BuS5	s__BuS5 sp000472805	Not a known syntrophic partner of ANME
GB_GCA_001751005.1	d__Bacteria	p__Desulfobacterota	c__Desulfobacteria	o__Desulfobacterales	f__BuS5	g__S5133MH16	s__S5133MH16 sp001751005	Not a known syntrophic partner of ANME
GB_GCA_004193595.1	d__Bacteria	p__Desulfobacterota	c__Desulfobacteria	o__Desulfobacterales	f__BuS5	g__S5133MH16	s__S5133MH16 sp004193595	Not a known syntrophic partner of ANME
GB_GCA_002868985.1	d__Bacteria	p__Desulfobacterota	c__Desulfobacteria	o__Desulfobacterales	f__BuS5	g__UBA11574	s__UBA11574 sp002868985	Not a known syntrophic partner of ANME
GB_GCA_003486165.1	d__Bacteria	p__Desulfobacterota	c__Desulfobacteria	o__Desulfobacterales	f__BuS5	g__UBA11574	s__UBA11574 sp003486165	Not a known syntrophic partner of ANME
GB_GCA_900659855.1	d__Bacteria	p__Desulfobacterota	c__Desulfobacteria	o__Desulfobacterales	f__CR-1	g__CR-1	s__CR-1 sp900659855	Not a known syntrophic partner of ANME
RS_GCF_000429905.1	d__Bacteria	p__Desulfobacterota	c__Desulfobacteria	o__Desulfobacterales	f__Desulfatibacillaceae	g__Desulfatibacillum	s__Desulfatibacillum aliphaticivorans	Not a known syntrophic partner of ANME
RS_GCF_900142135.1	d__Bacteria	p__Desulfobacterota	c__Desulfobacteria	o__Desulfobacterales	f__Desulfatibacillaceae	g__Desulfatibacillum	s__Desulfatibacillum alkenivorans	Not a known syntrophic partner of ANME
RS_GCF_000429925.1	d__Bacteria	p__Desulfobacterota	c__Desulfobacteria	o__Desulfobacterales	f__Desulfatirhabdiaceae	g__Desulfatirhabdium	s__Desulfatirhabdium butyrativorans	Not a known syntrophic partner of ANME
GB_GCA_001443525.1	d__Bacteria	p__Desulfobacterota	c__Desulfobacteria	o__Desulfobacterales	f__Desulfatirhabdiaceae	g__RAAP-1	s__RAAP-1 sp001443525	Not a known syntrophic partner of ANME
GB_GCA_002382065.1	d__Bacteria	p__Desulfobacterota	c__Desulfobacteria	o__Desulfobacterales	f__Desulfatirhabdiaceae	g__UBA4064	s__UBA4064 sp002382065	Not a known syntrophic partner of ANME
GB_GCA_002084425.1	d__Bacteria	p__Desulfobacterota	c__Desulfobacteria	o__Desulfobacterales	f__Desulfobacteraceae	g__4572-130	s__4572-130 sp002084425	Not a known syntrophic partner of ANME
RS_GCF_900170035.1	d__Bacteria	p__Desulfobacterota	c__Desulfobacteria	o__Desulfobacterales	f__Desulfobacteraceae	g__Desulfamplus	s__Desulfamplus magnetovallimortis	Not a known syntrophic partner of ANME
RS_GCF_000373985.1	d__Bacteria	p__Desulfobacterota	c__Desulfobacteria	o__Desulfobacterales	f__Desulfobacteraceae	g__Desulfobacter	s__Desulfobacter curvatus	Not a known syntrophic partner of ANME
RS_GCF_004319545.1	d__Bacteria	p__Desulfobacterota	c__Desulfobacteria	o__Desulfobacterales	f__Desulfobacteraceae	g__Desulfobacter	s__Desulfobacter hydrogenophilus	Not a known syntrophic partner of ANME
RS_GCF_000233695.2	d__Bacteria	p__Desulfobacterota	c__Desulfobacteria	o__Desulfobacterales	f__Desulfobacteraceae	g__Desulfobacter	s__Desulfobacter postgatei	Not a known syntrophic partner of ANME
GB_GCA_002747145.1	d__Bacteria	p__Desulfobacterota	c__Desulfobacteria	o__Desulfobacterales	f__Desulfobacteraceae	g__Desulfobacter	s__Desulfobacter postgatei_A	Not a known syntrophic partner of ANME
GB_GCA_003252055.1	d__Bacteria	p__Desulfobacterota	c__Desulfobacteria	o__Desulfobacterales	f__Desulfobacteraceae	g__Desulfobacter	s__Desulfobacter postgatei_B	Not a known syntrophic partner of ANME
GB_GCA_003538835.1	d__Bacteria	p__Desulfobacterota	c__Desulfobacteria	o__Desulfobacterales	f__Desulfobacteraceae	g__Desulfobacter	s__Desulfobacter sp003538835	Not a known syntrophic partner of ANME
RS_GCF_000745975.1	d__Bacteria	p__Desulfobacterota	c__Desulfobacteria	o__Desulfobacterales	f__Desulfobacteraceae	g__Desulfobacter	s__Desulfobacter vibrioformis	Not a known syntrophic partner of ANME
RS_GCF_900176365.1	d__Bacteria	p__Desulfobacterota	c__Desulfobacteria	o__Desulfobacterales	f__Desulfobacteraceae	g__Desulfobacterium_A	s__Desulfobacterium_A vacuolatum	Not a known syntrophic partner of ANME
RS_GCF_000020365.1	d__Bacteria	p__Desulfobacterota	c__Desulfobacteria	o__Desulfobacterales	f__Desulfobacteraceae	g__Desulfobacterium_B	s__Desulfobacterium_B autotrophicum	Not a known syntrophic partner of ANME
GB_GCA_001799395.1	d__Bacteria	p__Desulfobacterota	c__Desulfobacteria	o__Desulfobacterales	f__Desulfobacteraceae	g__Desulfobacula	s__Desulfobacula sp001799395	Not a known syntrophic partner of ANME
GB_GCA_003647385.1	d__Bacteria	p__Desulfobacterota	c__Desulfobacteria	o__Desulfobacterales	f__Desulfobacteraceae	g__Desulfobacula	s__Desulfobacula sp003647385	Not a known syntrophic partner of ANME
RS_GCF_000307105.1	d__Bacteria	p__Desulfobacterota	c__Desulfobacteria	o__Desulfobacterales	f__Desulfobacteraceae	g__Desulfobacula	s__Desulfobacula toluolica	Not a known syntrophic partner of ANME
RS_GCF_000420085.1	d__Bacteria	p__Desulfobacterota	c__Desulfobacteria	o__Desulfobacterales	f__Desulfobacteraceae	g__Desulfospira	s__Desulfospira joergensenii	Not a known syntrophic partner of ANME
RS_GCF_000421285.1	d__Bacteria	p__Desulfobacterota	c__Desulfobacteria	o__Desulfobacterales	f__Desulfobacteraceae	g__Desulfotignum	s__Desulfotignum balticum	Not a known syntrophic partner of ANME
RS_GCF_000350545.1	d__Bacteria	p__Desulfobacterota	c__Desulfobacteria	o__Desulfobacterales	f__Desulfobacteraceae	g__Desulfotignum	s__Desulfotignum phosphitoxidans	Not a known syntrophic partner of ANME
GB_GCA_004796375.1	d__Bacteria	p__Desulfobacterota	c__Desulfobacteria	o__Desulfobacterales	f__Desulfobacteraceae	g__MADRE2	s__MADRE2 sp004796375	Not a known syntrophic partner of ANME
GB_GCA_002085465.1	d__Bacteria	p__Desulfobacterota	c__Desulfobacteria	o__Desulfobacterales	f__Desulfobacteraceae	g__NBML01	s__NBML01 sp002085465	Not a known syntrophic partner of ANME
GB_GCA_002084385.1	d__Bacteria	p__Desulfobacterota	c__Desulfobacteria	o__Desulfobacterales	f__Desulfobacteraceae_A	g__NBLS01	s__NBLS01 sp002084385	Not a known syntrophic partner of ANME
RS_GCF_001854245.1	d__Bacteria	p__Desulfobacterota	c__Desulfobacteria	o__Desulfobacterales	f__Desulfococcaceae	g__Desulfococcus	s__Desulfococcus multivorans	Not a known syntrophic partner of ANME
RS_GCF_003851005.1	d__Bacteria	p__Desulfobacterota	c__Desulfobacteria	o__Desulfobacterales	f__Desulfococcaceae	g__Desulfonema	s__Desulfonema ishimotonii	Not a known syntrophic partner of ANME
RS_GCF_900101345.1	d__Bacteria	p__Desulfobacterota	c__Desulfobacteria	o__Desulfobacterales	f__Desulfolunaceae	g__Desulfoluna	s__Desulfoluna spongiiphila	Not a known syntrophic partner of ANME
RS_GCF_006175995.1	d__Bacteria	p__Desulfobacterota	c__Desulfobacteria	o__Desulfobacterales	f__Desulforegulaceae	g__Desulfobotulus	s__Desulfobotulus sp006175995	Not a known syntrophic partner of ANME
RS_GCF_000426225.1	d__Bacteria	p__Desulfobacterota	c__Desulfobacteria	o__Desulfobacterales	f__Desulforegulaceae	g__Desulforegula	s__Desulforegula conservatrix	Not a known syntrophic partner of ANME
GB_GCA_000961655.1	d__Bacteria	p__Desulfobacterota	c__Desulfobacteria	o__Desulfobacterales	f__Desulfosarcinaceae	g__Desulfatitalea	s__Desulfatitalea sp000961655	Not a known syntrophic partner of ANME
GB_GCA_002402905.1	d__Bacteria	p__Desulfobacterota	c__Desulfobacteria	o__Desulfobacterales	f__Desulfosarcinaceae	g__Desulfatitalea	s__Desulfatitalea sp002402905	Not a known syntrophic partner of ANME
GB_GCA_003599575.1	d__Bacteria	p__Desulfobacterota	c__Desulfobacteria	o__Desulfobacterales	f__Desulfosarcinaceae	g__Desulfatitalea	s__Desulfatitalea sp003599575	Not a known syntrophic partner of ANME
RS_GCF_001293685.1	d__Bacteria	p__Desulfobacterota	c__Desulfobacteria	o__Desulfobacterales	f__Desulfosarcinaceae	g__Desulfatitalea	s__Desulfatitalea tepidiphila	Not a known syntrophic partner of ANME
RS_GCF_001311845.1	d__Bacteria	p__Desulfobacterota	c__Desulfobacteria	o__Desulfobacterales	f__Desulfosarcinaceae	g__Desulfosarcina	s__Desulfosarcina cetonica	Not a known syntrophic partner of ANME
GB_GCA_002352605.1	d__Bacteria	p__Desulfobacterota	c__Desulfobacteria	o__Desulfobacterales	f__Desulfosarcinaceae	g__Desulfosarcina	s__Desulfosarcina sp002352605	Not a known syntrophic partner of ANME
GB_GCA_002747175.1	d__Bacteria	p__Desulfobacterota	c__Desulfobacteria	o__Desulfobacterales	f__Desulfosarcinaceae	g__Desulfosarcina	s__Desulfosarcina sp002747175	Not a known syntrophic partner of ANME
GB_GCA_002747365.1	d__Bacteria	p__Desulfobacterota	c__Desulfobacteria	o__Desulfobacterales	f__Desulfosarcinaceae	g__Desulfosarcina	s__Desulfosarcina sp002747365	Not a known syntrophic partner of ANME
GB_GCA_002348005.1	d__Bacteria	p__Desulfobacterota	c__Desulfobacteria	o__Desulfobacterales	f__Desulfosarcinaceae	g__UBA2230	s__UBA2230 sp002348005	Not a known syntrophic partner of ANME
RS_GCF_000018405.1	d__Bacteria	p__Desulfobacterota	c__Desulfobacteria	o__Desulfobacterales	f__Desulfosudaceae	g__Desulfosudis	s__Desulfosudis oleovorans	Not a known syntrophic partner of ANME
GB_GCA_002085115.1	d__Bacteria	p__Desulfobacterota	c__Desulfobacteria	o__Desulfobacterales	f__Desulfosudaceae	g__Desulfosudis	s__Desulfosudis sp002085115	Not a known syntrophic partner of ANME
GB_GCA_004193555.1	d__Bacteria	p__Desulfobacterota	c__Desulfobacteria	o__Desulfobacterales	f__ETH-SRB1	g__ETH-SRB1	s__ETH-SRB1 sp004193555	Not a known syntrophic partner of ANME
GB_GCA_002748835.1	d__Bacteria	p__Desulfobacterota	c__Desulfobacteria	o__Desulfobacterales	f__GCA-2748835	g__GCA-2748835	s__GCA-2748835 sp002748835	Not a known syntrophic partner of ANME
GB_GCA_002753725.1	d__Bacteria	p__Desulfobacterota	c__Desulfobacteria	o__Desulfobacterales	f__Magnetomoraceae	g__Magnetomorum	s__Magnetomorum sp002753725	Not a known syntrophic partner of ANME
RS_GCF_002798115.1	d__Bacteria	p__Desulfobacterota	c__Desulfobacteria	o__Desulfobacterales	f__PESK01	g__Desulfofaba	s__Desulfofaba hansenii	Not a known syntrophic partner of ANME
GB_GCA_003973265.1	d__Bacteria	p__Desulfobacterota	c__Desulfobacteria	o__Desulfobacterales	f__QNYZ01	g__QNYZ01	s__QNYZ01 sp003973265	Not a known syntrophic partner of ANME
GB_GCA_003818505.1	d__Bacteria	p__Desulfobacterota	c__Desulfobacteria	o__Desulfobacterales	f__RPRI01	g__RPRI01	s__RPRI01 sp003818505	Not a known syntrophic partner of ANME
GB_GCA_001303025.1	d__Bacteria	p__Desulfobacterota	c__Desulfobacteria	o__Desulfobacterales	f__SG8-13	g__SG8-13	s__SG8-13 sp001303025	Not a known syntrophic partner of ANME
GB_GCA_007127235.1	d__Bacteria	p__Desulfobacterota	c__Desulfobacteria	o__Desulfobacterales	f__SKZT01	g__SKZT01	s__SKZT01 sp007127235	Not a known syntrophic partner of ANME
GB_GCA_003599475.1	d__Bacteria	p__Desulfobacterota	c__Desulfobacteria	o__Desulfobacterales	f__SURF-15	g__SURF-15	s__SURF-15 sp003599475	Not a known syntrophic partner of ANME
GB_GCA_003551985.1	d__Bacteria	p__Desulfobacterota	c__Desulfobacteria	o__Desulfobacterales	f__SURF-3	g__B1SED10-16	s__B1SED10-16 sp003551985	Not a known syntrophic partner of ANME
GB_GCA_007127175.1	d__Bacteria	p__Desulfobacterota	c__Desulfobacteria	o__Desulfobacterales	f__SURF-3	g__B1SED10-16	s__B1SED10-16 sp007127175	Not a known syntrophic partner of ANME
GB_GCA_007131845.1	d__Bacteria	p__Desulfobacterota	c__Desulfobacteria	o__Desulfobacterales	f__SURF-3	g__B1SED10-16	s__B1SED10-16 sp007131845	Not a known syntrophic partner of ANME
GB_GCA_007134875.1	d__Bacteria	p__Desulfobacterota	c__Desulfobacteria	o__Desulfobacterales	f__SURF-3	g__B1SED10-16	s__B1SED10-16 sp007134875	Not a known syntrophic partner of ANME
GB_GCA_007135795.1	d__Bacteria	p__Desulfobacterota	c__Desulfobacteria	o__Desulfobacterales	f__SURF-3	g__B1SED10-16	s__B1SED10-16 sp007135795	Not a known syntrophic partner of ANME
GB_GCA_007136525.1	d__Bacteria	p__Desulfobacterota	c__Desulfobacteria	o__Desulfobacterales	f__SURF-3	g__B1SED10-16	s__B1SED10-16 sp007136525	Not a known syntrophic partner of ANME
GB_GCA_003599885.1	d__Bacteria	p__Desulfobacterota	c__Desulfobacteria	o__Desulfobacterales	f__SURF-3	g__SURF-3	s__SURF-3 sp003599885	Not a known syntrophic partner of ANME
GB_GCA_003597945.1	d__Bacteria	p__Desulfobacterota	c__Desulfobacteria	o__Desulfobacterales	f__SURF-3	g__SURF-33	s__SURF-33 sp003597945	Not a known syntrophic partner of ANME
GB_GCA_003599865.1	d__Bacteria	p__Desulfobacterota	c__Desulfobacteria	o__Desulfobacterales	f__SURF-7	g__SURF-7	s__SURF-7 sp003599865	Not a known syntrophic partner of ANME
GB_GCA_002771315.1	d__Bacteria	p__Desulfobacterota	c__Desulfobacteria	o__Desulfobacterales	f__UBA2156	g__GCA-002779465	s__GCA-002779465 sp002771315	Not a known syntrophic partner of ANME
GB_GCA_001797695.1	d__Bacteria	p__Desulfobacterota	c__Desulfobacteria	o__Desulfobacterales	f__UBA2156	g__RBG-13-49-15	s__RBG-13-49-15 sp001797695	Not a known syntrophic partner of ANME
GB_GCA_002328165.1	d__Bacteria	p__Desulfobacterota	c__Desulfobacteria	o__Desulfobacterales	f__UBA2156	g__UBA2156	s__UBA2156 sp002328165	Not a known syntrophic partner of ANME
GB_GCA_002327445.1	d__Bacteria	p__Desulfobacterota	c__Desulfobacteria	o__Desulfobacterales	f__UBA2174	g__UBA2174	s__UBA2174 sp002327445	Not a known syntrophic partner of ANME
GB_GCA_002347265.1	d__Bacteria	p__Desulfobacterota	c__Desulfobacteria	o__Desulfobacterales	f__UBA2245	g__UBA2245	s__UBA2245 sp002347265	Not a known syntrophic partner of ANME
GB_GCA_002423615.1	d__Bacteria	p__Desulfobacterota	c__Desulfobacteria	o__Desulfobacterales	f__UBA5616	g__UBA5616	s__UBA5616 sp002423615	Not a known syntrophic partner of ANME
GB_GCA_002432195.1	d__Bacteria	p__Desulfobacterota	c__Desulfobacteria	o__Desulfobacterales	f__UBA5852	g__UBA5852	s__UBA5852 sp002432195	Not a known syntrophic partner of ANME
GB_GCA_002753105.1	d__Bacteria	p__Desulfobacterota	c__Desulfobacteria	o__Desulfobacterales	f__YD0425bin50	g__YD0425bin50	s__YD0425bin50 sp002753105	Not a known syntrophic partner of ANME
GB_GCA_002753225.1	d__Bacteria	p__Desulfobacterota	c__Desulfobacteria	o__Desulfobacterales	f__YD0425bin51	g__YD0425bin51	s__YD0425bin51 sp002753225	Not a known syntrophic partner of ANME
GB_GCA_002868955.1	d__Bacteria	p__Desulfobacterota	c__Desulfobulbia	o__Desulfobulbales	f__BM004	g__BM004	s__BM004 sp002868955	Not a known syntrophic partner of ANME
GB_GCA_001799275.1	d__Bacteria	p__Desulfobacterota	c__Desulfobulbia	o__Desulfobulbales	f__BM004	g__YD12-FULL-57-12	s__YD12-FULL-57-12 sp001799275	Not a known syntrophic partner of ANME
GB_GCA_002897615.1	d__Bacteria	p__Desulfobacterota	c__Desulfobulbia	o__Desulfobulbales	f__Desulfobulbaceae	g__BMS3Abin13	s__BMS3Abin13 sp002897615	Not a known syntrophic partner of ANME
RS_GCF_000621145.1	d__Bacteria	p__Desulfobacterota	c__Desulfobulbia	o__Desulfobulbales	f__Desulfobulbaceae	g__Desulfobulbus	s__Desulfobulbus elongatus	Not a known syntrophic partner of ANME
RS_GCF_002952055.1	d__Bacteria	p__Desulfobacterota	c__Desulfobulbia	o__Desulfobulbales	f__Desulfobulbaceae	g__Desulfobulbus	s__Desulfobulbus oralis	Not a known syntrophic partner of ANME
GB_GCA_000186885.1	d__Bacteria	p__Desulfobacterota	c__Desulfobulbia	o__Desulfobulbales	f__Desulfobulbaceae	g__Desulfobulbus	s__Desulfobulbus propionicus	Not a known syntrophic partner of ANME
GB_GCA_007121995.1	d__Bacteria	p__Desulfobacterota	c__Desulfobulbia	o__Desulfobulbales	f__Desulfobulbaceae	g__Desulfobulbus	s__Desulfobulbus sp007121995	Not a known syntrophic partner of ANME
RS_GCF_000429945.1	d__Bacteria	p__Desulfobacterota	c__Desulfobulbia	o__Desulfobulbales	f__Desulfobulbaceae	g__Desulfobulbus_A	s__Desulfobulbus_A japonicus	Not a known syntrophic partner of ANME
RS_GCF_000429965.1	d__Bacteria	p__Desulfobacterota	c__Desulfobulbia	o__Desulfobulbales	f__Desulfobulbaceae	g__Desulfobulbus_A	s__Desulfobulbus_A mediterraneus	Not a known syntrophic partner of ANME
GB_GCA_002747135.1	d__Bacteria	p__Desulfobacterota	c__Desulfobulbia	o__Desulfobulbales	f__Desulfobulbaceae	g__Desulfobulbus_A	s__Desulfobulbus_A propionicus_A	Not a known syntrophic partner of ANME
GB_GCA_002748755.1	d__Bacteria	p__Desulfobacterota	c__Desulfobulbia	o__Desulfobulbales	f__Desulfobulbaceae	g__Desulfobulbus_A	s__Desulfobulbus_A propionicus_B	Not a known syntrophic partner of ANME
GB_GCA_002746685.1	d__Bacteria	p__Desulfobacterota	c__Desulfobulbia	o__Desulfobulbales	f__Desulfobulbaceae	g__Desulfobulbus_A	s__Desulfobulbus_A propionicus_C	Not a known syntrophic partner of ANME
GB_GCA_002748735.1	d__Bacteria	p__Desulfobacterota	c__Desulfobulbia	o__Desulfobulbales	f__Desulfobulbaceae	g__Desulfobulbus_B	s__Desulfobulbus_B propionicus_A	Not a known syntrophic partner of ANME
GB_GCA_002413355.1	d__Bacteria	p__Desulfobacterota	c__Desulfobulbia	o__Desulfobulbales	f__Desulfobulbaceae	g__Electronema	s__Electronema sp002413355	Not a known syntrophic partner of ANME
GB_GCA_004284765.1	d__Bacteria	p__Desulfobacterota	c__Desulfobulbia	o__Desulfobulbales	f__Desulfobulbaceae	g__Electronema	s__Electronema sp004284765	Not a known syntrophic partner of ANME
GB_GCA_004028505.1	d__Bacteria	p__Desulfobacterota	c__Desulfobulbia	o__Desulfobulbales	f__Desulfobulbaceae	g__Electrothrix	s__Electrothrix aarhusiensis	Not a known syntrophic partner of ANME
GB_GCA_004028495.1	d__Bacteria	p__Desulfobacterota	c__Desulfobulbia	o__Desulfobulbales	f__Desulfobulbaceae	g__Electrothrix	s__Electrothrix marina	Not a known syntrophic partner of ANME
GB_GCA_003978695.1	d__Bacteria	p__Desulfobacterota	c__Desulfobulbia	o__Desulfobulbales	f__Desulfobulbaceae	g__QNYF01	s__QNYF01 sp003978695	Not a known syntrophic partner of ANME
GB_GCA_003508005.1	d__Bacteria	p__Desulfobacterota	c__Desulfobulbia	o__Desulfobulbales	f__Desulfobulbaceae	g__UBA10518	s__UBA10518 sp003508005	Not a known syntrophic partner of ANME
GB_GCA_003604995.1	d__Bacteria	p__Desulfobacterota	c__Desulfobulbia	o__Desulfobulbales	f__Desulfobulbaceae	g__UBA10518	s__UBA10518 sp003604995	Not a known syntrophic partner of ANME
RS_GCF_000341395.1	d__Bacteria	p__Desulfobacterota	c__Desulfobulbia	o__Desulfobulbales	f__Desulfocapsaceae	g__Desulfocapsa	s__Desulfocapsa sulfexigens	Not a known syntrophic partner of ANME
RS_GCF_900130015.1	d__Bacteria	p__Desulfobacterota	c__Desulfobulbia	o__Desulfobulbales	f__Desulfocapsaceae	g__Desulfofustis	s__Desulfofustis glycolicus	Not a known syntrophic partner of ANME
RS_GCF_900143695.1	d__Bacteria	p__Desulfobacterota	c__Desulfobulbia	o__Desulfobulbales	f__Desulfocapsaceae	g__Desulfopila	s__Desulfopila aestuarii	Not a known syntrophic partner of ANME
RS_GCF_005116655.1	d__Bacteria	p__Desulfobacterota	c__Desulfobulbia	o__Desulfobulbales	f__Desulfocapsaceae	g__Desulfopila	s__Desulfopila sp005116655	Not a known syntrophic partner of ANME
RS_GCF_005116675.1	d__Bacteria	p__Desulfobacterota	c__Desulfobulbia	o__Desulfobulbales	f__Desulfocapsaceae	g__Desulfopila	s__Desulfopila sp005116675	Not a known syntrophic partner of ANME
RS_GCF_900104445.1	d__Bacteria	p__Desulfobacterota	c__Desulfobulbia	o__Desulfobulbales	f__Desulfocapsaceae	g__Desulforhopalus	s__Desulforhopalus singaporensis	Not a known syntrophic partner of ANME
GB_GCA_000961725.1	d__Bacteria	p__Desulfobacterota	c__Desulfobulbia	o__Desulfobulbales	f__Desulfocapsaceae	g__Desulforhopalus	s__Desulforhopalus sp000961725	Not a known syntrophic partner of ANME
GB_GCA_001799365.1	d__Bacteria	p__Desulfobacterota	c__Desulfobulbia	o__Desulfobulbales	f__Desulfocapsaceae	g__Desulforhopalus	s__Desulforhopalus sp001799365	Not a known syntrophic partner of ANME
GB_GCA_002733995.1	d__Bacteria	p__Desulfobacterota	c__Desulfobulbia	o__Desulfobulbales	f__Desulfocapsaceae	g__Desulforhopalus	s__Desulforhopalus sp002733995	Not a known syntrophic partner of ANME
GB_GCA_002747825.1	d__Bacteria	p__Desulfobacterota	c__Desulfobulbia	o__Desulfobulbales	f__Desulfocapsaceae	g__Desulforhopalus	s__Desulforhopalus sp002747825	Not a known syntrophic partner of ANME
RS_GCF_005116575.1	d__Bacteria	p__Desulfobacterota	c__Desulfobulbia	o__Desulfobulbales	f__Desulfocapsaceae	g__Desulforhopalus	s__Desulforhopalus sp005116575	Not a known syntrophic partner of ANME
RS_GCF_005116645.1	d__Bacteria	p__Desulfobacterota	c__Desulfobulbia	o__Desulfobulbales	f__Desulfocapsaceae	g__Desulforhopalus	s__Desulforhopalus sp005116645	Not a known syntrophic partner of ANME
RS_GCF_000025945.1	d__Bacteria	p__Desulfobacterota	c__Desulfobulbia	o__Desulfobulbales	f__Desulfocapsaceae	g__Desulfotalea	s__Desulfotalea psychrophila	Not a known syntrophic partner of ANME
GB_GCA_002747805.1	d__Bacteria	p__Desulfobacterota	c__Desulfobulbia	o__Desulfobulbales	f__Desulfocapsaceae	g__GCA-2747805	s__GCA-2747805 sp002747805	Not a known syntrophic partner of ANME
GB_GCA_004796425.1	d__Bacteria	p__Desulfobacterota	c__Desulfobulbia	o__Desulfobulbales	f__Desulfocapsaceae	g__MADRE3	s__MADRE3 sp004796425	Not a known syntrophic partner of ANME
GB_GCA_003500125.1	d__Bacteria	p__Desulfobacterota	c__Desulfobulbia	o__Desulfobulbales	f__Desulfocapsaceae	g__PB-SRB1	s__PB-SRB1 sp003500125	Not a known syntrophic partner of ANME
GB_GCA_003249645.1	d__Bacteria	p__Desulfobacterota	c__Desulfobulbia	o__Desulfobulbales	f__Desulfocapsaceae	g__SZUA-575	s__SZUA-575 sp003249645	Not a known syntrophic partner of ANME
GB_GCA_000769715.1	d__Bacteria	p__Desulfobacterota	c__Desulfobulbia	o__Desulfobulbales	f__Desulfocapsaceae	g__Tol-SR	s__Tol-SR sp000769715	Not a known syntrophic partner of ANME
GB_GCA_002327225.1	d__Bacteria	p__Desulfobacterota	c__Desulfobulbia	o__Desulfobulbales	f__Desulfocapsaceae	g__UBA2270	s__UBA2270 sp002327225	Not a known syntrophic partner of ANME
GB_GCA_002347085.1	d__Bacteria	p__Desulfobacterota	c__Desulfobulbia	o__Desulfobulbales	f__Desulfocapsaceae	g__UBA2270	s__UBA2270 sp002347085	Not a known syntrophic partner of ANME
GB_GCA_002347745.1	d__Bacteria	p__Desulfobacterota	c__Desulfobulbia	o__Desulfobulbales	f__Desulfocapsaceae	g__UBA2270	s__UBA2270 sp002347745	Not a known syntrophic partner of ANME
GB_GCA_002424635.1	d__Bacteria	p__Desulfobacterota	c__Desulfobulbia	o__Desulfobulbales	f__Desulfocapsaceae	g__UBA2270	s__UBA2270 sp002424635	Not a known syntrophic partner of ANME
GB_GCA_001750925.1	d__Bacteria	p__Desulfobacterota	c__Desulfobulbia	o__Desulfobulbales	f__Desulfocapsaceae	g__UBA2775	s__UBA2775 sp001750925	Not a known syntrophic partner of ANME
GB_GCA_002352445.1	d__Bacteria	p__Desulfobacterota	c__Desulfobulbia	o__Desulfobulbales	f__Desulfocapsaceae	g__UBA2775	s__UBA2775 sp002352445	Not a known syntrophic partner of ANME
GB_GCA_003509305.1	d__Bacteria	p__Desulfobacterota	c__Desulfobulbia	o__Desulfobulbales	f__Desulfocapsaceae	g__UBA8130	s__UBA8130 sp003509305	Not a known syntrophic partner of ANME
GB_GCA_002868945.1	d__Bacteria	p__Desulfobacterota	c__Desulfobulbia	o__Desulfobulbales	f__Desulfurivibrionaceae	g__BM506	s__BM506 sp002868945	Not a known syntrophic partner of ANME
GB_GCA_001873115.1	d__Bacteria	p__Desulfobacterota	c__Desulfobulbia	o__Desulfobulbales	f__Desulfurivibrionaceae	g__CG2-30-60-27	s__CG2-30-60-27 sp001873115	Not a known syntrophic partner of ANME
GB_GCA_001914235.1	d__Bacteria	p__Desulfobacterota	c__Desulfobulbia	o__Desulfobulbales	f__Desulfurivibrionaceae	g__DB1	s__DB1 sp001914235	Not a known syntrophic partner of ANME
RS_GCF_000092205.1	d__Bacteria	p__Desulfobacterota	c__Desulfobulbia	o__Desulfobulbales	f__Desulfurivibrionaceae	g__Desulfurivibrio	s__Desulfurivibrio alkaliphilus	Not a known syntrophic partner of ANME
GB_GCA_003557565.1	d__Bacteria	p__Desulfobacterota	c__Desulfobulbia	o__Desulfobulbales	f__Desulfurivibrionaceae	g__Desulfurivibrio	s__Desulfurivibrio sp003557565	Not a known syntrophic partner of ANME
GB_GCA_004332195.1	d__Bacteria	p__Desulfobacterota	c__Desulfobulbia	o__Desulfobulbales	f__Desulfurivibrionaceae	g__Desulfurivibrio	s__Desulfurivibrio sp004332195	Not a known syntrophic partner of ANME
GB_GCA_003249165.1	d__Bacteria	p__Desulfobacterota	c__Desulfobulbia	o__Desulfobulbales	f__Desulfurivibrionaceae	g__SURF-16	s__SURF-16 sp003249165	Not a known syntrophic partner of ANME
GB_GCA_003605035.1	d__Bacteria	p__Desulfobacterota	c__Desulfobulbia	o__Desulfobulbales	f__Desulfurivibrionaceae	g__SURF-16	s__SURF-16 sp003605035	Not a known syntrophic partner of ANME
GB_GCA_001799255.1	d__Bacteria	p__Desulfobacterota	c__Desulfobulbia	o__Desulfobulbales	f__Desulfurivibrionaceae	g__UBA2262	s__UBA2262 sp001799255	Not a known syntrophic partner of ANME
GB_GCA_001799285.1	d__Bacteria	p__Desulfobacterota	c__Desulfobulbia	o__Desulfobulbales	f__Desulfurivibrionaceae	g__UBA2262	s__UBA2262 sp001799285	Not a known syntrophic partner of ANME
GB_GCA_002347095.1	d__Bacteria	p__Desulfobacterota	c__Desulfobulbia	o__Desulfobulbales	f__Desulfurivibrionaceae	g__UBA2262	s__UBA2262 sp002347095	Not a known syntrophic partner of ANME
GB_GCA_002347185.1	d__Bacteria	p__Desulfobacterota	c__Desulfobulbia	o__Desulfobulbales	f__Desulfurivibrionaceae	g__UBA2262	s__UBA2262 sp002347185	Not a known syntrophic partner of ANME
GB_GCA_002841785.1	d__Bacteria	p__Desulfobacterota	c__Desulfobulbia	o__Desulfobulbales	f__Desulfurivibrionaceae	g__UBA2262	s__UBA2262 sp002841785	Not a known syntrophic partner of ANME
GB_GCA_003517965.1	d__Bacteria	p__Desulfobacterota	c__Desulfobulbia	o__Desulfobulbales	f__Desulfurivibrionaceae	g__UBA2262	s__UBA2262 sp003517965	Not a known syntrophic partner of ANME
GB_GCA_002414225.1	d__Bacteria	p__Desulfobacterota	c__Desulfobulbia	o__Desulfobulbales	f__Desulfurivibrionaceae	g__UBA5123	s__UBA5123 sp002414225	Not a known syntrophic partner of ANME
GB_GCA_002415465.1	d__Bacteria	p__Desulfobacterota	c__Desulfobulbia	o__Desulfobulbales	f__Desulfurivibrionaceae	g__UBA5123	s__UBA5123 sp002415465	Not a known syntrophic partner of ANME
GB_GCA_002421565.1	d__Bacteria	p__Desulfobacterota	c__Desulfobulbia	o__Desulfobulbales	f__Desulfurivibrionaceae	g__UBA5628	s__UBA5628 sp002421565	Not a known syntrophic partner of ANME
GB_GCA_001799225.1	d__Bacteria	p__Desulfobacterota	c__Desulfobulbia	o__Desulfobulbales	f__Desulfurivibrionaceae	g__XYD12-FULL-50-9	s__XYD12-FULL-50-9 sp001799225	Not a known syntrophic partner of ANME
GB_GCA_001304365.1	d__Bacteria	p__Desulfobacterota	c__Desulfofervidia	o__Desulfofervidales	f__DG-60	g__DG-60	s__DG-60 sp001304365	Not a known syntrophic partner of ANME
RS_GCF_000266945.1	d__Bacteria	p__Desulfobacterota	c__Desulfomonilia	o__Desulfomonilales	f__Desulfomonilaceae	g__Desulfomonile	s__Desulfomonile tiedjei	Not a known syntrophic partner of ANME
GB_GCA_003643935.1	d__Bacteria	p__Desulfobacterota	c__Desulfomonilia_A	o__UBA1062	f__UBA1062	g__B14-G9	s__B14-G9 sp003643935	Not a known syntrophic partner of ANME
GB_GCA_001896555.1	d__Bacteria	p__Desulfobacterota	c__Desulfomonilia_A	o__UBA1062	f__UBA1062	g__UBA1062	s__UBA1062 sp001896555	Not a known syntrophic partner of ANME
GB_GCA_002316295.1	d__Bacteria	p__Desulfobacterota	c__Desulfomonilia_A	o__UBA1062	f__UBA1062	g__UBA1062	s__UBA1062 sp002316295	Not a known syntrophic partner of ANME
GB_GCA_002448235.1	d__Bacteria	p__Desulfobacterota	c__Desulfomonilia_A	o__UBA1062	f__UBA1062	g__UBA1062	s__UBA1062 sp002448235	Not a known syntrophic partner of ANME
RS_GCF_000024325.1	d__Bacteria	p__Desulfobacterota	c__Desulfovibrionia	o__Desulfovibrionales	f__Desulfohalobiaceae	g__Desulfohalobium	s__Desulfohalobium retbaense	Not a known syntrophic partner of ANME
RS_GCF_000620765.1	d__Bacteria	p__Desulfobacterota	c__Desulfovibrionia	o__Desulfovibrionales	f__Desulfohalobiaceae	g__Desulfovermiculus	s__Desulfovermiculus halophilus	Not a known syntrophic partner of ANME
GB_GCA_001311565.1	d__Bacteria	p__Desulfobacterota	c__Desulfovibrionia	o__Desulfovibrionales	f__Desulfohalobiaceae_A	g__Desulfothermus	s__Desulfothermus okinawensis	Not a known syntrophic partner of ANME
RS_GCF_900114115.1	d__Bacteria	p__Desulfobacterota	c__Desulfovibrionia	o__Desulfovibrionales	f__Desulfomicrobiaceae	g__Desulfomicrobium	s__Desulfomicrobium apsheronum	Not a known syntrophic partner of ANME
RS_GCF_000023225.1	d__Bacteria	p__Desulfobacterota	c__Desulfovibrionia	o__Desulfovibrionales	f__Desulfomicrobiaceae	g__Desulfomicrobium	s__Desulfomicrobium baculatum	Not a known syntrophic partner of ANME
RS_GCF_000428825.1	d__Bacteria	p__Desulfobacterota	c__Desulfovibrionia	o__Desulfovibrionales	f__Desulfomicrobiaceae	g__Desulfomicrobium	s__Desulfomicrobium escambiense	Not a known syntrophic partner of ANME
RS_GCF_900114595.1	d__Bacteria	p__Desulfobacterota	c__Desulfovibrionia	o__Desulfovibrionales	f__Desulfomicrobiaceae	g__Desulfomicrobium	s__Desulfomicrobium norvegicum	Not a known syntrophic partner of ANME
RS_GCF_001553625.1	d__Bacteria	p__Desulfobacterota	c__Desulfovibrionia	o__Desulfovibrionales	f__Desulfomicrobiaceae	g__Desulfomicrobium	s__Desulfomicrobium orale	Not a known syntrophic partner of ANME
GB_GCA_002412965.1	d__Bacteria	p__Desulfobacterota	c__Desulfovibrionia	o__Desulfovibrionales	f__Desulfomicrobiaceae	g__Desulfomicrobium	s__Desulfomicrobium sp002412965	Not a known syntrophic partner of ANME
GB_GCA_002841885.1	d__Bacteria	p__Desulfobacterota	c__Desulfovibrionia	o__Desulfovibrionales	f__Desulfomicrobiaceae	g__Desulfomicrobium	s__Desulfomicrobium sp002841885	Not a known syntrophic partner of ANME
GB_GCA_003542385.1	d__Bacteria	p__Desulfobacterota	c__Desulfovibrionia	o__Desulfovibrionales	f__Desulfomicrobiaceae	g__Desulfomicrobium	s__Desulfomicrobium sp003542385	Not a known syntrophic partner of ANME
GB_GCA_003530935.1	d__Bacteria	p__Desulfobacterota	c__Desulfovibrionia	o__Desulfovibrionales	f__Desulfomicrobiaceae	g__UBA12183	s__UBA12183 sp003530935	Not a known syntrophic partner of ANME
RS_GCF_000519265.1	d__Bacteria	p__Desulfobacterota	c__Desulfovibrionia	o__Desulfovibrionales	f__Desulfonatronaceae	g__Desulfonatronum	s__Desulfonatronum lacustre	Not a known syntrophic partner of ANME
GB_GCA_002299865.1	d__Bacteria	p__Desulfobacterota	c__Desulfovibrionia	o__Desulfovibrionales	f__Desulfonatronaceae	g__Desulfonatronum	s__Desulfonatronum sp002299865	Not a known syntrophic partner of ANME
RS_GCF_003046795.1	d__Bacteria	p__Desulfobacterota	c__Desulfovibrionia	o__Desulfovibrionales	f__Desulfonatronaceae	g__Desulfonatronum	s__Desulfonatronum sp003046795	Not a known syntrophic partner of ANME
GB_GCA_007127655.1	d__Bacteria	p__Desulfobacterota	c__Desulfovibrionia	o__Desulfovibrionales	f__Desulfonatronaceae	g__Desulfonatronum	s__Desulfonatronum sp007127655	Not a known syntrophic partner of ANME
RS_GCF_000934745.1	d__Bacteria	p__Desulfobacterota	c__Desulfovibrionia	o__Desulfovibrionales	f__Desulfonatronaceae	g__Desulfonatronum	s__Desulfonatronum thioautotrophicum	Not a known syntrophic partner of ANME
RS_GCF_000717475.1	d__Bacteria	p__Desulfobacterota	c__Desulfovibrionia	o__Desulfovibrionales	f__Desulfonatronaceae	g__Desulfonatronum	s__Desulfonatronum thiodismutans	Not a known syntrophic partner of ANME
RS_GCF_900104215.1	d__Bacteria	p__Desulfobacterota	c__Desulfovibrionia	o__Desulfovibrionales	f__Desulfonatronaceae	g__Desulfonatronum	s__Desulfonatronum thiosulfatophilum	Not a known syntrophic partner of ANME
GB_GCA_003551145.1	d__Bacteria	p__Desulfobacterota	c__Desulfovibrionia	o__Desulfovibrionales	f__Desulfonatronovibrionaceae	g__Desulfonatronospira	s__Desulfonatronospira sp003551145	Not a known syntrophic partner of ANME
GB_GCA_003551155.1	d__Bacteria	p__Desulfobacterota	c__Desulfovibrionia	o__Desulfovibrionales	f__Desulfonatronovibrionaceae	g__Desulfonatronospira	s__Desulfonatronospira sp003551155	Not a known syntrophic partner of ANME
GB_GCA_003553695.1	d__Bacteria	p__Desulfobacterota	c__Desulfovibrionia	o__Desulfovibrionales	f__Desulfonatronovibrionaceae	g__Desulfonatronospira	s__Desulfonatronospira sp003553695	Not a known syntrophic partner of ANME
GB_GCA_003554505.1	d__Bacteria	p__Desulfobacterota	c__Desulfovibrionia	o__Desulfovibrionales	f__Desulfonatronovibrionaceae	g__Desulfonatronospira	s__Desulfonatronospira sp003554505	Not a known syntrophic partner of ANME
GB_GCA_003563255.1	d__Bacteria	p__Desulfobacterota	c__Desulfovibrionia	o__Desulfovibrionales	f__Desulfonatronovibrionaceae	g__Desulfonatronospira	s__Desulfonatronospira sp003563255	Not a known syntrophic partner of ANME
GB_GCA_007125075.1	d__Bacteria	p__Desulfobacterota	c__Desulfovibrionia	o__Desulfovibrionales	f__Desulfonatronovibrionaceae	g__Desulfonatronospira	s__Desulfonatronospira sp007125075	Not a known syntrophic partner of ANME
GB_GCA_007127015.1	d__Bacteria	p__Desulfobacterota	c__Desulfovibrionia	o__Desulfovibrionales	f__Desulfonatronovibrionaceae	g__Desulfonatronospira	s__Desulfonatronospira sp007127015	Not a known syntrophic partner of ANME
RS_GCF_000174435.1	d__Bacteria	p__Desulfobacterota	c__Desulfovibrionia	o__Desulfovibrionales	f__Desulfonatronovibrionaceae	g__Desulfonatronospira	s__Desulfonatronospira thiodismutans	Not a known syntrophic partner of ANME
RS_GCF_000686525.1	d__Bacteria	p__Desulfobacterota	c__Desulfovibrionia	o__Desulfovibrionales	f__Desulfonatronovibrionaceae	g__Desulfonatronovibrio	s__Desulfonatronovibrio hydrogenovorans	Not a known syntrophic partner of ANME
RS_GCF_000934755.1	d__Bacteria	p__Desulfobacterota	c__Desulfovibrionia	o__Desulfovibrionales	f__Desulfonatronovibrionaceae	g__Desulfonatronovibrio	s__Desulfonatronovibrio magnus	Not a known syntrophic partner of ANME
GB_GCA_003557865.1	d__Bacteria	p__Desulfobacterota	c__Desulfovibrionia	o__Desulfovibrionales	f__Desulfonatronovibrionaceae	g__Desulfonatronovibrio	s__Desulfonatronovibrio sp003557865	Not a known syntrophic partner of ANME
GB_GCA_003558575.1	d__Bacteria	p__Desulfobacterota	c__Desulfovibrionia	o__Desulfovibrionales	f__Desulfonatronovibrionaceae	g__Desulfonatronovibrio	s__Desulfonatronovibrio sp003558575	Not a known syntrophic partner of ANME
GB_GCA_003566455.1	d__Bacteria	p__Desulfobacterota	c__Desulfovibrionia	o__Desulfovibrionales	f__Desulfonatronovibrionaceae	g__Desulfonatronovibrio	s__Desulfonatronovibrio sp003566455	Not a known syntrophic partner of ANME
GB_GCA_007121655.1	d__Bacteria	p__Desulfobacterota	c__Desulfovibrionia	o__Desulfovibrionales	f__Desulfonatronovibrionaceae	g__Desulfonatronovibrio	s__Desulfonatronovibrio sp007121655	Not a known syntrophic partner of ANME
GB_GCA_001507915.1	d__Bacteria	p__Desulfobacterota	c__Desulfovibrionia	o__Desulfovibrionales	f__Desulfonauticaceae	g__Desulfonauticus	s__Desulfonauticus sp001507915	Not a known syntrophic partner of ANME
RS_GCF_900104045.1	d__Bacteria	p__Desulfobacterota	c__Desulfovibrionia	o__Desulfovibrionales	f__Desulfonauticaceae	g__Desulfonauticus	s__Desulfonauticus submarinus	Not a known syntrophic partner of ANME
RS_GCF_001748225.1	d__Bacteria	p__Desulfobacterota	c__Desulfovibrionia	o__Desulfovibrionales	f__Desulfoplanaceae	g__Desulfoplanes	s__Desulfoplanes formicivorans	Not a known syntrophic partner of ANME
RS_GCF_000429305.1	d__Bacteria	p__Desulfobacterota	c__Desulfovibrionia	o__Desulfovibrionales	f__Desulfovibrionaceae	g__Alteridesulfovibrio	s__Alteridesulfovibrio inopinatus	Not a known syntrophic partner of ANME
RS_GCF_000422565.1	d__Bacteria	p__Desulfobacterota	c__Desulfovibrionia	o__Desulfovibrionales	f__Desulfovibrionaceae	g__Aminidesulfovibrio	s__Aminidesulfovibrio aminophilus	Not a known syntrophic partner of ANME
GB_GCA_002382645.1	d__Bacteria	p__Desulfobacterota	c__Desulfovibrionia	o__Desulfovibrionales	f__Desulfovibrionaceae	g__Aminidesulfovibrio	s__Aminidesulfovibrio sp002382645	Not a known syntrophic partner of ANME
GB_GCA_900550745.1	d__Bacteria	p__Desulfobacterota	c__Desulfovibrionia	o__Desulfovibrionales	f__Desulfovibrionaceae	g__Bilophila	s__Bilophila sp900550745	Not a known syntrophic partner of ANME
GB_GCA_900553145.1	d__Bacteria	p__Desulfobacterota	c__Desulfovibrionia	o__Desulfovibrionales	f__Desulfovibrionaceae	g__Bilophila	s__Bilophila sp900553145	Not a known syntrophic partner of ANME
RS_GCF_000701705.1	d__Bacteria	p__Desulfobacterota	c__Desulfovibrionia	o__Desulfovibrionales	f__Desulfovibrionaceae	g__Bilophila	s__Bilophila wadsworthia	Not a known syntrophic partner of ANME
RS_GCF_000422545.1	d__Bacteria	p__Desulfobacterota	c__Desulfovibrionia	o__Desulfovibrionales	f__Desulfovibrionaceae	g__Desulfocurvibacter	s__Desulfocurvibacter africanus	Not a known syntrophic partner of ANME
RS_GCF_000519125.1	d__Bacteria	p__Desulfobacterota	c__Desulfovibrionia	o__Desulfovibrionales	f__Desulfovibrionaceae	g__Desulfocurvus	s__Desulfocurvus vexinensis	Not a known syntrophic partner of ANME
RS_GCF_000422245.1	d__Bacteria	p__Desulfobacterota	c__Desulfovibrionia	o__Desulfovibrionales	f__Desulfovibrionaceae	g__Desulfohalovibrio	s__Desulfohalovibrio alkalitolerans	Not a known syntrophic partner of ANME
RS_GCF_000711295.1	d__Bacteria	p__Desulfobacterota	c__Desulfovibrionia	o__Desulfovibrionales	f__Desulfovibrionaceae	g__Desulfohalovibrio	s__Desulfohalovibrio reitneri	Not a known syntrophic partner of ANME
RS_GCF_000422205.1	d__Bacteria	p__Desulfobacterota	c__Desulfovibrionia	o__Desulfovibrionales	f__Desulfovibrionaceae	g__Desulfohalovibrio	s__Desulfohalovibrio sp000422205	Not a known syntrophic partner of ANME
RS_GCF_000420465.1	d__Bacteria	p__Desulfobacterota	c__Desulfovibrionia	o__Desulfovibrionales	f__Desulfovibrionaceae	g__Desulfovibrio	s__Desulfovibrio desulfuricans	Not a known syntrophic partner of ANME
RS_GCF_000022125.1	d__Bacteria	p__Desulfobacterota	c__Desulfovibrionia	o__Desulfovibrionales	f__Desulfovibrionaceae	g__Desulfovibrio	s__Desulfovibrio desulfuricans_A	Not a known syntrophic partner of ANME
GB_GCA_003251995.1	d__Bacteria	p__Desulfobacterota	c__Desulfovibrionia	o__Desulfovibrionales	f__Desulfovibrionaceae	g__Desulfovibrio	s__Desulfovibrio desulfuricans_B	Not a known syntrophic partner of ANME
RS_GCF_004801255.1	d__Bacteria	p__Desulfobacterota	c__Desulfovibrionia	o__Desulfovibrionales	f__Desulfovibrionaceae	g__Desulfovibrio	s__Desulfovibrio desulfuricans_C	Not a known syntrophic partner of ANME
RS_GCF_001553605.1	d__Bacteria	p__Desulfobacterota	c__Desulfovibrionia	o__Desulfovibrionales	f__Desulfovibrionaceae	g__Desulfovibrio	s__Desulfovibrio fairfieldensis	Not a known syntrophic partner of ANME
RS_GCF_004309735.1	d__Bacteria	p__Desulfobacterota	c__Desulfovibrionia	o__Desulfovibrionales	f__Desulfovibrionaceae	g__Desulfovibrio	s__Desulfovibrio legallii	Not a known syntrophic partner of ANME
RS_GCF_900102485.1	d__Bacteria	p__Desulfobacterota	c__Desulfovibrionia	o__Desulfovibrionales	f__Desulfovibrionaceae	g__Desulfovibrio	s__Desulfovibrio legallii_A	Not a known syntrophic partner of ANME
RS_GCF_000156375.1	d__Bacteria	p__Desulfobacterota	c__Desulfovibrionia	o__Desulfovibrionales	f__Desulfovibrionaceae	g__Desulfovibrio	s__Desulfovibrio piger	Not a known syntrophic partner of ANME
RS_GCF_900116045.1	d__Bacteria	p__Desulfobacterota	c__Desulfovibrionia	o__Desulfovibrionales	f__Desulfovibrionaceae	g__Desulfovibrio	s__Desulfovibrio piger_A	Not a known syntrophic partner of ANME
GB_GCA_000403945.1	d__Bacteria	p__Desulfobacterota	c__Desulfovibrionia	o__Desulfovibrionales	f__Desulfovibrionaceae	g__Desulfovibrio	s__Desulfovibrio sp000403945	Not a known syntrophic partner of ANME
RS_GCF_002159665.1	d__Bacteria	p__Desulfobacterota	c__Desulfovibrionia	o__Desulfovibrionales	f__Desulfovibrionaceae	g__Desulfovibrio	s__Desulfovibrio sp002159665	Not a known syntrophic partner of ANME
GB_GCA_002237645.1	d__Bacteria	p__Desulfobacterota	c__Desulfovibrionia	o__Desulfovibrionales	f__Desulfovibrionaceae	g__Desulfovibrio	s__Desulfovibrio sp002237645	Not a known syntrophic partner of ANME
GB_GCA_002369295.1	d__Bacteria	p__Desulfobacterota	c__Desulfovibrionia	o__Desulfovibrionales	f__Desulfovibrionaceae	g__Desulfovibrio	s__Desulfovibrio sp002369295	Not a known syntrophic partner of ANME
RS_GCF_003860215.1	d__Bacteria	p__Desulfobacterota	c__Desulfovibrionia	o__Desulfovibrionales	f__Desulfovibrionaceae	g__Desulfovibrio	s__Desulfovibrio sp003860215	Not a known syntrophic partner of ANME
GB_GCA_900095395.1	d__Bacteria	p__Desulfobacterota	c__Desulfovibrionia	o__Desulfovibrionales	f__Desulfovibrionaceae	g__Desulfovibrio	s__Desulfovibrio sp900095395	Not a known syntrophic partner of ANME
GB_GCA_900319575.1	d__Bacteria	p__Desulfobacterota	c__Desulfovibrionia	o__Desulfovibrionales	f__Desulfovibrionaceae	g__Desulfovibrio	s__Desulfovibrio sp900319575	Not a known syntrophic partner of ANME
GB_GCA_900540515.1	d__Bacteria	p__Desulfobacterota	c__Desulfovibrionia	o__Desulfovibrionales	f__Desulfovibrionaceae	g__Desulfovibrio	s__Desulfovibrio sp900540515	Not a known syntrophic partner of ANME
GB_GCA_900546145.1	d__Bacteria	p__Desulfobacterota	c__Desulfovibrionia	o__Desulfovibrionales	f__Desulfovibrionaceae	g__Desulfovibrio	s__Desulfovibrio sp900546145	Not a known syntrophic partner of ANME
GB_GCA_900547595.1	d__Bacteria	p__Desulfobacterota	c__Desulfovibrionia	o__Desulfovibrionales	f__Desulfovibrionaceae	g__Desulfovibrio	s__Desulfovibrio sp900547595	Not a known syntrophic partner of ANME
GB_GCA_900556755.1	d__Bacteria	p__Desulfobacterota	c__Desulfovibrionia	o__Desulfovibrionales	f__Desulfovibrionaceae	g__Desulfovibrio	s__Desulfovibrio sp900556755	Not a known syntrophic partner of ANME
RS_GCF_002355955.1	d__Bacteria	p__Desulfobacterota	c__Desulfovibrionia	o__Desulfovibrionales	f__Desulfovibrionaceae	g__Desulfovibrio	s__Desulfovibrio trichonymphae	Not a known syntrophic partner of ANME
RS_GCF_003966735.1	d__Bacteria	p__Desulfobacterota	c__Desulfovibrionia	o__Desulfovibrionales	f__Desulfovibrionaceae	g__Desulfovibrio_Q	s__Desulfovibrio_Q ferrophilus	Not a known syntrophic partner of ANME
RS_GCF_000430005.1	d__Bacteria	p__Desulfobacterota	c__Desulfovibrionia	o__Desulfovibrionales	f__Desulfovibrionaceae	g__Frigididesulfovibrio	s__Frigididesulfovibrio cuneatus	Not a known syntrophic partner of ANME
RS_GCF_900143255.1	d__Bacteria	p__Desulfobacterota	c__Desulfovibrionia	o__Desulfovibrionales	f__Desulfovibrionaceae	g__Frigididesulfovibrio	s__Frigididesulfovibrio litoralis	Not a known syntrophic partner of ANME
GB_GCA_002293605.1	d__Bacteria	p__Desulfobacterota	c__Desulfovibrionia	o__Desulfovibrionales	f__Desulfovibrionaceae	g__Frigididesulfovibrio	s__Frigididesulfovibrio sp002293605	Not a known syntrophic partner of ANME
GB_GCA_900079685.1	d__Bacteria	p__Desulfobacterota	c__Desulfovibrionia	o__Desulfovibrionales	f__Desulfovibrionaceae	g__Frigididesulfovibrio	s__Frigididesulfovibrio sp900079685	Not a known syntrophic partner of ANME
RS_GCF_000429325.1	d__Bacteria	p__Desulfobacterota	c__Desulfovibrionia	o__Desulfovibrionales	f__Desulfovibrionaceae	g__Fundidesulfovibrio	s__Fundidesulfovibrio putealis	Not a known syntrophic partner of ANME
RS_GCF_000384815.1	d__Bacteria	p__Desulfobacterota	c__Desulfovibrionia	o__Desulfovibrionales	f__Desulfovibrionaceae	g__Halodesulfovibrio	s__Halodesulfovibrio aestuarii	Not a known syntrophic partner of ANME
RS_GCF_900129975.1	d__Bacteria	p__Desulfobacterota	c__Desulfovibrionia	o__Desulfovibrionales	f__Desulfovibrionaceae	g__Halodesulfovibrio	s__Halodesulfovibrio marinisediminis	Not a known syntrophic partner of ANME
GB_GCA_003252375.1	d__Bacteria	p__Desulfobacterota	c__Desulfovibrionia	o__Desulfovibrionales	f__Desulfovibrionaceae	g__Halodesulfovibrio	s__Halodesulfovibrio sp003252375	Not a known syntrophic partner of ANME
RS_GCF_001672295.1	d__Bacteria	p__Desulfobacterota	c__Desulfovibrionia	o__Desulfovibrionales	f__Desulfovibrionaceae	g__Halodesulfovibrio	s__Halodesulfovibrio spirochaetisodalis	Not a known syntrophic partner of ANME
RS_GCF_900188225.1	d__Bacteria	p__Desulfobacterota	c__Desulfovibrionia	o__Desulfovibrionales	f__Desulfovibrionaceae	g__Humidesulfovibrio	s__Humidesulfovibrio mexicanus	Not a known syntrophic partner of ANME
GB_GCA_001799475.1	d__Bacteria	p__Desulfobacterota	c__Desulfovibrionia	o__Desulfovibrionales	f__Desulfovibrionaceae	g__Humidesulfovibrio	s__Humidesulfovibrio sp001799475	Not a known syntrophic partner of ANME
GB_GCA_001871085.1	d__Bacteria	p__Desulfobacterota	c__Desulfovibrionia	o__Desulfovibrionales	f__Desulfovibrionaceae	g__Humidesulfovibrio	s__Humidesulfovibrio sp001871085	Not a known syntrophic partner of ANME
GB_GCA_002422505.1	d__Bacteria	p__Desulfobacterota	c__Desulfovibrionia	o__Desulfovibrionales	f__Desulfovibrionaceae	g__Humidesulfovibrio	s__Humidesulfovibrio sp002422505	Not a known syntrophic partner of ANME
GB_GCA_002840405.1	d__Bacteria	p__Desulfobacterota	c__Desulfovibrionia	o__Desulfovibrionales	f__Desulfovibrionaceae	g__Humidesulfovibrio	s__Humidesulfovibrio sp002840405	Not a known syntrophic partner of ANME
RS_GCF_000055945.1	d__Bacteria	p__Desulfobacterota	c__Desulfovibrionia	o__Desulfovibrionales	f__Desulfovibrionaceae	g__Lawsonia	s__Lawsonia intracellularis	Not a known syntrophic partner of ANME
GB_GCA_004796465.1	d__Bacteria	p__Desulfobacterota	c__Desulfovibrionia	o__Desulfovibrionales	f__Desulfovibrionaceae	g__MADRE1	s__MADRE1 sp004796465	Not a known syntrophic partner of ANME
RS_GCF_900155525.1	d__Bacteria	p__Desulfobacterota	c__Desulfovibrionia	o__Desulfovibrionales	f__Desulfovibrionaceae	g__Mailhella	s__Mailhella massiliensis	Not a known syntrophic partner of ANME
GB_GCA_003150275.1	d__Bacteria	p__Desulfobacterota	c__Desulfovibrionia	o__Desulfovibrionales	f__Desulfovibrionaceae	g__Mailhella	s__Mailhella sp003150275	Not a known syntrophic partner of ANME
GB_GCA_003512875.1	d__Bacteria	p__Desulfobacterota	c__Desulfovibrionia	o__Desulfovibrionales	f__Desulfovibrionaceae	g__Mailhella	s__Mailhella sp003512875	Not a known syntrophic partner of ANME
GB_GCA_900541395.1	d__Bacteria	p__Desulfobacterota	c__Desulfovibrionia	o__Desulfovibrionales	f__Desulfovibrionaceae	g__Mailhella	s__Mailhella sp900541395	Not a known syntrophic partner of ANME
GB_GCA_900553065.1	d__Bacteria	p__Desulfobacterota	c__Desulfovibrionia	o__Desulfovibrionales	f__Desulfovibrionaceae	g__Mailhella	s__Mailhella sp900553065	Not a known syntrophic partner of ANME
GB_GCA_900555975.1	d__Bacteria	p__Desulfobacterota	c__Desulfovibrionia	o__Desulfovibrionales	f__Desulfovibrionaceae	g__Mailhella	s__Mailhella sp900555975	Not a known syntrophic partner of ANME
RS_GCF_000429985.1	d__Bacteria	p__Desulfobacterota	c__Desulfovibrionia	o__Desulfovibrionales	f__Desulfovibrionaceae	g__Maridesulfovibrio	s__Maridesulfovibrio bastinii	Not a known syntrophic partner of ANME
RS_GCF_900101105.1	d__Bacteria	p__Desulfobacterota	c__Desulfovibrionia	o__Desulfovibrionales	f__Desulfovibrionaceae	g__Maridesulfovibrio	s__Maridesulfovibrio ferrireducens	Not a known syntrophic partner of ANME
RS_GCF_000711735.1	d__Bacteria	p__Desulfobacterota	c__Desulfovibrionia	o__Desulfovibrionales	f__Desulfovibrionaceae	g__Maridesulfovibrio	s__Maridesulfovibrio frigidus	Not a known syntrophic partner of ANME
RS_GCF_900177375.1	d__Bacteria	p__Desulfobacterota	c__Desulfovibrionia	o__Desulfovibrionales	f__Desulfovibrionaceae	g__Maridesulfovibrio	s__Maridesulfovibrio gilichinskyi	Not a known syntrophic partner of ANME
RS_GCF_000331025.1	d__Bacteria	p__Desulfobacterota	c__Desulfovibrionia	o__Desulfovibrionales	f__Desulfovibrionaceae	g__Maridesulfovibrio	s__Maridesulfovibrio hydrothermalis	Not a known syntrophic partner of ANME
RS_GCF_000023445.1	d__Bacteria	p__Desulfobacterota	c__Desulfovibrionia	o__Desulfovibrionales	f__Desulfovibrionaceae	g__Maridesulfovibrio	s__Maridesulfovibrio salexigens	Not a known syntrophic partner of ANME
GB_GCA_002340305.1	d__Bacteria	p__Desulfobacterota	c__Desulfovibrionia	o__Desulfovibrionales	f__Desulfovibrionaceae	g__Maridesulfovibrio	s__Maridesulfovibrio sp002340305	Not a known syntrophic partner of ANME
RS_GCF_004923195.1	d__Bacteria	p__Desulfobacterota	c__Desulfovibrionia	o__Desulfovibrionales	f__Desulfovibrionaceae	g__Maridesulfovibrio	s__Maridesulfovibrio sp004923195	Not a known syntrophic partner of ANME
GB_GCA_006210265.1	d__Bacteria	p__Desulfobacterota	c__Desulfovibrionia	o__Desulfovibrionales	f__Desulfovibrionaceae	g__Maridesulfovibrio	s__Maridesulfovibrio sp006210265	Not a known syntrophic partner of ANME
RS_GCF_000425265.1	d__Bacteria	p__Desulfobacterota	c__Desulfovibrionia	o__Desulfovibrionales	f__Desulfovibrionaceae	g__Maridesulfovibrio	s__Maridesulfovibrio zosterae	Not a known syntrophic partner of ANME
RS_GCF_000468495.1	d__Bacteria	p__Desulfobacterota	c__Desulfovibrionia	o__Desulfovibrionales	f__Desulfovibrionaceae	g__Megalodesulfovibrio	s__Megalodesulfovibrio gigas	Not a known syntrophic partner of ANME
RS_GCF_000226255.1	d__Bacteria	p__Desulfobacterota	c__Desulfovibrionia	o__Desulfovibrionales	f__Desulfovibrionaceae	g__Nitratidesulfovibrio	s__Nitratidesulfovibrio sp000226255	Not a known syntrophic partner of ANME
RS_GCF_000504305.1	d__Bacteria	p__Desulfobacterota	c__Desulfovibrionia	o__Desulfovibrionales	f__Desulfovibrionaceae	g__Nitratidesulfovibrio	s__Nitratidesulfovibrio termitidis	Not a known syntrophic partner of ANME
RS_GCF_000195755.1	d__Bacteria	p__Desulfobacterota	c__Desulfovibrionia	o__Desulfovibrionales	f__Desulfovibrionaceae	g__Nitratidesulfovibrio	s__Nitratidesulfovibrio vulgaris	Not a known syntrophic partner of ANME
RS_GCF_000021385.1	d__Bacteria	p__Desulfobacterota	c__Desulfovibrionia	o__Desulfovibrionales	f__Desulfovibrionaceae	g__Nitratidesulfovibrio	s__Nitratidesulfovibrio vulgaris_A	Not a known syntrophic partner of ANME
RS_GCF_000482745.1	d__Bacteria	p__Desulfobacterota	c__Desulfovibrionia	o__Desulfovibrionales	f__Desulfovibrionaceae	g__Oleidesulfovibrio	s__Oleidesulfovibrio alaskensis	Not a known syntrophic partner of ANME
RS_GCF_900167065.1	d__Bacteria	p__Desulfobacterota	c__Desulfovibrionia	o__Desulfovibrionales	f__Desulfovibrionaceae	g__Paradesulfovibrio	s__Paradesulfovibrio bizertensis	Not a known syntrophic partner of ANME
RS_GCF_900167125.1	d__Bacteria	p__Desulfobacterota	c__Desulfovibrionia	o__Desulfovibrionales	f__Desulfovibrionaceae	g__Paucidesulfovibrio	s__Paucidesulfovibrio gracilis	Not a known syntrophic partner of ANME
RS_GCF_000420485.1	d__Bacteria	p__Desulfobacterota	c__Desulfovibrionia	o__Desulfovibrionales	f__Desulfovibrionaceae	g__Paucidesulfovibrio	s__Paucidesulfovibrio longus	Not a known syntrophic partner of ANME
RS_GCF_000176915.2	d__Bacteria	p__Desulfobacterota	c__Desulfovibrionia	o__Desulfovibrionales	f__Desulfovibrionaceae	g__Pseudodesulfovibrio	s__Pseudodesulfovibrio aespoeensis	Not a known syntrophic partner of ANME
RS_GCF_001311825.1	d__Bacteria	p__Desulfobacterota	c__Desulfovibrionia	o__Desulfovibrionales	f__Desulfovibrionaceae	g__Pseudodesulfovibrio	s__Pseudodesulfovibrio brasiliensis	Not a known syntrophic partner of ANME
RS_GCF_000189295.2	d__Bacteria	p__Desulfobacterota	c__Desulfovibrionia	o__Desulfovibrionales	f__Desulfovibrionaceae	g__Pseudodesulfovibrio	s__Pseudodesulfovibrio desulfuricans_A	Not a known syntrophic partner of ANME
RS_GCF_001874525.1	d__Bacteria	p__Desulfobacterota	c__Desulfovibrionia	o__Desulfovibrionales	f__Desulfovibrionaceae	g__Pseudodesulfovibrio	s__Pseudodesulfovibrio hydrargyri	Not a known syntrophic partner of ANME
RS_GCF_001563225.1	d__Bacteria	p__Desulfobacterota	c__Desulfovibrionia	o__Desulfovibrionales	f__Desulfovibrionaceae	g__Pseudodesulfovibrio	s__Pseudodesulfovibrio indicus	Not a known syntrophic partner of ANME
RS_GCF_000375485.1	d__Bacteria	p__Desulfobacterota	c__Desulfovibrionia	o__Desulfovibrionales	f__Desulfovibrionaceae	g__Pseudodesulfovibrio	s__Pseudodesulfovibrio oxyclinae	Not a known syntrophic partner of ANME
RS_GCF_000341895.1	d__Bacteria	p__Desulfobacterota	c__Desulfovibrionia	o__Desulfovibrionales	f__Desulfovibrionaceae	g__Pseudodesulfovibrio	s__Pseudodesulfovibrio piezophilus	Not a known syntrophic partner of ANME
RS_GCF_900217235.1	d__Bacteria	p__Desulfobacterota	c__Desulfovibrionia	o__Desulfovibrionales	f__Desulfovibrionaceae	g__Pseudodesulfovibrio	s__Pseudodesulfovibrio profundus	Not a known syntrophic partner of ANME
RS_GCF_004025585.1	d__Bacteria	p__Desulfobacterota	c__Desulfovibrionia	o__Desulfovibrionales	f__Desulfovibrionaceae	g__Pseudodesulfovibrio	s__Pseudodesulfovibrio sp004025585	Not a known syntrophic partner of ANME
RS_GCF_000702665.1	d__Bacteria	p__Desulfobacterota	c__Desulfovibrionia	o__Desulfovibrionales	f__Desulfovibrionaceae	g__Solidesulfovibrio	s__Solidesulfovibrio alcoholivorans	Not a known syntrophic partner of ANME
RS_GCF_004135975.1	d__Bacteria	p__Desulfobacterota	c__Desulfovibrionia	o__Desulfovibrionales	f__Desulfovibrionaceae	g__Solidesulfovibrio	s__Solidesulfovibrio carbinolicus	Not a known syntrophic partner of ANME
RS_GCF_000179555.1	d__Bacteria	p__Desulfobacterota	c__Desulfovibrionia	o__Desulfovibrionales	f__Desulfovibrionaceae	g__Solidesulfovibrio	s__Solidesulfovibrio fructosivorans	Not a known syntrophic partner of ANME
RS_GCF_000010665.1	d__Bacteria	p__Desulfobacterota	c__Desulfovibrionia	o__Desulfovibrionales	f__Desulfovibrionaceae	g__Solidesulfovibrio	s__Solidesulfovibrio magneticus	Not a known syntrophic partner of ANME
GB_GCA_000307955.1	d__Bacteria	p__Desulfobacterota	c__Desulfovibrionia	o__Desulfovibrionales	f__Desulfovibrionaceae	g__Solidesulfovibrio	s__Solidesulfovibrio magneticus_A	Not a known syntrophic partner of ANME
GB_GCA_002482565.1	d__Bacteria	p__Desulfobacterota	c__Desulfovibrionia	o__Desulfovibrionales	f__Desulfovibrionaceae	g__Solidesulfovibrio	s__Solidesulfovibrio magneticus_B	Not a known syntrophic partner of ANME
RS_GCF_000526455.1	d__Bacteria	p__Desulfobacterota	c__Desulfovibrionia	o__Desulfovibrionales	f__Desulfovibrionaceae	g__Solidesulfovibrio	s__Solidesulfovibrio magneticus_C	Not a known syntrophic partner of ANME
GB_GCA_000177215.2	d__Bacteria	p__Desulfobacterota	c__Desulfovibrionia	o__Desulfovibrionales	f__Desulfovibrionaceae	g__Solidesulfovibrio	s__Solidesulfovibrio sp000177215	Not a known syntrophic partner of ANME
RS_GCF_000245055.1	d__Bacteria	p__Desulfobacterota	c__Desulfovibrionia	o__Desulfovibrionales	f__Desulfovibrionaceae	g__Solidesulfovibrio	s__Solidesulfovibrio sp000245055	Not a known syntrophic partner of ANME
RS_GCF_000801335.2	d__Bacteria	p__Desulfobacterota	c__Desulfovibrionia	o__Desulfovibrionales	f__Desulfovibrionaceae	g__Solidesulfovibrio	s__Solidesulfovibrio sp000801335	Not a known syntrophic partner of ANME
RS_GCF_001936595.1	d__Bacteria	p__Desulfobacterota	c__Desulfovibrionia	o__Desulfovibrionales	f__Desulfovibrionaceae	g__Solidesulfovibrio	s__Solidesulfovibrio sp001936595	Not a known syntrophic partner of ANME
GB_GCA_003525525.1	d__Bacteria	p__Desulfobacterota	c__Desulfovibrionia	o__Desulfovibrionales	f__Desulfovibrionaceae	g__Solidesulfovibrio	s__Solidesulfovibrio sp003525525	Not a known syntrophic partner of ANME
GB_GCA_002428705.1	d__Bacteria	p__Desulfobacterota	c__Desulfovibrionia	o__Desulfovibrionales	f__Desulfovibrionaceae	g__UBA6079	s__UBA6079 sp002428705	Not a known syntrophic partner of ANME
GB_GCA_002452635.1	d__Bacteria	p__Desulfobacterota	c__Desulfovibrionia	o__Desulfovibrionales	f__Desulfovibrionaceae	g__UBA6814	s__UBA6814 sp002452635	Not a known syntrophic partner of ANME
GB_GCA_002869725.1	d__Bacteria	p__Desulfobacterota	c__Desulfuromonadia	o__Desulfuromonadales	f__BM103	g__BM103	s__BM103 sp002869725	Not a known syntrophic partner of ANME
GB_GCA_006226895.1	d__Bacteria	p__Desulfobacterota	c__Desulfuromonadia	o__Desulfuromonadales	f__BM103	g__M0040	s__M0040 sp006226895	Not a known syntrophic partner of ANME
GB_GCA_005774545.1	d__Bacteria	p__Desulfobacterota	c__Desulfuromonadia	o__Desulfuromonadales	f__BM103	g__VAUL01	s__VAUL01 sp005774545	Not a known syntrophic partner of ANME
RS_GCF_000167355.1	d__Bacteria	p__Desulfobacterota	c__Desulfuromonadia	o__Desulfuromonadales	f__Desulfuromonadaceae	g__Desulfuromonas	s__Desulfuromonas acetoxidans	Not a known syntrophic partner of ANME
GB_GCA_001751155.1	d__Bacteria	p__Desulfobacterota	c__Desulfuromonadia	o__Desulfuromonadales	f__Desulfuromonadaceae	g__Desulfuromonas	s__Desulfuromonas sp001751155	Not a known syntrophic partner of ANME
GB_GCA_002084665.1	d__Bacteria	p__Desulfobacterota	c__Desulfuromonadia	o__Desulfuromonadales	f__Desulfuromonadaceae	g__Desulfuromonas	s__Desulfuromonas sp002084665	Not a known syntrophic partner of ANME
GB_GCA_002084705.1	d__Bacteria	p__Desulfobacterota	c__Desulfuromonadia	o__Desulfuromonadales	f__Desulfuromonadaceae	g__Desulfuromonas	s__Desulfuromonas sp002084705	Not a known syntrophic partner of ANME
GB_GCA_002869685.1	d__Bacteria	p__Desulfobacterota	c__Desulfuromonadia	o__Desulfuromonadales	f__Desulfuromonadaceae	g__Desulfuromonas	s__Desulfuromonas sp002869685	Not a known syntrophic partner of ANME
RS_GCF_900101955.1	d__Bacteria	p__Desulfobacterota	c__Desulfuromonadia	o__Desulfuromonadales	f__Desulfuromonadaceae	g__Pseudodesulfuromonas	s__Pseudodesulfuromonas thiophila	Not a known syntrophic partner of ANME
RS_GCF_000820505.1	d__Bacteria	p__Desulfobacterota	c__Desulfuromonadia	o__Desulfuromonadales	f__Geoalkalibacteraceae	g__Geoalkalibacter	s__Geoalkalibacter ferrihydriticus	Not a known syntrophic partner of ANME
RS_GCF_000827125.1	d__Bacteria	p__Desulfobacterota	c__Desulfuromonadia	o__Desulfuromonadales	f__Geoalkalibacteraceae	g__Geoalkalibacter_A	s__Geoalkalibacter_A subterraneus	Not a known syntrophic partner of ANME
GB_GCA_002868865.1	d__Bacteria	p__Desulfobacterota	c__Desulfuromonadia	o__Desulfuromonadales	f__Geopsychrobacteraceae	g__BM509	s__BM509 sp002868865	Not a known syntrophic partner of ANME
GB_GCA_002869695.1	d__Bacteria	p__Desulfobacterota	c__Desulfuromonadia	o__Desulfuromonadales	f__Geopsychrobacteraceae	g__BM509	s__BM509 sp002869695	Not a known syntrophic partner of ANME
GB_GCA_002869665.1	d__Bacteria	p__Desulfobacterota	c__Desulfuromonadia	o__Desulfuromonadales	f__Geopsychrobacteraceae	g__BM522	s__BM522 sp002869665	Not a known syntrophic partner of ANME
RS_GCF_900107645.1	d__Bacteria	p__Desulfobacterota	c__Desulfuromonadia	o__Desulfuromonadales	f__Geopsychrobacteraceae	g__Desulfuromusa	s__Desulfuromusa kysingii	Not a known syntrophic partner of ANME
GB_GCA_002049545.1	d__Bacteria	p__Desulfobacterota	c__Desulfuromonadia	o__Desulfuromonadales	f__Geopsychrobacteraceae	g__Desulfuromusa	s__Desulfuromusa sp002049545	Not a known syntrophic partner of ANME
RS_GCF_000384395.1	d__Bacteria	p__Desulfobacterota	c__Desulfuromonadia	o__Desulfuromonadales	f__Geopsychrobacteraceae	g__Geopsychrobacter	s__Geopsychrobacter electrodiphilus	Not a known syntrophic partner of ANME
RS_GCF_900142125.1	d__Bacteria	p__Desulfobacterota	c__Desulfuromonadia	o__Desulfuromonadales	f__Geopsychrobacteraceae	g__Malonomonas	s__Malonomonas rubra	Not a known syntrophic partner of ANME
GB_GCA_003247215.1	d__Bacteria	p__Desulfobacterota	c__Desulfuromonadia	o__Desulfuromonadales	f__Geopsychrobacteraceae	g__Malonomonas	s__Malonomonas rubra_A	Not a known syntrophic partner of ANME
GB_GCA_000711225.1	d__Bacteria	p__Desulfobacterota	c__Desulfuromonadia	o__Desulfuromonadales	f__Geopsychrobacteraceae	g__Seleniibacterium	s__Seleniibacterium seleniigenes	Not a known syntrophic partner of ANME
GB_GCA_007125165.1	d__Bacteria	p__Desulfobacterota	c__Desulfuromonadia	o__Desulfuromonadales	f__Geopsychrobacteraceae	g__SLDV01	s__SLDV01 sp007125165	Not a known syntrophic partner of ANME
GB_GCA_002868905.1	d__Bacteria	p__Desulfobacterota	c__Desulfuromonadia	o__Desulfuromonadales	f__Geothermobacteraceae	g__BM304	s__BM304 sp002868905	Not a known syntrophic partner of ANME
RS_GCF_002093115.1	d__Bacteria	p__Desulfobacterota	c__Desulfuromonadia	o__Desulfuromonadales	f__Geothermobacteraceae	g__Geothermobacter	s__Geothermobacter sp002093115	Not a known syntrophic partner of ANME
RS_GCF_002898515.1	d__Bacteria	p__Desulfobacterota	c__Desulfuromonadia	o__Desulfuromonadales	f__Geothermobacteraceae	g__Geothermobacter	s__Geothermobacter sp002898515	Not a known syntrophic partner of ANME
GB_GCA_003695205.1	d__Bacteria	p__Desulfobacterota	c__Desulfuromonadia	o__Desulfuromonadales	f__Geothermobacteraceae	g__J078	s__J078 sp003695205	Not a known syntrophic partner of ANME
GB_GCA_001751225.1	d__Bacteria	p__Desulfobacterota	c__Desulfuromonadia	o__Desulfuromonadales	f__Syntrophotaleaceae	g__SFB93	s__SFB93 sp001751225	Not a known syntrophic partner of ANME
RS_GCF_001887775.1	d__Bacteria	p__Desulfobacterota	c__Desulfuromonadia	o__Desulfuromonadales	f__Syntrophotaleaceae	g__SFB93	s__SFB93 sp001887775	Not a known syntrophic partner of ANME
GB_GCA_003561875.1	d__Bacteria	p__Desulfobacterota	c__Desulfuromonadia	o__Desulfuromonadales	f__Syntrophotaleaceae	g__SLLR01	s__SLLR01 sp003561875	Not a known syntrophic partner of ANME
GB_GCA_007134025.1	d__Bacteria	p__Desulfobacterota	c__Desulfuromonadia	o__Desulfuromonadales	f__Syntrophotaleaceae	g__SLLR01	s__SLLR01 sp007134025	Not a known syntrophic partner of ANME
RS_GCF_001888165.1	d__Bacteria	p__Desulfobacterota	c__Desulfuromonadia	o__Desulfuromonadales	f__Syntrophotaleaceae	g__Syntrophotalea	s__Syntrophotalea acetylenica	Not a known syntrophic partner of ANME
RS_GCF_000012885.1	d__Bacteria	p__Desulfobacterota	c__Desulfuromonadia	o__Desulfuromonadales	f__Syntrophotaleaceae	g__Syntrophotalea	s__Syntrophotalea carbinolica	Not a known syntrophic partner of ANME
GB_GCA_002424645.1	d__Bacteria	p__Desulfobacterota	c__Desulfuromonadia	o__Desulfuromonadales	f__Syntrophotaleaceae	g__Syntrophotalea	s__Syntrophotalea sp002424645	Not a known syntrophic partner of ANME
GB_GCA_002435955.1	d__Bacteria	p__Desulfobacterota	c__Desulfuromonadia	o__Desulfuromonadales	f__Syntrophotaleaceae	g__Syntrophotalea	s__Syntrophotalea sp002435955	Not a known syntrophic partner of ANME
GB_GCA_002452265.1	d__Bacteria	p__Desulfobacterota	c__Desulfuromonadia	o__Desulfuromonadales	f__Syntrophotaleaceae	g__Syntrophotalea	s__Syntrophotalea sp002452265	Not a known syntrophic partner of ANME
GB_GCA_002869605.1	d__Bacteria	p__Desulfobacterota	c__Desulfuromonadia	o__Desulfuromonadales	f__SZUA-401	g__SZUA-401	s__SZUA-401 sp002869605	Not a known syntrophic partner of ANME
GB_GCA_003246035.1	d__Bacteria	p__Desulfobacterota	c__Desulfuromonadia	o__Desulfuromonadales	f__SZUA-401	g__SZUA-401	s__SZUA-401 sp003246035	Not a known syntrophic partner of ANME
RS_GCF_000472285.1	d__Bacteria	p__Desulfobacterota	c__Desulfuromonadia	o__Desulfuromonadales	f__Trichloromonadaceae	g__ATBO01	s__ATBO01 sp000472285	Not a known syntrophic partner of ANME
GB_GCA_002868845.1	d__Bacteria	p__Desulfobacterota	c__Desulfuromonadia	o__Desulfuromonadales	f__Trichloromonadaceae	g__BM501	s__BM501 sp002868845	Not a known syntrophic partner of ANME
GB_GCA_002869635.1	d__Bacteria	p__Desulfobacterota	c__Desulfuromonadia	o__Desulfuromonadales	f__Trichloromonadaceae	g__BM515	s__BM515 sp002869635	Not a known syntrophic partner of ANME
RS_GCF_001611275.1	d__Bacteria	p__Desulfobacterota	c__Desulfuromonadia	o__Desulfuromonadales	f__Trichloromonadaceae	g__DDH964	s__DDH964 sp001611275	Not a known syntrophic partner of ANME
RS_GCF_001278055.1	d__Bacteria	p__Desulfobacterota	c__Desulfuromonadia	o__Desulfuromonadales	f__Trichloromonadaceae	g__Deferrimonas	s__Deferrimonas soudanensis	Not a known syntrophic partner of ANME
GB_GCA_003250235.1	d__Bacteria	p__Desulfobacterota	c__Desulfuromonadia	o__Desulfuromonadales	f__Trichloromonadaceae	g__SZUA-540	s__SZUA-540 sp003250235	Not a known syntrophic partner of ANME
RS_GCF_900111775.1	d__Bacteria	p__Desulfobacterota	c__Desulfuromonadia	o__Desulfuromonadales	f__Trichloromonadaceae	g__Thrichloromonas	s__Thrichloromonas acetexigens	Not a known syntrophic partner of ANME
GB_GCA_001825565.1	d__Bacteria	p__Desulfobacterota	c__Desulfuromonadia	o__Desulfuromonadales	f__Trichloromonadaceae	g__Thrichloromonas	s__Thrichloromonas sp001825565	Not a known syntrophic partner of ANME
GB_GCA_002423365.1	d__Bacteria	p__Desulfobacterota	c__Desulfuromonadia	o__Desulfuromonadales	f__Trichloromonadaceae	g__Thrichloromonas	s__Thrichloromonas sp002423365	Not a known syntrophic partner of ANME
GB_GCA_001799485.1	d__Bacteria	p__Desulfobacterota	c__Desulfuromonadia	o__Desulfuromonadales	f__Trichloromonadaceae	g__UBA12091	s__UBA12091 sp001799485	Not a known syntrophic partner of ANME
GB_GCA_002424625.1	d__Bacteria	p__Desulfobacterota	c__Desulfuromonadia	o__Desulfuromonadales	f__Trichloromonadaceae	g__UBA2197	s__UBA2197 sp002424625	Not a known syntrophic partner of ANME
GB_GCA_002841765.1	d__Bacteria	p__Desulfobacterota	c__Desulfuromonadia	o__Desulfuromonadales	f__Trichloromonadaceae	g__UBA2197	s__UBA2197 sp002841765	Not a known syntrophic partner of ANME
GB_GCA_002868925.1	d__Bacteria	p__Desulfobacterota	c__Desulfuromonadia	o__Desulfuromonadales	f__UBA2294	g__BM707	s__BM707 sp002868925	Not a known syntrophic partner of ANME
GB_GCA_002869615.1	d__Bacteria	p__Desulfobacterota	c__Desulfuromonadia	o__Desulfuromonadales	f__UBA2294	g__BM707	s__BM707 sp002869615	Not a known syntrophic partner of ANME
GB_GCA_002345625.1	d__Bacteria	p__Desulfobacterota	c__Desulfuromonadia	o__Desulfuromonadales	f__UBA2294	g__UBA2294	s__UBA2294 sp002345625	Not a known syntrophic partner of ANME
RS_GCF_000020725.1	d__Bacteria	p__Desulfobacterota	c__Desulfuromonadia	o__Geobacterales	f__Geobacteraceae	g__Citrifermentans	s__Citrifermentans bemidjiense	Not a known syntrophic partner of ANME
RS_GCF_000426865.1	d__Bacteria	p__Desulfobacterota	c__Desulfuromonadia	o__Geobacterales	f__Geobacteraceae	g__Citrifermentans	s__Citrifermentans bremense	Not a known syntrophic partner of ANME
RS_GCF_002117975.1	d__Bacteria	p__Desulfobacterota	c__Desulfuromonadia	o__Geobacterales	f__Geobacteraceae	g__Citrifermentans	s__Citrifermentans pelophilum	Not a known syntrophic partner of ANME
RS_GCF_000023645.1	d__Bacteria	p__Desulfobacterota	c__Desulfuromonadia	o__Geobacterales	f__Geobacteraceae	g__Citrifermentans	s__Citrifermentans sp000023645	Not a known syntrophic partner of ANME
RS_GCF_000175115.2	d__Bacteria	p__Desulfobacterota	c__Desulfuromonadia	o__Geobacterales	f__Geobacteraceae	g__Citrifermentans	s__Citrifermentans sp000175115	Not a known syntrophic partner of ANME
GB_GCA_003490025.1	d__Bacteria	p__Desulfobacterota	c__Desulfuromonadia	o__Geobacterales	f__Geobacteraceae	g__Citrifermentans	s__Citrifermentans sp003490025	Not a known syntrophic partner of ANME
GB_GCA_003499925.1	d__Bacteria	p__Desulfobacterota	c__Desulfuromonadia	o__Geobacterales	f__Geobacteraceae	g__Citrifermentans	s__Citrifermentans sp003499925	Not a known syntrophic partner of ANME
RS_GCF_004117875.1	d__Bacteria	p__Desulfobacterota	c__Desulfuromonadia	o__Geobacterales	f__Geobacteraceae	g__Citrifermentans	s__Citrifermentans sp004117875	Not a known syntrophic partner of ANME
RS_GCF_004917065.1	d__Bacteria	p__Desulfobacterota	c__Desulfuromonadia	o__Geobacterales	f__Geobacteraceae	g__Citrifermentans	s__Citrifermentans sp004917065	Not a known syntrophic partner of ANME
RS_GCF_004917075.1	d__Bacteria	p__Desulfobacterota	c__Desulfuromonadia	o__Geobacterales	f__Geobacteraceae	g__Citrifermentans	s__Citrifermentans sp004917075	Not a known syntrophic partner of ANME
RS_GCF_900187405.1	d__Bacteria	p__Desulfobacterota	c__Desulfuromonadia	o__Geobacterales	f__Geobacteraceae	g__DSM-9736	s__DSM-9736 sp900187405	Not a known syntrophic partner of ANME
RS_GCF_001628815.1	d__Bacteria	p__Desulfobacterota	c__Desulfuromonadia	o__Geobacterales	f__Geobacteraceae	g__Geobacter	s__Geobacter anodireducens	Not a known syntrophic partner of ANME
RS_GCF_000012925.1	d__Bacteria	p__Desulfobacterota	c__Desulfuromonadia	o__Geobacterales	f__Geobacteraceae	g__Geobacter	s__Geobacter metallireducens	Not a known syntrophic partner of ANME
RS_GCF_000817955.1	d__Bacteria	p__Desulfobacterota	c__Desulfuromonadia	o__Geobacterales	f__Geobacteraceae	g__Geobacter	s__Geobacter pickeringii	Not a known syntrophic partner of ANME
GB_GCA_003712145.1	d__Bacteria	p__Desulfobacterota	c__Desulfuromonadia	o__Geobacterales	f__Geobacteraceae	g__Geobacter	s__Geobacter sp003712145	Not a known syntrophic partner of ANME
RS_GCF_000007985.2	d__Bacteria	p__Desulfobacterota	c__Desulfuromonadia	o__Geobacterales	f__Geobacteraceae	g__Geobacter	s__Geobacter sulfurreducens	Not a known syntrophic partner of ANME
RS_GCF_000022265.1	d__Bacteria	p__Desulfobacterota	c__Desulfuromonadia	o__Geobacterales	f__Geobacteraceae	g__Geotalea	s__Geotalea daltonii	Not a known syntrophic partner of ANME
GB_GCA_001311985.1	d__Bacteria	p__Desulfobacterota	c__Desulfuromonadia	o__Geobacterales	f__Geobacteraceae	g__Geotalea	s__Geotalea toluenoxydans	Not a known syntrophic partner of ANME
RS_GCF_000016745.1	d__Bacteria	p__Desulfobacterota	c__Desulfuromonadia	o__Geobacterales	f__Geobacteraceae	g__Geotalea	s__Geotalea uraniireducens	Not a known syntrophic partner of ANME
GB_GCA_003574885.1	d__Bacteria	p__Desulfobacterota	c__Desulfuromonadia	o__Geobacterales	f__Geobacteraceae	g__H2GEO	s__H2GEO sp003574885	Not a known syntrophic partner of ANME
RS_GCF_000813145.1	d__Bacteria	p__Desulfobacterota	c__Desulfuromonadia	o__Geobacterales	f__Geobacteraceae	g__OR-1	s__OR-1 sp000813145	Not a known syntrophic partner of ANME
RS_GCF_003053505.1	d__Bacteria	p__Desulfobacterota	c__Desulfuromonadia	o__Geobacterales	f__Geobacteraceae	g__QAXR01	s__QAXR01 sp003053505	Not a known syntrophic partner of ANME
GB_GCA_003857395.1	d__Bacteria	p__Desulfobacterota	c__Desulfuromonadia	o__Geobacterales	f__Geobacteraceae	g__RPRC01	s__RPRC01 sp003857395	Not a known syntrophic partner of ANME
GB_GCA_002419385.1	d__Bacteria	p__Desulfobacterota	c__Desulfuromonadia	o__Geobacterales	f__Geobacteraceae	g__UBA4078	s__UBA4078 sp002419385	Not a known syntrophic partner of ANME
GB_GCA_003314535.1	d__Bacteria	p__Desulfobacterota	c__Desulfuromonadia	o__Geobacterales	f__Geobacteraceae	g__UBA4078	s__UBA4078 sp003314535	Not a known syntrophic partner of ANME
GB_GCA_002382705.1	d__Bacteria	p__Desulfobacterota	c__Desulfuromonadia	o__Geobacterales	f__Pseudopelobacteraceae	g__Pelobacter_D	s__Pelobacter_D sp002382705	Not a known syntrophic partner of ANME
RS_GCF_000015045.1	d__Bacteria	p__Desulfobacterota	c__Desulfuromonadia	o__Geobacterales	f__Pseudopelobacteraceae	g__Pseudopelobacter	s__Pseudopelobacter propionicus	Not a known syntrophic partner of ANME
GB_GCA_001802125.1	d__Bacteria	p__Desulfobacterota	c__Desulfuromonadia	o__Geobacterales	f__Pseudopelobacteraceae	g__Pseudopelobacter	s__Pseudopelobacter sp001802125	Not a known syntrophic partner of ANME
GB_GCA_001802645.1	d__Bacteria	p__Desulfobacterota	c__Desulfuromonadia	o__Geobacterales	f__Pseudopelobacteraceae	g__Pseudopelobacter	s__Pseudopelobacter sp001802645	Not a known syntrophic partner of ANME
GB_GCA_001824455.1	d__Bacteria	p__Desulfobacterota	c__Desulfuromonadia	o__Geobacterales	f__Pseudopelobacteraceae	g__Pseudopelobacter	s__Pseudopelobacter sp001824455	Not a known syntrophic partner of ANME
GB_GCA_002298925.1	d__Bacteria	p__Desulfobacterota	c__Desulfuromonadia	o__Geobacterales	f__Pseudopelobacteraceae	g__Pseudopelobacter	s__Pseudopelobacter sp002298925	Not a known syntrophic partner of ANME
GB_GCA_002322035.1	d__Bacteria	p__Desulfobacterota	c__Desulfuromonadia	o__Geobacterales	f__Pseudopelobacteraceae	g__Pseudopelobacter	s__Pseudopelobacter sp002322035	Not a known syntrophic partner of ANME
GB_GCA_003151775.1	d__Bacteria	p__Desulfobacterota	c__Desulfuromonadia	o__Geobacterales	f__Pseudopelobacteraceae	g__Pseudopelobacter	s__Pseudopelobacter sp003151775	Not a known syntrophic partner of ANME
GB_GCA_003574895.1	d__Bacteria	p__Desulfobacterota	c__Desulfuromonadia	o__Geobacterales	f__Pseudopelobacteraceae	g__Pseudopelobacter	s__Pseudopelobacter sp003574895	Not a known syntrophic partner of ANME
RS_GCF_000020385.1	d__Bacteria	p__Desulfobacterota	c__Desulfuromonadia	o__Geobacterales	f__Pseudopelobacteraceae	g__Trichlorobacter	s__Trichlorobacter lovleyi	Not a known syntrophic partner of ANME
GB_GCA_002328035.1	d__Bacteria	p__Desulfobacterota	c__Desulfuromonadia	o__Geobacterales	f__Pseudopelobacteraceae	g__Trichlorobacter	s__Trichlorobacter sp002328035	Not a known syntrophic partner of ANME
GB_GCA_002383415.1	d__Bacteria	p__Desulfobacterota	c__Desulfuromonadia	o__Geobacterales	f__Pseudopelobacteraceae	g__Trichlorobacter	s__Trichlorobacter sp002383415	Not a known syntrophic partner of ANME
GB_GCA_002419465.1	d__Bacteria	p__Desulfobacterota	c__Desulfuromonadia	o__Geobacterales	f__Pseudopelobacteraceae	g__Trichlorobacter	s__Trichlorobacter sp002419465	Not a known syntrophic partner of ANME
GB_GCA_002422265.1	d__Bacteria	p__Desulfobacterota	c__Desulfuromonadia	o__Geobacterales	f__Pseudopelobacteraceae	g__Trichlorobacter	s__Trichlorobacter sp002422265	Not a known syntrophic partner of ANME
GB_GCA_002423105.1	d__Bacteria	p__Desulfobacterota	c__Desulfuromonadia	o__Geobacterales	f__Pseudopelobacteraceae	g__Trichlorobacter	s__Trichlorobacter sp002423105	Not a known syntrophic partner of ANME
GB_GCA_002424705.1	d__Bacteria	p__Desulfobacterota	c__Desulfuromonadia	o__Geobacterales	f__Pseudopelobacteraceae	g__Trichlorobacter	s__Trichlorobacter sp002424705	Not a known syntrophic partner of ANME
GB_GCA_002452325.1	d__Bacteria	p__Desulfobacterota	c__Desulfuromonadia	o__Geobacterales	f__Pseudopelobacteraceae	g__Trichlorobacter	s__Trichlorobacter sp002452325	Not a known syntrophic partner of ANME
RS_GCF_900167465.1	d__Bacteria	p__Desulfobacterota	c__Desulfuromonadia	o__Geobacterales	f__Pseudopelobacteraceae	g__Trichlorobacter	s__Trichlorobacter thiogenes	Not a known syntrophic partner of ANME
RS_GCF_001687335.1	d__Bacteria	p__Desulfobacterota	c__Dissulfuribacteria	o__Dissulfuribacterales	f__Dissulfuribacteraceae	g__Dissulfuribacter	s__Dissulfuribacter thermophilus	Not a known syntrophic partner of ANME
GB_GCA_003978135.1	d__Bacteria	p__Desulfobacterota	c__Dissulfuribacteria	o__Dissulfuribacterales	f__QOAL01	g__QOAL01	s__QOAL01 sp003978135	Not a known syntrophic partner of ANME
GB_GCA_002419025.1	d__Bacteria	p__Desulfobacterota	c__Dissulfuribacteria	o__Dissulfuribacterales	f__UBA5754	g__UBA5754	s__UBA5754 sp002419025	Not a known syntrophic partner of ANME
GB_GCA_001797495.1	d__Bacteria	p__Desulfobacterota	c__GWC2-55-46	o__GWC2-55-46	f__GWC2-42-11	g__GWC2-42-11	s__GWC2-42-11 sp001797495	Not a known syntrophic partner of ANME
GB_GCA_001795535.1	d__Bacteria	p__Desulfobacterota	c__GWC2-55-46	o__GWC2-55-46	f__GWC2-55-46	g__GWA2-54-12	s__GWA2-54-12 sp001795535	Not a known syntrophic partner of ANME
GB_GCA_001797465.1	d__Bacteria	p__Desulfobacterota	c__GWC2-55-46	o__GWC2-55-46	f__GWC2-55-46	g__GWB2-55-19	s__GWB2-55-19 sp001797465	Not a known syntrophic partner of ANME
GB_GCA_001595385.3	d__Bacteria	p__Desulfobacterota	c__GWC2-55-46	o__GWC2-55-46	f__GWC2-55-46	g__GWC2-55-46	s__GWC2-55-46 sp001595385	Not a known syntrophic partner of ANME
GB_GCA_001797415.1	d__Bacteria	p__Desulfobacterota	c__GWC2-55-46	o__GWC2-55-46	f__GWC2-55-46	g__GWC2-55-46_A	s__GWC2-55-46_A sp001797415	Not a known syntrophic partner of ANME
GB_GCA_002418185.1	d__Bacteria	p__Desulfobacterota	c__GWC2-55-46	o__GWC2-55-46	f__GWC2-55-46	g__UBA5799	s__UBA5799 sp002418185	Not a known syntrophic partner of ANME
GB_GCA_004298725.1	d__Bacteria	p__Desulfobacterota	c__GWC2-55-46	o__GWC2-55-46	f__SCQA01	g__SCQA01	s__SCQA01 sp004298725	Not a known syntrophic partner of ANME
GB_GCA_001798165.1	d__Bacteria	p__Desulfobacterota	c__GWC2-55-46	o__GWC2-55-46	f__UBA9637	g__UBA10170	s__UBA10170 sp001798165	Not a known syntrophic partner of ANME
GB_GCA_001797665.1	d__Bacteria	p__Desulfobacterota	c__GWC2-55-46	o__GWC2-55-46	f__UBA9637	g__UBA9637	s__UBA9637 sp001797665	Not a known syntrophic partner of ANME
GB_GCA_002010915.1	d__Bacteria	p__Desulfobacterota	c__JdFR-97	o__JdFR-97	f__JdFR-97	g__JdFR-97	s__JdFR-97 sp002010915	Not a known syntrophic partner of ANME
GB_GCA_003696505.1	d__Bacteria	p__Desulfobacterota	c__MBNT15	o__J040	f__J040	g__J040	s__J040 sp003696505	Not a known syntrophic partner of ANME
GB_GCA_001797445.1	d__Bacteria	p__Desulfobacterota	c__MBNT15	o__MBNT15	f__MBNT15	g__CG2-30-66-27	s__CG2-30-66-27 sp001797445	Not a known syntrophic partner of ANME
GB_GCA_001873935.1	d__Bacteria	p__Desulfobacterota	c__MBNT15	o__MBNT15	f__MBNT15	g__CG2-30-66-27	s__CG2-30-66-27 sp001873935	Not a known syntrophic partner of ANME
GB_GCA_002279275.1	d__Bacteria	p__Desulfobacterota	c__MBNT15	o__MBNT15	f__MBNT15	g__CG2-30-66-27	s__CG2-30-66-27 sp002279275	Not a known syntrophic partner of ANME
GB_GCA_007280195.1	d__Bacteria	p__Desulfobacterota	c__MBNT15	o__MBNT15	f__MBNT15	g__CG2-30-66-27	s__CG2-30-66-27 sp007280195	Not a known syntrophic partner of ANME
GB_GCA_001443455.1	d__Bacteria	p__Desulfobacterota	c__MBNT15	o__MBNT15	f__MBNT15	g__CSP1-8	s__CSP1-8 sp001443455	Not a known syntrophic partner of ANME
GB_GCA_003513855.1	d__Bacteria	p__Desulfobacterota	c__MBNT15	o__MBNT15	f__MBNT15	g__CSP1-8	s__CSP1-8 sp003513855	Not a known syntrophic partner of ANME
GB_GCA_003105225.1	d__Bacteria	p__Desulfobacterota	c__MBNT15	o__MBNT15	f__MBNT15	g__FEB-35	s__FEB-35 sp003105225	Not a known syntrophic partner of ANME
GB_GCA_001797615.1	d__Bacteria	p__Desulfobacterota	c__MBNT15	o__MBNT15	f__MBNT15	g__GWC2-65-14	s__GWC2-65-14 sp001797615	Not a known syntrophic partner of ANME
GB_GCA_001798885.1	d__Bacteria	p__Desulfobacterota	c__MBNT15	o__MBNT15	f__MBNT15	g__RBG-16-64-85	s__RBG-16-64-85 sp001798885	Not a known syntrophic partner of ANME
GB_GCA_002327765.1	d__Bacteria	p__Desulfobacterota	c__MBNT15	o__MBNT15	f__MBNT15	g__UBA2219	s__UBA2219 sp002327765	Not a known syntrophic partner of ANME
GB_GCA_007280345.1	d__Bacteria	p__Desulfobacterota	c__QYQD01	o__QYQD01	f__QYQD01	g__QYQD01	s__QYQD01 sp007280345	Not a known syntrophic partner of ANME
GB_GCA_001797815.1	d__Bacteria	p__Desulfobacterota	c__RBG-13-61-14	o__RBG-13-61-14	f__RBG-13-61-14	g__RBG-13-61-14	s__RBG-13-61-14 sp001797815	Not a known syntrophic partner of ANME
GB_GCA_001873675.1	d__Bacteria	p__Desulfobacterota	c__Syntrophia	o__Syntrophales	f__CG2-30-49-12	g__CG2-30-49-12	s__CG2-30-49-12 sp001873675	Not a known syntrophic partner of ANME
GB_GCA_003161855.1	d__Bacteria	p__Desulfobacterota	c__Syntrophia	o__Syntrophales	f__Fen-1087	g__Fen-1087	s__Fen-1087 sp003161855	Not a known syntrophic partner of ANME
GB_GCA_002030015.1	d__Bacteria	p__Desulfobacterota	c__Syntrophia	o__Syntrophales	f__MLS-D	g__MLS-D	s__MLS-D sp002030015	Not a known syntrophic partner of ANME
GB_GCA_002841865.1	d__Bacteria	p__Desulfobacterota	c__Syntrophia	o__Syntrophales	f__PHBD01	g__PHBD01	s__PHBD01 sp002841865	Not a known syntrophic partner of ANME
GB_GCA_003142835.1	d__Bacteria	p__Desulfobacterota	c__Syntrophia	o__Syntrophales	f__Smithellaceae	g__FEN-1160	s__FEN-1160 sp003142835	Not a known syntrophic partner of ANME
GB_GCA_002068015.1	d__Bacteria	p__Desulfobacterota	c__Syntrophia	o__Syntrophales	f__Smithellaceae	g__Fen-1166	s__Fen-1166 sp002068015	Not a known syntrophic partner of ANME
GB_GCA_002840565.1	d__Bacteria	p__Desulfobacterota	c__Syntrophia	o__Syntrophales	f__Smithellaceae	g__Fen-1166	s__Fen-1166 sp002840565	Not a known syntrophic partner of ANME
GB_GCA_003142535.1	d__Bacteria	p__Desulfobacterota	c__Syntrophia	o__Syntrophales	f__Smithellaceae	g__Fen-1166	s__Fen-1166 sp003142535	Not a known syntrophic partner of ANME
GB_GCA_000747625.2	d__Bacteria	p__Desulfobacterota	c__Syntrophia	o__Syntrophales	f__Smithellaceae	g__Smithella	s__Smithella sp000747625	Not a known syntrophic partner of ANME
GB_GCA_000753945.1	d__Bacteria	p__Desulfobacterota	c__Syntrophia	o__Syntrophales	f__Smithellaceae	g__Smithella	s__Smithella sp000753945	Not a known syntrophic partner of ANME
GB_GCA_007244375.1	d__Bacteria	p__Desulfobacterota	c__Syntrophia	o__Syntrophales	f__Smithellaceae	g__Smithella	s__Smithella sp001412345	Not a known syntrophic partner of ANME
GB_GCA_001683985.1	d__Bacteria	p__Desulfobacterota	c__Syntrophia	o__Syntrophales	f__Smithellaceae	g__Smithella	s__Smithella sp001683985	Not a known syntrophic partner of ANME
GB_GCA_002327415.1	d__Bacteria	p__Desulfobacterota	c__Syntrophia	o__Syntrophales	f__Smithellaceae	g__Smithella	s__Smithella sp002327415	Not a known syntrophic partner of ANME
GB_GCA_002441205.1	d__Bacteria	p__Desulfobacterota	c__Syntrophia	o__Syntrophales	f__Smithellaceae	g__Smithella	s__Smithella sp002441205	Not a known syntrophic partner of ANME
GB_GCA_002840505.1	d__Bacteria	p__Desulfobacterota	c__Syntrophia	o__Syntrophales	f__Smithellaceae	g__Smithella	s__Smithella sp002840505	Not a known syntrophic partner of ANME
GB_GCA_002840555.1	d__Bacteria	p__Desulfobacterota	c__Syntrophia	o__Syntrophales	f__Smithellaceae	g__Smithella	s__Smithella sp002840555	Not a known syntrophic partner of ANME
GB_GCA_003139775.1	d__Bacteria	p__Desulfobacterota	c__Syntrophia	o__Syntrophales	f__Smithellaceae	g__Smithella	s__Smithella sp003139775	Not a known syntrophic partner of ANME
GB_GCA_003141615.1	d__Bacteria	p__Desulfobacterota	c__Syntrophia	o__Syntrophales	f__Smithellaceae	g__Smithella	s__Smithella sp003141615	Not a known syntrophic partner of ANME
GB_GCA_001797845.1	d__Bacteria	p__Desulfobacterota	c__Syntrophia	o__Syntrophales	f__Smithellaceae	g__UBA4810	s__UBA4810 sp001797845	Not a known syntrophic partner of ANME
GB_GCA_002402545.1	d__Bacteria	p__Desulfobacterota	c__Syntrophia	o__Syntrophales	f__Smithellaceae	g__UBA4810	s__UBA4810 sp002402545	Not a known syntrophic partner of ANME
GB_GCA_002418825.1	d__Bacteria	p__Desulfobacterota	c__Syntrophia	o__Syntrophales	f__Smithellaceae	g__UBA4810	s__UBA4810 sp002418825	Not a known syntrophic partner of ANME
GB_GCA_002478265.1	d__Bacteria	p__Desulfobacterota	c__Syntrophia	o__Syntrophales	f__Smithellaceae	g__UBA4810	s__UBA4810 sp002478265	Not a known syntrophic partner of ANME
GB_GCA_002479215.1	d__Bacteria	p__Desulfobacterota	c__Syntrophia	o__Syntrophales	f__Smithellaceae	g__UBA4810	s__UBA4810 sp002479215	Not a known syntrophic partner of ANME
GB_GCA_002304995.1	d__Bacteria	p__Desulfobacterota	c__Syntrophia	o__Syntrophales	f__Smithellaceae	g__UBA8904	s__UBA8904 sp002304995	Not a known syntrophic partner of ANME
GB_GCA_002347685.1	d__Bacteria	p__Desulfobacterota	c__Syntrophia	o__Syntrophales	f__Smithellaceae	g__UBA8904	s__UBA8904 sp002347685	Not a known syntrophic partner of ANME
GB_GCA_002382045.1	d__Bacteria	p__Desulfobacterota	c__Syntrophia	o__Syntrophales	f__Smithellaceae	g__UBA8904	s__UBA8904 sp002382045	Not a known syntrophic partner of ANME
GB_GCA_002840435.1	d__Bacteria	p__Desulfobacterota	c__Syntrophia	o__Syntrophales	f__Smithellaceae	g__UBA8904	s__UBA8904 sp002840435	Not a known syntrophic partner of ANME
GB_GCA_002840635.1	d__Bacteria	p__Desulfobacterota	c__Syntrophia	o__Syntrophales	f__Smithellaceae	g__UBA8904	s__UBA8904 sp002840635	Not a known syntrophic partner of ANME
GB_GCA_003506745.1	d__Bacteria	p__Desulfobacterota	c__Syntrophia	o__Syntrophales	f__Smithellaceae	g__UBA8904	s__UBA8904 sp003506745	Not a known syntrophic partner of ANME
RS_GCF_000013405.1	d__Bacteria	p__Desulfobacterota	c__Syntrophia	o__Syntrophales	f__Syntrophaceae	g__Syntrophus	s__Syntrophus aciditrophicus	Not a known syntrophic partner of ANME
RS_GCF_900109885.1	d__Bacteria	p__Desulfobacterota	c__Syntrophia	o__Syntrophales	f__Syntrophaceae	g__Syntrophus	s__Syntrophus gentianae	Not a known syntrophic partner of ANME
GB_GCA_002067745.1	d__Bacteria	p__Desulfobacterota	c__Syntrophia	o__Syntrophales	f__Syntrophaceae	g__Syntrophus	s__Syntrophus sp002067745	Not a known syntrophic partner of ANME
GB_GCA_002067815.1	d__Bacteria	p__Desulfobacterota	c__Syntrophia	o__Syntrophales	f__Syntrophaceae	g__Syntrophus	s__Syntrophus sp002067815	Not a known syntrophic partner of ANME
GB_GCA_003142295.1	d__Bacteria	p__Desulfobacterota	c__Syntrophia	o__Syntrophales	f__UBA2185	g__Fen-1135	s__Fen-1135 sp003142295	Not a known syntrophic partner of ANME
GB_GCA_003142635.1	d__Bacteria	p__Desulfobacterota	c__Syntrophia	o__Syntrophales	f__UBA2185	g__Fen-1135	s__Fen-1135 sp003142635	Not a known syntrophic partner of ANME
GB_GCA_003153775.1	d__Bacteria	p__Desulfobacterota	c__Syntrophia	o__Syntrophales	f__UBA2185	g__Fen-1135	s__Fen-1135 sp003153775	Not a known syntrophic partner of ANME
GB_GCA_003508565.1	d__Bacteria	p__Desulfobacterota	c__Syntrophia	o__Syntrophales	f__UBA2185	g__UBA2185	s__UBA2185 sp003508565	Not a known syntrophic partner of ANME
GB_GCA_002067855.1	d__Bacteria	p__Desulfobacterota	c__Syntrophia	o__Syntrophales	f__UBA2192	g__UBA2192	s__UBA2192 sp002067855	Not a known syntrophic partner of ANME
GB_GCA_002327315.1	d__Bacteria	p__Desulfobacterota	c__Syntrophia	o__Syntrophales	f__UBA2192	g__UBA2192	s__UBA2192 sp002327315	Not a known syntrophic partner of ANME
GB_GCA_002419215.1	d__Bacteria	p__Desulfobacterota	c__Syntrophia	o__Syntrophales	f__UBA2192	g__UBA2192	s__UBA2192 sp002419215	Not a known syntrophic partner of ANME
GB_GCA_002418885.1	d__Bacteria	p__Desulfobacterota	c__Syntrophia	o__Syntrophales	f__UBA2207	g__UBA2207	s__UBA2207 sp002418885	Not a known syntrophic partner of ANME
GB_GCA_002383495.1	d__Bacteria	p__Desulfobacterota	c__Syntrophia	o__Syntrophales	f__UBA2207	g__UBA4054	s__UBA4054 sp002383495	Not a known syntrophic partner of ANME
GB_GCA_002327865.1	d__Bacteria	p__Desulfobacterota	c__Syntrophia	o__Syntrophales	f__UBA2210	g__UBA2210	s__UBA2210 sp002327865	Not a known syntrophic partner of ANME
GB_GCA_002428735.1	d__Bacteria	p__Desulfobacterota	c__Syntrophia	o__Syntrophales	f__UBA2210	g__UBA6078	s__UBA6078 sp002428735	Not a known syntrophic partner of ANME
GB_GCA_002347815.1	d__Bacteria	p__Desulfobacterota	c__Syntrophia	o__Syntrophales	f__UBA2251	g__UBA2251	s__UBA2251 sp002347815	Not a known syntrophic partner of ANME
GB_GCA_002367335.1	d__Bacteria	p__Desulfobacterota	c__Syntrophia	o__Syntrophales	f__UBA3084	g__UBA3084	s__UBA3084 sp002367335	Not a known syntrophic partner of ANME
GB_GCA_002403385.1	d__Bacteria	p__Desulfobacterota	c__Syntrophia	o__Syntrophales	f__UBA4767	g__UBA4767	s__UBA4767 sp002403385	Not a known syntrophic partner of ANME
GB_GCA_002403175.1	d__Bacteria	p__Desulfobacterota	c__Syntrophia	o__Syntrophales	f__UBA4778	g__UBA4778	s__UBA4778 sp002403175	Not a known syntrophic partner of ANME
GB_GCA_001829875.1	d__Bacteria	p__Desulfobacterota	c__Syntrophia	o__Syntrophales	f__UBA5619	g__UBA5619	s__UBA5619 sp001829875	Not a known syntrophic partner of ANME
GB_GCA_001830835.1	d__Bacteria	p__Desulfobacterota	c__Syntrophia	o__Syntrophales	f__UBA5619	g__UBA5619	s__UBA5619 sp001830835	Not a known syntrophic partner of ANME
GB_GCA_001873745.1	d__Bacteria	p__Desulfobacterota	c__Syntrophia	o__Syntrophales	f__UBA5619	g__UBA5619	s__UBA5619 sp001873745	Not a known syntrophic partner of ANME
GB_GCA_002423465.1	d__Bacteria	p__Desulfobacterota	c__Syntrophia	o__Syntrophales	f__UBA5619	g__UBA5619	s__UBA5619 sp002423465	Not a known syntrophic partner of ANME
GB_GCA_002424545.1	d__Bacteria	p__Desulfobacterota	c__Syntrophia	o__Syntrophales	f__UBA5619	g__UBA5619	s__UBA5619 sp002424545	Not a known syntrophic partner of ANME
GB_GCA_003141195.1	d__Bacteria	p__Desulfobacterota	c__Syntrophia	o__Syntrophales	f__UBA5619	g__UBA5619	s__UBA5619 sp003141195	Not a known syntrophic partner of ANME
GB_GCA_002428445.1	d__Bacteria	p__Desulfobacterota	c__Syntrophia	o__Syntrophales	f__UBA6109	g__UBA6109	s__UBA6109 sp002428445	Not a known syntrophic partner of ANME
GB_GCA_002441265.1	d__Bacteria	p__Desulfobacterota	c__Syntrophia	o__Syntrophales	f__UBA6807	g__UBA6807	s__UBA6807 sp002441265	Not a known syntrophic partner of ANME
GB_GCA_003451635.1	d__Bacteria	p__Desulfobacterota	c__Syntrophia	o__Syntrophales	f__UBA8958	g__UBA8958	s__UBA8958 sp003451635	Not a known syntrophic partner of ANME
GB_GCA_003646715.1	d__Bacteria	p__Desulfobacterota	c__Syntrophobacteria	o__B119-G9	f__B119-G9	g__B119-G9	s__B119-G9 sp003646715	Not a known syntrophic partner of ANME
GB_GCA_002899795.1	d__Bacteria	p__Desulfobacterota	c__Syntrophobacteria	o__BM002	f__BM002	g__BM002	s__BM002 sp002899795	Not a known syntrophic partner of ANME
GB_GCA_001873705.1	d__Bacteria	p__Desulfobacterota	c__Syntrophobacteria	o__Syntrophobacterales	f__DSM-9756	g__CG2-30-61-12	s__CG2-30-61-12 sp001873705	Not a known syntrophic partner of ANME
RS_GCF_900176285.1	d__Bacteria	p__Desulfobacterota	c__Syntrophobacteria	o__Syntrophobacterales	f__DSM-9756	g__Desulfacinum	s__Desulfacinum hydrothermale	Not a known syntrophic partner of ANME
RS_GCF_900129305.1	d__Bacteria	p__Desulfobacterota	c__Syntrophobacteria	o__Syntrophobacterales	f__DSM-9756	g__Desulfacinum	s__Desulfacinum infernum	Not a known syntrophic partner of ANME
RS_GCF_005377625.1	d__Bacteria	p__Desulfobacterota	c__Syntrophobacteria	o__Syntrophobacterales	f__DSM-9756	g__Desulfoglaeba	s__Desulfoglaeba alkanexedens	Not a known syntrophic partner of ANME
RS_GCF_003751385.1	d__Bacteria	p__Desulfobacterota	c__Syntrophobacteria	o__Syntrophobacterales	f__DSM-9756	g__Desulfosoma	s__Desulfosoma caldarium	Not a known syntrophic partner of ANME
GB_GCA_001603845.1	d__Bacteria	p__Desulfobacterota	c__Syntrophobacteria	o__Syntrophobacterales	f__Syntrophobacteraceae	g__Delta-01	s__Delta-01 sp001603845	Not a known syntrophic partner of ANME
GB_GCA_007244385.1	d__Bacteria	p__Desulfobacterota	c__Syntrophobacteria	o__Syntrophobacterales	f__Syntrophobacteraceae	g__Desulforhabdus	s__Desulforhabdus sp007244385	Not a known syntrophic partner of ANME
GB_GCA_003165235.1	d__Bacteria	p__Desulfobacterota	c__Syntrophobacteria	o__Syntrophobacterales	f__Syntrophobacteraceae	g__SbD1	s__SbD1 sp003165235	Not a known syntrophic partner of ANME
RS_GCF_900290365.1	d__Bacteria	p__Desulfobacterota	c__Syntrophobacteria	o__Syntrophobacterales	f__Syntrophobacteraceae	g__SbD1	s__SbD1 sp900290365	Not a known syntrophic partner of ANME
RS_GCF_900290385.1	d__Bacteria	p__Desulfobacterota	c__Syntrophobacteria	o__Syntrophobacterales	f__Syntrophobacteraceae	g__SbD1	s__SbD1 sp900290385	Not a known syntrophic partner of ANME
GB_GCA_003566995.1	d__Bacteria	p__Desulfobacterota	c__Syntrophobacteria	o__Syntrophobacterales	f__Syntrophobacteraceae	g__SLCH01	s__SLCH01 sp003566995	Not a known syntrophic partner of ANME
GB_GCA_007125915.1	d__Bacteria	p__Desulfobacterota	c__Syntrophobacteria	o__Syntrophobacterales	f__Syntrophobacteraceae	g__SLCH01	s__SLCH01 sp007125915	Not a known syntrophic partner of ANME
RS_GCF_000014965.1	d__Bacteria	p__Desulfobacterota	c__Syntrophobacteria	o__Syntrophobacterales	f__Syntrophobacteraceae	g__Syntrophobacter	s__Syntrophobacter fumaroxidans	Not a known syntrophic partner of ANME
GB_GCA_002298165.1	d__Bacteria	p__Desulfobacterota	c__Syntrophobacteria	o__Syntrophobacterales	f__Syntrophobacteraceae	g__UBA696	s__UBA696 sp002298165	Not a known syntrophic partner of ANME
GB_GCA_002298995.1	d__Bacteria	p__Desulfobacterota	c__Syntrophobacteria	o__Syntrophobacterales	f__Syntrophobacteraceae	g__UBA696	s__UBA696 sp002298995	Not a known syntrophic partner of ANME
RS_GCF_900114975.1	d__Bacteria	p__Desulfobacterota	c__Syntrophobacteria	o__Syntrophobacterales	f__Thermodesulforhabdaceae	g__Thermodesulforhabdus	s__Thermodesulforhabdus norvegica	Not a known syntrophic partner of ANME
GB_GCA_001603955.1	d__Bacteria	p__Desulfobacterota	c__Syntrophorhabdia	o__Syntrophorhabdales	f__Syntrophorhabdaceae	g__Delta-02	s__Delta-02 sp001603955	Not a known syntrophic partner of ANME
GB_GCA_002067235.1	d__Bacteria	p__Desulfobacterota	c__Syntrophorhabdia	o__Syntrophorhabdales	f__Syntrophorhabdaceae	g__Delta-02	s__Delta-02 sp002067235	Not a known syntrophic partner of ANME
GB_GCA_002067555.1	d__Bacteria	p__Desulfobacterota	c__Syntrophorhabdia	o__Syntrophorhabdales	f__Syntrophorhabdaceae	g__Delta-02	s__Delta-02 sp002067555	Not a known syntrophic partner of ANME
GB_GCA_002305765.1	d__Bacteria	p__Desulfobacterota	c__Syntrophorhabdia	o__Syntrophorhabdales	f__Syntrophorhabdaceae	g__Delta-02	s__Delta-02 sp002305765	Not a known syntrophic partner of ANME
GB_GCA_002408185.1	d__Bacteria	p__Desulfobacterota	c__Syntrophorhabdia	o__Syntrophorhabdales	f__Syntrophorhabdaceae	g__Delta-02	s__Delta-02 sp002408185	Not a known syntrophic partner of ANME
GB_GCA_002412715.1	d__Bacteria	p__Desulfobacterota	c__Syntrophorhabdia	o__Syntrophorhabdales	f__Syntrophorhabdaceae	g__Delta-02	s__Delta-02 sp002412715	Not a known syntrophic partner of ANME
GB_GCA_002418985.1	d__Bacteria	p__Desulfobacterota	c__Syntrophorhabdia	o__Syntrophorhabdales	f__Syntrophorhabdaceae	g__Delta-02	s__Delta-02 sp002418985	Not a known syntrophic partner of ANME
GB_GCA_003506795.1	d__Bacteria	p__Desulfobacterota	c__Syntrophorhabdia	o__Syntrophorhabdales	f__Syntrophorhabdaceae	g__Delta-02	s__Delta-02 sp003506795	Not a known syntrophic partner of ANME
RS_GCF_000512235.1	d__Bacteria	p__Desulfobacterota	c__Syntrophorhabdia	o__Syntrophorhabdales	f__Syntrophorhabdaceae	g__Syntrophorhabdus	s__Syntrophorhabdus aromaticivorans	Not a known syntrophic partner of ANME
GB_GCA_002067165.1	d__Bacteria	p__Desulfobacterota	c__Syntrophorhabdia	o__Syntrophorhabdales	f__Syntrophorhabdaceae	g__Syntrophorhabdus	s__Syntrophorhabdus sp002067165	Not a known syntrophic partner of ANME
GB_GCA_002067475.1	d__Bacteria	p__Desulfobacterota	c__Syntrophorhabdia	o__Syntrophorhabdales	f__Syntrophorhabdaceae	g__Syntrophorhabdus	s__Syntrophorhabdus sp002067475	Not a known syntrophic partner of ANME
GB_GCA_002067585.1	d__Bacteria	p__Desulfobacterota	c__Syntrophorhabdia	o__Syntrophorhabdales	f__Syntrophorhabdaceae	g__Syntrophorhabdus	s__Syntrophorhabdus sp002067585	Not a known syntrophic partner of ANME
GB_GCA_002067975.1	d__Bacteria	p__Desulfobacterota	c__Syntrophorhabdia	o__Syntrophorhabdales	f__Syntrophorhabdaceae	g__UBA5609	s__UBA5609 sp002067975	Not a known syntrophic partner of ANME
GB_GCA_002418945.1	d__Bacteria	p__Desulfobacterota	c__Syntrophorhabdia	o__Syntrophorhabdales	f__Syntrophorhabdaceae	g__UBA5609	s__UBA5609 sp002418945	Not a known syntrophic partner of ANME
GB_GCA_002428485.1	d__Bacteria	p__Desulfobacterota	c__Syntrophorhabdia	o__Syntrophorhabdales	f__Syntrophorhabdaceae	g__UBA5609	s__UBA5609 sp002428485	Not a known syntrophic partner of ANME
GB_GCA_002478225.1	d__Bacteria	p__Desulfobacterota	c__Syntrophorhabdia	o__Syntrophorhabdales	f__Syntrophorhabdaceae	g__UBA5609	s__UBA5609 sp002478225	Not a known syntrophic partner of ANME
GB_GCA_002402795.1	d__Bacteria	p__Desulfobacterota	c__Syntrophorhabdia	o__Syntrophorhabdales	f__Syntrophorhabdaceae	g__UBA8905	s__UBA8905 sp002402795	Not a known syntrophic partner of ANME
GB_GCA_002067405.1	d__Bacteria	p__Desulfobacterota	c__Syntrophorhabdia	o__Syntrophorhabdales	f__WCHB1-27	g__BOG-1155	s__BOG-1155 sp002067405	Not a known syntrophic partner of ANME
GB_GCA_003165115.1	d__Bacteria	p__Desulfobacterota	c__Syntrophorhabdia	o__Syntrophorhabdales	f__WCHB1-27	g__BOG-1155	s__BOG-1155 sp003165115	Not a known syntrophic partner of ANME
GB_GCA_002328485.1	d__Bacteria	p__Desulfobacterota	c__Syntrophorhabdia	o__Syntrophorhabdales	f__WCHB1-27	g__WCHB1-27	s__WCHB1-27 sp002328485	Not a known syntrophic partner of ANME
RS_GCF_000421585.1	d__Bacteria	p__Desulfobacterota	c__Thermodesulfobacteria	o__Thermodesulfobacteriales	f__Thermodesulfatatoraceae	g__Thermodesulfatator	s__Thermodesulfatator atlanticus	Not a known syntrophic partner of ANME
RS_GCF_001642325.1	d__Bacteria	p__Desulfobacterota	c__Thermodesulfobacteria	o__Thermodesulfobacteriales	f__Thermodesulfatatoraceae	g__Thermodesulfatator	s__Thermodesulfatator autotrophicus	Not a known syntrophic partner of ANME
RS_GCF_000217795.1	d__Bacteria	p__Desulfobacterota	c__Thermodesulfobacteria	o__Thermodesulfobacteriales	f__Thermodesulfatatoraceae	g__Thermodesulfatator	s__Thermodesulfatator indicus	Not a known syntrophic partner of ANME
GB_GCA_002441555.1	d__Bacteria	p__Desulfobacterota	c__Thermodesulfobacteria	o__Thermodesulfobacteriales	f__Thermodesulfobacteriaceae	g__Caldimicrobium	s__Caldimicrobium sp002441555	Not a known syntrophic partner of ANME
RS_GCF_001548275.1	d__Bacteria	p__Desulfobacterota	c__Thermodesulfobacteria	o__Thermodesulfobacteriales	f__Thermodesulfobacteriaceae	g__Caldimicrobium	s__Caldimicrobium thiodismutans	Not a known syntrophic partner of ANME
GB_GCA_002877875.1	d__Bacteria	p__Desulfobacterota	c__Thermodesulfobacteria	o__Thermodesulfobacteriales	f__Thermodesulfobacteriaceae	g__Caldimicrobium	s__Caldimicrobium thiodismutans_A	Not a known syntrophic partner of ANME
GB_GCA_003978075.1	d__Bacteria	p__Desulfobacterota	c__Thermodesulfobacteria	o__Thermodesulfobacteriales	f__Thermodesulfobacteriaceae	g__QOAM01	s__QOAM01 sp003978075	Not a known syntrophic partner of ANME
RS_GCF_000734015.1	d__Bacteria	p__Desulfobacterota	c__Thermodesulfobacteria	o__Thermodesulfobacteriales	f__Thermodesulfobacteriaceae	g__Thermodesulfobacterium	s__Thermodesulfobacterium commune	Not a known syntrophic partner of ANME
RS_GCF_000215975.1	d__Bacteria	p__Desulfobacterota	c__Thermodesulfobacteria	o__Thermodesulfobacteriales	f__Thermodesulfobacteriaceae	g__Thermodesulfobacterium	s__Thermodesulfobacterium geofontis	Not a known syntrophic partner of ANME
GB_GCA_002877985.1	d__Bacteria	p__Desulfobacterota	c__Thermodesulfobacteria	o__Thermodesulfobacteriales	f__Thermodesulfobacteriaceae	g__Thermodesulfobacterium	s__Thermodesulfobacterium geofontis_A	Not a known syntrophic partner of ANME
RS_GCF_000423845.1	d__Bacteria	p__Desulfobacterota	c__Thermodesulfobacteria	o__Thermodesulfobacteriales	f__Thermodesulfobacteriaceae	g__Thermodesulfobacterium	s__Thermodesulfobacterium hveragerdense	Not a known syntrophic partner of ANME
RS_GCF_000746255.1	d__Bacteria	p__Desulfobacterota	c__Thermodesulfobacteria	o__Thermodesulfobacteriales	f__Thermodesulfobacteriaceae	g__Thermodesulfobacterium	s__Thermodesulfobacterium hydrogeniphilum	Not a known syntrophic partner of ANME
GB_GCA_003641645.1	d__Bacteria	p__Desulfobacterota	c__Thermodesulfobacteria	o__Thermodesulfobacteriales	f__Thermodesulfobacteriaceae	g__Thermodesulfobacterium	s__Thermodesulfobacterium sp003641645	Not a known syntrophic partner of ANME
RS_GCF_000421605.1	d__Bacteria	p__Desulfobacterota	c__Thermodesulfobacteria	o__Thermodesulfobacteriales	f__Thermodesulfobacteriaceae	g__Thermodesulfobacterium	s__Thermodesulfobacterium thermophilum	Not a known syntrophic partner of ANME
RS_GCF_001652585.1	d__Bacteria	p__Desulfobacterota	c__Thermodesulfobacteria	o__Thermodesulfobacteriales	f__Thermodesulfobacteriaceae	g__Thermosulfurimonas	s__Thermosulfurimonas dismutans	Not a known syntrophic partner of ANME
RS_GCF_000015245.1	d__Bacteria	p__Proteobacteria	c__Gammaproteobacteria	o__Enterobacterales	f__Shewanellaceae	g__Shewanella	s__Shewanella amazonensis	Not a known syntrophic partner of ANME
RS_GCF_003966265.1	d__Bacteria	p__Proteobacteria	c__Gammaproteobacteria	o__Enterobacterales	f__Shewanellaceae	g__Shewanella	s__Shewanella atlantica	Not a known syntrophic partner of ANME
RS_GCF_000172075.1	d__Bacteria	p__Proteobacteria	c__Gammaproteobacteria	o__Enterobacterales	f__Shewanellaceae	g__Shewanella	s__Shewanella benthica	Not a known syntrophic partner of ANME
RS_GCF_003966225.1	d__Bacteria	p__Proteobacteria	c__Gammaproteobacteria	o__Enterobacterales	f__Shewanellaceae	g__Shewanella	s__Shewanella canadensis	Not a known syntrophic partner of ANME
RS_GCF_002777975.1	d__Bacteria	p__Proteobacteria	c__Gammaproteobacteria	o__Enterobacterales	f__Shewanellaceae	g__Shewanella	s__Shewanella carassii	Not a known syntrophic partner of ANME
RS_GCF_003353085.1	d__Bacteria	p__Proteobacteria	c__Gammaproteobacteria	o__Enterobacterales	f__Shewanellaceae	g__Shewanella	s__Shewanella corallii	Not a known syntrophic partner of ANME
RS_GCF_000485795.1	d__Bacteria	p__Proteobacteria	c__Gammaproteobacteria	o__Enterobacterales	f__Shewanellaceae	g__Shewanella	s__Shewanella decolorationis	Not a known syntrophic partner of ANME
RS_GCF_000013765.1	d__Bacteria	p__Proteobacteria	c__Gammaproteobacteria	o__Enterobacterales	f__Shewanellaceae	g__Shewanella	s__Shewanella denitrificans	Not a known syntrophic partner of ANME
RS_GCF_000518605.1	d__Bacteria	p__Proteobacteria	c__Gammaproteobacteria	o__Enterobacterales	f__Shewanellaceae	g__Shewanella	s__Shewanella fidelis	Not a known syntrophic partner of ANME
RS_GCF_004342405.1	d__Bacteria	p__Proteobacteria	c__Gammaproteobacteria	o__Enterobacterales	f__Shewanellaceae	g__Shewanella	s__Shewanella fodinae	Not a known syntrophic partner of ANME
RS_GCF_000019185.1	d__Bacteria	p__Proteobacteria	c__Gammaproteobacteria	o__Enterobacterales	f__Shewanellaceae	g__Shewanella	s__Shewanella halifaxensis	Not a known syntrophic partner of ANME
GB_GCA_007197645.1	d__Bacteria	p__Proteobacteria	c__Gammaproteobacteria	o__Enterobacterales	f__Shewanellaceae	g__Shewanella	s__Shewanella hanedai	Not a known syntrophic partner of ANME
RS_GCF_002836975.1	d__Bacteria	p__Proteobacteria	c__Gammaproteobacteria	o__Enterobacterales	f__Shewanellaceae	g__Shewanella	s__Shewanella indica	Not a known syntrophic partner of ANME
RS_GCF_003855395.1	d__Bacteria	p__Proteobacteria	c__Gammaproteobacteria	o__Enterobacterales	f__Shewanellaceae	g__Shewanella	s__Shewanella livingstonensis	Not a known syntrophic partner of ANME
RS_GCF_000016065.1	d__Bacteria	p__Proteobacteria	c__Gammaproteobacteria	o__Enterobacterales	f__Shewanellaceae	g__Shewanella	s__Shewanella loihica	Not a known syntrophic partner of ANME
RS_GCF_000753795.1	d__Bacteria	p__Proteobacteria	c__Gammaproteobacteria	o__Enterobacterales	f__Shewanellaceae	g__Shewanella	s__Shewanella mangrovi	Not a known syntrophic partner of ANME
RS_GCF_002215585.1	d__Bacteria	p__Proteobacteria	c__Gammaproteobacteria	o__Enterobacterales	f__Shewanellaceae	g__Shewanella	s__Shewanella marisflavi	Not a known syntrophic partner of ANME
PC51MH44.fasta	d__Bacteria	p__Desulfobacterota	c__Desulfobacteria	o__Desulfobacterales	f__UBA11574	g__	s__	Syntrophic SRB partner of ANME
S7142MS3.faa	d__Bacteria	p__Desulfobacterota	c__Desulfobacteria	o__Desulfobacterales	f__ETH-SRB1	g__B13-G4	s__	Syntrophic SRB partner of ANME
Ga0401166_proteins.faa	d__Bacteria	p__Desulfobacterota	c__Desulfobacteria	o__C00003060	f__C00003106	g__C00003106	s__C00003106 sp001751015	Syntrophic SRB partner of ANME
Ga0402057_bin2.faa	d__Bacteria	p__Desulfobacterota	c__Desulfobacteria	o__Desulfobacterales	f__ETH-SRB1	g__B13-G4	s__	Syntrophic SRB partner of ANME
Ga0402062_bin2.faa	d__Bacteria	p__Desulfobacterota	c__Desulfobacteria	o__Desulfobacterales	f__ETH-SRB1	g__B13-G4	s__	Syntrophic SRB partner of ANME
Ga0402054_bin3.faa	d__Bacteria	p__Desulfobacterota	c__Desulfobacteria	o__Desulfobacterales	f__ETH-SRB1	g__B13-G4	s__	Syntrophic SRB partner of ANME
Ga0402080_bin2.faa	d__Bacteria	p__Desulfobacterota	c__Desulfobacteria	o__Desulfobacterales	f__ETH-SRB1	g__B13-G4	s__	Syntrophic SRB partner of ANME
Ga0402010_bin2.faa	d__Bacteria	p__Desulfobacterota	c__Desulfobacteria	o__C00003060	f__C00003106	g__C00003106	s__C00003106 sp001751015	Syntrophic SRB partner of ANME
Ga0402030_bin2.faa	d__Bacteria	p__Desulfobacterota	c__Desulfobacteria	o__C00003060	f__C00003106	g__C00003106	s__C00003106 sp001751015	Syntrophic SRB partner of ANME
HotSeep_1_draft_B50.faa	d__Bacteria	p__Desulfobacterota	c__Desulfofervidia	o__Desulfofervidales	f__Desulfofervidaceae	g__Desulfofervidus	s__Desulfofervidus auxilii	Syntrophic SRB partner of ANME
GCA_905171755.1_HotSEEP1_E37	d__Bacteria	p__Desulfobacterota	c__Desulfofervidia	o__Desulfofervidales	f__Desulfofervidaceae	g__Desulfofervidus	s__Desulfofervidus auxilii	Syntrophic SRB partner of ANME
GCA_905171745.1_HotSEEP1_E50	d__Bacteria	p__Desulfobacterota	c__Desulfofervidia	o__Desulfofervidales	f__Desulfofervidaceae	g__Desulfofervidus	s__Desulfofervidus auxilii	Syntrophic SRB partner of ANME
NA091.008_bin6_HotSeep1_2.faa	d__Bacteria	p__Desulfobacterota	c__Desulfofervidia	o__Desulfofervidales	f__Desulfofervidaceae	g__	s__	Syntrophic SRB partner of ANME
20074_SRB.faa	d__Bacteria	p__Desulfobacterota	c__Desulfobacteria	o__Desulfobacterales	f__ETH-SRB1	g__B13-G4	s__	Syntrophic SRB partner of ANME
20073_SRB.faa	d__Bacteria	p__Desulfobacterota	c__Desulfobacteria	o__Desulfobacterales	f__ETH-SRB1	g__B13-G4	s__	Syntrophic SRB partner of ANME
FWG155_Desulfofervidaceae.faa	d__Bacteria	p__Desulfobacterota	c__Desulfofervidia	o__Desulfofervidales	f__Desulfofervidaceae	g__	s__	Syntrophic SRB partner of ANME
FWG156_DesulfofervidalesDG60.faa	d__Bacteria	p__Desulfobacterota	c__Desulfofervidia	o__Desulfofervidales	f__DG-60	g__	s__	Syntrophic SRB partner of ANME
FWG170_HotSeep1.faa	d__Bacteria	p__Desulfobacterota	c__Desulfofervidia	o__Desulfofervidales	f__Desulfofervidaceae	g__Desulfofervidus	s__Desulfofervidus auxilii	Syntrophic SRB partner of ANME
FWG171_EthSRB1.faa	d__Bacteria	p__Desulfobacterota	c__Desulfobacteria	o__Desulfobacterales	f__ETH-SRB1	g__B13-G4	s__	Syntrophic SRB partner of ANME
FWG172_EthSRB1.faa	d__Bacteria	p__Desulfobacterota	c__Desulfobacteria	o__Desulfobacterales	f__ETH-SRB1	g__B13-G4	s__	Syntrophic SRB partner of ANME
FWG173_SeepSRB2.faa	d__Bacteria	p__Desulfobacterota	c__Dissulfuribacteria	o__Dissulfuribacterales	f__UBA3076	g__UBA3076	s__	Syntrophic SRB partner of ANME
FWG174_SeepSRB2.faa	d__Bacteria	p__Desulfobacterota	c__Dissulfuribacteria	o__Dissulfuribacterales	f__UBA3076	g__UBA3076	s__	Syntrophic SRB partner of ANME
GB_GCA_002367355.1	d__Bacteria	p__Desulfobacterota	c__Dissulfuribacteria	o__Dissulfuribacterales	f__UBA3076	g__UBA3076	s__UBA3076 sp002367355	Syntrophic SRB partner of ANME
GB_GCA_003194485.1	d__Bacteria	p__Desulfobacterota	c__Dissulfuribacteria	o__Dissulfuribacterales	f__UBA3076	g__UBA3076	s__UBA3076 sp003194485	Syntrophic SRB partner of ANME
GB_GCA_003194495.1	d__Bacteria	p__Desulfobacterota	c__Dissulfuribacteria	o__Dissulfuribacterales	f__UBA3076	g__UBA3076	s__UBA3076 sp003194495	Syntrophic SRB partner of ANME
GB_GCA_003645605.1	d__Bacteria	p__Desulfobacterota	c__Dissulfuribacteria	o__Dissulfuribacterales	f__UBA3076	g__UBA3076	s__UBA3076 sp003645605	Syntrophic SRB partner of ANME
GCF_010499435.1_ASM1049943v1	d__Bacteria	p__Desulfobacterota	c__Dissulfuribacteria	o__Dissulfuribacterales	f__Dissulfurirhabdaceae	g__Dissulfurirhabdus	s__Dissulfurirhabdus thermomarina	Syntrophic SRB partner of ANME
GCF_012979235.1_ASM1297923v1	d__Bacteria	p__Desulfobacterota	c__Dissulfuribacteria	o__Dissulfuribacterales	f__Dissulfurirhabdaceae	g__Dissulfurirhabdus	s__Dissulfurirhabdus thermomarina	Syntrophic SRB partner of ANME
GCA_014237365.1_ASM1423736v1	d__Bacteria	p__Desulfobacterota	c__Desulfobacteria	o__Desulfobacterales	f__ETH-SRB1	g__B13-G4	s__B13-G4 sp014237365	Syntrophic SRB partner of ANME
GCA_014237195.1_ASM1423719v1	d__Bacteria	p__Desulfobacterota	c__Desulfobacteria	o__Desulfobacterales	f__ETH-SRB1	g__B13-G4	s__B13-G4 sp014237365	Syntrophic SRB partner of ANME
GCA_013792055.1_ASM1379205v1	d__Bacteria	p__Desulfobacterota	c__Desulfobacteria	o__Desulfobacterales	f__ETH-SRB1	g__B13-G4	s__B13-G4 sp013792055	Syntrophic SRB partner of ANME
GB_GCA_003647525.1	d__Bacteria	p__Desulfobacterota	c__Desulfobacteria	o__Desulfobacterales	f__ETH-SRB1	g__B13-G4	s__B13-G4 sp003647525	Syntrophic SRB partner of ANME
RS_GCF_001577525.1	d__Bacteria	p__Desulfobacterota	c__Desulfofervidia	o__Desulfofervidales	f__Desulfofervidaceae	g__Desulfofervidus	s__Desulfofervidus auxilii	Syntrophic SRB partner of ANME
GB_GCA_001751015.1	d__Bacteria	p__Desulfobacterota	c__Desulfobacteria	o__C00003060	f__C00003106	g__C00003106	s__C00003106 sp001751015	Syntrophic SRB partner of ANME
