# Supplementary material for: Physiological potential and evolutionary trajectories of syntrophic sulfate-reducing bacterial partners of anaerobic methanotrophic archaea
Source: PLoS Biol. 2023 Sep 25;21(9):e3002292. doi: 10.1371/journal.pbio.3002292 (PMC10553843; doi:10.1371/journal.pbio.3002292)
Supplement: S3 Table — A pan-genome analysis of Seep-SRB1a clades was performed using Anvi’o [45] to demonstrate the conserved genes and differences within the syntrophic SRB clade Seep-SRB1a. (XLSX) [file pbio.3002292.s022.xlsx]

## Sheet: Seep-SRB1a_9g_gene_clusters_sum
unique_id	gene_cluster_id	bin_name	genome_name	gene_callers_id	num_genomes_gene_cluster_has_hits	num_genes_in_gene_cluster	max_num_paralogs	SCG	functional_homogeneity_index	geometric_homogeneity_index	combined_homogeneity_index	Pfam_ACC	Pfam	COG20_PATHWAY_ACC	COG20_PATHWAY	COG20_FUNCTION_ACC	COG20_FUNCTION	KOfam_ACC	KOfam	COG20_CATEGORY_ACC	COG20_CATEGORY	aa_sequence
1	GC_00000001	Core_metagenome	B13_G4_sp013792055	2390	12	64	15	0	0.636862	0.62789	0.632344	PF01797.17	Transposase IS200 like			COG1943	REP element-mobilizing transposase RayT (RAYT) (PDB:4ER8)	K07491	putative transposase	X	Mobilome: prophages, transposons	------------MGRPLVLQFTDSYYCAISPMP-------RKSRIDAPGALHHIIVRGIDQSEIFNDNVDRNNFIDRLGRIIQETKTRCFAWSLIPNHFHLLLKTGQVPIATVMRRLLTGYAVSYNRRHHRHGHLFQNRYKSILCQEDAYLLELVRYIHLNPIRANIVKDITALDKYPYTGHTVI--MGKVKNDW-------------------QDIEWVLKLYDDSLWVARRKYRAFIQKGVSQGRHTDLTGGGLIRSHGGWAAV-------------------------------KEQIEKKHGLLAKGYDLDKIALKVSAQMQLKPSEIWAQGKERKRVNARSLLCY-WAVRDLGISMAELSRHLKLSLSGVSLSVKRGEKMAKDNGYKLVDL--
2	GC_00000001	Core_metagenome	B13_G4_sp013792055	1370	12	64	15	0	0.636862	0.62789	0.632344	PF01797.17	Transposase IS200 like			COG1943	REP element-mobilizing transposase RayT (RAYT) (PDB:4ER8)	K07491	putative transposase	X	Mobilome: prophages, transposons	-------------------------------MP-------RKSRIDAPGAFHHIIARGIERSDIFKDNTDRNNFLNRLGGIIKETNTRCFGWALIPNHFHLLLKTGDIPIATVMRRLLTGYAVSHNRRHSRSGHLFQNRYKSILCQEDTYLLELLRYIHLNPLRAGIVKDVKALNKYSFAGHSVI--MGKVTNDW-------------------QDIKWVLRLFHNKLTIARRRYLAFVEKGISEGQRSDLTGGGLIRSSGGWAAVKAKRMARIFE-KSDERILGDGDFVDQVLAASKEQMEKKYKLAAEGYDLDKLASKVCEVMQLELFNIWATGKEHKRVEARSLLCY-WAVRDLGINMAELSRRLNLSLSGVSLSVKRGEKIVQEKGYKLIDH--
3	GC_00000001	Core_metagenome	B13_G4_sp014237365a	2123	12	64	15	0	0.636862	0.62789	0.632344											-----------------------------MGCP------------------------------------------------------------------------------------------------------------------------------------------------------------------------------------------------------------------------------------------------------------------------KDEFDRKYLLKSGGHDFYTVVDRVAKVLGINRSEVLSSGRQPHKVQARSLLWV-WASRELGHEYGTIVKTLK-NISAYSKPIRNPR---------------
4	GC_00000001	Core_metagenome	B13_G4_sp014237365a	2188	12	64	15	0	0.636862	0.62789	0.632344					COG1943	REP element-mobilizing transposase RayT (RAYT) (PDB:4ER8)	K07491	putative transposase	X	Mobilome: prophages, transposons	-------------------------------MR-------LLAEVNSSTFLKQIDIE----YSWWYAFDHAQNSETRHSRLLASYHDQRY----------------------------------LNKRHRRHGQLFQNRYKSVICQEDRYFQELVRYIHLHPLRAKIVTDLKELDRYSYCGHSAL--MGKKKRQW-------------------QDIEYVLGFFGKRIGEARKKYRSYVEKGIPMGRRPELVGGGLIRSLGGWDEVKKMRLAGQDRIKSDQRILGESDFVMHVLSEADENFSRKYRLKSRGINFEKVADRVFSLFDLEKDYITGRGRQRNRARARDLLCY-WCAIELRIPMADLSKRLDMTLAAVSYAVKRGEKIAKEADCHLDD---
5	GC_00000001	Core_metagenome	B13_G4_sp014237365b	2123	12	64	15	0	0.636862	0.62789	0.632344											-----------------------------MGCP------------------------------------------------------------------------------------------------------------------------------------------------------------------------------------------------------------------------------------------------------------------------KDEFDRKYLLKSGGHDFYTVVDRVAKVLGINRSEVLSSGRQPHKVQARSLLWV-WASRELGHEYGTIVKTLK-NISAYSKPIRNPR---------------
6	GC_00000001	Core_metagenome	B13_G4_sp014237365b	2188	12	64	15	0	0.636862	0.62789	0.632344					COG1943	REP element-mobilizing transposase RayT (RAYT) (PDB:4ER8)	K07491	putative transposase	X	Mobilome: prophages, transposons	-------------------------------MR-------LLAEVNSSTFLKQIDIE----YSWWYAFDHAQNSETRHSRLLASYHDQRY----------------------------------LNKRHRRHGQLFQNRYKSVICQEDRYFQELVRYIHLHPLRAKIVTDLKELDRYSYCGHSAL--MGKKKRQW-------------------QDIEYVLGFFGKRIGEARKKYRSYVEKGIPMGRRPELVGGGLIRSLGGWDEVKKMRLAGQDRIKSDQRILGESDFVMHVLSEADENFSRKYRLKSRGINFEKVADRVFSLFDLEKDYITGRGRQRNRARARDLLCY-WCAIELRIPMADLSKRLDMTLAAVSYAVKRGEKIAKEADCHLDD---
7	GC_00000001	Core_metagenome	FWG171_EthSRB1	2255	12	64	15	0	0.636862	0.62789	0.632344	PF01797.17	Transposase IS200 like			COG1943	REP element-mobilizing transposase RayT (RAYT) (PDB:4ER8)	K07491	putative transposase	X	Mobilome: prophages, transposons	-------------------------------MH-------RLARLDAPGVLHHIIVRGIERRKIFRDNKDRDNFIDRLSDLLPATQTACYTWAFIPNHAHFLFRSSG-EISTLMRKLLTEYAIHFNRRHKRHGQLFQNRYKSIICQEDMYFRELIRYIHLNPLRAKIVSNIKELNKYPYSGHSVL--MGIKKHEW-------------------QDTEYVFSYFGKKVSESRKSYLSYVKKGIDQGRRPELTGGGLVRNLGGWSMIKKLRLKGQDRIKGDERILGDGEFVTALLSEAKEKFERGYKLKGLGYDLKKISQMVSKIYDIEIEEI---SNFRSFNRARTLHGF---------------------------------RIYQGRRFSLL----
8	GC_00000001	Core_metagenome	FWG171_EthSRB1	2219	12	64	15	0	0.636862	0.62789	0.632344	PF01797.17	Transposase IS200 like			COG1943	REP element-mobilizing transposase RayT (RAYT) (PDB:4ER8)	K07491	putative transposase	X	Mobilome: prophages, transposons	-------------------------------MP-------RQARLDAPGVLQHVMARGIERRKIFWDDKDRTSFLERFAVVLEETQTQCYAWALIPNHFHILLRTGTTPLSTVMRRLMTGYAVT-----------------------------------------------------------------------------------------------------------------------------------------------------------------------------------------------------------------------------------FVIGEVGIFFKIVTNLSSVKKTLTH----------------------
9	GC_00000001	Core_metagenome	FWG172_EthSRB1	659	12	64	15	0	0.636862	0.62789	0.632344					COG1943	REP element-mobilizing transposase RayT (RAYT) (PDB:4ER8)			X	Mobilome: prophages, transposons	----------------------------------------------------------------------------------------------------------------------------------------------------------------------------------------------------------------------------------------------MEKGVADGKRPELTGGGLIRNVGGWAAAKALRKTNALQ-KGDEHILDDGNFVETVLSEAREAYERRYRLKAKGIDIDSIAHRVAQIAGIKPSQVWASGKQPKVVQARSLLCY-WANTELGLSQAWLSKRLRLSQPAISLSVARGRTIAVQNNYGIENL--
10	GC_00000001	Core_metagenome	FWG172_EthSRB1	654	12	64	15	0	0.636862	0.62789	0.632344					COG1943	REP element-mobilizing transposase RayT (RAYT) (PDB:4ER8)			X	Mobilome: prophages, transposons	--------------------------------------------------------------------------------------------------------------------------------------------------------------------------------------------------------------------------------------------------------------------------------------------------------------------------------MAKICDIEADDIFLKGKQQKRVKVRSLFCF-WAVRELGISLTEIAGRLGISVSGVGYSVERGEIIARNNDYQLIE---
11	GC_00000001	Core_metagenome	Seep_SRB1a_AB_03_Bin_172	2665	12	64	15	0	0.636862	0.62789	0.632344					COG1943	REP element-mobilizing transposase RayT (RAYT) (PDB:4ER8)			X	Mobilome: prophages, transposons	-------------------------------MA-------RQARLDAPGTLHHVLIRGNERKEIVKDDHDKQNFVYRMGTI----------------------------------------------------------------------------------------------------------------------------------------------------------------------------------------------------------------------------------------------------ALDLRDIYK----------------------------------------------------------------
12	GC_00000001	Core_metagenome	Seep_SRB1a_AB_03_Bin_172	2128	12	64	15	0	0.636862	0.62789	0.632344					COG1943	REP element-mobilizing transposase RayT (RAYT) (PDB:4ER8)			X	Mobilome: prophages, transposons	-------------------------------MP-------RQARIDAPGTLHHVISRGIERKEIVKDAYLRQANNHRCGRVYPPLPAAC---------------------------------------------------------------------------------------------------------------------------------------------------------------------------------------------------------------------------------------VAKRLYADPALLFVCKPVQT----------------------------------------------------------
13	GC_00000001	Core_metagenome	Seep_SRB1a_AB_03_Bin_172	4489	12	64	15	0	0.636862	0.62789	0.632344					COG1943	REP element-mobilizing transposase RayT (RAYT) (PDB:4ER8)			X	Mobilome: prophages, transposons	-------------------------------MPIGIGTMLRQARIDAPGTLHHVISRGIERKAIVKDDYDRAD----------------------------------------------------------------------------------------------------------------------------------------------------------------------------------------------------------------------------------------------------NHRCGRVYPLLPAACVAKRLYADPAL--------WSVRKPVQT--------------------------------------
14	GC_00000001	Core_metagenome	Seep_SRB1a_AB_03_Bin_172	1624	12	64	15	0	0.636862	0.62789	0.632344	PF01797.17	Transposase IS200 like			COG1943	REP element-mobilizing transposase RayT (RAYT) (PDB:4ER8)	K07491	putative transposase	X	Mobilome: prophages, transposons	-------------------------------MP-------RKARIDAPGALHHIIVRGIERRRIFSDDQDRDNFVERLGNIVAETQTFCFAWALIPNHAHILLRTGQTPLATVMRRLLTGYAVSYNRRHRRHGHLFQNRYKSILCQEDAYLLELVRYIHLNPLRAKIVNSLTDADKYPYSGHSAL--MGKIKRNF-------------------QDTGYVLRLFGKKVPTARRAYRTYVEKGIAQGRRPELVGGGLVRSAGGWSAVKAMRRV-QDHMKSDERILGDGDFALSVLDEAKERLEKRYRLQAQGYDLEKVTIRVSSELGIAPDQVWRAGKHQVTVKARSLLCY-WAVRKLGFSAMELSKKLGVSQPSVSISVKRGEKIAKARQLKLIKE--
15	GC_00000001	Core_metagenome	Seep_SRB1a_AB_03_Bin_172	5333	12	64	15	0	0.636862	0.62789	0.632344					COG1943	REP element-mobilizing transposase RayT (RAYT) (PDB:4ER8)			X	Mobilome: prophages, transposons	------------------------------------------------------------------------------------------------------------------------------------------------------------------------------------------------------------------------------------------------------------------------------------MKGDERILGDSDFVETVLKASQDKFDRNYLLKARGYDFNTVVDRVAEVLGVNRTEVLSSGRQPHRVQARSLVCF-WASRELGMSMVELSKRLKISQPTVSQSANRGEKIAKENKLNLLQTN-
16	GC_00000001	Core_metagenome	Seep_SRB1a_AB_03_Bin_172	870	12	64	15	0	0.636862	0.62789	0.632344					COG1943	REP element-mobilizing transposase RayT (RAYT) (PDB:4ER8)			X	Mobilome: prophages, transposons	-------------------------------------------------MFWDFLVRGSVKLE----------------------------------------------------------------------------------------------------------------------------------------------------------------------------------------------GGLIRSLGGWDEVKKMRLAGQDRIKSDQRILGESDFVMHVLSEANENFSRKYLLKSRGINFEKVAERVSSLFDLDKDYITGRGRQRDRVRARDLLCY-WCAIELRIPMADLSKKLDMTLAAVSYAVKRGEKIAKEAGCHLDD---
17	GC_00000001	Core_metagenome	Seep_SRB1a_AB_03_Bin_172	454	12	64	15	0	0.636862	0.62789	0.632344					COG1943	REP element-mobilizing transposase RayT (RAYT) (PDB:4ER8)			X	Mobilome: prophages, transposons	---------------------------------------------------------------------------------------------------------------------------------------------------MHILRSLCVIFYLNPFRTGLVDGLKGLNQYAYSGHSVI--MGRQKRAW-------------------QDVDYVLGYFGRTVGRSRKAYLSYVSSGVEQGRQDELMGGGLIRSLGGWSEVQQMRRKGLVDMMSDEQTLGESDFVDSVFSQANERYERHYELKRRGYDLDRIAQRVAEVCRIHKDKIFSRGRQ---VKTRSLLCF-WAVREAGMSQRELARRLEMSGPGVGFAVERGAAIARENNYSLLE---
18	GC_00000001	Core_metagenome	Seep_SRB1a_Meg22_02_Bin_90	1099	12	64	15	0	0.636862	0.62789	0.632344					COG1943	REP element-mobilizing transposase RayT (RAYT) (PDB:4ER8)			X	Mobilome: prophages, transposons	-------------------------------MP-------RQARLDAPGTLHHVIIRGIESKEIVKDA------------------------------------------------------------------------------------------------------------------------------------------------------------------------------------------------------------------------------------------------------------------------------------------------------------------------------------------
19	GC_00000001	Core_metagenome	Seep_SRB1a_Meg22_02_Bin_90	1192	12	64	15	0	0.636862	0.62789	0.632344	PF01797.17	Transposase IS200 like			COG1943	REP element-mobilizing transposase RayT (RAYT) (PDB:4ER8)	K07491	putative transposase	X	Mobilome: prophages, transposons	-------------------------------MP-------RLARLDAPGVLHHIIIRGIERRKIFRDNKDKNNFIDRLSDLLPATQTTCYAWAFIPNHAHFLFRSSG-KISTLMRRLLTGYAIYFNRRHRRHGQLFQNRYKSIICQEDMYFRELIRYIHLNPLRAKIVSDIKELNKYQYSGHSVL--MSRKKHEW-------------------QDTKYVLSYFGKKVSESRKAYFSYVKKGIDQGRKPELTGGGLVRSLGGWTMIKKLRLKGQDRIKGDERILGDSEFVTALLSEAKEKLERSYKLNALGYDLTKISQMVSRIYDIEIEEIYSKGRRKVQVEARDLLCY-WAVRELGISCTDLAKQLEMSQPGVGYAVNRGENIAKEHNYQLQ----
20	GC_00000001	Core_metagenome	Seep_SRB1a_Meg22_02_Bin_90	2935	12	64	15	0	0.636862	0.62789	0.632344					COG1943	REP element-mobilizing transposase RayT (RAYT) (PDB:4ER8)	K07491	putative transposase	X	Mobilome: prophages, transposons	-------------------------------MP-------RRSRIDAPGALHHIIVRGIERKTIFKDDADKDNSLDRLQNILTDSGTSCFAWALIPNHY--------------------------------------------------------------------------------------------------------------------------------------------------------------------------------------------------------------------------------------------------------LC-------------------------------------------------
21	GC_00000001	Core_metagenome	Seep_SRB1a_Meg22_02_Bin_90	1382	12	64	15	0	0.636862	0.62789	0.632344					COG1943	REP element-mobilizing transposase RayT (RAYT) (PDB:4ER8)			X	Mobilome: prophages, transposons	-------------------------------MR------------------HIIVTFGCGLRDVP-------------------------------------------------------------------------------------LRELIRYIHLNPLRAKIIPDLKFLDKHTYSGHAAI--MGKKKNNW-------------------QDTDYVLKLFNFKLSLARRRYREYVKKGISVGKRPDLIGGGLVRSAGGWDALKGLRKIKAY-MKGDERILGDSDFVESVLKACQDKFDRKYLLKSGGYDFDTVVDRVAQVLGINRSEVLSSGRQPHKVQARSLLCF-WASRELGMSMVQLSKRLKISQPTASQSATRGEKIAKENKLKLLKNK-
22	GC_00000001	Core_metagenome	Seep_SRB1a_Meg22_02_Bin_90	92	12	64	15	0	0.636862	0.62789	0.632344					COG1943	REP element-mobilizing transposase RayT (RAYT) (PDB:4ER8)			X	Mobilome: prophages, transposons	---------------------------------------------------------------------------------------------------------------------------------------------------------------------------------------------------------------------------------------------------------------MIRSLGGWTMIKKLRLKGQDRIKGDERILGDSEFVTALLSEAKEKLERSYKLNALGYDLTKISRMVSRIYDIEIEEIYSKGRRKVQVEAGDLLCY------------------------------------------------
23	GC_00000001	Core_metagenome	Seep_SRB1a_Meg22_02_Bin_90	2411	12	64	15	0	0.636862	0.62789	0.632344					COG1943	REP element-mobilizing transposase RayT (RAYT) (PDB:4ER8)			X	Mobilome: prophages, transposons	------------------------------------------------------MLKSLRRANIHF-------------------------------------------------------------------------------------------------------------------------------------------------------------------------------------------------------------------KSDERVLGDSDFVERVLMAAVEALERKYELKSKGYNIDKLSDRVAKIFSINPEDIFKLGKQPVKVKARSLFCY-WAVRELGFTMADLAPKLNISQPAVSMSAKRGEQIASENGYSLMDE--
24	GC_00000001	Core_metagenome	Seep_SRB1a_Meg22_02_Bin_90	178	12	64	15	0	0.636862	0.62789	0.632344											-------------------------------MT-------PDCGLKTETYKLMSVPQA--------------------------------------------------------------------------------------------------------------------------------------------------------------------------------------------------------------------------------------FVKKVLAQAKENFERKYHLKSNGFNFEKVLGRVAELLDLKP---------------------------------------------------------------------
25	GC_00000001	Core_metagenome	Seep_SRB1a_S7142MS3	1880	12	64	15	0	0.636862	0.62789	0.632344	PF01797.17	Transposase IS200 like			COG1943	REP element-mobilizing transposase RayT (RAYT) (PDB:4ER8)	K07491	putative transposase	X	Mobilome: prophages, transposons	-------------------------------MP-------RRSRIDAPGALHHIIVRGIERKTIFKDDADRDNFLERLQNILTDSNTSCFAWALIPNHFHLLLRTGRVPISTVMKRLLTGHAMYFNRKHNRVGHLFQNRYKSILCQEDVYALELIRYIHLNPLRAKIIPDLKFLDKYTYSGHAAI--MGKKKNNW-------------------QDTDYVLKLFNSKLSLARRRYREYVKKGISVGKRPDLIGGGLVRSAGGWDALKGLRKIKAY-MKGDERILGDSDFVETVLKACQDKFDRKYLLKSGGHDFYTVVDRVAKVLGINRSEVLSSGRQPHKVQARSLLCF-WASRELGMSMVQLSKRLKISQPTASQSATRGEKIAKENKLKLLKNK-
26	GC_00000001	Core_metagenome	Seep_SRB1a_S7142MS3	1360	12	64	15	0	0.636862	0.62789	0.632344					COG1943	REP element-mobilizing transposase RayT (RAYT) (PDB:4ER8)	K07491	putative transposase	X	Mobilome: prophages, transposons	----------------------------------------------------------------------------------------------------------------------------------------------------MYFRELIRYIHLNPLRAKIVSDIKELNKYPYSGHSAL--MGRKKHEW-------------------HDTEYVLSYFGKKVSESRKGYL-------------------------------------------------------------------------------------------------------------SQVIF------------------------------------------------
27	GC_00000001	Core_metagenome	Seep_SRB1a_S7142MS3	1473	12	64	15	0	0.636862	0.62789	0.632344	PF01797.17	Transposase IS200 like			COG1943	REP element-mobilizing transposase RayT (RAYT) (PDB:4ER8)	K07491	putative transposase	X	Mobilome: prophages, transposons	-------------------------------MP-------RKSRIDASGALHHIIGRGIERSRIFENNADRENFLARLGDILKETGTACYAWALIPNHFHLLLRTGALPISTIMRRLLTGYALWYNRRHQRHGHLFQNRYKSILCQEDIYLLELVRYIHLNPLRAGLVQDIKQLERYQYCGHSVL--MAKTKNDW-------------------QNTDKVLGMFGDKAGTARRTYRAFVEKGIPHGKRPDLTGGGLVRSAGGWAAVKALKKAKIFQ-KSDERILGDGDFVERVLANANEAMERKYDLASRGFTLDKVADRVAEVLGMKPEDVWAAGRYRHIVEARSLLCY-WAVRELRITMSSLARKLKISVPTVSKSAIRGEKLAKDRKYMLVE---
28	GC_00000001	Core_metagenome	Seep_SRB1a_S7147B_SRB	1287	12	64	15	0	0.636862	0.62789	0.632344	PF01797.17	Transposase IS200 like			COG1943	REP element-mobilizing transposase RayT (RAYT) (PDB:4ER8)	K07491	putative transposase	X	Mobilome: prophages, transposons	-------------------------------MP-------RLARLDAPGVLHHII-RGIERRNIFRDNKDRDNFIDRLSDLLPATQTTCYAWAFIPNHAHFLFRSSG-KISTLMRRLLTGYAIYFNRRHRRHGQLFQNRYKSIICQEDMYFRELVRYIHLNPLRAKIVSDIKELNKYQYSGHSVL--MGRKKHEW-------------------QGTEYVLSYFGKKVSESRKAYLSYVKKGIDQGRRPELTGGGLVRSLGGWSMIKKLRLKGQDRIKGDERILGDSEFVVRVDSSLHSEIAAAAVKTGKSLNQ-------------------------------------WVADTLNTDFHR-----------------------------------
29	GC_00000001	Core_metagenome	Seep_SRB1a_sp_CR9063A	3554	12	64	15	0	0.636862	0.62789	0.632344					COG1943	REP element-mobilizing transposase RayT (RAYT) (PDB:4ER8)			X	Mobilome: prophages, transposons	-------------------------------MS-------RQARLDAPGTLHHVIVRGIEKRKEDRR-------------------------------------------------------------------------------------------------------------------------------------------------------------------------------------------------------------------------------------------------------------------------------------------------------------------------------------------
30	GC_00000001	Core_metagenome	Seep_SRB1a_sp_CR9063A	3036	12	64	15	0	0.636862	0.62789	0.632344	PF01797.17	Transposase IS200 like			COG1943	REP element-mobilizing transposase RayT (RAYT) (PDB:4ER8)	K07491	putative transposase	X	Mobilome: prophages, transposons	-------------------------------MP-------RLARLDAPGVLHHIIIRGIERRKIFRDNKDRDNFIDRLSDLLPATQTTCYAWAFIPNHAHFLFRSSG-KISTLMRRLLTGYAIYFNRRHRRHGQLFQNRYKSIICQEDMYFRELIRYIHLNPLRAKIVSDIKELNKYPYSGHSVL--MGRKKHEW-------------------QDTEYVLSYFGKKVSESRKAYLSYVKKGIDQGRRPELTGGGLVRSLGGWSMIKKLRQKGQDRIKGDERILGDSEFVTALLSEAKEKLERSYKLNALGYDLKKISQMVSKIYDIEIEEIYSKGRRKVQVEARDLLCY-WAVRELGISCTDLAKQLGMTQPGVGYAVNRGEKIAKEHNYQLQ----
31	GC_00000001	Core_metagenome	Seep_SRB1a_sp_CR9063A	3469	12	64	15	0	0.636862	0.62789	0.632344	PF01797.17	Transposase IS200 like			COG1943	REP element-mobilizing transposase RayT (RAYT) (PDB:4ER8)	K07491	putative transposase	X	Mobilome: prophages, transposons	#NAME?
32	GC_00000001	Core_metagenome	Seep_SRB1a_sp_CR9063A	1520	12	64	15	0	0.636862	0.62789	0.632344	PF01797.17	Transposase IS200 like			COG1943	REP element-mobilizing transposase RayT (RAYT) (PDB:4ER8)	K07491	putative transposase	X	Mobilome: prophages, transposons	-------------------------------MP-------RSARLDAPGVLHHIIIRGIERRNIFRDNKDRDNFIDRLSDLLPATQTACYAWAFIPNHAHFLFRSSG-EISTLMRRLLTGYAIYFNKRYRRHGQLFQNRYKSIICQEDMYFRELIRYIHLNPLRAKIVSDIKELNKYPYSGHSVL--MGRKKHEW-------------------QDTEYVLSYFGKKVSESKKAYLSYVKKGIDQGRRPELTGGGLVRSLGGWSMIKKLRLKGQDRIKGDERILGDGEFVTALLSDAKEKLERSYKLNGVSASLL-----------------------------------------------------------------------------------
33	GC_00000001	Core_metagenome	Seep_SRB1a_sp_CR9063A	2066	12	64	15	0	0.636862	0.62789	0.632344	PF01797.17	Transposase IS200 like			COG1943	REP element-mobilizing transposase RayT (RAYT) (PDB:4ER8)	K07491	putative transposase	X	Mobilome: prophages, transposons	-------------------------------MP-------RLARLDAPGVLHHIIIRGIERRNIFRDNKDRNNFIDRLSDLLPATQTTCYAWAFIPNHAHFLFQSNG-EISTLMRRLLTGYAIHFNKRHRRHGQLFQNRYKSIICQEDMYFRELIRYIHLNPLRAKIVSDIKELNKYQYSGHSVL--MGRKKHEW-------------------QDTKHVLSYFGKKVSESRRAYLSYVKKGIDQGRRPELTGGGLVRSLGGWSMIKKLRLKGQYRIKGDERILGDGEFVTALLSKAKKKLERSYKLNALGYDLKKISQMVSMIYDIEIEKIYSKGRRKVQVEARDLLCY-WAVRELGISCTDLAKQLEMTQPGVGYAVNRGEKIAKEHNYQLL----
34	GC_00000001	Core_metagenome	Seep_SRB1a_sp_CR9063A	3294	12	64	15	0	0.636862	0.62789	0.632344	PF01797.17	Transposase IS200 like			COG1943	REP element-mobilizing transposase RayT (RAYT) (PDB:4ER8)	K07491	putative transposase	X	Mobilome: prophages, transposons	#NAME?
35	GC_00000001	Core_metagenome	Seep_SRB1a_sp_CR9063A	3385	12	64	15	0	0.636862	0.62789	0.632344	PF01797.17	Transposase IS200 like			COG1943	REP element-mobilizing transposase RayT (RAYT) (PDB:4ER8)	K07491	putative transposase	X	Mobilome: prophages, transposons	-------------------------------MP-------RQSRIDAPGALHHIIARGIERKRIFTDGVDRDNFLNRLGNILTETQTACFSWALLQNHFHLLLRTGTTSISTVMRRLLTGYAVSYNFRHRRHGHLFQNRYKSILCQEDSYLLELVRYIHLNPFRAGIVKDLRGLNSYPYCGHSCI--LGKKTNTW-------------------QDKDYILKLFASNKAVAIRRYREFVKKGIEQGKRSDLIGGGLIRSAGGWSAIKALRRIGAYQ-KGDERILGDSDFVKKVLAQAKDNFERKYHLKSNGFNFEKVLGRVAELLDLKPEQVLAVGKYKKTVAARSLLCF-WATSELGISQSELGQKLKISQPAVSLSVKRGEQLVIRHNYSLKA---
36	GC_00000001	Core_metagenome	Seep_SRB1a_sp_CR9063A	1509	12	64	15	0	0.636862	0.62789	0.632344					COG1943	REP element-mobilizing transposase RayT (RAYT) (PDB:4ER8)			X	Mobilome: prophages, transposons	-------------------------------MP-------RQARPYAPGTLQHVIIRGIERKEIVKHDRDRQNFVYRMGIFSN---------------------------------------------------------------------------------------------------------------------------------------------------------------------------------------------------------------------------------------------------------------------------------------------------------------------------
37	GC_00000001	Core_metagenome	Seep_SRB1a_sp_CR9063A	3295	12	64	15	0	0.636862	0.62789	0.632344	PF01797.17	Transposase IS200 like			COG1943	REP element-mobilizing transposase RayT (RAYT) (PDB:4ER8)	K07491	putative transposase	X	Mobilome: prophages, transposons	#NAME?
38	GC_00000001	Core_metagenome	Seep_SRB1a_sp_CR9063B	2191	12	64	15	0	0.636862	0.62789	0.632344					COG1943	REP element-mobilizing transposase RayT (RAYT) (PDB:4ER8)			X	Mobilome: prophages, transposons	-------------------------------MS-------RQARLDAPGTLHHVIVRGIEKRKEDRR-------------------------------------------------------------------------------------------------------------------------------------------------------------------------------------------------------------------------------------------------------------------------------------------------------------------------------------------
39	GC_00000001	Core_metagenome	Seep_SRB1a_sp_CR9063B	2804	12	64	15	0	0.636862	0.62789	0.632344					COG1943	REP element-mobilizing transposase RayT (RAYT) (PDB:4ER8)			X	Mobilome: prophages, transposons	-------------------------------MP-------RQARLDVPGILHHVIIRGIERKEIVKDDHDRQNFVYRMGTIALETGTLIYA-------------------------------------------------------------------------------------------------------------------------------------------------------------------------------------------------------------------------------------------------------------------------------------------------------------------
40	GC_00000001	Core_metagenome	Seep_SRB1a_sp_CR9063B	351	12	64	15	0	0.636862	0.62789	0.632344	PF01797.17	Transposase IS200 like			COG1943	REP element-mobilizing transposase RayT (RAYT) (PDB:4ER8)	K07491	putative transposase	X	Mobilome: prophages, transposons	-------------------------------MP-------RLARLDAPGALHHIIIRGIERRKIFRDNKDRDNFIDRLSDLLPATQTACYAWDFIPNHAHFLFRSSG-EISTLMRRLLTGYAIYFNRRHRRHGQLFQNRYKSIICQEDMYFRELVRYIHLNPLRAKNVSDIKELNKYPYSGYSVL--MGRKKHEW-------------------------------------------------------------VRNA------------------------------------------------------------------------------------------------------------------------------------------
41	GC_00000001	Core_metagenome	Seep_SRB1a_sp_CR9063B	1083	12	64	15	0	0.636862	0.62789	0.632344	PF01797.17	Transposase IS200 like			COG1943	REP element-mobilizing transposase RayT (RAYT) (PDB:4ER8)	K07491	putative transposase	X	Mobilome: prophages, transposons	#NAME?
42	GC_00000001	Core_metagenome	Seep_SRB1a_sp_CR9063B	337	12	64	15	0	0.636862	0.62789	0.632344	PF01797.17	Transposase IS200 like			COG1943	REP element-mobilizing transposase RayT (RAYT) (PDB:4ER8)	K07491	putative transposase	X	Mobilome: prophages, transposons	-------------------------------MH-------RLARLDAPGALHHLIIRGIERRKIFRDNKDRDNFIDRLSDLLPATQTACYAWDFIPNHAHFLFRSSG-EISTLMRRLLTGYAIYFNRRHRRHGQLFQNRYKSILCQEDSYLLELVRYIHLNPLRAGIVKDLRGLNSYPYCGHSCI--LGKRTNTW-------------------QDKDYILKLFASNKAVAIRRYREFVKKGIEQGKRSDLVGGGLIRSAGGWSAIKALRRIGAYQ-KGDERILGDSDFVEKVLAQAKENFERKYHLKSNGFNFEKVLGRVAELLDLKPEQVLAVGKYKKTVAARSLLCF-WATSELGMSQSELGQKLKISQPAVSLSVKRGEQLAIRHNYSLKA---
43	GC_00000001	Core_metagenome	Seep_SRB1a_sp_CR9063B	3208	12	64	15	0	0.636862	0.62789	0.632344					COG1943	REP element-mobilizing transposase RayT (RAYT) (PDB:4ER8)	K07491	putative transposase	X	Mobilome: prophages, transposons	-------------------------------MP-------RRSRIDAPGALHHIIVRGIERKTIFKDDADRDNFLERLQNILTDSNTSCFAWALIPNHFLC---------------------------------------------------------------------------------------------------------------------------------------------------------------------------------------------------------------------------------------------------------------------------------------------------------
44	GC_00000001	Core_metagenome	Seep_SRB1a_sp_CR9063B	412	12	64	15	0	0.636862	0.62789	0.632344	PF01797.17	Transposase IS200 like			COG1943	REP element-mobilizing transposase RayT (RAYT) (PDB:4ER8)	K07491	putative transposase	X	Mobilome: prophages, transposons	-------------------------------MP-------RLARLDAPGVLHHIMIRGIERRKIFRNDKDREDFLDRLSTLLPKTGTSCYAWVFIPNHAHFLFRTGQVPLATVMRRLLTGYVVSFNRRHKRHGHLFQNRYKSIVCQEDVYLRELVRYIHLNPIRAGIVPTLTKLNKYAYCGHSVL--MGRKKRSW-------------------QDVDYVLSYFNDTGHRAKKDYYSYVESGLEQGRRSELTGGGLIRSLRGWTEVKKYGLKVQDHIKSDERILGESDFVADVLSQANEKFDRKYELKRLGYDLGGIAARVAEIYHIEVDDIFLKGKQQKRVKARSLFCF-WAVRELGISLTELAGRLGISVPGVGYSVERGEIIARNNNYQLIE---
45	GC_00000001	Core_metagenome	Seep_SRB1a_sp_CR9063B	2416	12	64	15	0	0.636862	0.62789	0.632344	PF01797.17	Transposase IS200 like			COG1943	REP element-mobilizing transposase RayT (RAYT) (PDB:4ER8)	K07491	putative transposase	X	Mobilome: prophages, transposons	-------------------------------MP-------RQSRIDAPGALHHIIARGIERKKIFTDGVDRDNFLNRLGNILTETQTACFSWALIPNHFHLLLRTGTTSISTVIRRLLTGYAVSYNFRHRRHGHLFQNRYKSILCQEDSYLLELVRYIHLNPLRAGIVKDLRGLNSYSYCGHSCI--LGKRPNTW-------------------QDKDYILKLFASNKAVAIRSYREFVKKGIKQGKRSDLVGGGLIRSAGGWSAIKALRRIGAYQ-KGDERILGDSDFVEKVLAQAKENFERKYHLKSNGFNFEKVLGRVAELLDLKPEQVLAVGKYKKTVAARSLLCF-WATSELGMSQSELGQKLKISQPAVSLSVKRGEQLAIRHNYSLKA---
46	GC_00000001	Core_metagenome	Seep_SRB1a_sp_CR9063B	2238	12	64	15	0	0.636862	0.62789	0.632344					COG0229|COG1943	Peptide methionine sulfoxide reductase MsrB (MsrB) (PDB:1L1D)|REP element-mobilizing transposase RayT (RAYT) (PDB:4ER8)			O|X	Posttranslational modification, protein turnover, chaperones|Mobilome: prophages, transposons	-------------------------------MP-------RQARPDAPGTLYHVIIQGIEHKKIVKDDHNRQNFVYRMGMI-------------------------------------------------------------------------------------------------------------------------------------------------------------------------------------------------------------------ALSGICARISRALYPQSCHFQQSPPVT-------------------------------------------------------------------------------
47	GC_00000001	Core_metagenome	Seep_SRB1a_sp_CR9063B	322	12	64	15	0	0.636862	0.62789	0.632344	PF01797.17	Transposase IS200 like			COG1943	REP element-mobilizing transposase RayT (RAYT) (PDB:4ER8)	K07491	putative transposase	X	Mobilome: prophages, transposons	-------------------------------MP-------RLARLDAPGVLHHIIIRGIERRNIFRDNKDRDNFIDRLSDLLPATQTACYAWAFIPNHAHFLFQSSG-KISTLMRRLLTGYAIYFNRRHRRHGQLFQNRYKSIICQEDMYFRELVRYIHLNPLRAKIVSDIKDLNKYPYSGHSVL--MGRKKHDW-------------------QDTEYVLSYFGKKVSESRKAYLSYVKKAIDQGRRPELTGGGLVRSLGGWSMIKKLRLKGQDRIKGDERILGDGEFVTALLSEAKEKLERSYKLNALGYDLKKISQMVSKIYDIETEEIYSKGRRKVQVEARDLLCY-WAVRELGISCTDLAKQLEMTQPGVGYAVNRGEKIAKENKYQLQ----
48	GC_00000001	Core_metagenome	Seep_SRB1a_sp_CR9063B	2806	12	64	15	0	0.636862	0.62789	0.632344	PF01797.17	Transposase IS200 like			COG1943	REP element-mobilizing transposase RayT (RAYT) (PDB:4ER8)	K07491	putative transposase	X	Mobilome: prophages, transposons	-------------------------------MP-------RQSRIDAPGALHHIIARGIERKRIFTDSVDKDNFLNRLGNILTETQTACFSWALLPNHAHLLLRTGTTSISTVMRRLLTGYAVSYNFRHRRHGHLFQNRYKSILCQEDSYLLELVRYIHLNPLRAGIVKDLRGLNSYPYCGHSCI--LGKKTNTW-------------------QDKDYILKLFASNKAVAIRSYREFVKKGIEQGKRSDLVGGGLIRSAGGWSVIKALRRIGAYQ-KGDERILGDSDFVEKVLAQAKDNFERKYHLKSNGFNFEKVLGRVAELLDLKPEQVLVVGKYKKTVAARSLLCF-WATSELGISQSELGQKLKISQPAVSLSVKRGEQLAIRHNYSLKA---
49	GC_00000001	Core_metagenome	Seep_SRB1a_sp_CR9063B	2981	12	64	15	0	0.636862	0.62789	0.632344					COG1943	REP element-mobilizing transposase RayT (RAYT) (PDB:4ER8)			X	Mobilome: prophages, transposons	-------------------------------MP-------RLARLDAPGVLHRIIIRGIERRNIFRDNKDRDNFIDRLSD-----------------------------------------------------------------------------------------------------------------------------------------------FGKKVSESRKGYLSYVKK------------------------------------------------------------------------VKKYIQKADAKFKLRPGTCYAIGLFGS-----------WE---------------------------------------------
50	GC_00000001	Core_metagenome	Seep_SRB1a_sp_CR9063B	260	12	64	15	0	0.636862	0.62789	0.632344	PF01797.17	Transposase IS200 like			COG1943	REP element-mobilizing transposase RayT (RAYT) (PDB:4ER8)	K07491	putative transposase	X	Mobilome: prophages, transposons	-------------------------------MP-------RLARLDAPGVLHHVMGRGIERKNIFWNDKDRSDFIDRLAGVVEKGGMDIYAWTLMPNHFHLLCKTKNWPLSSSMRRILTGYAVNFNKRHKRHGHLFQNRYKSIVCQEDRYLKELVRYIHLNLLRSGIVKDMKDLNRCRWSGHSAL--VGKVDRKW-------------------QDCEYVLSYFGNG-RQAQKNYLRYVEEGISQGRRPELVGGGLIRSLGGWSAVLAFRRRGEKQ-ASDTRILGDSEFVQEVTSDLDDLVKKNLRLSGRQVDIVILAGRVCKRHGISLGELCSGSRRREIVERPEG---------------------------------------------------
51	GC_00000001	Core_metagenome	Seep_SRB1a_sp_CR9063B	324	12	64	15	0	0.636862	0.62789	0.632344					COG1943	REP element-mobilizing transposase RayT (RAYT) (PDB:4ER8)	K07491	putative transposase	X	Mobilome: prophages, transposons	----------------------------------------------------------------------------------------------------------------------------------------------------MYFRELVRYIHLNPLRAKIVSDIKELNKYQYSGHSVL--IGRKKHEW-------------------QNTEYVLSYFGKKVSESRKAYLSYVKKGIDQGRRPELTGGGL-GSLGGXXXXP----------RGNAQV-------------------------------------------------------------------------------------------------------------------
52	GC_00000001	Core_metagenome	Seep_SRB1a_sp_CR9063B	325	12	64	15	0	0.636862	0.62789	0.632344					COG1943	REP element-mobilizing transposase RayT (RAYT) (PDB:4ER8)			X	Mobilome: prophages, transposons	----------------------------------------------------------------------------------------------------------------------------------------------------------------------------------------------------------------------------------------------------------------MGSLGGWTMIKKLRLKGQDRIKGDERILGDSEFVTALLSETKEKLERSYKLKALGYDLKKISQMVSKIYDIETEKIYSKGRRKIQVEARDLLCY-WAVRELGISCTDLAKQLEMSQPGVGYAVNRGEKIAKEHKYQLL----
53	GC_00000001	Core_metagenome	Seep_SRB1a_sp_SM7059A	2837	12	64	15	0	0.636862	0.62789	0.632344					COG1943	REP element-mobilizing transposase RayT (RAYT) (PDB:4ER8)			X	Mobilome: prophages, transposons	-------------------------------MS-------RQARLDAPGTLHHVIVRGIEKRKEDRR-------------------------------------------------------------------------------------------------------------------------------------------------------------------------------------------------------------------------------------------------------------------------------------------------------------------------------------------
54	GC_00000001	Core_metagenome	Seep_SRB1a_sp_SM7059A	3353	12	64	15	0	0.636862	0.62789	0.632344	PF01797.17	Transposase IS200 like			COG1943	REP element-mobilizing transposase RayT (RAYT) (PDB:4ER8)	K07491	putative transposase	X	Mobilome: prophages, transposons	-------------------------------MP-------RIARLDTPGLLHHVMIRGIERRKIFNDDKDRESFIERLSILLPETKTQCYAWSFLSNHAHFLLKSGPSGIASLMRRLLTGYAVSYNRRHKRHGQLFQNRYKSIICQEDTYLQELVRYIHLNPLRAKIVVDLKELDRYSYCGHSAL--IGKKKREW-------------------QDVEYVLGFFGRRVGEARKGYRK------------------------------------------------------------------------EGDDLK-----------------------------------------------------------------------------------
55	GC_00000001	Core_metagenome	Seep_SRB1a_sp_SM7059A	2753	12	64	15	0	0.636862	0.62789	0.632344	PF01797.17	Transposase IS200 like			COG1943	REP element-mobilizing transposase RayT (RAYT) (PDB:4ER8)	K07491	putative transposase	X	Mobilome: prophages, transposons	-------------------------------MP-------RKARIDAPGALHHIIARGIARRKVFDDNDDRDFFVDRFGLILTDTNTQCFAWALIPNHFHLLLKTGITPIATVMKRLLTSYAMHYNRRHKRHGHLFQNRYKSIICQEDAYLLELVRYIHLNPLRAKQVEDMNGLDNYLYGGHSTL--MGKTTAAW-------------------QNKRYILRLFDDKVSPARRRYRAFVEKGVAEGKRPELTGGGLIRSVGGWAAVKALRKANALQ-KGDERILGDGNFVETVLSEAKEAYERRYRLKAKGIDIDSIAHRAAQIAGIEPSQVWASGKQPKVVQARSLLCY-WANTELGLSQAWLSKRLRLSQPAISLSVARGRTIAIQNNYGIENL--
56	GC_00000001	Core_metagenome	Seep_SRB1a_sp_SM7059A	2758	12	64	15	0	0.636862	0.62789	0.632344	PF01797.17	Transposase IS200 like			COG1943	REP element-mobilizing transposase RayT (RAYT) (PDB:4ER8)	K07491	putative transposase	X	Mobilome: prophages, transposons	-------------------------------MP-------RKARIDAPGALHHIIARGIARRKVFDDNDDRDFFVDRFGLILTDTNTQCFAWALIPNHFHLLLKTGITPIATVMKRLLTSYAMHYNRRHKRHGHLFQNRYKSIICQEDAYLLELVRYIHLNPLRAKQVEDMNGLDNYLYGGHSTL--MGKTTAAW-------------------QNKRYILRLFDDKVSPARRRYRAFVEKGVAEGKRPELTGGGLIRSVGGWAAVKALRKANALQ-KGDERILGDGNFVETVLSEAKEAYERRYRLKAKGIDIDSIAHRAAQIAGIEPSQVWASGKQPKVVQARSLLCY-WANTELGLSQAWLSKRLRLSQPAISLSVARGRTIAIQNNYGIENL--
57	GC_00000001	Core_metagenome	Seep_SRB1a_sp_SM7059A	3480	12	64	15	0	0.636862	0.62789	0.632344					COG1943	REP element-mobilizing transposase RayT (RAYT) (PDB:4ER8)			X	Mobilome: prophages, transposons	MHAYGFAFPEQLYYWRSKGGKAELDFFCEFADR-------LLARLDVPGVLHHTIIRGIERRNIFRDNKDRDNFID-----------------------------------------------------------------------------------------------------------------------------------------------CLSYFGKKVSESRKAYLSYVKKGIDQGRRPELTGGGLVRSLGGWSMIKKLRLKGQDRIKGDERILGDSEFVKALLSDAKEKLERSYKLNALGYDLKKISLMVSKIYDIEIEEIYSKGRRKVQVEARDLLCY-WAVRELGISCTDLAKQLGMTQPGVGYAVNRGEKIAKENKYQLP----
58	GC_00000001	Core_metagenome	Seep_SRB1a_sp_SM7059A	2068	12	64	15	0	0.636862	0.62789	0.632344					COG1943	REP element-mobilizing transposase RayT (RAYT) (PDB:4ER8)	K07491	putative transposase	X	Mobilome: prophages, transposons	----------------------------------------------------------------------------------------------------------------------------------------------------MYFRELIRYIHLNPLRAKIVSDIKELNKYQYSGHPALAGIGRKKHDL-------------------QDTEYVLSYFGKNVSESRKAYLSYVKKGIDQGTRPELTGGGLVRSLGGWF----------------------------------------------------------------------------------LRYF------------------------------------------------
59	GC_00000001	Core_metagenome	Seep_SRB1a_sp_SM7059A	2695	12	64	15	0	0.636862	0.62789	0.632344					COG1943	REP element-mobilizing transposase RayT (RAYT) (PDB:4ER8)	K07491	putative transposase	X	Mobilome: prophages, transposons	----------------------------------------------------------------------------------------------------------------------------------------------------MYFRELIRYIHLNPLRAKIVSDIKELNKYPYSGHSAL--MGRKKHEW-------------------HDTEYVLSYFGKKV--------------------------------------------------------------------------------------------------------------------------------------------------------------------------
60	GC_00000001	Core_metagenome	Seep_SRB1a_sp_SM7059A	3072	12	64	15	0	0.636862	0.62789	0.632344					COG1943	REP element-mobilizing transposase RayT (RAYT) (PDB:4ER8)			X	Mobilome: prophages, transposons	--------------------------------------------------------------------------------------------------------------------------------------------------------------------------------------------------------------------------------------------------------------------------------------------------------------------------------MAEIYDIEVDDIFLKGKQQKRVKARSLFCF-WAVRELGISLTELAGRLGISVPGVGYSVERGEIIARNNDYQLIE---
61	GC_00000001	Core_metagenome	Seep_SRB1a_sp_SM7059A	401	12	64	15	0	0.636862	0.62789	0.632344					COG1943	REP element-mobilizing transposase RayT (RAYT) (PDB:4ER8)			X	Mobilome: prophages, transposons	-------------------------------ME--------------------RVRSGILRNRTIQE-----------------------------------------------------------------------------------------------------------------------------------------------------------------------------------------------------------------------------------------------------------------------QVLAVGKYKKTVAARSLICF-WATSELGMSQSELGQKLKISQPAVTLAVKRGEQLVIRHNYSLKA---
62	GC_00000001	Core_metagenome	Seep_SRB1a_sp_SM7059A	2076	12	64	15	0	0.636862	0.62789	0.632344					COG1943	REP element-mobilizing transposase RayT (RAYT) (PDB:4ER8)			X	Mobilome: prophages, transposons	-------------------------------MR---------------------------------------------------------------------------------------------------------------------------------------------------------------------------------------------------------------------------------------------------LKGQDRI-----------------------------------------------------RRKVQVEARDLLCY-WAVRELGISCTDLAKQLEMTQPGVGYAVNRGEKIAKEQLFTYL----
63	GC_00000001	Core_metagenome	Seep_SRB1a_sp_SM7059A	1773	12	64	15	0	0.636862	0.62789	0.632344					COG1943	REP element-mobilizing transposase RayT (RAYT) (PDB:4ER8)	K07491	putative transposase	X	Mobilome: prophages, transposons	-----------------------------------------------------------------------------------------------------------------------------------------------MCQENTYLLELVRYIHLNPIRAGIVKDLKSLDRYTYTGHSII--MGKRKNPW-------------------QDTDSVLQLFGKSQYAARKKYRDFVEKGIGRGRNPEMTGGGLLRSIGGWGVLKSMRKMNI-HIKGDERVKAARQFKTVQRARARRQRSNRALLR------------------------YATASSSALLHRKSLPCPRWIHADRARFLIASIPVFAVGFLAALFC--------------------
64	GC_00000001	Core_metagenome	Seep_SRB1a_sp_SM7059A	939	12	64	15	0	0.636862	0.62789	0.632344											-------------------------------MP-------------------------------------------------------CLA----------------------------------------------------------------------------------------ISSSCV-------------------------------------------PVSL------------------------------WSAIKALRRIGAYQ-KGD---------------------ERKYHLKSNGFNFEKILGRVAELLDLKPEQVLAVGKYKKTVAARSLLCF------------------------------------------------
65	GC_00000002	Core_metagenome	B13_G4_sp003647525	1212	14	52	8	0	0.791148	0.799533	0.795318	PF00313.23	'Cold-shock' DNA-binding domain			COG1278	Cold shock protein, CspA family (CspC) (PDB:1C9O)	K03704	cold shock protein	K	Transcription	-----------------------------------------------------------------------------------------------------------------------------------------------------MANGIVKWFNSSKGYGFIEQEEGPDVFVHHSGINASGFKALNEGDRVTFDIEQGQKGPAAVNVTVV---------------------------------------------------------------------
66	GC_00000002	Core_metagenome	B13_G4_sp003647525	1610	14	52	8	0	0.791148	0.799533	0.795318	PF00313.23	'Cold-shock' DNA-binding domain			COG1278	Cold shock protein, CspA family (CspC) (PDB:1C9O)	K03704	cold shock protein	K	Transcription	-----------------------------------------------------------------------------------------------------------------------------------------------------MANGIVKWFSNQKGFGFIEQEDGPDVFVHHSGINASGFKSLNEGDRVTFDIEQGQKGPAAVNVIVV---------------------------------------------------------------------
67	GC_00000002	Core_metagenome	B13_G4_sp003647525	1415	14	52	8	0	0.791148	0.799533	0.795318	PF00313.23	'Cold-shock' DNA-binding domain			COG1278	Cold shock protein, CspA family (CspC) (PDB:1C9O)	K03704	cold shock protein	K	Transcription	MGKALGLGSVQIKTESMLLKDDLKNAVDIDKHNKEEIIKEGFTHLRNNLLSGDCTDVLQNEYITQLRVLLWLPEKNNDIQVHYPTLVEENDVPGYINLQDNLEKNDRLKFLRTPWDKWHDYSKTQAGSIEKSVPKKSDIKTQPAVPDKPKHTGTVKWFNDEKGYGFIERENGPDVFVHHSGITASGFRTLDENDKVKFDIVQGEKGPAAINVEKFTW-------------------------------------------------------------------
68	GC_00000002	Core_metagenome	B13_G4_sp003647525	1004	14	52	8	0	0.791148	0.799533	0.795318	PF00313.23	'Cold-shock' DNA-binding domain			COG1278	Cold shock protein, CspA family (CspC) (PDB:1C9O)			K	Transcription	-----------------------------------------------------------------------------------------------------------------------------------------------------MKEGTVKWYNEKKGYGFIETENDGDIFMHSNSIKDHGFFVLQKSDKVTFEIKQTRHGVQAANVRIVK--------------------------------------------------------------------
69	GC_00000002	Core_metagenome	B13_G4_sp013792055	755	14	52	8	0	0.791148	0.799533	0.795318	PF00313.23	'Cold-shock' DNA-binding domain			COG1278	Cold shock protein, CspA family (CspC) (PDB:1C9O)	K03704	cold shock protein	K	Transcription	-----------------------------------------------------------------------------------------------------------------------------------------------------MANGIVKWFNSSKGYGFIEQEDGPDVFVHHSGINASGFKSLNEGDRVTFDIEQGQKGPAATNVTVV---------------------------------------------------------------------
70	GC_00000002	Core_metagenome	B13_G4_sp013792055	934	14	52	8	0	0.791148	0.799533	0.795318	PF00313.23	'Cold-shock' DNA-binding domain			COG1278	Cold shock protein, CspA family (CspC) (PDB:1C9O)	K03704	cold shock protein	K	Transcription	-----------------------------------------------------------------------------------------------------------------------------------------------------MANGIVKWFNSGKGFGFIEQEDGPDVFVHHSAINATGFKSLDEGDRVTFDVEQGQKGPAAVNVTVA---------------------------------------------------------------------
71	GC_00000002	Core_metagenome	B13_G4_sp013792055	1588	14	52	8	0	0.791148	0.799533	0.795318	PF00313.23	'Cold-shock' DNA-binding domain			COG1278	Cold shock protein, CspA family (CspC) (PDB:1C9O)	K03704	cold shock protein	K	Transcription	-----------------------------------------------------------------------------------------------------------------------------------------------------MANGIVKWFNSGKGFGFIEQEDGPDVFVHHSAINASGFKSLYEGDRVTFDIEQGQKGPAAANVTTV---------------------------------------------------------------------
72	GC_00000002	Core_metagenome	B13_G4_sp013792055	1511	14	52	8	0	0.791148	0.799533	0.795318	PF00313.23	'Cold-shock' DNA-binding domain			COG1278	Cold shock protein, CspA family (CspC) (PDB:1C9O)	K03704	cold shock protein	K	Transcription	-----------------------------------------------------------------------------------------------------------------------------------------------------MADGIVKWFSNQKGFGFIEQEDGPDLFVHHSGINSSGFKSLNEGDRVTFDIEQGQKGPVAVNVTVV---------------------------------------------------------------------
73	GC_00000002	Core_metagenome	B13_G4_sp013792055	933	14	52	8	0	0.791148	0.799533	0.795318	PF00313.23	'Cold-shock' DNA-binding domain			COG1278	Cold shock protein, CspA family (CspC) (PDB:1C9O)	K03704	cold shock protein	K	Transcription	-----------------------------------------------------------------------------------------------------------------------------------------------------MANGIVKWFNSGKGFGFIEQEDGPDVFVHHSAINSSGFKSLEEGDKVTFDIEQGQKGPAAANVTKI---------------------------------------------------------------------
74	GC_00000002	Core_metagenome	B13_G4_sp013792055	1066	14	52	8	0	0.791148	0.799533	0.795318	PF00313.23	'Cold-shock' DNA-binding domain			COG1278	Cold shock protein, CspA family (CspC) (PDB:1C9O)	K03704	cold shock protein	K	Transcription	-----------------------------------------------------------------------------------------------------------------------------------------------------MINGTVKWFNDSKGFGFIEQENGPDVFVHHSAINATGFKSLSEGARVTFDIEQGPKGPAAANVTIV---------------------------------------------------------------------
75	GC_00000002	Core_metagenome	B13_G4_sp013792055	202	14	52	8	0	0.791148	0.799533	0.795318	PF00313.23	'Cold-shock' DNA-binding domain			COG1278	Cold shock protein, CspA family (CspC) (PDB:1C9O)	K03704	cold shock protein	K	Transcription	-----------------------------------------------------------------------------------------------------------------------------------------------------MANGIVKWFSEKKGFGFIAQEDGEDVFVHYSGIVSKGFKCLKEGDRVTFDIEEGEKGPAAINVNIV---------------------------------------------------------------------
76	GC_00000002	Core_metagenome	B13_G4_sp013792055	1510	14	52	8	0	0.791148	0.799533	0.795318	PF00313.23	'Cold-shock' DNA-binding domain			COG1278	Cold shock protein, CspA family (CspC) (PDB:1C9O)			K	Transcription	-----------------------------------------------------------------------------------------------------------------------------------------------------MKEGTVKWYNEKKGFGFIETENDGDVFMHSSGIKDHGFFVLQKSDKVTFEIKKTRHGLQAANVRIVK--------------------------------------------------------------------
77	GC_00000002	Core_metagenome	B13_G4_sp014237365a	1193	14	52	8	0	0.791148	0.799533	0.795318	PF00313.23	'Cold-shock' DNA-binding domain			COG1278	Cold shock protein, CspA family (CspC) (PDB:1C9O)	K03704	cold shock protein	K	Transcription	-----------------------------------------------------------------------------------------------------------------------------------------------------MANGIVKWFNSSKGYGFIEQEEGPDVFVHHSGINASGFKALNEGDRVTFDIEQGQKGPAAVNVTVV---------------------------------------------------------------------
78	GC_00000002	Core_metagenome	B13_G4_sp014237365a	2194	14	52	8	0	0.791148	0.799533	0.795318	PF00313.23	'Cold-shock' DNA-binding domain			COG1278	Cold shock protein, CspA family (CspC) (PDB:1C9O)	K03704	cold shock protein	K	Transcription	-----------------------------------------------------------------------------------------------------------------------------------------------------MANGIVKWFNDQKGFGFIEQEDGPDVFVHHSGINSSGFKSLNEGDRVTFDIEQGQKGPAAVNVIVV---------------------------------------------------------------------
79	GC_00000002	Core_metagenome	B13_G4_sp014237365a	2565	14	52	8	0	0.791148	0.799533	0.795318	PF00313.23	'Cold-shock' DNA-binding domain			COG1278	Cold shock protein, CspA family (CspC) (PDB:1C9O)	K03704	cold shock protein	K	Transcription	-----------------------------------------------------------------------------------------------------------------------------------------------------MANGIVKWFNSGKGFGFIEQEDGPDVFVHHSAINASGFKSLDEGDRVTFDIEQGQKGPAAANVTTV---------------------------------------------------------------------
80	GC_00000002	Core_metagenome	B13_G4_sp014237365a	1195	14	52	8	0	0.791148	0.799533	0.795318	PF00313.23	'Cold-shock' DNA-binding domain			COG1278	Cold shock protein, CspA family (CspC) (PDB:1C9O)	K03704	cold shock protein	K	Transcription	--------------------------------------------------------------------------------------------------------------------------------MSKWRPEVWDYETFFERGMSTMANGIVKWFNSSKGYGFIEQEEGPDVFIHHSGINTTGFKSLYESNRVTFDIEQGQKGPAAVTVA-----------------------------------------------------------------------
81	GC_00000002	Core_metagenome	B13_G4_sp014237365a	2193	14	52	8	0	0.791148	0.799533	0.795318	PF00313.23	'Cold-shock' DNA-binding domain			COG1278	Cold shock protein, CspA family (CspC) (PDB:1C9O)			K	Transcription	-----------------------------------------------------------------------------------------------------------------------------------------------------MKEGMVKWYNEKKGYGFIETENDGDVFMHSKSIKDHGFFVLQKSDRVTFEIKETRHGLQAANVRIVK--------------------------------------------------------------------
82	GC_00000002	Core_metagenome	B13_G4_sp014237365b	1193	14	52	8	0	0.791148	0.799533	0.795318	PF00313.23	'Cold-shock' DNA-binding domain			COG1278	Cold shock protein, CspA family (CspC) (PDB:1C9O)	K03704	cold shock protein	K	Transcription	-----------------------------------------------------------------------------------------------------------------------------------------------------MANGIVKWFNSSKGYGFIEQEEGPDVFVHHSGINASGFKALNEGDRVTFDIEQGQKGPAAVNVTVV---------------------------------------------------------------------
83	GC_00000002	Core_metagenome	B13_G4_sp014237365b	2194	14	52	8	0	0.791148	0.799533	0.795318	PF00313.23	'Cold-shock' DNA-binding domain			COG1278	Cold shock protein, CspA family (CspC) (PDB:1C9O)	K03704	cold shock protein	K	Transcription	-----------------------------------------------------------------------------------------------------------------------------------------------------MANGIVKWFNDQKGFGFIEQEDGPDVFVHHSGINSSGFKSLNEGDRVTFDIEQGQKGPAAVNVIVV---------------------------------------------------------------------
84	GC_00000002	Core_metagenome	B13_G4_sp014237365b	2565	14	52	8	0	0.791148	0.799533	0.795318	PF00313.23	'Cold-shock' DNA-binding domain			COG1278	Cold shock protein, CspA family (CspC) (PDB:1C9O)	K03704	cold shock protein	K	Transcription	-----------------------------------------------------------------------------------------------------------------------------------------------------MANGIVKWFNSGKGFGFIEQEDGPDVFVHHSAINASGFKSLDEGDRVTFDIEQGQKGPAAANVTTV---------------------------------------------------------------------
85	GC_00000002	Core_metagenome	B13_G4_sp014237365b	1195	14	52	8	0	0.791148	0.799533	0.795318	PF00313.23	'Cold-shock' DNA-binding domain			COG1278	Cold shock protein, CspA family (CspC) (PDB:1C9O)	K03704	cold shock protein	K	Transcription	--------------------------------------------------------------------------------------------------------------------------------MSKWRPEVWDYETFFERGMSTMANGIVKWFNSSKGYGFIEQEEGPDVFIHHSGINTTGFKSLYESNRVTFDIEQGQKGPAAVTVA-----------------------------------------------------------------------
86	GC_00000002	Core_metagenome	B13_G4_sp014237365b	2193	14	52	8	0	0.791148	0.799533	0.795318	PF00313.23	'Cold-shock' DNA-binding domain			COG1278	Cold shock protein, CspA family (CspC) (PDB:1C9O)			K	Transcription	-----------------------------------------------------------------------------------------------------------------------------------------------------MKEGMVKWYNEKKGYGFIETENDGDVFMHSKSIKDHGFFVLQKSDRVTFEIKETRHGLQAANVRIVK--------------------------------------------------------------------
87	GC_00000002	Core_metagenome	FWG171_EthSRB1	2094	14	52	8	0	0.791148	0.799533	0.795318	PF00313.23	'Cold-shock' DNA-binding domain			COG1278	Cold shock protein, CspA family (CspC) (PDB:1C9O)	K03704	cold shock protein	K	Transcription	-----------------------------------------------------------------------------------------------------------------------------------------------------MANGIVKWFNSSKGYGFIEQEEGPDVFVHHSAINASGFKALNEGDRVTFDIEQGQKGPAAANVTVV---------------------------------------------------------------------
88	GC_00000002	Core_metagenome	FWG171_EthSRB1	385	14	52	8	0	0.791148	0.799533	0.795318	PF00313.23	'Cold-shock' DNA-binding domain			COG1278	Cold shock protein, CspA family (CspC) (PDB:1C9O)	K03704	cold shock protein	K	Transcription	-----------------------------------------------------------------------------------------------------------------------------------------------------MANGIVKWFNSGKGFGFIEQEDGPDVFVHHSAINASGFKSLDEGDRVTFDIEQGQKGPAATNVTTI---------------------------------------------------------------------
89	GC_00000002	Core_metagenome	FWG172_EthSRB1	836	14	52	8	0	0.791148	0.799533	0.795318	PF00313.23	'Cold-shock' DNA-binding domain			COG1278	Cold shock protein, CspA family (CspC) (PDB:1C9O)	K03704	cold shock protein	K	Transcription	-----------------------------------------------------------------------------------------------------------------------------------------------------MANGIVKWFNSSKGYGFIEQEEGPDVFVHHSGINSSGFKSLNEGDRVTFDIEQGQKGPAAVNVTVV---------------------------------------------------------------------
90	GC_00000002	Core_metagenome	FWG172_EthSRB1	183	14	52	8	0	0.791148	0.799533	0.795318	PF00313.23	'Cold-shock' DNA-binding domain			COG1278	Cold shock protein, CspA family (CspC) (PDB:1C9O)			K	Transcription	-----------------------------------------------------------------------------------------------------------------------------------------------------MKEGTVKWYSEKKGYGFIETENDGEIFMHSSGIKDHGFFVLQKSDRVTFEIKQTRHGQQADNVRIVK--------------------------------------------------------------------
91	GC_00000002	Core_metagenome	Seep_SRB1a_AB_03_Bin_172	4410	14	52	8	0	0.791148	0.799533	0.795318	PF00313.23	'Cold-shock' DNA-binding domain			COG1278	Cold shock protein, CspA family (CspC) (PDB:1C9O)	K03704	cold shock protein	K	Transcription	-----------------------------------------------------------------------------------------------------------------------------------------------------MANGIVKWFNSSKGYGFIEQEEGPDVFVHHSGINASGFKALNEGDRVTFDIEQGQKGPAAVNVTVV---------------------------------------------------------------------
92	GC_00000002	Core_metagenome	Seep_SRB1a_AB_03_Bin_172	3315	14	52	8	0	0.791148	0.799533	0.795318	PF00313.23	'Cold-shock' DNA-binding domain			COG1278	Cold shock protein, CspA family (CspC) (PDB:1C9O)	K03704	cold shock protein	K	Transcription	--------------------------------------------------------------------------------------------------------------------------------------------------MSTMANGIVKWFNSSKGYGFIEQEEGPDVFVHHSGINASGFKALNEGDRVTFDIEQGQKGPAAVNVTVV---------------------------------------------------------------------
93	GC_00000002	Core_metagenome	Seep_SRB1a_Meg22_02_Bin_90	3174	14	52	8	0	0.791148	0.799533	0.795318	PF00313.23	'Cold-shock' DNA-binding domain			COG1278	Cold shock protein, CspA family (CspC) (PDB:1C9O)	K03704	cold shock protein	K	Transcription	-----------------------------------------------------------------------------------------------------------------------------------------------------MANGIVKWFNSSKGYGFIEQEEGPDVFVHHSGINASGFKSLNEGDRVTFDIEQGQKGPAAVNVTLV---------------------------------------------------------------------
94	GC_00000002	Core_metagenome	Seep_SRB1a_Meg22_02_Bin_90	1258	14	52	8	0	0.791148	0.799533	0.795318	PF00313.23	'Cold-shock' DNA-binding domain			COG1278	Cold shock protein, CspA family (CspC) (PDB:1C9O)	K03704	cold shock protein	K	Transcription	-----------------------------------------------------------------------------------------------------------------------------------------------------MANGIVKWFSNQKGFGFIEQEDGPDVFVHHSGINASGFKSLNEGDRVTFDIEQGQKGPAAVNVVVV---------------------------------------------------------------------
95	GC_00000002	Core_metagenome	Seep_SRB1a_Meg22_02_Bin_90	1592	14	52	8	0	0.791148	0.799533	0.795318	PF00313.23	'Cold-shock' DNA-binding domain			COG1278	Cold shock protein, CspA family (CspC) (PDB:1C9O)	K03704	cold shock protein	K	Transcription	-----------------------------------------------------------------------------------------------------------------------------------------------------MANGIVKWFNSGKGFGFIEQEDGPDVFVHHSAINASGFKSLEEGDRVTFDIEQGQKGPAAANVTTV---------------------------------------------------------------------
96	GC_00000002	Core_metagenome	Seep_SRB1a_Meg22_02_Bin_90	1259	14	52	8	0	0.791148	0.799533	0.795318	PF00313.23	'Cold-shock' DNA-binding domain			COG1278	Cold shock protein, CspA family (CspC) (PDB:1C9O)			K	Transcription	#NAME?
97	GC_00000002	Core_metagenome	Seep_SRB1a_S7142MS3	379	14	52	8	0	0.791148	0.799533	0.795318	PF00313.23	'Cold-shock' DNA-binding domain			COG1278	Cold shock protein, CspA family (CspC) (PDB:1C9O)	K03704	cold shock protein	K	Transcription	-----------------------------------------------------------------------------------------------------------------------------------------------------MANGIVKWFNSGKGFGFIEQEDGPDVFVHHSAINASGFKSLEEGDRVTFDIEQGQKGPAAANVTTV---------------------------------------------------------------------
98	GC_00000002	Core_metagenome	Seep_SRB1a_S7142MS3	2780	14	52	8	0	0.791148	0.799533	0.795318	PF00313.23	'Cold-shock' DNA-binding domain			COG1278	Cold shock protein, CspA family (CspC) (PDB:1C9O)	K03704	cold shock protein	K	Transcription	-----------------------------------------------------------------------------------------------------------------------------------------------------MADGIVKWFNEKKGFGFIAQEDGEDVFVHYTGIKEKGFKSLKEGDRVTFDIEEGEKGPAAINVTVV---------------------------------------------------------------------
99	GC_00000002	Core_metagenome	Seep_SRB1a_S7147A_SRB	1674	14	52	8	0	0.791148	0.799533	0.795318	PF00313.23	'Cold-shock' DNA-binding domain			COG1278	Cold shock protein, CspA family (CspC) (PDB:1C9O)	K03704	cold shock protein	K	Transcription	-----------------------------------------------------------------------------------------------------------------------------------------------------MANGIVKWFNSSKGYGFIEQEEGPDVFVHHSGINASGFKSLNEGDRVTFDIEQGQKGPAAVNVTLV---------------------------------------------------------------------
100	GC_00000002	Core_metagenome	Seep_SRB1a_S7147A_SRB	1654	14	52	8	0	0.791148	0.799533	0.795318	PF00313.23	'Cold-shock' DNA-binding domain			COG1278	Cold shock protein, CspA family (CspC) (PDB:1C9O)			K	Transcription	-----------------------------------------------------------------------------------------------------------------------------------------------------MKEGTVKWYSEKKGYGFIETENDGEIFMHSKSIKDHGFFALQKSDKVTFEIKQTRHGQQAANVRIVR--------------------------------------------------------------------
101	GC_00000002	Core_metagenome	Seep_SRB1a_S7147B_SRB	1191	14	52	8	0	0.791148	0.799533	0.795318	PF00313.23	'Cold-shock' DNA-binding domain			COG1278	Cold shock protein, CspA family (CspC) (PDB:1C9O)	K03704	cold shock protein	K	Transcription	-----------------------------------------------------------------------------------------------------------------------------------------------------MANGIVKWFSNQKGFGFIEQEDGPDVFVHHSGINTSGFKSLNEGDKVTFDIEQGQKGPAAVNVTVV---------------------------------------------------------------------
102	GC_00000002	Core_metagenome	Seep_SRB1a_sp_CR9063A	176	14	52	8	0	0.791148	0.799533	0.795318	PF00313.23	'Cold-shock' DNA-binding domain			COG1278	Cold shock protein, CspA family (CspC) (PDB:1C9O)	K03704	cold shock protein	K	Transcription	-----------------------------------------------------------------------------------------------------------------------------------------------------MANGIVKWFNSSKGYGFIEQEDGPDVFVHHSGINASGFKSLNEGDRVTFDIEQGQKGPAAVNVSVV---------------------------------------------------------------------
103	GC_00000002	Core_metagenome	Seep_SRB1a_sp_CR9063A	453	14	52	8	0	0.791148	0.799533	0.795318	PF00313.23	'Cold-shock' DNA-binding domain			COG1278	Cold shock protein, CspA family (CspC) (PDB:1C9O)	K03704	cold shock protein	K	Transcription	-----------------------------------------------------------------------------------------------------------------------------------------------------MASGIVKWFNSSKGYGFIEQEEGPDVFIHHSGINATGFKSLYEGDRVTFDIEQGQKGPAAVNVTVA---------------------------------------------------------------------
104	GC_00000002	Core_metagenome	Seep_SRB1a_sp_CR9063A	1559	14	52	8	0	0.791148	0.799533	0.795318	PF00313.23	'Cold-shock' DNA-binding domain			COG1278	Cold shock protein, CspA family (CspC) (PDB:1C9O)	K03704	cold shock protein	K	Transcription	-----------------------------------------------------------------------------------------------------------------------------------------------------MANGIVKWFNSGKGFGFIEQEDGPDVFVHHSAINASGFKSLEEGDRVTFDIEQGQKGPAAANVTTV---------------------------------------------------------------------
105	GC_00000002	Core_metagenome	Seep_SRB1a_sp_CR9063A	1015	14	52	8	0	0.791148	0.799533	0.795318	PF00313.23	'Cold-shock' DNA-binding domain			COG1278	Cold shock protein, CspA family (CspC) (PDB:1C9O)	K03704	cold shock protein	K	Transcription	-----------------------------------------------------------------------------------------------------------------------------------------------------MANGIVKWFSNQKGFGFIEQEDGPDVFVHHSAINASGFKSLNEGDRVTFDIEQGQKGPAAVNVRVV---------------------------------------------------------------------
106	GC_00000002	Core_metagenome	Seep_SRB1a_sp_CR9063A	404	14	52	8	0	0.791148	0.799533	0.795318	PF00313.23	'Cold-shock' DNA-binding domain			COG1278	Cold shock protein, CspA family (CspC) (PDB:1C9O)	K03704	cold shock protein	K	Transcription	-----------------------------------------------------------------------------------------------------------------------------------------------------MANGIVKWFNEKKGFGFIAQEDGEDVFVHHTGINAKGFKSLKEGDRVTFDIEEGEKGPAAVNVTVV---------------------------------------------------------------------
107	GC_00000002	Core_metagenome	Seep_SRB1a_sp_CR9063A	1016	14	52	8	0	0.791148	0.799533	0.795318	PF00313.23	'Cold-shock' DNA-binding domain			COG1278	Cold shock protein, CspA family (CspC) (PDB:1C9O)			K	Transcription	-----------------------------------------------------------------------------------------------------------------------------------------------------MKEGTVKWYSEKKGYGFIETENDGDIFMHSKSIKDHGFFALQKSDRVTFEIKETRHGLQAANVRIVK--------------------------------------------------------------------
108	GC_00000002	Core_metagenome	Seep_SRB1a_sp_CR9063B	20	14	52	8	0	0.791148	0.799533	0.795318	PF00313.23	'Cold-shock' DNA-binding domain			COG1278	Cold shock protein, CspA family (CspC) (PDB:1C9O)	K03704	cold shock protein	K	Transcription	-----------------------------------------------------------------------------------------------------------------------------------------------------MANGIVKWFNSSKGYGFIEQEDGPDVFVHHSGINASGFKSLNEGDRVTFDIEQGQKGPAAVNVSVV---------------------------------------------------------------------
109	GC_00000002	Core_metagenome	Seep_SRB1a_sp_CR9063B	1922	14	52	8	0	0.791148	0.799533	0.795318	PF00313.23	'Cold-shock' DNA-binding domain			COG1278	Cold shock protein, CspA family (CspC) (PDB:1C9O)	K03704	cold shock protein	K	Transcription	-----------------------------------------------------------------------------------------------------------------------------------------------------MDSGIVKWFNSSKGYGFIEQEEGPDVFIHHSGINATGFKSLYEGDRVTFDIEQGQKGPAAVNVTVA---------------------------------------------------------------------
110	GC_00000002	Core_metagenome	Seep_SRB1a_sp_CR9063B	624	14	52	8	0	0.791148	0.799533	0.795318	PF00313.23	'Cold-shock' DNA-binding domain			COG1278	Cold shock protein, CspA family (CspC) (PDB:1C9O)	K03704	cold shock protein	K	Transcription	-----------------------------------------------------------------------------------------------------------------------------------------------------MANGIVKWFNSGKGFGFIEQEDGPDVFVHHSAINASGFKSLDEGDRVTFDIEQGQKGPAAANVTTV---------------------------------------------------------------------
111	GC_00000002	Core_metagenome	Seep_SRB1a_sp_CR9063B	3183	14	52	8	0	0.791148	0.799533	0.795318	PF00313.23	'Cold-shock' DNA-binding domain			COG1278	Cold shock protein, CspA family (CspC) (PDB:1C9O)	K03704	cold shock protein	K	Transcription	-----------------------------------------------------------------------------------------------------------------------------------------------------MANGIVKWFSNQKGFGFIEQEDGPDVFVHHSAINASGFKSLNEGDRVTFDIEQGQKGPAAVNVRVV---------------------------------------------------------------------
112	GC_00000002	Core_metagenome	Seep_SRB1a_sp_CR9063B	1273	14	52	8	0	0.791148	0.799533	0.795318	PF00313.23	'Cold-shock' DNA-binding domain			COG1278	Cold shock protein, CspA family (CspC) (PDB:1C9O)	K03704	cold shock protein	K	Transcription	-----------------------------------------------------------------------------------------------------------------------------------------------------MANGIVKWFNEKKGFGFIAQEDGEDVFVHHTGINAKGFKSLKEGDRVTFDIEEGEKGPAAVNVTVV---------------------------------------------------------------------
113	GC_00000002	Core_metagenome	Seep_SRB1a_sp_CR9063B	3184	14	52	8	0	0.791148	0.799533	0.795318	PF00313.23	'Cold-shock' DNA-binding domain			COG1278	Cold shock protein, CspA family (CspC) (PDB:1C9O)			K	Transcription	-----------------------------------------------------------------------------------------------------------------------------------------------------MKEGTVKWYSEKKGYGFIETENDGDIFMHSKSIKDHGFFALQKSDRVTFEIKKTRHGLQAANVRIVK--------------------------------------------------------------------
114	GC_00000002	Core_metagenome	Seep_SRB1a_sp_SM7059A	1217	14	52	8	0	0.791148	0.799533	0.795318	PF00313.23	'Cold-shock' DNA-binding domain			COG1278	Cold shock protein, CspA family (CspC) (PDB:1C9O)	K03704	cold shock protein	K	Transcription	-----------------------------------------------------------------------------------------------------------------------------------------------------MANGIVKWFSNQKGFGFIEQEDGPDVFVHHSGINTSGFKSLNEGDKVTFDIEQGQKGPAAVNVTVV---------------------------------------------------------------------
115	GC_00000002	Core_metagenome	Seep_SRB1a_sp_SM7059A	2534	14	52	8	0	0.791148	0.799533	0.795318	PF00313.23	'Cold-shock' DNA-binding domain			COG1278	Cold shock protein, CspA family (CspC) (PDB:1C9O)	K03704	cold shock protein	K	Transcription	-----------------------------------------------------------------------------------------------------------------------------------------------------MANGIVKWFNSGKGFGFIEQEDGPDVFVHHSAINASGFKSLEEGDRVTFDIEQGQKGPAAANVTTV---------------------------------------------------------------------
116	GC_00000002	Core_metagenome	Seep_SRB1a_sp_SM7059A	1841	14	52	8	0	0.791148	0.799533	0.795318	PF00313.23	'Cold-shock' DNA-binding domain			COG1278	Cold shock protein, CspA family (CspC) (PDB:1C9O)	K03704	cold shock protein	K	Transcription	-----------------------------------------------------------------------------------------------------------------------------------------------------MANGIVKWFNEKKGFGFIAQEDGEDVFVHYTGIKEKGFKSLKEGDRVTFDIEEGEKGPAAINVTVV---------------------------------------------------------------------
117	GC_00000003	Core_metagenome	B13_G4_sp003647525	800	14	42	6	0	0.729131	0.688757	0.708369	PF07992.15	Pyridine nucleotide-disulphide oxidoreductase			COG1148	Heterodisulfide reductase, subunit A (polyferredoxin) (HdrA) (PDB:5ODC)	K03388	heterodisulfide reductase subunit A2 [EC:1.8.7.3 1.8.98.4 1.8.98.5 1.8.98.6]	C	Energy production and conversion	------------MSKKKIG----------------------------------------------------------------------------------------------------------------------------------------AVMVVGGGVAGMQAALDAANSGYYVYLVERSSSIGGIMSQLDKTFPTNDCSMCIISPK----------LVEIGRHINIELLTLSEVKDISGEEGNFEVQVTQYPRYVDMDKCIACGLCAQKCP-KKVDSEYDEKLIKRKAIYLKYPQAVPLKYAIDSEKC-IFFKNGRCKACEKFCPTGAINFDDQKKDLTL-KVGSVILATGVRAYEPATHDIYGYGKSPNIVTSLEFERILSASGPFGGHLV…
118	GC_00000003	Core_metagenome	B13_G4_sp013792055	2315	14	42	6	0	0.729131	0.688757	0.708369	PF07992.15	Pyridine nucleotide-disulphide oxidoreductase			COG1148	Heterodisulfide reductase, subunit A (polyferredoxin) (HdrA) (PDB:5ODC)			C	Energy production and conversion	-------MKNNNGDNKIIG----------------------------------------------------------------------------------------------------------------------------------------AVMVVGGGITGIQAAMDLSEAGYYVYLVERSSAIGGIMAGLDKTFPTNDCAI------------------------------------------------------------------------------------------------------------------------------------------------------------------------------------------------…
119	GC_00000003	Core_metagenome	B13_G4_sp013792055	815	14	42	6	0	0.729131	0.688757	0.708369	PF07992.15	Pyridine nucleotide-disulphide oxidoreductase			COG1148	Heterodisulfide reductase, subunit A (polyferredoxin) (HdrA) (PDB:5ODC)	K03388	heterodisulfide reductase subunit A2 [EC:1.8.7.3 1.8.98.4 1.8.98.5 1.8.98.6]	C	Energy production and conversion	------------MSKEKIG----------------------------------------------------------------------------------------------------------------------------------------AVMVVGGGVAGMQAALDAANSGYYVYLIERSTSIGGIMSQLDKTFPTNDCSMCIISPK----------LVEVGRHINIELLTLSEVKDISGEEGNFEVQVTQYPRYVDMNKCIACGLCAQKCP-KKTASEYDEKLIKRKAIYLKYPQAVPLKYAIDSEQC-IFFKNGRCKACEKFCPTGAVNFDDQKKDLIL-KVGSVILATGVRAYDPGTHDIYGYGKSPNIVTSLEFERILSASGPFGGHLV…
120	GC_00000003	Core_metagenome	B13_G4_sp013792055	1219	14	42	6	0	0.729131	0.688757	0.708369	PF07992.15	Pyridine nucleotide-disulphide oxidoreductase			COG1148	Heterodisulfide reductase, subunit A (polyferredoxin) (HdrA) (PDB:5ODC)	K03388	heterodisulfide reductase subunit A2 [EC:1.8.7.3 1.8.98.4 1.8.98.5 1.8.98.6]	C	Energy production and conversion	-------------MFSKVG----------------------------------------------------------------------------------------------------------------------------------------SVLVIGGGIAGIQASLDLADSGYFVYLIEKASFIGGKTAQLDKTYPLNDCSFCIRSDK----------HMECISHTNIKILTLSEVKDIKGSSGDFEATIIQHPRYVDIDKCTNCGLCAERCP-EEVNDEFNEGLGKRKVIYLEFPEAAPNSYVIDRKNC-LHFTEAGCNICKEACMEKAIDFDQKEQNISL-NVGSIIFAAGFDSIIPP---YYDYDKLPNVITSMEFERIHSLNGPYGGHLV…
121	GC_00000003	Core_metagenome	B13_G4_sp013792055	1211	14	42	6	0	0.729131	0.688757	0.708369	PF07992.15	Pyridine nucleotide-disulphide oxidoreductase			COG1148	Heterodisulfide reductase, subunit A (polyferredoxin) (HdrA) (PDB:5ODC)			C	Energy production and conversion	--------------MSK------------------------------------------------------------------------------------------------------------------------------------------DVLVIGGGIAGIQACLDLADQGITVYLLERLPSIGGKMAQLDKTFPTNDCSICIMGPK----------LFEVERHPNTHLLTYSEVEAVDGEAGNFMVKIKKKARYIDEDKCTACGLCAEKCP-VIVPDQFNMGLGTRRAIYKYFPQGIPSVYTIDDSVC-RVFQGKKCKICAKICEAEAIDYEQKDIVFEL-NVGAIIVATGFEVFDPSDIKSYGYGTIADVITALEFERLLNASGPTRGHLE…
122	GC_00000003	Core_metagenome	B13_G4_sp013792055	2763	14	42	6	0	0.729131	0.688757	0.708369	PF07992.15	Pyridine nucleotide-disulphide oxidoreductase			COG1148	Heterodisulfide reductase, subunit A (polyferredoxin) (HdrA) (PDB:5ODC)	K03388	heterodisulfide reductase subunit A2 [EC:1.8.7.3 1.8.98.4 1.8.98.5 1.8.98.6]	C	Energy production and conversion	----------MKYDKPKIGVYICHCGMNIAPKVDVEAAVEFAKELDHVSIAREYKFMCSNPGQELIKNDIKELGLNRVVVASCSPRMHEPTFRKACEKAGINPHYFQMANIREHSSWVTRDSEKATAKAKDLVAAAVARVAYHRPLHSREIAVKKSILVIGGGIAGMQSAISAADSGYKVYLVEREPSIGGHMAKFDKTFPTLDCAACIMTPK----------MVTVGQHENIELLTYSEVVSLEGFVGNFKAKILKKPRYVDEDKCTGCGVCMEKCPTKKIPSEFNERLCNRTAIYSPFPQAVPKTPVIDPEHCRVLAKNKRCGACEKFCDAGAIDFEQKPQYLDV-EVGAVIVSTGFKVIDPTPLVNYGYGRYPEVYTSLEFERLNNATGPTSGKIL…
123	GC_00000003	Core_metagenome	B13_G4_sp013792055	2760	14	42	6	0	0.729131	0.688757	0.708369	PF07992.15	Pyridine nucleotide-disulphide oxidoreductase			COG1148|COG2204	Heterodisulfide reductase, subunit A (polyferredoxin) (HdrA) (PDB:5ODC)|DNA-binding transcriptional response regulator, NtrC family, contains REC, AAA-type ATPase, and a Fis-type DNA-binding domains (AtoC) (PDB:1ZY2)	K03388	heterodisulfide reductase subunit A2 [EC:1.8.7.3 1.8.98.4 1.8.98.5 1.8.98.6]	C|T	Energy production and conversion|Signal transduction mechanisms	-------------MGNKIA----------------------------------------------------------------------------------------------------------------------------------------KILVVGAGISGIRAALDFADIGYQVCVVEKSPAVGGILLQLDRQFPNNHCGMCRMLPMIDRDVCSQFCLRRGLFHDSISVHTSTEVVSIEGNPGQLKVVLSRQPRGVDSELCNFCGKCEEVCP-VSVPDTFNEGLGERKAICLPVPHQTSGPYSIDWASC------TKCGECEKACPTGAVKLDNEHETFDMEDVAAVIIATGTKLFNPDSVDLYGCGEFPNVVTSTAFERIISSSGPFKGSLV…
124	GC_00000003	Core_metagenome	B13_G4_sp014237365a	778	14	42	6	0	0.729131	0.688757	0.708369	PF07992.15	Pyridine nucleotide-disulphide oxidoreductase			COG1148	Heterodisulfide reductase, subunit A (polyferredoxin) (HdrA) (PDB:5ODC)			C	Energy production and conversion	--------MKEESKTTKMG----------------------------------------------------------------------------------------------------------------------------------------SVLVVGGGVAGIQASLDLSELGYFVYLVEKSASIGGAMARLDKTFPTSDCAI------------------------------------------------------------------------------------------------------------------------------------------------------------------------------------------------…
125	GC_00000003	Core_metagenome	B13_G4_sp014237365a	1038	14	42	6	0	0.729131	0.688757	0.708369	PF07992.15	Pyridine nucleotide-disulphide oxidoreductase			COG1148	Heterodisulfide reductase, subunit A (polyferredoxin) (HdrA) (PDB:5ODC)			C	Energy production and conversion	-------MKNNNRDNKLVG----------------------------------------------------------------------------------------------------------------------------------------AVMVVGGGITGIQAAMDLSEAGYYVYLIERSSAIGGIMAGLDKTFPTNDCAI------------------------------------------------------------------------------------------------------------------------------------------------------------------------------------------------…
126	GC_00000003	Core_metagenome	B13_G4_sp014237365a	2099	14	42	6	0	0.729131	0.688757	0.708369	PF07992.15	Pyridine nucleotide-disulphide oxidoreductase			COG1148	Heterodisulfide reductase, subunit A (polyferredoxin) (HdrA) (PDB:5ODC)	K03388	heterodisulfide reductase subunit A2 [EC:1.8.7.3 1.8.98.4 1.8.98.5 1.8.98.6]	C	Energy production and conversion	------------MSEKKIG----------------------------------------------------------------------------------------------------------------------------------------AVMVVGGGVAGMQAALDAANSGFYVYLVERSSSIGGIMSQLDKTFPTNDCSMCIISPK----------LVEVGRHINIELLTLSEIKDISGEQGNFEVLVTQYPRYVDMDKCIACGLCAQKCP-KKVDSEYDERLIKRKAIYLKYPQAVPLKYAIDPEKC-IFFKNGRCKACEKFCPTGAINFDDPKKDLSL-KVGSIILATGVRAYDPVTHDIYGYGKSPNIITSLEFERILSASGPFGGHLV…
127	GC_00000003	Core_metagenome	B13_G4_sp014237365b	778	14	42	6	0	0.729131	0.688757	0.708369	PF07992.15	Pyridine nucleotide-disulphide oxidoreductase			COG1148	Heterodisulfide reductase, subunit A (polyferredoxin) (HdrA) (PDB:5ODC)			C	Energy production and conversion	--------MKEESKTTKMG----------------------------------------------------------------------------------------------------------------------------------------SVLVVGGGVAGIQASLDLSELGYFVYLVEKSASIGGAMARLDKTFPTSDCAI------------------------------------------------------------------------------------------------------------------------------------------------------------------------------------------------…
128	GC_00000003	Core_metagenome	B13_G4_sp014237365b	1038	14	42	6	0	0.729131	0.688757	0.708369	PF07992.15	Pyridine nucleotide-disulphide oxidoreductase			COG1148	Heterodisulfide reductase, subunit A (polyferredoxin) (HdrA) (PDB:5ODC)			C	Energy production and conversion	-------MKNNNRDNKLVG----------------------------------------------------------------------------------------------------------------------------------------AVMVVGGGITGIQAAMDLSEAGYYVYLIERSSAIGGIMAGLDKTFPTNDCAI------------------------------------------------------------------------------------------------------------------------------------------------------------------------------------------------…
129	GC_00000003	Core_metagenome	B13_G4_sp014237365b	2099	14	42	6	0	0.729131	0.688757	0.708369	PF07992.15	Pyridine nucleotide-disulphide oxidoreductase			COG1148	Heterodisulfide reductase, subunit A (polyferredoxin) (HdrA) (PDB:5ODC)	K03388	heterodisulfide reductase subunit A2 [EC:1.8.7.3 1.8.98.4 1.8.98.5 1.8.98.6]	C	Energy production and conversion	------------MSEKKIG----------------------------------------------------------------------------------------------------------------------------------------AVMVVGGGVAGMQAALDAANSGFYVYLVERSSSIGGIMSQLDKTFPTNDCSMCIISPK----------LVEVGRHINIELLTLSEIKDISGEQGNFEVLVTQYPRYVDMDKCIACGLCAQKCP-KKVDSEYDERLIKRKAIYLKYPQAVPLKYAIDPEKC-IFFKNGRCKACEKFCPTGAINFDDPKKDLSL-KVGSIILATGVRAYDPVTHDIYGYGKSPNIITSLEFERILSASGPFGGHLV…
130	GC_00000003	Core_metagenome	FWG171_EthSRB1	1321	14	42	6	0	0.729131	0.688757	0.708369	PF12831.8	FAD dependent oxidoreductase			COG1148	Heterodisulfide reductase, subunit A (polyferredoxin) (HdrA) (PDB:5ODC)			C	Energy production and conversion	-------MKNNNRDNKLVG----------------------------------------------------------------------------------------------------------------------------------------AVMVVGGGITGIQAAMDLYEAGYYVYLVERSSAIGGIMAGLDKTFPTNDCAI------------------------------------------------------------------------------------------------------------------------------------------------------------------------------------------------…
131	GC_00000003	Core_metagenome	FWG171_EthSRB1	1263	14	42	6	0	0.729131	0.688757	0.708369	PF07992.15	Pyridine nucleotide-disulphide oxidoreductase			COG1148	Heterodisulfide reductase, subunit A (polyferredoxin) (HdrA) (PDB:5ODC)	K03388	heterodisulfide reductase subunit A2 [EC:1.8.7.3 1.8.98.4 1.8.98.5 1.8.98.6]	C	Energy production and conversion	------------MSKEKIG----------------------------------------------------------------------------------------------------------------------------------------AVMVVGGGVAGMQAALDAANSGYYVYLVERSTSIGGIMSQLDKTFPTNDCSMCIISPK----------LVEVGRHVNIELLTLSEVKDISGEEGNFDVKVTQYPRYVDMDKCIACGLCAQKCP-KKVDNEYDERLIKRKAIYLKYPQAVPLKYAIDSEQC-IFFKNGRCKACEKFCPTGAINFNEQKKDLTL-KVGSIILATGVRAYDPATHDIYGYGKSPNIVTSLEFERILSASGPFGGHLV…
132	GC_00000003	Core_metagenome	FWG172_EthSRB1	37	14	42	6	0	0.729131	0.688757	0.708369	PF07992.15	Pyridine nucleotide-disulphide oxidoreductase			COG1148	Heterodisulfide reductase, subunit A (polyferredoxin) (HdrA) (PDB:5ODC)			C	Energy production and conversion	--------MKEKSKTAKMG----------------------------------------------------------------------------------------------------------------------------------------SVLVVGGGVAGIQASLDLSELGYFVYLVEKSASIGGVMARLDKTFPTSDCAI------------------------------------------------------------------------------------------------------------------------------------------------------------------------------------------------…
133	GC_00000003	Core_metagenome	FWG172_EthSRB1	2366	14	42	6	0	0.729131	0.688757	0.708369	PF12831.8	FAD dependent oxidoreductase			COG1148	Heterodisulfide reductase, subunit A (polyferredoxin) (HdrA) (PDB:5ODC)			C	Energy production and conversion	------------MSQNKKG----------------------------------------------------------------------------------------------------------------------------------------SAMVVGGGIAGMQAALDLADSGFYVYLVERSPSIGGMMSQLDKTFPTNDCAM------------------------------------------------------------------------------------------------------------------------------------------------------------------------------------------------…
134	GC_00000003	Core_metagenome	FWG172_EthSRB1	951	14	42	6	0	0.729131	0.688757	0.708369	PF07992.15	Pyridine nucleotide-disulphide oxidoreductase			COG1148	Heterodisulfide reductase, subunit A (polyferredoxin) (HdrA) (PDB:5ODC)	K03388	heterodisulfide reductase subunit A2 [EC:1.8.7.3 1.8.98.4 1.8.98.5 1.8.98.6]	C	Energy production and conversion	------------MSKKKIG----------------------------------------------------------------------------------------------------------------------------------------AVMVVGGGVAGMQAALDAANSGYYVYLVERTTSIGGIMSQLDKTFPTNDCSMCIISPK----------LVEVGRHINIELLTLSKVKDISGEEGNFEVQVTQYPRYVDMDKCIACGLCAQKCP-KKVASEYDERLITRKAIYLKYPQAVPLKYAIDSEKC-IFFKNGRCKACEKFCPTGAINFDEQKKELIL-NVGSVILATGVMAYDPATHDIYGYGKSPNIVTSLEFERILSASGPFGGHLV…
135	GC_00000003	Core_metagenome	FWG172_EthSRB1	28	14	42	6	0	0.729131	0.688757	0.708369	PF07992.15	Pyridine nucleotide-disulphide oxidoreductase			COG1148	Heterodisulfide reductase, subunit A (polyferredoxin) (HdrA) (PDB:5ODC)	K03388	heterodisulfide reductase subunit A2 [EC:1.8.7.3 1.8.98.4 1.8.98.5 1.8.98.6]	C	Energy production and conversion	-------------MFSNFG----------------------------------------------------------------------------------------------------------------------------------------SILVVGGGIAGIQACLDLADSGYFVYLVEKSAFIGGKTAQLDKTYPVNDCPFCIRYNE----------HMECASHTNIEVLTLSEVKDIKGGSGNFKATIIQRPRYVDIDRCTTCGLCAEKCP-AKVNDEFNEGMGKRKAIYLEYSRAVPNGYVIDKKNC-LHFTEEGCNICREACNEKAIDFDKKEKDITL-NIGSIILATGFDSVIPS---YYDYDKFSNVITSMEFERIMSLHGPCGGHLI…
136	GC_00000003	Core_metagenome	Seep_SRB1a_AB_03_Bin_172	6094	14	42	6	0	0.729131	0.688757	0.708369	PF07992.15	Pyridine nucleotide-disulphide oxidoreductase			COG1148	Heterodisulfide reductase, subunit A (polyferredoxin) (HdrA) (PDB:5ODC)			C	Energy production and conversion	--------MKKESKTTKMG----------------------------------------------------------------------------------------------------------------------------------------SVLVVGGGVAGIQASLDLSELGYFVYLVEKSASIGGVMAQLDKTFPTNDCAI------------------------------------------------------------------------------------------------------------------------------------------------------------------------------------------------…
137	GC_00000003	Core_metagenome	Seep_SRB1a_AB_03_Bin_172	773	14	42	6	0	0.729131	0.688757	0.708369	PF07992.15	Pyridine nucleotide-disulphide oxidoreductase			COG1148	Heterodisulfide reductase, subunit A (polyferredoxin) (HdrA) (PDB:5ODC)			C	Energy production and conversion	-------MKTQIYNNKLVG----------------------------------------------------------------------------------------------------------------------------------------AVMVVGGGIAGIQASLDLADLGYYVYLVERSASIGGVMARLDKTFPTNDCAI------------------------------------------------------------------------------------------------------------------------------------------------------------------------------------------------…
138	GC_00000003	Core_metagenome	Seep_SRB1a_Meg22_02_Bin_90	3254	14	42	6	0	0.729131	0.688757	0.708369	PF07992.15	Pyridine nucleotide-disulphide oxidoreductase			COG1148	Heterodisulfide reductase, subunit A (polyferredoxin) (HdrA) (PDB:5ODC)			C	Energy production and conversion	-----MVTNMKESKTTKMG----------------------------------------------------------------------------------------------------------------------------------------SVLVVGGGVAGIQASLDLSELGYFVYLVEKSASIGGVMARLDKTFPTNDCAI------------------------------------------------------------------------------------------------------------------------------------------------------------------------------------------------…
139	GC_00000003	Core_metagenome	Seep_SRB1a_Meg22_02_Bin_90	3262	14	42	6	0	0.729131	0.688757	0.708369	PF07992.15	Pyridine nucleotide-disulphide oxidoreductase			COG1148	Heterodisulfide reductase, subunit A (polyferredoxin) (HdrA) (PDB:5ODC)			C	Energy production and conversion	-------------MFSKVG----------------------------------------------------------------------------------------------------------------------------------------SVLVVGGGIAGIQACLDLADSGYFVYLIEKSAFIGGKIAQLDKTYPVNDCPFCIRYNE----------HMECASHTNIELLTLSEVKDIKGSSGSFKVTIAQHPRYVDIEKCTVCGLCAETCP-EEVNDEFNEGLGKRKAVYLEYPEAVPNSYVIDRKNC-LHFAEEGCSICREACNEKAIDFDKKEKNITL-NVGSVILATGFDSVVPS---YCEYIKFPNVITSMEYERIHSLNGPYGGHLI…
140	GC_00000003	Core_metagenome	Seep_SRB1a_Meg22_02_Bin_90	880	14	42	6	0	0.729131	0.688757	0.708369	PF07992.15	Pyridine nucleotide-disulphide oxidoreductase			COG1148	Heterodisulfide reductase, subunit A (polyferredoxin) (HdrA) (PDB:5ODC)	K03388	heterodisulfide reductase subunit A2 [EC:1.8.7.3 1.8.98.4 1.8.98.5 1.8.98.6]	C	Energy production and conversion	------------MSKEKIG----------------------------------------------------------------------------------------------------------------------------------------AVMVVGGGVAGMQAALDVANSGYYVYLVERTSSIGGIMSQLDKTFPTNDCSMCIISPK----------LVEVGRHINIELLTLSEVKDISGEEGNFEVQVTQYPRYVDMDKCIACGLCAQKCP-KKVASEYDERLIKRKAIYLKYPQAVPLKYAIDSEKC-IFFKNGRCKACEKFCPTGAINFDDKKKDLSL-KVGSIILATGVRAYDPSTHDIYGYKKSPNILTSLEFERILSASGPFGGHLV…
141	GC_00000003	Core_metagenome	Seep_SRB1a_S7142MS3	1404	14	42	6	0	0.729131	0.688757	0.708369	PF07992.15	Pyridine nucleotide-disulphide oxidoreductase			COG1148	Heterodisulfide reductase, subunit A (polyferredoxin) (HdrA) (PDB:5ODC)			C	Energy production and conversion	---------MKESKTTKMG----------------------------------------------------------------------------------------------------------------------------------------SVLVVGGGVAGIQASLDLSELGYFVYLVEKSASIGGVMARLDKTFPTSDCAI------------------------------------------------------------------------------------------------------------------------------------------------------------------------------------------------…
142	GC_00000003	Core_metagenome	Seep_SRB1a_S7142MS3	394	14	42	6	0	0.729131	0.688757	0.708369	PF07992.15	Pyridine nucleotide-disulphide oxidoreductase			COG1148	Heterodisulfide reductase, subunit A (polyferredoxin) (HdrA) (PDB:5ODC)			C	Energy production and conversion	MPLLLVTMKTQTYNNKLIG----------------------------------------------------------------------------------------------------------------------------------------AVMVVGGGITGIQAAMDLSEAGYYVYLIERSSAIGGIMAGLDKTFPTNDCAI------------------------------------------------------------------------------------------------------------------------------------------------------------------------------------------------…
143	GC_00000003	Core_metagenome	Seep_SRB1a_S7142MS3	560	14	42	6	0	0.729131	0.688757	0.708369	PF07992.15	Pyridine nucleotide-disulphide oxidoreductase			COG1148	Heterodisulfide reductase, subunit A (polyferredoxin) (HdrA) (PDB:5ODC)	K03388	heterodisulfide reductase subunit A2 [EC:1.8.7.3 1.8.98.4 1.8.98.5 1.8.98.6]	C	Energy production and conversion	-------------MFSNFG----------------------------------------------------------------------------------------------------------------------------------------SILVVGGGIAGIQACLDLADSGYFVYLVEKSAFIGGKIAQLDKTYPVNDCPFCIRYNE----------HMECASHTNIEILTLSEVKDIKGSSGSFKVTIAQHPRYVDIEKCTVCGLCAERCP-EEVNDEFNEGLGKRKAVYLEYPKAVPNSYVIDRKNC-LHFTEEGCSICREACNEKAIDFDKKEKNITL-NVGSVILATGFDSVVPS---YCEYIKFPNVITSMEYERIHSLNGPYGGHLI…
144	GC_00000003	Core_metagenome	Seep_SRB1a_S7147A_SRB	362	14	42	6	0	0.729131	0.688757	0.708369	PF07992.15	Pyridine nucleotide-disulphide oxidoreductase			COG1148	Heterodisulfide reductase, subunit A (polyferredoxin) (HdrA) (PDB:5ODC)			C	Energy production and conversion	---------MKESKTTKMG----------------------------------------------------------------------------------------------------------------------------------------SVLVVGGGVAGIQASLDLSELGYFVYLVEKSASIGGVMARLDKTFPTSDCAI------------------------------------------------------------------------------------------------------------------------------------------------------------------------------------------------…
145	GC_00000003	Core_metagenome	Seep_SRB1a_S7147A_SRB	355	14	42	6	0	0.729131	0.688757	0.708369	PF07992.15	Pyridine nucleotide-disulphide oxidoreductase			COG1148	Heterodisulfide reductase, subunit A (polyferredoxin) (HdrA) (PDB:5ODC)	K03388	heterodisulfide reductase subunit A2 [EC:1.8.7.3 1.8.98.4 1.8.98.5 1.8.98.6]	C	Energy production and conversion	-------------MFSNFG----------------------------------------------------------------------------------------------------------------------------------------SILVVGGGIAGIQACLDLADSGYFVYLIEKSAFIGGKIAQLDKTYPVNDCPFCIRYNE----------HMECASHTNIEILTLSEVKDIKGSSGSFKVTIAQHPRYVDIEKCTVCGLCAERCP-EEVNDEFNEGLGKRKAVYLEYPKAVPNSYVIDRKNC-LHFTEEGCSICREACNEKAIDFDKKEKNITL-NVGSVILATGFDSVVPS---YCEYIKFPNVITSMEYERIHSLNGPYGGHLI…
146	GC_00000003	Core_metagenome	Seep_SRB1a_S7147B_SRB	1752	14	42	6	0	0.729131	0.688757	0.708369	PF07992.15	Pyridine nucleotide-disulphide oxidoreductase			COG1148	Heterodisulfide reductase, subunit A (polyferredoxin) (HdrA) (PDB:5ODC)			C	Energy production and conversion	-----MVTNMKESKTTKMG----------------------------------------------------------------------------------------------------------------------------------------SVLVVGGGVAGIQASLDLSELGYFVYLVEKSASIGGVMARLDKTFPTSDCAI------------------------------------------------------------------------------------------------------------------------------------------------------------------------------------------------…
147	GC_00000003	Core_metagenome	Seep_SRB1a_S7147B_SRB	1234	14	42	6	0	0.729131	0.688757	0.708369	PF07992.15	Pyridine nucleotide-disulphide oxidoreductase			COG1148	Heterodisulfide reductase, subunit A (polyferredoxin) (HdrA) (PDB:5ODC)			C	Energy production and conversion	-------MNNNNRDNKLVG----------------------------------------------------------------------------------------------------------------------------------------AVMVVGGGITGIQAAMDLSEAGYYVYLVERSSAIGGIMAGLDKTFPTNDCAI------------------------------------------------------------------------------------------------------------------------------------------------------------------------------------------------…
148	GC_00000003	Core_metagenome	Seep_SRB1a_sp_CR9063A	1499	14	42	6	0	0.729131	0.688757	0.708369	PF07992.15	Pyridine nucleotide-disulphide oxidoreductase			COG1148	Heterodisulfide reductase, subunit A (polyferredoxin) (HdrA) (PDB:5ODC)			C	Energy production and conversion	---------MKESKTTKMG----------------------------------------------------------------------------------------------------------------------------------------SVLVVGGGVAGIQASLDLSELGYFVYLVEKSASIGGVMARLDKTFPTSDCAI------------------------------------------------------------------------------------------------------------------------------------------------------------------------------------------------…
149	GC_00000003	Core_metagenome	Seep_SRB1a_sp_CR9063A	2426	14	42	6	0	0.729131	0.688757	0.708369	PF07992.15	Pyridine nucleotide-disulphide oxidoreductase			COG1148	Heterodisulfide reductase, subunit A (polyferredoxin) (HdrA) (PDB:5ODC)			C	Energy production and conversion	-------MKNNNGHNKLIG----------------------------------------------------------------------------------------------------------------------------------------AVMVVGGGITGIQAAMDLSEAGYYVYLVERSSAIGGIMAGLDKTFPTNDCAI------------------------------------------------------------------------------------------------------------------------------------------------------------------------------------------------…
150	GC_00000003	Core_metagenome	Seep_SRB1a_sp_CR9063A	873	14	42	6	0	0.729131	0.688757	0.708369	PF07992.15	Pyridine nucleotide-disulphide oxidoreductase			COG1148	Heterodisulfide reductase, subunit A (polyferredoxin) (HdrA) (PDB:5ODC)	K03388	heterodisulfide reductase subunit A2 [EC:1.8.7.3 1.8.98.4 1.8.98.5 1.8.98.6]	C	Energy production and conversion	------------MSKEKIG----------------------------------------------------------------------------------------------------------------------------------------AVMVVGGGVAGMQAALDAANSGYYVYLVERSSSIGGIMSQLDKTFPTNDCSMCIISPK----------LVEVGRHINIELLTLSEVKDISGEEGNFEVQVTQYPRYVDMDKCIACGLCAQKCP-KKVASEYDEKLIKRKAIYLKYPQAVPLKYAIDSEKC-IFFKNGRCKACEKFCPTGAINFDDQKKDLSL-KVGSIILATGVRAYDPATHDIYGYGKSPNIVTSLEFERILSASGPFGGHLV…
151	GC_00000003	Core_metagenome	Seep_SRB1a_sp_CR9063A	1492	14	42	6	0	0.729131	0.688757	0.708369	PF07992.15	Pyridine nucleotide-disulphide oxidoreductase			COG1148	Heterodisulfide reductase, subunit A (polyferredoxin) (HdrA) (PDB:5ODC)	K03388	heterodisulfide reductase subunit A2 [EC:1.8.7.3 1.8.98.4 1.8.98.5 1.8.98.6]	C	Energy production and conversion	-------------MFSTVG----------------------------------------------------------------------------------------------------------------------------------------SILVVGGGIAGIQACLDLADSGYFVYLVEKSAFIGGKIAQLDKTYPVNDCPFCIRYNE----------HMECASHTNIEILTLSEVKDINGGSGNFKATIIQHPRYVDIEKCTVCGLCAEKCP-AEVNNEFNEGLGKRKAVYLEYPKAVPNSYVIDRKNC-LHFTEEGCNICREACNEKAIDFDKKEKNITL-NVGSVILATGFDSVIPS---YCEYIKFPNVITSIECERIHSLNGPCGGHLI…
152	GC_00000003	Core_metagenome	Seep_SRB1a_sp_CR9063B	997	14	42	6	0	0.729131	0.688757	0.708369	PF07992.15	Pyridine nucleotide-disulphide oxidoreductase			COG1148	Heterodisulfide reductase, subunit A (polyferredoxin) (HdrA) (PDB:5ODC)			C	Energy production and conversion	---------MKESKTTKMG----------------------------------------------------------------------------------------------------------------------------------------SVLVVGGGVAGIQASLDLSELGYFVYLVEKSASIGGVMARLDKTFPTSDCAI------------------------------------------------------------------------------------------------------------------------------------------------------------------------------------------------…
153	GC_00000003	Core_metagenome	Seep_SRB1a_sp_CR9063B	2283	14	42	6	0	0.729131	0.688757	0.708369	PF07992.15	Pyridine nucleotide-disulphide oxidoreductase			COG1148	Heterodisulfide reductase, subunit A (polyferredoxin) (HdrA) (PDB:5ODC)	K03388	heterodisulfide reductase subunit A2 [EC:1.8.7.3 1.8.98.4 1.8.98.5 1.8.98.6]	C	Energy production and conversion	------------MSKEKIG----------------------------------------------------------------------------------------------------------------------------------------AVMVVGGGVAGMQAALDAANSGYYVYLVERTSSIGGIMSQLDKTFPTNDCSMCIISPK----------LVEVGRHINIELLTLSEVKNISGEEGNFEVQITQYPRYVDMDKCIACGLCAQKCP-KKVDSEYDERLIKRKAIYLKYPQSVPLKYAIDSEKC-IFFKNGRCKACEKFCPTGAINFDDQKKDLNL-KVGSIILATGVRAYDPATHDIYGYGKSPNIVTSLEFERILSASGPFGGHLV…
154	GC_00000003	Core_metagenome	Seep_SRB1a_sp_CR9063B	1004	14	42	6	0	0.729131	0.688757	0.708369	PF07992.15	Pyridine nucleotide-disulphide oxidoreductase			COG1148	Heterodisulfide reductase, subunit A (polyferredoxin) (HdrA) (PDB:5ODC)	K03388	heterodisulfide reductase subunit A2 [EC:1.8.7.3 1.8.98.4 1.8.98.5 1.8.98.6]	C	Energy production and conversion	-------------MFSTVG----------------------------------------------------------------------------------------------------------------------------------------SILVVGGGIAGIQACLDLADSGYFVYLVEKSAFIGGKIAQLDKTYPVNDCPFCIRYNE----------YMECASHTNIEILTLSEVKDINGGSGNFKATIIQHPRYVDIEKCTVCGLCAEKCP-AEVNDEFNEGLGKRKAVYLEYPKAVPNSYVIDRKNC-LHFTEEGCNICREACNEKAIDFDKKEKNITL-NVGSVILATGFDSVIPS---YCEYIKFPNVITSIECERIHSLNGPCGGHLI…
155	GC_00000003	Core_metagenome	Seep_SRB1a_sp_SM7059A	454	14	42	6	0	0.729131	0.688757	0.708369	PF07992.15	Pyridine nucleotide-disulphide oxidoreductase			COG1148	Heterodisulfide reductase, subunit A (polyferredoxin) (HdrA) (PDB:5ODC)			C	Energy production and conversion	---------MKESKTTKMG----------------------------------------------------------------------------------------------------------------------------------------SVLVVGGGVAGIQASLDLSELGYFVYLVEKSASIGGVMARLDKTFPTNDCAI------------------------------------------------------------------------------------------------------------------------------------------------------------------------------------------------…
156	GC_00000003	Core_metagenome	Seep_SRB1a_sp_SM7059A	2108	14	42	6	0	0.729131	0.688757	0.708369	PF07992.15	Pyridine nucleotide-disulphide oxidoreductase			COG1148	Heterodisulfide reductase, subunit A (polyferredoxin) (HdrA) (PDB:5ODC)			C	Energy production and conversion	MPLLLVTMKTQTYNNKLIG----------------------------------------------------------------------------------------------------------------------------------------AVMVVGGGITGIQAAMDLSEAGYYVYLVERSSAIGGIMAGLDKTFPTNDCAI------------------------------------------------------------------------------------------------------------------------------------------------------------------------------------------------…
157	GC_00000003	Core_metagenome	Seep_SRB1a_sp_SM7059A	1254	14	42	6	0	0.729131	0.688757	0.708369	PF07992.15	Pyridine nucleotide-disulphide oxidoreductase			COG1148	Heterodisulfide reductase, subunit A (polyferredoxin) (HdrA) (PDB:5ODC)	K03388	heterodisulfide reductase subunit A2 [EC:1.8.7.3 1.8.98.4 1.8.98.5 1.8.98.6]	C	Energy production and conversion	------------MSKEKIG----------------------------------------------------------------------------------------------------------------------------------------AVMVVGGGVAGMQAALDAANSGYYVYLVERSTSIGGIMSQLDKTFPTNDCSMCIISPK----------LVEVGRHINIELLTLSEVKDISGEEGNFEVQVTQYPRYVDMDKCIACGLCAQKCP-KKVASEYDERLIKRKAIYLKYPQAVPLKYAIDSEKC-IFFKNGRCKACEKFCPTGAINFDDQKKNLSL-KVGSIILATGVRAYDPATHDIYGYGKSPNIITSLEFERILSASGPFGGHLV…
158	GC_00000003	Core_metagenome	Seep_SRB1a_sp_SM7059A	447	14	42	6	0	0.729131	0.688757	0.708369	PF07992.15	Pyridine nucleotide-disulphide oxidoreductase			COG1148	Heterodisulfide reductase, subunit A (polyferredoxin) (HdrA) (PDB:5ODC)	K03388	heterodisulfide reductase subunit A2 [EC:1.8.7.3 1.8.98.4 1.8.98.5 1.8.98.6]	C	Energy production and conversion	-------------MFSNFG----------------------------------------------------------------------------------------------------------------------------------------SILVVGGGIAGIQACLDLADSGYFVYLVEKSAFIGGKIAQLDKTYPVNDCPFCIRYNE----------HMDCASHTNIEILTLSEVKDIKGSSGSFKVTIAQHPRYVDIEKCTVCGLCAERCP-EEVNDEFNEGLGKRKAVYLEYPEAVPNSYVIDRKNC-LHFTEEGCNNCREACNENAIDFDKKEKNITL-NVGSVILATGFDSVVPS---YCEYIKFPNVITSMEYERIHSLNGPYGGHLI…
159	GC_00000004	Core_metagenome	B13_G4_sp003647525	1262	13	42	9	0	0.582919	0.685024	0.629861	PF00072.25	Response regulator receiver domain			COG0784|COG2202|COG4191	CheY-like REC (receiver) domain, includes chemotaxis protein CheY and sporulation regulator Spo0F (CheY) (PDB:6QRJ)|PAS domain (PAS) (PDB:2MWG)|Signal transduction histidine kinase regulating C4-dicarboxylate transport system (PDB:4GCZ)	K13587	two-component system, cell cycle sensor histidine kinase and response regulator CckA [EC:2.7.13.3]	T|T|T	Signal transduction mechanisms|Signal transduction mechanisms|Signal transduction mechanisms	----------------------------MGTLKMKDEDKTKKELIDDFVK--------------------------------------------------------------------------------------VRQQLKQYTDILDVLPDIVYELDG--NGYFVYINGTIKSM-SY-SPEELIG-KHFSTI------------------------------------IHPDDIASLSRSTV----------------------LKRYKGTI-TGDKNAPKLFDERRT-------------------------------------------------------------------------------------------------------------…
160	GC_00000004	Core_metagenome	B13_G4_sp003647525	141	13	42	9	0	0.582919	0.685024	0.629861	PF13185.7	GAF domain			COG0784|COG2202|COG4191	CheY-like REC (receiver) domain, includes chemotaxis protein CheY and sporulation regulator Spo0F (CheY) (PDB:6QRJ)|PAS domain (PAS) (PDB:2MWG)|Signal transduction histidine kinase regulating C4-dicarboxylate transport system (PDB:4GCZ)	K13587	two-component system, cell cycle sensor histidine kinase and response regulator CckA [EC:2.7.13.3]	T|T|T	Signal transduction mechanisms|Signal transduction mechanisms|Signal transduction mechanisms	---------------------------MLKKPSYEELEKKIKELEKIAFE-------------------------------------------------------------------------------HEHMDVKHLENEELYSNILESISDGIMVLNS--NFHFTHWNSAMERISQI-PREKVVG-NR-KNAWEIFPDLAKDGMDEIMWKAMQGEIT--KQKNAPLRFTKKKSGFISEMFFP----------------------FRNTKSEI-RGIVGVISDITDGKQ--------------AEETIRLNESRLNVLLKLNQMTEA-----------------------------------------------------------------------…
161	GC_00000004	Core_metagenome	B13_G4_sp013792055	1895	13	42	9	0	0.582919	0.685024	0.629861	PF00072.25	Response regulator receiver domain			COG0784|COG3829|COG4191	CheY-like REC (receiver) domain, includes chemotaxis protein CheY and sporulation regulator Spo0F (CheY) (PDB:6QRJ)|RocR-type transcriptional regulator, contains PAS, AAA-type ATPase, and DNA-binding Fis domains (RocR)|Signal transduction histidine kinase regulating C4-dicarboxylate transport system (PDB:4GCZ)	K13587	two-component system, cell cycle sensor histidine kinase and response regulator CckA [EC:2.7.13.3]	T|K|T|T	Signal transduction mechanisms|Transcription|Signal transduction mechanisms|Signal transduction mechanisms	MANAQILVVEDEGIIAKDIKNTLSLLGYSVIGIASSGEKAIEKAMETHPDLVLMDIVLEGDMDGVEAAEHIRDRFDIPVVYLTAYSDDTTLQRAKITEPYGYILKPFQERELYTTIEMALY--------KHMIERKLKESEQWLTTTLKSIGDAVIATDT--GNLITFMNPVAEFLTGW-KQKDAIG-KPLKDVFKI---------------------------------INEKTGKQVESPAI----------------------KVLREGVV-VGLANHTVLISKDGT-------------------------------------------------------------------------------------------------------------…
162	GC_00000004	Core_metagenome	B13_G4_sp013792055	2592	13	42	9	0	0.582919	0.685024	0.629861	PF13426.8	PAS domain			COG0784|COG2202|COG2203|COG4191	CheY-like REC (receiver) domain, includes chemotaxis protein CheY and sporulation regulator Spo0F (CheY) (PDB:6QRJ)|PAS domain (PAS) (PDB:2MWG)|GAF domain (GAF)|Signal transduction histidine kinase regulating C4-dicarboxylate transport system (PDB:4GCZ)	K13587	two-component system, cell cycle sensor histidine kinase and response regulator CckA [EC:2.7.13.3]	T|T|T|T	Signal transduction mechanisms|Signal transduction mechanisms|Signal transduction mechanisms|Signal transduction mechanisms	---------------------------MADKPSYEELEQRIKEIEKEYVD-------------------------------------------------------------------------------RKKAEAALKKNERFLQSIFNAIQDGISVLDS--ELNIMSVNSWVQNLY---LDNTIIGVKKCYEIFKGRHSPCHLCPAVKTLEDGKTHSNIIPFPS-----IEDPAMWLNISTYP----------------------LKNFDGQV-DGVVEHIRDITESKQ-------------------------------------------------------------------------------------------------------------…
163	GC_00000004	Core_metagenome	B13_G4_sp013792055	285	13	42	9	0	0.582919	0.685024	0.629861	PF02518.27	Histidine kinase-, DNA gyrase B-, and HSP90-like ATPase			COG0784|COG2202|COG4191	CheY-like REC (receiver) domain, includes chemotaxis protein CheY and sporulation regulator Spo0F (CheY) (PDB:6QRJ)|PAS domain (PAS) (PDB:2MWG)|Signal transduction histidine kinase regulating C4-dicarboxylate transport system (PDB:4GCZ)	K13587	two-component system, cell cycle sensor histidine kinase and response regulator CckA [EC:2.7.13.3]	T|T|T	Signal transduction mechanisms|Signal transduction mechanisms|Signal transduction mechanisms	---------------------------------------------------------------------------------------------------------------------------------------------------------------------------------------------------------------------------------------------------------------------------------------------------------------------------------------------------------------------------------------------------------------…
164	GC_00000004	Core_metagenome	B13_G4_sp013792055	2403	13	42	9	0	0.582919	0.685024	0.629861	PF00072.25	Response regulator receiver domain			COG0784|COG2202|COG4191	CheY-like REC (receiver) domain, includes chemotaxis protein CheY and sporulation regulator Spo0F (CheY) (PDB:6QRJ)|PAS domain (PAS) (PDB:2MWG)|Signal transduction histidine kinase regulating C4-dicarboxylate transport system (PDB:4GCZ)	K13587	two-component system, cell cycle sensor histidine kinase and response regulator CckA [EC:2.7.13.3]	T|T|T	Signal transduction mechanisms|Signal transduction mechanisms|Signal transduction mechanisms	-------------------------------------MKIKHHIQKTFET----------------------------------------------------------------------------------------------------------------TDAYAGIDSVEKCLRGN--------------------------------------------------------------SFL----------------------VVMDEGSF-IGILTPFDIIESPHR-------------------------------------------------------------------------------------------------------------…
165	GC_00000004	Core_metagenome	B13_G4_sp013792055	1266	13	42	9	0	0.582919	0.685024	0.629861	PF13426.8	PAS domain			COG0784|COG2202|COG4191	CheY-like REC (receiver) domain, includes chemotaxis protein CheY and sporulation regulator Spo0F (CheY) (PDB:6QRJ)|PAS domain (PAS) (PDB:2MWG)|Signal transduction histidine kinase regulating C4-dicarboxylate transport system (PDB:4GCZ)	K13587	two-component system, cell cycle sensor histidine kinase and response regulator CckA [EC:2.7.13.3]	T|T|T	Signal transduction mechanisms|Signal transduction mechanisms|Signal transduction mechanisms	---------------------------MAKKPTYEELEQRVKRLEKETVK---------------------------------------------------------------------------------------------YRKLFEEARDGIVLTDA-ETGTIIDCNPETAKLVKR-KKSELLG--QHQRILHPQHTIIDGFSDTFIKHRNKFDGQILEAQV-----ITSTGEIKDVAIKC----------------------NSFYLGNK-KYLQGIFRDITEAKK-------------------------------------------------------------------------------------------------------------…
166	GC_00000004	Core_metagenome	B13_G4_sp013792055	1672	13	42	9	0	0.582919	0.685024	0.629861	PF00072.25	Response regulator receiver domain			COG0784|COG2202|COG4191	CheY-like REC (receiver) domain, includes chemotaxis protein CheY and sporulation regulator Spo0F (CheY) (PDB:6QRJ)|PAS domain (PAS) (PDB:2MWG)|Signal transduction histidine kinase regulating C4-dicarboxylate transport system (PDB:4GCZ)	K13587	two-component system, cell cycle sensor histidine kinase and response regulator CckA [EC:2.7.13.3]	T|T|T	Signal transduction mechanisms|Signal transduction mechanisms|Signal transduction mechanisms	-----MKIYQKLIIGYLIVTLMVGIVGYLGILTTGLAKEGYNEAAHHTIP--------------------------AINVLSNLKFSGLRIVSSTIEFSFLRTEKQVSDKDIEQADKDIEQADKDIERLINQEIALYNEALKQYEDLVNRFSPAHYEHLQRIRNLGLRIQETSKELINL-KRQGKLE-SGFIEKKEAFEKDEKAFSDAVDFIILKEQKDFINKKKQLESSLEASTIIIILGALISAIAAILIGAFISRSISKPIIKLRDAAGEIGKGNLDTRTDIKSKNEIGQLADSFNKMAEDLKRYHNHLEELVEKHAAELRDANE-----------------------------------------------------------------------…
167	GC_00000004	Core_metagenome	B13_G4_sp013792055	2929	13	42	9	0	0.582919	0.685024	0.629861	PF13185.7	GAF domain			COG0784|COG2202|COG4191	CheY-like REC (receiver) domain, includes chemotaxis protein CheY and sporulation regulator Spo0F (CheY) (PDB:6QRJ)|PAS domain (PAS) (PDB:2MWG)|Signal transduction histidine kinase regulating C4-dicarboxylate transport system (PDB:4GCZ)	K13587	two-component system, cell cycle sensor histidine kinase and response regulator CckA [EC:2.7.13.3]	T|T|T	Signal transduction mechanisms|Signal transduction mechanisms|Signal transduction mechanisms	---------------------------MLKKPSYEELEQRVKELEKIAFE-------------------------------------------------------------------------------LKQMKENHLENEELYNNILEYISDGIMVLDS--NFRFTHWNKAMERICQI-PRKKVVG-GG-KSAWEIFPDLTKDGMDEIMWKAMQGEVV--RQKDVPLPFNNRKSCFISQLFFP----------------------LRNTNSEI-CGIVGVVRDITAGKQ--------------AEETIRFNESRLKILLKLNQMTEA-----------------------------------------------------------------------…
168	GC_00000004	Core_metagenome	B13_G4_sp013792055	1400	13	42	9	0	0.582919	0.685024	0.629861	PF00072.25	Response regulator receiver domain			COG0784|COG2202|COG4191	CheY-like REC (receiver) domain, includes chemotaxis protein CheY and sporulation regulator Spo0F (CheY) (PDB:6QRJ)|PAS domain (PAS) (PDB:2MWG)|Signal transduction histidine kinase regulating C4-dicarboxylate transport system (PDB:4GCZ)	K13587	two-component system, cell cycle sensor histidine kinase and response regulator CckA [EC:2.7.13.3]	T|T|T	Signal transduction mechanisms|Signal transduction mechanisms|Signal transduction mechanisms	---------------------MIPLGKFLVKLGYAKEEQIDEALKR------------------------------------------------------------------------------------------QRELGEFKFGSPRILPSIFLSLSMAKTKWKDYRIGKILIEMGA-VTPEQIE-EALKKQRE----------------------------------DRSKHIGSSLSEFA----------------------LIEIPSII-NSALNVYDLLSNVMV-------------------------------------------------------------------------------------------------------------…
169	GC_00000004	Core_metagenome	B13_G4_sp013792055	1590	13	42	9	0	0.582919	0.685024	0.629861	PF13185.7	GAF domain			COG0784|COG2202|COG4191	CheY-like REC (receiver) domain, includes chemotaxis protein CheY and sporulation regulator Spo0F (CheY) (PDB:6QRJ)|PAS domain (PAS) (PDB:2MWG)|Signal transduction histidine kinase regulating C4-dicarboxylate transport system (PDB:4GCZ)	K13587	two-component system, cell cycle sensor histidine kinase and response regulator CckA [EC:2.7.13.3]	T|T|T	Signal transduction mechanisms|Signal transduction mechanisms|Signal transduction mechanisms	---------------------------------MKEEKNTSKHKESGESQ----------------------------------------------------------------------------------------SSNQMLKLIIDNLPQAIFWKDK--NSVYLGCNKKFAIHAGVESPEDIVGKNDYDLPWKKEETELYLDADRRVMETDTPEYHIEEDMFQ----ADGKQAWVETNKIP----------------------LHNTRGEV-IGILGSYEDITERKL--------------SEEAISLNEFRLEALLDLNQMTEA-----------------------------------------------------------------------…
170	GC_00000004	Core_metagenome	B13_G4_sp014237365a	2530	13	42	9	0	0.582919	0.685024	0.629861	PF00072.25	Response regulator receiver domain			COG0784|COG2202|COG4191	CheY-like REC (receiver) domain, includes chemotaxis protein CheY and sporulation regulator Spo0F (CheY) (PDB:6QRJ)|PAS domain (PAS) (PDB:2MWG)|Signal transduction histidine kinase regulating C4-dicarboxylate transport system (PDB:4GCZ)	K13587	two-component system, cell cycle sensor histidine kinase and response regulator CckA [EC:2.7.13.3]	T|T|T	Signal transduction mechanisms|Signal transduction mechanisms|Signal transduction mechanisms	---------------------------------MKDEDRTKKELIDDFVK--------------------------------------------------------------------------------------VKQQLKKYSEMLDVLPDIVYKIDS--DGHFVYLNGAIKSM-GY-LPEELIG-KHFSKI------------------------------------IHPDDIASLSRSTV----------------------LKQYKGSI-TGDKNSPKLFDERRT-------------------------------------------------------------------------------------------------------------…
171	GC_00000004	Core_metagenome	B13_G4_sp014237365a	357	13	42	9	0	0.582919	0.685024	0.629861	PF00072.25	Response regulator receiver domain			COG0784|COG2203|COG4191	CheY-like REC (receiver) domain, includes chemotaxis protein CheY and sporulation regulator Spo0F (CheY) (PDB:6QRJ)|GAF domain (GAF)|Signal transduction histidine kinase regulating C4-dicarboxylate transport system (PDB:4GCZ)	K13587	two-component system, cell cycle sensor histidine kinase and response regulator CckA [EC:2.7.13.3]	T|T|T	Signal transduction mechanisms|Signal transduction mechanisms|Signal transduction mechanisms	MSNSQILIVEDEGIIAKNIQSALNRSGYSVVGIASSGEEAIKKAMEIHPDLVLMDIVLDGAMDGVEAAEYIRDHFDIPVVYLAAYPDDTTLQRAKITEPYGYILKPFQENELYTTIEMAIY--------KHMMQRKLKESEQWLATTLKSIGDAVIATNA--NKLITFMNPVAEALTGW-KQEEAIG-KPLKDVCKIINEKTGKQTEDPVAKVLMEGVIVGLANHTVLIAKDGTKRSIGNRGAP----------------------IIDDKGKI-IGVVLVFRDITDQKN-------------------------------------------------------------------------------------------------------------…
172	GC_00000004	Core_metagenome	B13_G4_sp014237365a	2757	13	42	9	0	0.582919	0.685024	0.629861	PF00072.25	Response regulator receiver domain			COG0784|COG2202|COG4191	CheY-like REC (receiver) domain, includes chemotaxis protein CheY and sporulation regulator Spo0F (CheY) (PDB:6QRJ)|PAS domain (PAS) (PDB:2MWG)|Signal transduction histidine kinase regulating C4-dicarboxylate transport system (PDB:4GCZ)	K13587	two-component system, cell cycle sensor histidine kinase and response regulator CckA [EC:2.7.13.3]	T|T|T	Signal transduction mechanisms|Signal transduction mechanisms|Signal transduction mechanisms	---------------------------MAEKLTYEELEQRVKKLEKEAAE----------------------------------------------------------------------------GKCSKEALWQAEEQIGSYQFIVESAQDSIFFKDM--ESRYLIINVKTADAFGL-PKEQIIG-------------------------------------------MNDYEIMPNKEEAR----------------------KNVEDDQL-VFNTGKPKQITKHMT-------------------------------------------------------------------------------------------------------------…
173	GC_00000004	Core_metagenome	B13_G4_sp014237365b	2530	13	42	9	0	0.582919	0.685024	0.629861	PF00072.25	Response regulator receiver domain			COG0784|COG2202|COG4191	CheY-like REC (receiver) domain, includes chemotaxis protein CheY and sporulation regulator Spo0F (CheY) (PDB:6QRJ)|PAS domain (PAS) (PDB:2MWG)|Signal transduction histidine kinase regulating C4-dicarboxylate transport system (PDB:4GCZ)	K13587	two-component system, cell cycle sensor histidine kinase and response regulator CckA [EC:2.7.13.3]	T|T|T	Signal transduction mechanisms|Signal transduction mechanisms|Signal transduction mechanisms	---------------------------------MKDEDRTKKELIDDFVK--------------------------------------------------------------------------------------VKQQLKKYSEMLDVLPDIVYKIDS--DGHFVYLNGAIKSM-GY-LPEELIG-KHFSKI------------------------------------IHPDDIASLSRSTV----------------------LKQYKGSI-TGDKNSPKLFDERRT-------------------------------------------------------------------------------------------------------------…
174	GC_00000004	Core_metagenome	B13_G4_sp014237365b	357	13	42	9	0	0.582919	0.685024	0.629861	PF00072.25	Response regulator receiver domain			COG0784|COG2203|COG4191	CheY-like REC (receiver) domain, includes chemotaxis protein CheY and sporulation regulator Spo0F (CheY) (PDB:6QRJ)|GAF domain (GAF)|Signal transduction histidine kinase regulating C4-dicarboxylate transport system (PDB:4GCZ)	K13587	two-component system, cell cycle sensor histidine kinase and response regulator CckA [EC:2.7.13.3]	T|T|T	Signal transduction mechanisms|Signal transduction mechanisms|Signal transduction mechanisms	MSNSQILIVEDEGIIAKNIQSALNRSGYSVVGIASSGEEAIKKAMEIHPDLVLMDIVLDGAMDGVEAAEYIRDHFDIPVVYLAAYPDDTTLQRAKITEPYGYILKPFQENELYTTIEMAIY--------KHMMQRKLKESEQWLATTLKSIGDAVIATNA--NKLITFMNPVAEALTGW-KQEEAIG-KPLKDVCKIINEKTGKQTEDPVAKVLMEGVIVGLANHTVLIAKDGTKRSIGNRGAP----------------------IIDDKGKI-IGVVLVFRDITDQKN-------------------------------------------------------------------------------------------------------------…
175	GC_00000004	Core_metagenome	B13_G4_sp014237365b	2757	13	42	9	0	0.582919	0.685024	0.629861	PF00072.25	Response regulator receiver domain			COG0784|COG2202|COG4191	CheY-like REC (receiver) domain, includes chemotaxis protein CheY and sporulation regulator Spo0F (CheY) (PDB:6QRJ)|PAS domain (PAS) (PDB:2MWG)|Signal transduction histidine kinase regulating C4-dicarboxylate transport system (PDB:4GCZ)	K13587	two-component system, cell cycle sensor histidine kinase and response regulator CckA [EC:2.7.13.3]	T|T|T	Signal transduction mechanisms|Signal transduction mechanisms|Signal transduction mechanisms	---------------------------MAEKLTYEELEQRVKKLEKEAAE----------------------------------------------------------------------------GKCSKEALWQAEEQIGSYQFIVESAQDSIFFKDM--ESRYLIINVKTADAFGL-PKEQIIG-------------------------------------------MNDYEIMPNKEEAR----------------------KNVEDDQL-VFNTGKPKQITKHMT-------------------------------------------------------------------------------------------------------------…
176	GC_00000004	Core_metagenome	FWG171_EthSRB1	1550	13	42	9	0	0.582919	0.685024	0.629861	PF02518.27	Histidine kinase-, DNA gyrase B-, and HSP90-like ATPase			COG0784|COG2202|COG4191	CheY-like REC (receiver) domain, includes chemotaxis protein CheY and sporulation regulator Spo0F (CheY) (PDB:6QRJ)|PAS domain (PAS) (PDB:2MWG)|Signal transduction histidine kinase regulating C4-dicarboxylate transport system (PDB:4GCZ)	K13587	two-component system, cell cycle sensor histidine kinase and response regulator CckA [EC:2.7.13.3]	T|T|T	Signal transduction mechanisms|Signal transduction mechanisms|Signal transduction mechanisms	---------------------------MLNKPSYEELEQRIKELEKGHVS--------------------------------------------------------------------------------------RKKAEK-----------------------------------------------------------------------------------------------------I----------------------LKNFDEQV-NGVVEDIRDITKSKR-------------------------------------------------------------------------------------------------------------…
177	GC_00000004	Core_metagenome	FWG172_EthSRB1	1870	13	42	9	0	0.582919	0.685024	0.629861	PF02518.27	Histidine kinase-, DNA gyrase B-, and HSP90-like ATPase			COG0784|COG2202|COG4191	CheY-like REC (receiver) domain, includes chemotaxis protein CheY and sporulation regulator Spo0F (CheY) (PDB:6QRJ)|PAS domain (PAS) (PDB:2MWG)|Signal transduction histidine kinase regulating C4-dicarboxylate transport system (PDB:4GCZ)	K13587	two-component system, cell cycle sensor histidine kinase and response regulator CckA [EC:2.7.13.3]	T|T|T	Signal transduction mechanisms|Signal transduction mechanisms|Signal transduction mechanisms	---------------------------------MKDEDKTKKELIDDFVK--------------------------------------------------------------------------------------VRQQVKQYADMLDVLPDIVYKLDS--DGYFVYINGTIKSL-GY-SSEELIG-EHFSTI------------------------------------IYPDDVASAGRANV----------------------LKRYKGSI-TGDKNAPKLFDERRT-------------------------------------------------------------------------------------------------------------…
178	GC_00000004	Core_metagenome	FWG172_EthSRB1	1871	13	42	9	0	0.582919	0.685024	0.629861					COG2204	DNA-binding transcriptional response regulator, NtrC family, contains REC, AAA-type ATPase, and a Fis-type DNA-binding domains (AtoC) (PDB:1ZY2)			T	Signal transduction mechanisms	---------------------------------------------------------------------------------------------------------------------------------------------------------------------------------------------------------------------------------------------------------------------------------------------------------------------------------------------------------------------------------------------------------------…
179	GC_00000004	Core_metagenome	FWG172_EthSRB1	851	13	42	9	0	0.582919	0.685024	0.629861	PF00072.25	Response regulator receiver domain			COG0784|COG2203|COG4191	CheY-like REC (receiver) domain, includes chemotaxis protein CheY and sporulation regulator Spo0F (CheY) (PDB:6QRJ)|GAF domain (GAF)|Signal transduction histidine kinase regulating C4-dicarboxylate transport system (PDB:4GCZ)	K13587	two-component system, cell cycle sensor histidine kinase and response regulator CckA [EC:2.7.13.3]	T|T|T	Signal transduction mechanisms|Signal transduction mechanisms|Signal transduction mechanisms	MSNSRILIVEDEGIIAKDIQSTLTRSGYSVIGIASSGEEAIKKAMEIHPDLVLMDIVLEGAMDGVEAAEHIRDHFDIPVVYLTAYSDDTTLQRAKITEPFGYILKPFQEKELYTTIEMALY--------KHTMQGKLKESEQWLATTLKSIGDAVIATDT--GKLITFMNPVAEALTGW-KQEEAIG-KPLKDVFKIINEKTGKQADDPATRVLREGVTVGLANHTVLIAKDGIKRPLDDSGAP----------------------LRDDKGRI-TGVVLVFRDITERKI-------------------------------------------------------------------------------------------------------------…
180	GC_00000004	Core_metagenome	Seep_SRB1a_AB_03_Bin_172	258	13	42	9	0	0.582919	0.685024	0.629861	PF00072.25	Response regulator receiver domain			COG0784|COG2202|COG4191	CheY-like REC (receiver) domain, includes chemotaxis protein CheY and sporulation regulator Spo0F (CheY) (PDB:6QRJ)|PAS domain (PAS) (PDB:2MWG)|Signal transduction histidine kinase regulating C4-dicarboxylate transport system (PDB:4GCZ)	K13587	two-component system, cell cycle sensor histidine kinase and response regulator CckA [EC:2.7.13.3]	T|T|T	Signal transduction mechanisms|Signal transduction mechanisms|Signal transduction mechanisms	#NAME?
181	GC_00000004	Core_metagenome	Seep_SRB1a_AB_03_Bin_172	2688	13	42	9	0	0.582919	0.685024	0.629861	PF00072.25	Response regulator receiver domain			COG0784|COG2202|COG4191	CheY-like REC (receiver) domain, includes chemotaxis protein CheY and sporulation regulator Spo0F (CheY) (PDB:6QRJ)|PAS domain (PAS) (PDB:2MWG)|Signal transduction histidine kinase regulating C4-dicarboxylate transport system (PDB:4GCZ)			T|T|T	Signal transduction mechanisms|Signal transduction mechanisms|Signal transduction mechanisms	#NAME?
182	GC_00000004	Core_metagenome	Seep_SRB1a_AB_03_Bin_172	2687	13	42	9	0	0.582919	0.685024	0.629861	PF02518.27	Histidine kinase-, DNA gyrase B-, and HSP90-like ATPase			COG0784|COG2202|COG4191	CheY-like REC (receiver) domain, includes chemotaxis protein CheY and sporulation regulator Spo0F (CheY) (PDB:6QRJ)|PAS domain (PAS) (PDB:2MWG)|Signal transduction histidine kinase regulating C4-dicarboxylate transport system (PDB:4GCZ)			T|T|T	Signal transduction mechanisms|Signal transduction mechanisms|Signal transduction mechanisms	---------------------------------------------------------------------------------------------------------------------------------------------------------------------------------------------------------------------------------------------------------------------------------------------------------------------------------------------------------------------------------------------------------------…
183	GC_00000004	Core_metagenome	Seep_SRB1a_Meg22_02_Bin_90	560	13	42	9	0	0.582919	0.685024	0.629861	PF00072.25	Response regulator receiver domain			COG0784|COG2202|COG4191	CheY-like REC (receiver) domain, includes chemotaxis protein CheY and sporulation regulator Spo0F (CheY) (PDB:6QRJ)|PAS domain (PAS) (PDB:2MWG)|Signal transduction histidine kinase regulating C4-dicarboxylate transport system (PDB:4GCZ)	K13587	two-component system, cell cycle sensor histidine kinase and response regulator CckA [EC:2.7.13.3]	T|T|T	Signal transduction mechanisms|Signal transduction mechanisms|Signal transduction mechanisms	---------------------------------MKNEDKTKKELINDFVK--------------------------------------------------------------------------------------VRQQLKQSADMLDVLPDIVYKLDS--DGYFIYINATIKSM-GY-LPEELIG-KHFSEI------------------------------------IHPDDIPSVSRSTV----------------------LKKYKGSK-TGDKNAPKLFDERRT-------------------------------------------------------------------------------------------------------------…
184	GC_00000004	Core_metagenome	Seep_SRB1a_Meg22_02_Bin_90	3385	13	42	9	0	0.582919	0.685024	0.629861	PF13185.7	GAF domain			COG0784|COG2202|COG4191	CheY-like REC (receiver) domain, includes chemotaxis protein CheY and sporulation regulator Spo0F (CheY) (PDB:6QRJ)|PAS domain (PAS) (PDB:2MWG)|Signal transduction histidine kinase regulating C4-dicarboxylate transport system (PDB:4GCZ)	K13587	two-component system, cell cycle sensor histidine kinase and response regulator CckA [EC:2.7.13.3]	T|T|T	Signal transduction mechanisms|Signal transduction mechanisms|Signal transduction mechanisms	---------------------------MLKMPSYKKPEKITFELEKMEVK--------------------------------------------------------------------------------------HLENEKLYSNILESISDGIMVLDS--SFLFTHWNRAMEKISQI-PREKVVG-SG-KSAWEIFPDLAKDGMDEIMWKAMQGEVT--KQKYTPLRFTKKKSGFISEMFFP----------------------LRNTKSEI-RGIVGVIRDITDSKQ--------------AEETIRLNESRLNVLLKLNQMTEA-----------------------------------------------------------------------…
185	GC_00000004	Core_metagenome	Seep_SRB1a_S7142MS3	1319	13	42	9	0	0.582919	0.685024	0.629861	PF08448.11	PAS fold			COG0784|COG2202|COG4191	CheY-like REC (receiver) domain, includes chemotaxis protein CheY and sporulation regulator Spo0F (CheY) (PDB:6QRJ)|PAS domain (PAS) (PDB:2MWG)|Signal transduction histidine kinase regulating C4-dicarboxylate transport system (PDB:4GCZ)	K13587	two-component system, cell cycle sensor histidine kinase and response regulator CckA [EC:2.7.13.3]	T|T|T	Signal transduction mechanisms|Signal transduction mechanisms|Signal transduction mechanisms	----------------------------MARKPTEELKKRGQELGREAIE-------------------------------------------------------------------------------RRRTEGHLYSMQLSEESIFQAIGHPAFILDP--ENRVIAANRASVKATGL-SEEELRR-KKCYEVFHLTSSPPEGCPMEKMLTSGHLETSEME--------VEALGGIFLVSCSP----------------------VVDETGCL-QRIIHIATDITEWKR-------------------------------------------------------------------------------------------------------------…
186	GC_00000004	Core_metagenome	Seep_SRB1a_S7142MS3	1499	13	42	9	0	0.582919	0.685024	0.629861	PF00072.25	Response regulator receiver domain			COG0784|COG2202|COG4191	CheY-like REC (receiver) domain, includes chemotaxis protein CheY and sporulation regulator Spo0F (CheY) (PDB:6QRJ)|PAS domain (PAS) (PDB:2MWG)|Signal transduction histidine kinase regulating C4-dicarboxylate transport system (PDB:4GCZ)	K13587	two-component system, cell cycle sensor histidine kinase and response regulator CckA [EC:2.7.13.3]	T|T|T	Signal transduction mechanisms|Signal transduction mechanisms|Signal transduction mechanisms	--MKVTIIEDEDAHRELMERAIKREFSDAQINCFGEIERCLDCVDQIVPDLIITDYLLPGMNGLDLLAELQRRHKDIPVVVVTGQGDENIAVNAMKLGAYDYIVKSGDFFSLVPSIIKNVILRKELKRALKESQALYEQERNKLNSILTSMVTPLAVITA--EMTIDFANPVFERFFGK----ELIG-KPYQTIFGKSSDAGSRCLKAIKDRQIQSMEF-----------EDLNGRTWQVTVSP----------------------GIEYKGDT-ITAVLVFQDITERKR----------AEEAVQKAYDELERRVEERTAELVVANE-----------------------------------------------------------------------…
187	GC_00000004	Core_metagenome	Seep_SRB1a_S7142MS3	2600	13	42	9	0	0.582919	0.685024	0.629861	PF13426.8	PAS domain			COG0784|COG2202|COG4191	CheY-like REC (receiver) domain, includes chemotaxis protein CheY and sporulation regulator Spo0F (CheY) (PDB:6QRJ)|PAS domain (PAS) (PDB:2MWG)|Signal transduction histidine kinase regulating C4-dicarboxylate transport system (PDB:4GCZ)	K13587	two-component system, cell cycle sensor histidine kinase and response regulator CckA [EC:2.7.13.3]	T|T|T	Signal transduction mechanisms|Signal transduction mechanisms|Signal transduction mechanisms	---MADYISNEQPLSILAEKAKQILNSLQEHVLYYDRDMKILWANSAALDSVEISLEKIKEKRCWSVWAQRKTPCDGCPVILSMETGSVQCIEKITPDGRSWLVKGYPLKDKHGNVIGGIETTL-----DITDRKKAEEDLKITFDILNRSPAVGFMWENAEGWPVLFVTPNVSKLFGY-TSDEFIS-GKISYEKTVYPEDLSRVMEEVRTFSSDKERKEFKHKPYRILSKNGEVKWVLDRTTI----------------------DRNNDGDI-LYYKGIIENITERIK-------------------------------------------------------------------------------------------------------------…
188	GC_00000004	Core_metagenome	Seep_SRB1a_S7147B_SRB	71	13	42	9	0	0.582919	0.685024	0.629861	PF00072.25	Response regulator receiver domain			COG0784|COG2202|COG4191	CheY-like REC (receiver) domain, includes chemotaxis protein CheY and sporulation regulator Spo0F (CheY) (PDB:6QRJ)|PAS domain (PAS) (PDB:2MWG)|Signal transduction histidine kinase regulating C4-dicarboxylate transport system (PDB:4GCZ)	K13587	two-component system, cell cycle sensor histidine kinase and response regulator CckA [EC:2.7.13.3]	T|T|T	Signal transduction mechanisms|Signal transduction mechanisms|Signal transduction mechanisms	----------------------------MGTLKMKNEDKTKKELIDDFVK--------------------------------------------------------------------------------------VRQQFKQCADLLDVIPDIVYKVDC--DGHFVYINGTIKSM-GY-LPEELIG-KHFSAI------------------------------------IHPDDIASVSRSNV----------------------LKKYKGSI-TGDKNPPKLFDERRT-------------------------------------------------------------------------------------------------------------…
189	GC_00000004	Core_metagenome	Seep_SRB1a_S7147B_SRB	1395	13	42	9	0	0.582919	0.685024	0.629861	PF13185.7	GAF domain			COG0784|COG2202|COG4191	CheY-like REC (receiver) domain, includes chemotaxis protein CheY and sporulation regulator Spo0F (CheY) (PDB:6QRJ)|PAS domain (PAS) (PDB:2MWG)|Signal transduction histidine kinase regulating C4-dicarboxylate transport system (PDB:4GCZ)	K13587	two-component system, cell cycle sensor histidine kinase and response regulator CckA [EC:2.7.13.3]	T|T|T	Signal transduction mechanisms|Signal transduction mechanisms|Signal transduction mechanisms	---------------------------MLKKPSYEELEKIAFEHKHMEVK--------------------------------------------------------------------------------------HLESEGLYSNILDSISDGIMVLDS--NFRFTHWNKAMESISQI-PREKVVG-SG-KNAWEIFPDLAKDGMDEIMWKAMQGEVT--KQKDAPLRFTKKKSGFISEMFFP----------------------LRNTKSEI-RGIVGVIRDITDSKQ--------------AEKTIRLNESRLNVLLKLNQMTEA-----------------------------------------------------------------------…
190	GC_00000004	Core_metagenome	Seep_SRB1a_sp_CR9063A	718	13	42	9	0	0.582919	0.685024	0.629861	PF00072.25	Response regulator receiver domain			COG0784|COG2202|COG4191	CheY-like REC (receiver) domain, includes chemotaxis protein CheY and sporulation regulator Spo0F (CheY) (PDB:6QRJ)|PAS domain (PAS) (PDB:2MWG)|Signal transduction histidine kinase regulating C4-dicarboxylate transport system (PDB:4GCZ)	K13587	two-component system, cell cycle sensor histidine kinase and response regulator CckA [EC:2.7.13.3]	T|T|T	Signal transduction mechanisms|Signal transduction mechanisms|Signal transduction mechanisms	---------------------------------MKDEDKTKKELIDDFVK--------------------------------------------------------------------------------------VRRQLKQYADMLDVIPDIVYKVDS--DGHFVYINDTIKFL-GY-SPEELIG-KHFSKI------------------------------------IHPDDIASLSRSTV----------------------LKRYKGSI-TGDKNAPKLFDERRT-------------------------------------------------------------------------------------------------------------…
191	GC_00000004	Core_metagenome	Seep_SRB1a_sp_CR9063A	3014	13	42	9	0	0.582919	0.685024	0.629861	PF00072.25	Response regulator receiver domain			COG0784|COG2203|COG4191	CheY-like REC (receiver) domain, includes chemotaxis protein CheY and sporulation regulator Spo0F (CheY) (PDB:6QRJ)|GAF domain (GAF)|Signal transduction histidine kinase regulating C4-dicarboxylate transport system (PDB:4GCZ)	K13587	two-component system, cell cycle sensor histidine kinase and response regulator CckA [EC:2.7.13.3]	T|T|T	Signal transduction mechanisms|Signal transduction mechanisms|Signal transduction mechanisms	MSNSRILIVEDEGIIAKDIQSTLNRSGYSVIGIASSGEEAIKKAMEIHPDLVLMDIVLEGAMDGVEAAEHIRDHFDIPVVYLTAYSDDTTLQRAKITEPFGYILKPFQEKELYTTIEMALY--------KHTMQRKLKESEQWLATTLKSIGDAVIATDT--GKLITFMNPVAEALTGW-KQEEAIG-KPLKDVFKIINEKTGKQADDPVAKVLMEGVIVGLANHTVLIAKDGTKKPVDDSSAP----------------------IRDDKGKI-IGVVLVFRDISERKIAVEQLRASEERHRSVVDNINVGIALISRNMEILALNNQMKKWYPDIDISQKPICYKSFNKPSINDLCPDCPACLTMDDGEAHESIRDILADNEARNYRVLSSPLKDKAG…
192	GC_00000004	Core_metagenome	Seep_SRB1a_sp_CR9063A	2755	13	42	9	0	0.582919	0.685024	0.629861	PF00072.25	Response regulator receiver domain			COG0784|COG2202|COG4191	CheY-like REC (receiver) domain, includes chemotaxis protein CheY and sporulation regulator Spo0F (CheY) (PDB:6QRJ)|PAS domain (PAS) (PDB:2MWG)|Signal transduction histidine kinase regulating C4-dicarboxylate transport system (PDB:4GCZ)	K13587	two-component system, cell cycle sensor histidine kinase and response regulator CckA [EC:2.7.13.3]	T|T|T	Signal transduction mechanisms|Signal transduction mechanisms|Signal transduction mechanisms	---------------------------MAEKPTYEELESIVNGLKAELVK-------------------------------------------------------------------------------SKQVEKALRENKEKLNAMLQSIADHMSMMDK--ELNIIWANETAKKIFGN----DIIG-KKCFEVY-----------------------------------------------------------------------HRRNRPCE-PYPCLTLKTFQDGKV-------------------------------------------------------------------------------------------------------------…
193	GC_00000004	Core_metagenome	Seep_SRB1a_sp_CR9063A	649	13	42	9	0	0.582919	0.685024	0.629861	PF13185.7	GAF domain			COG0784|COG2202|COG4191	CheY-like REC (receiver) domain, includes chemotaxis protein CheY and sporulation regulator Spo0F (CheY) (PDB:6QRJ)|PAS domain (PAS) (PDB:2MWG)|Signal transduction histidine kinase regulating C4-dicarboxylate transport system (PDB:4GCZ)	K13587	two-component system, cell cycle sensor histidine kinase and response regulator CckA [EC:2.7.13.3]	T|T|T	Signal transduction mechanisms|Signal transduction mechanisms|Signal transduction mechanisms	---------------------------MLKKPSYKELEKIAFEHEQMEVK--------------------------------------------------------------------------------------HLENEELYINILESISDGIMVLDS--NFRFTHWNRAMERISQI-PREKVVG-SR-KSTWEIFPDLAKDGMDEIMWKAMQGEIA--KLKNVPLHFTNRTRCFISEMFFP----------------------LRNLKSEI-RGIVGVIRDITDSKQ--------------AEETIRLNESRLNVLLKLNQMTEA-----------------------------------------------------------------------…
194	GC_00000004	Core_metagenome	Seep_SRB1a_sp_CR9063B	290	13	42	9	0	0.582919	0.685024	0.629861	PF00072.25	Response regulator receiver domain			COG0784|COG2202|COG4191	CheY-like REC (receiver) domain, includes chemotaxis protein CheY and sporulation regulator Spo0F (CheY) (PDB:6QRJ)|PAS domain (PAS) (PDB:2MWG)|Signal transduction histidine kinase regulating C4-dicarboxylate transport system (PDB:4GCZ)	K13587	two-component system, cell cycle sensor histidine kinase and response regulator CckA [EC:2.7.13.3]	T|T|T	Signal transduction mechanisms|Signal transduction mechanisms|Signal transduction mechanisms	---------------------------------MKDKDKTKKELIDDFVR--------------------------------------------------------------------------------------IRRQLKQYADMLDVIPDIVYKLDG--NGHFVYINGTIKFL-GY-SPEELIG-KHFSTI------------------------------------IYPDDIASVGRANA----------------------LKRYKGSI-TGDKNAPKLFDERRT-------------------------------------------------------------------------------------------------------------…
195	GC_00000004	Core_metagenome	Seep_SRB1a_sp_CR9063B	1183	13	42	9	0	0.582919	0.685024	0.629861	PF00072.25	Response regulator receiver domain			COG0784|COG2203|COG4191	CheY-like REC (receiver) domain, includes chemotaxis protein CheY and sporulation regulator Spo0F (CheY) (PDB:6QRJ)|GAF domain (GAF)|Signal transduction histidine kinase regulating C4-dicarboxylate transport system (PDB:4GCZ)	K13587	two-component system, cell cycle sensor histidine kinase and response regulator CckA [EC:2.7.13.3]	T|T|T	Signal transduction mechanisms|Signal transduction mechanisms|Signal transduction mechanisms	MSNSRILIVEDEGIIAKDIQSTLNRSGYSVIGIASSGEEAIKKAMEIHPDLVLMDIVLEGAMDGVEAAEHIRDHFDIPVVYLTAYSDDTTLQRAKITEPFGYILKPFQEKELYTTIEMALY--------KHTMQRKLKESEQWLATTLKSIGDAVIATDT--GKLITFMNPVAEALTGW-KQEEAIG-KPLKDVFKIINEKTGKQADDPVAKVLMEGVIVGLANHTVLIAKDGTKKPVDDSSAP----------------------IRDDKGKI-IGVVLVFRDISERKIAVEQLRASEERHRSVVDNINVGIALISRNMEILALNNQMKKWYPDIDISQKPICYKSFNKPSINDLCPDCPACLTMDDGEAHESIRDILADNEARNYRVLSSPLKDKAG…
196	GC_00000004	Core_metagenome	Seep_SRB1a_sp_CR9063B	1725	13	42	9	0	0.582919	0.685024	0.629861	PF00072.25	Response regulator receiver domain			COG0784|COG2202|COG4191	CheY-like REC (receiver) domain, includes chemotaxis protein CheY and sporulation regulator Spo0F (CheY) (PDB:6QRJ)|PAS domain (PAS) (PDB:2MWG)|Signal transduction histidine kinase regulating C4-dicarboxylate transport system (PDB:4GCZ)	K13587	two-component system, cell cycle sensor histidine kinase and response regulator CckA [EC:2.7.13.3]	T|T|T	Signal transduction mechanisms|Signal transduction mechanisms|Signal transduction mechanisms	---------------------------MAEKPTYEELESIVNGLKAELVK-------------------------------------------------------------------------------SKQVEKALRENKEKLNAMLQSIADHMSMMDK--ELNIIWANETAKKIFGN----DIIG-KKCFEVY-----------------------------------------------------------------------HRRNRPCE-PYPCLTLKTFQDGKV-------------------------------------------------------------------------------------------------------------…
197	GC_00000004	Core_metagenome	Seep_SRB1a_sp_CR9063B	1731	13	42	9	0	0.582919	0.685024	0.629861	PF13426.8	PAS domain			COG0784|COG2202|COG4191	CheY-like REC (receiver) domain, includes chemotaxis protein CheY and sporulation regulator Spo0F (CheY) (PDB:6QRJ)|PAS domain (PAS) (PDB:2MWG)|Signal transduction histidine kinase regulating C4-dicarboxylate transport system (PDB:4GCZ)	K13587	two-component system, cell cycle sensor histidine kinase and response regulator CckA [EC:2.7.13.3]	T|T|T	Signal transduction mechanisms|Signal transduction mechanisms|Signal transduction mechanisms	---MADYISNEQPPSILAEKAKQILNSLQEHVLYYDRDMKILWANSAALDSVKISLEKIKEKRCWSVWAQRKTPCDGCPVILSIETGSVQCIEKITPDGRSWLVKGYPLKDKHGNVIGGIETTL-----DITDRKKAEEDLKITFDILNRSPAVGFMWENAEGWPVLFVTPNVSKLFGY-TSDEFIS-GKISYEKAVYPEDLSRVMEEVRTFSSDKERKEFKHKPYRILSKNGEVKWVLDRTTI----------------------DRNNDGDI-LYYKGIIENITDRIK-------------------------------------------------------------------------------------------------------------…
198	GC_00000004	Core_metagenome	Seep_SRB1a_sp_SM7059A	209	13	42	9	0	0.582919	0.685024	0.629861	PF00072.25	Response regulator receiver domain			COG0784|COG2202|COG4191	CheY-like REC (receiver) domain, includes chemotaxis protein CheY and sporulation regulator Spo0F (CheY) (PDB:6QRJ)|PAS domain (PAS) (PDB:2MWG)|Signal transduction histidine kinase regulating C4-dicarboxylate transport system (PDB:4GCZ)	K13587	two-component system, cell cycle sensor histidine kinase and response regulator CckA [EC:2.7.13.3]	T|T|T	Signal transduction mechanisms|Signal transduction mechanisms|Signal transduction mechanisms	---------------------------------MKNEDKTKKELIDDFVR--------------------------------------------------------------------------------------VGRQLKQCTDLLDVIPDIVYKVDS--DGHFIYINGTIKSM-GY-SPEELIG-KHFSTI------------------------------------IHPDDITSVSRSTV----------------------LKKYKGSI-TGDKNAPKLFDERRT-------------------------------------------------------------------------------------------------------------…
199	GC_00000004	Core_metagenome	Seep_SRB1a_sp_SM7059A	369	13	42	9	0	0.582919	0.685024	0.629861	PF08448.11	PAS fold			COG0784|COG2202|COG4191	CheY-like REC (receiver) domain, includes chemotaxis protein CheY and sporulation regulator Spo0F (CheY) (PDB:6QRJ)|PAS domain (PAS) (PDB:2MWG)|Signal transduction histidine kinase regulating C4-dicarboxylate transport system (PDB:4GCZ)	K13587	two-component system, cell cycle sensor histidine kinase and response regulator CckA [EC:2.7.13.3]	T|T|T	Signal transduction mechanisms|Signal transduction mechanisms|Signal transduction mechanisms	----------------------------MARKPTEELKKRGQELGREAIG-------------------------------------------------------------------------------RRRTEGHLYSMQLSEESIFQAIGHPAFILDP--ENRVIAANRASVKATGL-SEEELQR-KKCYEVFHLTSSPPEGCPMEKMLTSGHLETSEME--------VEALGGIFLVSCTP----------------------VVDETGCL-QRIIHIATDITEWKR-------------------------------------------------------------------------------------------------------------…
200	GC_00000004	Core_metagenome	Seep_SRB1a_sp_SM7059A	642	13	42	9	0	0.582919	0.685024	0.629861	PF00072.25	Response regulator receiver domain			COG0784|COG2202|COG4191	CheY-like REC (receiver) domain, includes chemotaxis protein CheY and sporulation regulator Spo0F (CheY) (PDB:6QRJ)|PAS domain (PAS) (PDB:2MWG)|Signal transduction histidine kinase regulating C4-dicarboxylate transport system (PDB:4GCZ)	K13587	two-component system, cell cycle sensor histidine kinase and response regulator CckA [EC:2.7.13.3]	T|T|T	Signal transduction mechanisms|Signal transduction mechanisms|Signal transduction mechanisms	--MKVTIIEDEDAHRELMERSIKREFSDAQINCFGEIERCLDCVDQIVPDLIITDYLLPGMNGLDLLAELQRRHKDIPVVVVTGQGDENIAVNAMKLGAYDYIVKSGDFFSLVPSIIKNVILRKELKRALKESQALYEQERNKLNSILTSMVTPLAVITA--EMTIDFANPVFERFFGK----ELIG-KPYQTIFGKSSDAGSRCLKAIKDRQIQSMEF-----------EDLNGRTWQVTVSP----------------------GIEYKGDT-ITAVLVFQDITERKR----------AEEAVQKAYDELERRVEERTAELVVANE-----------------------------------------------------------------------…
201	GC_00000005	Core_metagenome	B13_G4_sp003647525	498	12	39	6	0	0.818454	0.753921	0.784863	PF14516.7	AAA-like domain			COG3267	Type II secretory pathway ATPase component GspA/ExeA/MshM (ExeA) (PUBMED:21378198)			U|W	Intracellular trafficking, secretion, and vesicular transport|Extracellular structures	------------------------------------------------------MNYIKPKRIFEDSGTVDPRMSYHVELKNVVNTRKQDIKTMVDLGRYFSIFAPRQSGKTTYFEDFCRKLEQDPVYVAILLSFQRYKNLDKQRFYQLVQKDLYSKLTDRLEAVNCQKLDVISAYLTTHNLTDHISFSELFEELNRKIEFKKIIIFIDEFDGIPLNELENFLTTLRDLYQKYKKSTIKALYSVGLIGIRNITKLIVGGISPFNIADQVKLPSFTLTNVRDLYAQYTRETNQPFTEDAVKKVFDETAGQPWLVNRLGTILTVDIKPKTTDPITAEDVEKGIMHLLKEKNSHFDNLFEKAKLYKETFVQITFNGVDYSPDDEDQSWLEQYGLINEDNDKA…
202	GC_00000005	Core_metagenome	B13_G4_sp014237365a	156	12	39	6	0	0.818454	0.753921	0.784863	PF14516.7	AAA-like domain			COG3267	Type II secretory pathway ATPase component GspA/ExeA/MshM (ExeA) (PUBMED:21378198)			U|W	Intracellular trafficking, secretion, and vesicular transport|Extracellular structures	MLVIVLCLYGVLALCVYVCLQERNCGFKKQNSQEELIVTAIDGKWLSLTKGKIVMSYKKPKRMFEDSGTVDPKMSYHIELENVVNTKNQDIKTMVDLGRYFSIFAPRQSGKTTFFESFCHGLEKDTSYMAILLSFQDYKNLNSQRFYQLIQKDLYQQLASRLTHVNCPRLDAVRTYLDSHNISDHTWFRELFEELNQLVKFKKIVIFIDEFDGIPINELENFLTTLRELYQKYKKRSDKALYSIGLVGIRNITKLIVGGVSPFNIADQVKLPPFTLKNVRDLYAQYTEETNQVFTEEAVKKVFNETSGQPWLVNRLGTILTVDIKPETTDPITAEDVEKAVEILLYEENSHFDNITEKAKQYKETFINIVFDGVEYIPGEEEQSLLLTHGLIKAEGKKV…
203	GC_00000005	Core_metagenome	B13_G4_sp014237365a	2561	12	39	6	0	0.818454	0.753921	0.784863	PF14516.7	AAA-like domain			COG3267	Type II secretory pathway ATPase component GspA/ExeA/MshM (ExeA) (PUBMED:21378198)			U|W	Intracellular trafficking, secretion, and vesicular transport|Extracellular structures	-----------------------------------MIVTAINGKRLALTKGKIVMHYRKPKRIFEKSGVVDPKASYYVSIENVTNMDNQDIKTMVDLGRYFSIFAPRQSGKTTFFEDFCHELEKDTSYVAILLSFQDYKNLNSQRFYQLIQKDLYQQLASRLAHVNCPRLDAVMAYLDSHNISDHTWFRELFEELNQLVQFKKIVIFIDEFDGIPINELENFLTSLRELYQKYKKRSDKALYSVGLVGIRNITKLIVGGVSPFNIADQVKLPPFTLKNVRDLYAQYTEETNQLFTEEAVKKVFDETSGQPWLVNRLGTIMTVDIKPETIDPINAEDVEKAIKHLLKERNSHFDNLLEKAKLYKESFVQITFNGVDYNPDDKDQSWLEQFGLIKEVNDKA…
204	GC_00000005	Core_metagenome	B13_G4_sp014237365a	2675	12	39	6	0	0.818454	0.753921	0.784863	PF14516.7	AAA-like domain			COG3267	Type II secretory pathway ATPase component GspA/ExeA/MshM (ExeA) (PUBMED:21378198)			U|W	Intracellular trafficking, secretion, and vesicular transport|Extracellular structures	------------------------------------------------------MNYRKPERIFEDSGTVDPRISYHIELENVVNTKNQDIKTMVDLGRYFSIFAPRQSGKTTYFEDFCHKLEKDPAYVAIMLSFQTYKNLDKQRFYNLIQKDIYSQLINRLGAVNCPKLDIIRAYLDSHNITDHISFCALFEELNRIIEFKQIVIFIDEFDGIPINELENFLTTLRELYQRYKKQTDRALYSVGLVGIRNITKLIVGGVSPFNIADQVKLPPFTLKNVRDLYVQYTEETNQPFTGEAVKKVFDETFGQPWLVNRLGTILTVDIKPETTELITAEDVEKGIRHILKERNSHFDNLLEKAKLYKESFIQIIFNGVNYNPDDEEQSWLEQYGLIKEKNYKA…
205	GC_00000005	Core_metagenome	B13_G4_sp014237365a	155	12	39	6	0	0.818454	0.753921	0.784863	PF14516.7	AAA-like domain			COG3267	Type II secretory pathway ATPase component GspA/ExeA/MshM (ExeA) (PUBMED:21378198)			U|W	Intracellular trafficking, secretion, and vesicular transport|Extracellular structures	-----------------------------------------------------MIYYKKPKRIFEKSGVVDPKASYYVFLENVTNMDNQDIKTMVDLGRYFSIFAPRQSGKTTFFEGFCYKLEKDPAYVAIMLSFQRHKNLDKQIFYKLIQKDFYSQLTNRLGAVNCPKLDIIRAYLDSHNITDHISFCELFEELNRIIEFKKIVIFIDEFDGIPINELENFLATLRDLYQKYKKRTDKALYSVGLVGIRNITKLILGGVSPFNIADQVKLPPFTLKNVHDLYTQYSEETNQPFTKEAVKKVFDETSGQPWLVNRLGTILTIDIKPETTELITAEDVEKAVEILLYEENSHFDNITEKAKQYKETFINIVFDGVEYIPGDEEQSILLTHGLIGAEGKNI…
206	GC_00000005	Core_metagenome	B13_G4_sp014237365a	2563	12	39	6	0	0.818454	0.753921	0.784863	PF14516.7	AAA-like domain			COG3267	Type II secretory pathway ATPase component GspA/ExeA/MshM (ExeA) (PUBMED:21378198)			U|W	Intracellular trafficking, secretion, and vesicular transport|Extracellular structures	------------------------------------------------------MNYRKPKRIFEKSGVVDPKASYYVFMENVTNMDNQDIKTMVDLGRYFSIFAPRQSGKTTFFEDFCHKLKKDITYIPLLLSFQDYRQLGKETFYGLIQEGIYEQLLQRLEEVDCENVEAVRSLLSMHHITDHISFRKFFEKSNKVIPPKRIIIFIDEFDGIPIGELENFLTSIRELYQKYKKQTDKALYSVGLVGIRNITKLIVGGVSPFNIADQVKLPPFTLKNVRDLYAQYTEETNQLFTEEAVKKVFDETSGQPWLVNRLGTILTVDIKPQTTDPITKEDVEKAVEILLYEENSHFDNITEKAKQYKETFIDIVFDGVEHIPGDEEQSLLLTHGLIKAEGKKI…
207	GC_00000005	Core_metagenome	B13_G4_sp014237365a	167	12	39	6	0	0.818454	0.753921	0.784863											---------------------------------------------------------------------------------------------------------------------------------------------------------------------------------------------------------------------------------------------------------------------------------------------------------------------------------------------------------------------------------------------------------------…
208	GC_00000005	Core_metagenome	B13_G4_sp014237365b	156	12	39	6	0	0.818454	0.753921	0.784863	PF14516.7	AAA-like domain			COG3267	Type II secretory pathway ATPase component GspA/ExeA/MshM (ExeA) (PUBMED:21378198)			U|W	Intracellular trafficking, secretion, and vesicular transport|Extracellular structures	MLVIVLCLYGVLALCVYVCLQERNCGFKKQNSQEELIVTAIDGKWLSLTKGKIVMSYKKPKRMFEDSGTVDPKMSYHIELENVVNTKNQDIKTMVDLGRYFSIFAPRQSGKTTFFESFCHGLEKDTSYMAILLSFQDYKNLNSQRFYQLIQKDLYQQLASRLTHVNCPRLDAVRTYLDSHNISDHTWFRELFEELNQLVKFKKIVIFIDEFDGIPINELENFLTTLRELYQKYKKRSDKALYSIGLVGIRNITKLIVGGVSPFNIADQVKLPPFTLKNVRDLYAQYTEETNQVFTEEAVKKVFNETSGQPWLVNRLGTILTVDIKPETTDPITAEDVEKAVEILLYEENSHFDNITEKAKQYKETFINIVFDGVEYIPGEEEQSLLLTHGLIKAEGKKV…
209	GC_00000005	Core_metagenome	B13_G4_sp014237365b	2561	12	39	6	0	0.818454	0.753921	0.784863	PF14516.7	AAA-like domain			COG3267	Type II secretory pathway ATPase component GspA/ExeA/MshM (ExeA) (PUBMED:21378198)			U|W	Intracellular trafficking, secretion, and vesicular transport|Extracellular structures	-----------------------------------MIVTAINGKRLALTKGKIVMHYRKPKRIFEKSGVVDPKASYYVSIENVTNMDNQDIKTMVDLGRYFSIFAPRQSGKTTFFEDFCHELEKDTSYVAILLSFQDYKNLNSQRFYQLIQKDLYQQLASRLAHVNCPRLDAVMAYLDSHNISDHTWFRELFEELNQLVQFKKIVIFIDEFDGIPINELENFLTSLRELYQKYKKRSDKALYSVGLVGIRNITKLIVGGVSPFNIADQVKLPPFTLKNVRDLYAQYTEETNQLFTEEAVKKVFDETSGQPWLVNRLGTIMTVDIKPETIDPINAEDVEKAIKHLLKERNSHFDNLLEKAKLYKESFVQITFNGVDYNPDDKDQSWLEQFGLIKEVNDKA…
210	GC_00000005	Core_metagenome	B13_G4_sp014237365b	2675	12	39	6	0	0.818454	0.753921	0.784863	PF14516.7	AAA-like domain			COG3267	Type II secretory pathway ATPase component GspA/ExeA/MshM (ExeA) (PUBMED:21378198)			U|W	Intracellular trafficking, secretion, and vesicular transport|Extracellular structures	------------------------------------------------------MNYRKPERIFEDSGTVDPRISYHIELENVVNTKNQDIKTMVDLGRYFSIFAPRQSGKTTYFEDFCHKLEKDPAYVAIMLSFQTYKNLDKQRFYNLIQKDIYSQLINRLGAVNCPKLDIIRAYLDSHNITDHISFCALFEELNRIIEFKQIVIFIDEFDGIPINELENFLTTLRELYQRYKKQTDRALYSVGLVGIRNITKLIVGGVSPFNIADQVKLPPFTLKNVRDLYVQYTEETNQPFTGEAVKKVFDETFGQPWLVNRLGTILTVDIKPETTELITAEDVEKGIRHILKERNSHFDNLLEKAKLYKESFIQIIFNGVNYNPDDEEQSWLEQYGLIKEKNYKA…
211	GC_00000005	Core_metagenome	B13_G4_sp014237365b	155	12	39	6	0	0.818454	0.753921	0.784863	PF14516.7	AAA-like domain			COG3267	Type II secretory pathway ATPase component GspA/ExeA/MshM (ExeA) (PUBMED:21378198)			U|W	Intracellular trafficking, secretion, and vesicular transport|Extracellular structures	-----------------------------------------------------MIYYKKPKRIFEKSGVVDPKASYYVFLENVTNMDNQDIKTMVDLGRYFSIFAPRQSGKTTFFEGFCYKLEKDPAYVAIMLSFQRHKNLDKQIFYKLIQKDFYSQLTNRLGAVNCPKLDIIRAYLDSHNITDHISFCELFEELNRIIEFKKIVIFIDEFDGIPINELENFLATLRDLYQKYKKRTDKALYSVGLVGIRNITKLILGGVSPFNIADQVKLPPFTLKNVHDLYTQYSEETNQPFTKEAVKKVFDETSGQPWLVNRLGTILTIDIKPETTELITAEDVEKAVEILLYEENSHFDNITEKAKQYKETFINIVFDGVEYIPGDEEQSILLTHGLIGAEGKNI…
212	GC_00000005	Core_metagenome	B13_G4_sp014237365b	2563	12	39	6	0	0.818454	0.753921	0.784863	PF14516.7	AAA-like domain			COG3267	Type II secretory pathway ATPase component GspA/ExeA/MshM (ExeA) (PUBMED:21378198)			U|W	Intracellular trafficking, secretion, and vesicular transport|Extracellular structures	------------------------------------------------------MNYRKPKRIFEKSGVVDPKASYYVFMENVTNMDNQDIKTMVDLGRYFSIFAPRQSGKTTFFEDFCHKLKKDITYIPLLLSFQDYRQLGKETFYGLIQEGIYEQLLQRLEEVDCENVEAVRSLLSMHHITDHISFRKFFEKSNKVIPPKRIIIFIDEFDGIPIGELENFLTSIRELYQKYKKQTDKALYSVGLVGIRNITKLIVGGVSPFNIADQVKLPPFTLKNVRDLYAQYTEETNQLFTEEAVKKVFDETSGQPWLVNRLGTILTVDIKPQTTDPITKEDVEKAVEILLYEENSHFDNITEKAKQYKETFIDIVFDGVEHIPGDEEQSLLLTHGLIKAEGKKI…
213	GC_00000005	Core_metagenome	B13_G4_sp014237365b	167	12	39	6	0	0.818454	0.753921	0.784863											---------------------------------------------------------------------------------------------------------------------------------------------------------------------------------------------------------------------------------------------------------------------------------------------------------------------------------------------------------------------------------------------------------------…
214	GC_00000005	Core_metagenome	FWG171_EthSRB1	1899	12	39	6	0	0.818454	0.753921	0.784863	PF14516.7	AAA-like domain			COG3267	Type II secretory pathway ATPase component GspA/ExeA/MshM (ExeA) (PUBMED:21378198)			U|W	Intracellular trafficking, secretion, and vesicular transport|Extracellular structures	------------------------------------------------------MDYRKPKRIFEDSGTVDSKMSYHVELENVVNTKNQDIKTMVDMGRYFSIFAPRQSGKTTFFKGFSSKLEKDPAYVSMFLSFQAYKNIDRQRFYQLIQKEIYNQLINRLDAVNCLKLDAIKVCLDSHNLTDHISLSELFEELNRIIEFKKIVIFIDEFDGIPINELENFLTTLRELYQKYKERTDKALYSVGLVGICNITKLIVGGVSPFNIADQVKLPPFTLKNVRDLYAQYTEETNQVFTEEAVKKVFDETSGQPWLVNRLGTILTVNIKPQTKDPITAENVEKAVEILLYEENSHFDNITEKAKQYKETFINIVFDGVEYIPGDEEQSLLLTHGLIKAEGKNI…
215	GC_00000005	Core_metagenome	FWG171_EthSRB1	1661	12	39	6	0	0.818454	0.753921	0.784863	PF14516.7	AAA-like domain			COG3267	Type II secretory pathway ATPase component GspA/ExeA/MshM (ExeA) (PUBMED:21378198)			U|W	Intracellular trafficking, secretion, and vesicular transport|Extracellular structures	-----------------------------------------------------MMNYKKPKRYFEKSGVVDPDASYHVPLENVTNMDNQDIKTMVDLGRYFSIFAPRQSGKTTFFEDFCSALEKDPAYVALLLSFQTYKNLDKQRFYQLIQKDLYNQLINRLDVVNCRKLNTIRAHLDSHNLTDHISFSELFEELNRIIEFKKIVIFIDEFDGIPVGELENFLTTLRELYQKYKKRKDKALYSVGLVGIRNITKLIVGGVSPFNIADQVKFPPFTLKNIRDLYSQYTEETNRPITEEAVKKVFNDTAGQPWLVNRLGTILTVDIKPETTEPITTEDVEKATDILLYEENSHFDNITEKAKQYKETFINIVFDGVEYIPGDEEQSLLLTHGLIKEEGKHI…
216	GC_00000005	Core_metagenome	FWG172_EthSRB1	1601	12	39	6	0	0.818454	0.753921	0.784863	PF14516.7	AAA-like domain			COG3267	Type II secretory pathway ATPase component GspA/ExeA/MshM (ExeA) (PUBMED:21378198)			U|W	Intracellular trafficking, secretion, and vesicular transport|Extracellular structures	------------------------------------------------------MNYKKPKRMFEDSGVVDPHMSYHISLENVVSKRKQDIKTLVDLGRYFSIFAPRQSGKTTFFEDFCHELEKDNAYVSILLSFQDYKTIDVAAFYTLIQEVIYDQLLRRLREVNCKNIEAVRTLLSTHHITHHISFRKLFEKLNTVIPPKRIIIFIDEFDGIPINELENFLTTLRELYQRYKKQPDKALYSVGLVGIRNITKLIVGGVSPFNIADQVRLPPFTLKNVRDLYGQYTEETNQPVTKDAVKKVYEETAGQPWLVNRIGTIMTVDIKPETTVPMTEEDVEDAIDILLYEENSHFDNITEKAKQYKETFIDIVFNGVEYIPGDEEQSLLLTHGLIKAEGKNI…
217	GC_00000005	Core_metagenome	FWG172_EthSRB1	369	12	39	6	0	0.818454	0.753921	0.784863											---------------------------------------------------------------------------------------------------------------------------------------------------------------------------------------------------------------------------------------------------------------------------------------------------------------------------------------------------------------------------------------------------------------…
218	GC_00000005	Core_metagenome	Seep_SRB1a_AB_03_Bin_172	3324	12	39	6	0	0.818454	0.753921	0.784863					COG3267	Type II secretory pathway ATPase component GspA/ExeA/MshM (ExeA) (PUBMED:21378198)			U|W	Intracellular trafficking, secretion, and vesicular transport|Extracellular structures	-------------------------------------------------------------------------MSYHIKLENVVNTKNQDIKTMVDLGRYFSIFAPRESGKTTFFEGFCHELVKDTAYVAILLSFQDYKNLNSQR--------------------------------------------------------------------------------------------------------------------------------------------------------------------------------------------------------------------------------------------------------------…
219	GC_00000005	Core_metagenome	Seep_SRB1a_AB_03_Bin_172	770	12	39	6	0	0.818454	0.753921	0.784863	PF14516.7	AAA-like domain			COG3267	Type II secretory pathway ATPase component GspA/ExeA/MshM (ExeA) (PUBMED:21378198)			U|W	Intracellular trafficking, secretion, and vesicular transport|Extracellular structures	--------------------------------------------------------------------------------------------------------------------------------------------------------------MNRLNAVNCRKLDAIRAHLDSHNLTDHTCFRELFEELNRIIEFKKIVIFIDEFDGIPINELENFLTTLRELYQRYKKQTDKALYSVGLVGIRNITKLIVGGVSPFNIADQVKLPPFTLKNVRDLYGQYTEETNQPFTEDAVKKVYEETAGQPWLVNRIGTILTINIKPETTAPITKENVEKAIDILLYEENSHFDNITEKAKQYKETFIDIVFDGVEYIPGDEEQSLLLTHGLIKAEGKNV…
220	GC_00000005	Core_metagenome	Seep_SRB1a_AB_03_Bin_172	5832	12	39	6	0	0.818454	0.753921	0.784863	PF08011.12	PD-(D/E)XK nuclease superfamily									---------------------------------------------------------------------------------------------------------------------------------------------------------------------------------------------------------------------------------------------------------------------------------------------------------------------------------------------------------------------------------------------------------------…
221	GC_00000005	Core_metagenome	Seep_SRB1a_Meg22_02_Bin_90	2826	12	39	6	0	0.818454	0.753921	0.784863	PF14516.7	AAA-like domain			COG3267	Type II secretory pathway ATPase component GspA/ExeA/MshM (ExeA) (PUBMED:21378198)			U|W	Intracellular trafficking, secretion, and vesicular transport|Extracellular structures	-----------------------------------------------------MMNYKKSKRTFEDSGTVDPKMSYHVKLENVANTKRQDIKTLVDLGRYFSIFAPRQSGKTTFFEGFCHELEKETTYMAILLSFQDYKNLNSQRFYQLIQKDLYRQLLNRLADVDCPRLDAVRAYLDTHNIFDHTCFRELFEELNRMIKLKKIVIFIDEFDGIPINELENFLTTLRELYQRYKKRTDKALYSVGLVGIRNITKLIVGGVSPFNIADQVKLPPFTLKNVRDLYAQYTKETNQPFTEDAVKKVFNETAGQPWLVNRIGTILTINIKPETTAPITEEDVEKAIDILLYEENSHFDNITEKAKQYKETFIDIVFDGLEYIPGDEEQSLLLTHGLIKGEGKNI…
222	GC_00000005	Core_metagenome	Seep_SRB1a_Meg22_02_Bin_90	599	12	39	6	0	0.818454	0.753921	0.784863	PF14516.7	AAA-like domain			COG3267	Type II secretory pathway ATPase component GspA/ExeA/MshM (ExeA) (PUBMED:21378198)			U|W	Intracellular trafficking, secretion, and vesicular transport|Extracellular structures	------------------------------------------------------MNYKKPERIFEDSGTVDPKMSYHIELENVVNTKNQDIKTMVDLGRYFSIFAPRQSGKTTFFEGFCHKLEKDPAYVAIMLSFQRHKNLDKQRFYKLIQKDFYSQLTDRLGAVNCPKLDIIRAYLDSHNITDHISFCELFEELNRIIEFKKIVIFIDEFDGIPNNELENFLTTLRDLYQKYKKRTDKALYSVGLVGIRNITKLIVGGVSPFNIADQVKLPPFTLKNVRDLYAQYTEETNQLFTEEAVKKVFDETSGQPWLVNRIGTILTVDIKPQTTDPISKEDVEKAVEILLYEENSHFDNITEKAKQYKETFIDIVFDGVEHIPGDEEQSLLLTHGLIKAEGKKI…
223	GC_00000005	Core_metagenome	Seep_SRB1a_Meg22_02_Bin_90	1456	12	39	6	0	0.818454	0.753921	0.784863	PF14516.7	AAA-like domain			COG3267	Type II secretory pathway ATPase component GspA/ExeA/MshM (ExeA) (PUBMED:21378198)			U|W	Intracellular trafficking, secretion, and vesicular transport|Extracellular structures	------------------------------------------------------MNYKKPKLYFEKSGIVDPSASYYVPLENVTNTDNQDIKTMVDLGRYFSIFAPRQSGKTTFFEGFCHKLEKDPAYVAILLSFQDYKQLEKVTVYNLIEEEIFEQLLNRLQDVHCKNIEPVRELLNSHGVTDHISFRKLFEKLNKVIPPKKIIIIIDEFDGIPIGELENFLTTLRELYQKYKKRTDKALYSVGLVGIRNITKLIVGGVSPFNIADQVKLPPFTLKNVRDLYAQYTEETNQPFTDEAIKKVHEETAGQPWLVNRIGTILTVDIKPETTNPINAQDVEKGIRYLLKERNSHFDNLLEKAKLYKETFVRIIFNGVDYNPDDEDQSWLEQYGLIKEENDKA…
224	GC_00000005	Core_metagenome	Seep_SRB1a_Meg22_02_Bin_90	635	12	39	6	0	0.818454	0.753921	0.784863	PF14516.7	AAA-like domain			COG3267	Type II secretory pathway ATPase component GspA/ExeA/MshM (ExeA) (PUBMED:21378198)			U|W	Intracellular trafficking, secretion, and vesicular transport|Extracellular structures	------------------------------------------------------MNYKKPKRMFEDSGVVDPHMSYHISLENVVSKRKQDIKTLVDLGRYFSIFAPRQSGKTTFFEDFCHELEKDAAYVAILLSFQDYKAIDVATFYTLIQEVIYEQLLRRLREVNCKNIEAVHTLLSTHHITHHISFRKLFEKLNTVIPPKRIIIFIDEFDGIPIDELENFLTTLRELYQRYKKQTAKALYSVGLVGIRNITRLIVGGVSPFNIADQIKLPPFTLKNVRDLYAQYTEETNQPFTEKAVKKVFNKTAGQPWLVNRLGTILTVDIKPETTDPITEEDVEKAIDILLYEENSHFDNITEKAKQYKETFINIVFNGVEYIPGDDEQSLLLTHGLIKAEGKNI…
225	GC_00000005	Core_metagenome	Seep_SRB1a_Meg22_02_Bin_90	2222	12	39	6	0	0.818454	0.753921	0.784863	PF14516.7	AAA-like domain			COG3267	Type II secretory pathway ATPase component GspA/ExeA/MshM (ExeA) (PUBMED:21378198)			U|W	Intracellular trafficking, secretion, and vesicular transport|Extracellular structures	----------------------------------------------------MTMDYRKPKRIFEDSGTVDSKMSYHVELENVVNTKNQDIKTMVDMGRYFSIFAPRQSGKTTFFKGFSSKLEKNPAYVSMFLSFQAYKNVDRQRFYQLIQKEIYNQLINRLNAVNCSKLDAIKVCLDSHNLTDHISLSELFEELNRIIEFKKIVIFIDEFDGIPINELENFLTTLRELYQKYKERTDKALYSVGLVGIRNITKLIVGGVSPFNIADQVKLPPFTLKNVRDLYAQYTEETNQVFTEESVKKVFDETAGQPWLVNRLGTILTVDIKPQTTDPITAEDVEKAVEILLYEENSHFDNISEKAKQYKETFINIVFDGVEYIPGDEEQSLLLTHGLIKAEGKNI…
226	GC_00000005	Core_metagenome	Seep_SRB1a_S7142MS3	1782	12	39	6	0	0.818454	0.753921	0.784863	PF14516.7	AAA-like domain			COG3267	Type II secretory pathway ATPase component GspA/ExeA/MshM (ExeA) (PUBMED:21378198)			U|W	Intracellular trafficking, secretion, and vesicular transport|Extracellular structures	-----------------------------------------------------MMNYKKPKRYFEKSGVVDPGASYYVPLKNVTNMDNQDIKTMVDLGRYFSIFAPRQSGKTTFFEGFCHELEKETTYMAILLSFQDYKNLNSQRFYQLIQKDLYRQLVNRLADVDCPRLDAVKAYLDTHNISDHTCFRELFEELNRMIKLKKIVIFIDEFDGIPIDELENFLTTLRELYQRYKKRTDKALYSVGLVGIRNIAKLIVGGVSPFNIADQVKLPPFTLKNVRDLYAQYTKETNQPFTEDAVKKVFDETAGQPWLVNRIGTILTINIKPETTAHITEKDVEKAIDILLYEENSHFDNITEKAKQYKETFIEVVFDGVEYIPGDEEQSLLLTHGLIKAEGKKI…
227	GC_00000005	Core_metagenome	Seep_SRB1a_S7142MS3	2597	12	39	6	0	0.818454	0.753921	0.784863	PF14516.7	AAA-like domain			COG3267	Type II secretory pathway ATPase component GspA/ExeA/MshM (ExeA) (PUBMED:21378198)			U|W	Intracellular trafficking, secretion, and vesicular transport|Extracellular structures	------------------------------------------------------MEYRKPKRIFEDSGTVDPKMSYHVELKNVVNTRKQNIKTMVDMGRYFSIFAPRQSGKTTYLENFCHTLEKDPAYVAIILSFQKYRNLHKHRFYQLIQKDLYSQLTDRLKAVNCPKLDIIRAYLNSHNLTDHISFSELFEELNRKIEFKKIVILIDEFDGIPINELENFLTTLRDLYQKYKKSAGKALYSVGLVGIRNITKLIVGGISPFNIADQVKLPPFSLADVRDLYGQYARETNQPFTEDAVKKVFNETAGQPWLVNRLGTILTVDIKPETTDPITAGDVDKAVEILLYEENSHFDNIGEKARQYKETFIEIVFDGVEYIPGDEEQSLLLTHGLIKAEGKNV…
228	GC_00000005	Core_metagenome	Seep_SRB1a_S7142MS3	954	12	39	6	0	0.818454	0.753921	0.784863	PF14516.7	AAA-like domain			COG3267	Type II secretory pathway ATPase component GspA/ExeA/MshM (ExeA) (PUBMED:21378198)			U|W	Intracellular trafficking, secretion, and vesicular transport|Extracellular structures	-----------------------------------------------------MIKYNKPKRYFEKSGVVDPRASYYVSMENVTNMDKQDIKTMVDLGRYFSIFAPRQSGKTTYFEDFCHKLKKDTTYIPILLSFQDYKELDKATFYDLIQEGIYEQLLERLEEVNCEKMEAVRGLLSTHHISNHIFLRKFFEKSKKVIPSKRIIIFIDEFDGIPIGELENFLTSIRELYQKYKKRTGKAIYSVGLVGIRNITKLIVGGVSPFNIADQVKLPPFTLKNVLDLYAQYTEETNQPFTKEAVKKVFNETSGQPWLVNRLGTILTVDIKPQTTDPITKEDVEKAVEILLYEENSHFDNITEKAKQYKETFIDIVFDGVEHIPGDEEQSLLLTHGLIKAEGKKI…
229	GC_00000005	Core_metagenome	Seep_SRB1a_S7147B_SRB	1447	12	39	6	0	0.818454	0.753921	0.784863	PF14516.7	AAA-like domain			COG3267	Type II secretory pathway ATPase component GspA/ExeA/MshM (ExeA) (PUBMED:21378198)			U|W	Intracellular trafficking, secretion, and vesicular transport|Extracellular structures	------------------------------------------------------MNYRKPKRIFEDSGTVDPKMSYHVELENVVNTKNQDIKTMVDMGRYFSIFAPRQSGKTTFFKGFSSKLEKDPAYVSMFLSFQAYKNLDRQRFYQLIQKEIYNQLINRLNAVNCSKLDAIKACLDSHNLTDHISLSELFEELNRIIEFKKIVIFIDEFDGIPINELENFLTTLRELYQKYKERTDKALYSVGLVGIRNITKLIVGGVSPFNIADQVKLPPFTLKNVLDLYAQYTDETNQPFADEAVKKVFNETSGQPWLVNRLGTILTVDIKPETADPITKEDVEKAVEILLYEENSHFDNITEKAKQYKETFIDIVFNGVEHIPGDEEQSLLLTHGLIKAEGKKI…
230	GC_00000005	Core_metagenome	Seep_SRB1a_S7147B_SRB	1597	12	39	6	0	0.818454	0.753921	0.784863	PF13173.7	AAA domain			COG3267	Type II secretory pathway ATPase component GspA/ExeA/MshM (ExeA) (PUBMED:21378198)			U|W	Intracellular trafficking, secretion, and vesicular transport|Extracellular structures	-----------------------------------------------------MMNYKKPKRYFEKSGVVDPKASYYVSMENVTNMDKQDIKTMVDLGRYFSIYAPRQSGKTTFFEDFCHKLKKDTTYIPILLSFQDYKELDKATFYDLIQEEIYEQLLQRLDEVHCENLPAVRDLLSTHH--------------------------------------------------------------------------------------------------------------------------------------------------------------------------------------------------------------------------…
231	GC_00000005	Core_metagenome	Seep_SRB1a_S7147B_SRB	1598	12	39	6	0	0.818454	0.753921	0.784863											--------------------------------------------------------------------------------------------------------------------------------------------------------------------------------------------------------------------------------------------------------------------------------------------------------------------------------------------------------------------------------------------------MTHGLIKAEGKKV…
232	GC_00000005	Core_metagenome	Seep_SRB1a_sp_CR9063A	53	12	39	6	0	0.818454	0.753921	0.784863	PF14516.7	AAA-like domain			COG3267	Type II secretory pathway ATPase component GspA/ExeA/MshM (ExeA) (PUBMED:21378198)			U|W	Intracellular trafficking, secretion, and vesicular transport|Extracellular structures	------------------------------------------------------MNYRKPKRIFEDSGTVDPRMSYHVELKNVVNTRKQDIKTMVDLGRYFSIFAPRQSGKTTFFEGFCRKLEKDPAYAAILLSFQRYKNLDIQRFYQLVQRDFYSQLTDRLEAVNCPKLDAIRAYLNTHNLTDHISFSELFEELNRKIEFKKIVILIDEFDGIPINELENFLTTLRDLYQKYKKRTSKALYSVGLVGIRNITKLIVGGVSPFNIADQVKLPPFTLKNVQDLYNQYTEETNQPFTEDAVKKVFNETAGQPWLVNRLGTILTVDIKPETTDPITAEDVEKGIMHLLKERNSHFDNLFEKAKLYKETFVQITFNGVDYSPDNEDQSWLEQYGLIKEKNNNA…
233	GC_00000005	Core_metagenome	Seep_SRB1a_sp_CR9063A	2690	12	39	6	0	0.818454	0.753921	0.784863	PF14516.7	AAA-like domain			COG3267	Type II secretory pathway ATPase component GspA/ExeA/MshM (ExeA) (PUBMED:21378198)			U|W	Intracellular trafficking, secretion, and vesicular transport|Extracellular structures	-----------------------------------------------------MMNYKKPERYFEKSGVVDPGASYYVSLENVTNMDNHDIKTMVDLGRYFSIFAPRQSGKTTYFEDFCHKLKKDPTYIPILLSFQDYKELDKATFYGLIQEGVYEQLLERLEKVDCKNVEAVRGLLSTHHITDHISLRKFFEKSNKVIPPKRIIIFIDEFDGIPMGELENFLTSIRELYQKYKKRLDKALYSIGLVGIRNVTKLIVGGVSPFNIADQVKLPPFTLKNVRDLYAQYTEETNQLFTEEAVKKVFDETSGQPWLVNRLGTILTVDIKPETTDPISAEDVKKGIRHMLKERNSHFDNLLEKAKLYKESFVQITFNGVDYNPDDEDQSWLEQYGLIKEANDKA…
234	GC_00000005	Core_metagenome	Seep_SRB1a_sp_CR9063B	2084	12	39	6	0	0.818454	0.753921	0.784863	PF14516.7	AAA-like domain			COG3267	Type II secretory pathway ATPase component GspA/ExeA/MshM (ExeA) (PUBMED:21378198)			U|W	Intracellular trafficking, secretion, and vesicular transport|Extracellular structures	------------------------------------------------------MNYKKPERIFEDSGTVDPKMSYHIELENVVNTKNQDIKTMVDLGRYFSIFAPRQSGKTTYFEDFCHKLKKDPTYIPILLSFQDYKELDKATFYGLIQEGIYEQLLQRLEEVDCKNVEAVRGLLSTHHITDHISLRKFFEKSNKVIPPKRIIVFIDEFDGIPMGELENFLTSIRELYQKYKKQTDKALYSIGLVGIRNITKLIVGGVSPFNIADQVKLPPFTLKNVRALYAQYTEETNQLFTEEAVKKVFDETAGQPWLVNRLGTILTVDIKPETTDPISAEDVEKGIRHMLKERNSHFDNLLEKAKLYKESFVQITFNGVDYNPDDENQSWLEQYGLIKEANDKA…
235	GC_00000005	Core_metagenome	Seep_SRB1a_sp_SM7059A	3120	12	39	6	0	0.818454	0.753921	0.784863					COG3267	Type II secretory pathway ATPase component GspA/ExeA/MshM (ExeA) (PUBMED:21378198)			U|W	Intracellular trafficking, secretion, and vesicular transport|Extracellular structures	-------------------------------------------------------------------------MSYHIKLENVVNTKNQDIKTMVDLGRYFSIFAPRESGKTTFFEGFCHELVKDTAYVAILLSFQDYKNLNSQR--------------------------------------------------------------------------------------------------------------------------------------------------------------------------------------------------------------------------------------------------------------…
236	GC_00000005	Core_metagenome	Seep_SRB1a_sp_SM7059A	3155	12	39	6	0	0.818454	0.753921	0.784863	PF14516.7	AAA-like domain			COG3267	Type II secretory pathway ATPase component GspA/ExeA/MshM (ExeA) (PUBMED:21378198)			U|W	Intracellular trafficking, secretion, and vesicular transport|Extracellular structures	-----------------------------------------------------MMNYKKPERIFEDSGTVDPKMSYHIELENVVNTKNQDIKTMVDLGRYFSIFAPRQSGKTTYFEDFCHELEKDAAHVAILLSFQDYKNLNSQRFYQLIQKDLYRQLVSRLAYVDCPRLDAVRAYLDSHNISDHTCFRELFEELNQMVKFKKIVIFIDEFDGIPLSELENFLTTLRELYQRYKKQTDKALYSIGLVGIRNITKLIVGGVSPFNIADQVKLPPFTLKNVLDLYAQYTKETNQLFTEESVKKVFDETAGQPWLVNRLGTILTVDIKPETTDPINAEDVENGIRHMLKERNSHFDNLLEKAKLYKESFVQITFNGVDYNPDDEDQSWLEQYGLIKEANDKA…
237	GC_00000005	Core_metagenome	Seep_SRB1a_sp_SM7059A	2610	12	39	6	0	0.818454	0.753921	0.784863	PF14516.7	AAA-like domain			COG3267	Type II secretory pathway ATPase component GspA/ExeA/MshM (ExeA) (PUBMED:21378198)			U|W	Intracellular trafficking, secretion, and vesicular transport|Extracellular structures	------------------------------------------------------MNYKKPKRMFEDSGVVDPHMSYHISLENVVSKRKQDIKTLVDLGRYFSIFAPRQSGKTTFFEDFCHELEKDTAYVAILLSFQDYKAIDVATFYTLIQEVIYEQLLLRLREVNCKNIEAVHTLLSTHHITHHISFRKLFEKLNTVIPPKRIIIFIDEFDGIPIDELENFLTTLRELYQRYKKQTAKALYSVGLVGIRNITRLIVGGVSPFNIADQIKLPPFTLKNVRDLYAQYTEETNQPFTEKAVKKVFNNTAGQPWLVNRLGTILTVDIKPETTDPITEEDMEKAIDILLYEENSHFDNITEKAKQYKETFINIVFNGVEYIPGDDEQSLLLTHGLIKAEGKNI…
238	GC_00000005	Core_metagenome	Seep_SRB1a_sp_SM7059A	2396	12	39	6	0	0.818454	0.753921	0.784863	PF14516.7	AAA-like domain			COG3267	Type II secretory pathway ATPase component GspA/ExeA/MshM (ExeA) (PUBMED:21378198)			U|W	Intracellular trafficking, secretion, and vesicular transport|Extracellular structures	------------------------------------------------------MNYRKPKRIFEDSGTVDPRMSYHVELKNVVNTRKQNIKTMVDLGRYFSIFAPRQSGKTTYLENFCHTLEKDPAYVAIMLSFQKYKNLHRHRFYQLIQKDLYSQLTDRLEAVNCPKLDVIRAYLNTHNLTDHISFSELFEELNRKIEFKKIVILIDEFDGIPVNELENFLTTLRDLYQKYKKRTSKALYSVGLVGIRNITKLIVGGVSPFNIADQVKLPPFTLKNVQDLYNQYTEETIQPFTEDAVKKVFNETAGQPWLVNRLGTILTVDIKPETTDPITAEDVEKAVEILLYEENSHFDNIGEKARQYKETFIEIVFDGVEYIPGDEEQSLLLTHGLIKAEGKNV…
239	GC_00000005	Core_metagenome	Seep_SRB1a_sp_SM7059A	953	12	39	6	0	0.818454	0.753921	0.784863	PF14516.7	AAA-like domain			COG3267	Type II secretory pathway ATPase component GspA/ExeA/MshM (ExeA) (PUBMED:21378198)			U|W	Intracellular trafficking, secretion, and vesicular transport|Extracellular structures	-----------------------------------------------------MIKYNKPKRYFEKSGVVDPRASYYVSMENVTNMDKQDIKTMVDLGRYFSIFAPRQSGKTTYFEDFCHKLKKDTTYIPILLSFQDYKELDKATFYDLIQEGIYEQLLERLEEVNCEKMEAVRGLLSTHHISNHIFLRKFFEKSKKVIPSKRIIIFIDEFDGIPIGELENFLTSIRELYQKYKKRTGKAIYSVGLVGIRNITKLIVGGVSPFNIADQVKLPPFTLKNVLDLYAQYTEETNQPFTKEAVKKVFNETSGQPWLVNRLGTILTVDIKPQTTDPITKEDVEKAVEILLYEENSHFDNITEKAKQYKETFIDIVFDGVEHIPGDEEQSLLLTHGLIKAEGKKI…
240	GC_00000006	Core_metagenome	B13_G4_sp013792055	596	11	30	11	0	0.650251	0.644675	0.647451											-------------------------------------------------------------------------------------------------------------------------------------------MIKLRMVKPKLLDQVRLATWVRRLSFRTEQAYVQ-VLGYI----------------ICRCFSI-----------------------------------------------------------------------------------------------------------------------------------------------------------------------------------------------------…
241	GC_00000006	Core_metagenome	B13_G4_sp013792055	2849	11	30	11	0	0.650251	0.644675	0.647451	PF13495.7	Phage integrase, N-terminal SAM-like domain			COG4974	Site-specific recombinase XerD (XerD) (PDB:1A0P)			L	Replication, recombination and repair	------------------------------------------------------------------------------------------------------------------------------------------------------MDQVREVLRYYHYAYTTEQSYSSWILQYIKFYGGKTHPKDMGKNEVERFLSYLAEKKNVAAATQKQALISVWF--------------------------------------------------------------------------------------------------------------------------------------------------------------------------------…
242	GC_00000006	Core_metagenome	B13_G4_sp014237365a	2280	11	30	11	0	0.650251	0.644675	0.647451	PF00589.23	Phage integrase family			COG4974	Site-specific recombinase XerD (XerD) (PDB:1A0P)	K04763	integrase/recombinase XerD	L	Replication, recombination and repair	-----------------------------------------------------------------------------------------------------------------------------------------------MTVKPKLLDQVRNATRVRHLSYRTEQAYVHWIKRFI-LFHNKRHPSEMDETYVSEFLTFLAVKRHVAASTQNQALSAILFLYRDVLKQELGWVNDVERAKKPERLPVVFSKQEVESILLRIEGTKWLMASLLYGSGLRLMECLRLRVKDVDFEYNQVVVRDGKGQKDRITMLSVSSKEPLKKHLAKIKAIHEADLKAGFGKVYLPYALHRKYPNADQEWGWQYVFPATKFSKEPRSGIVMRHHLDESTLRRAVKAA…
243	GC_00000006	Core_metagenome	B13_G4_sp014237365a	1567	11	30	11	0	0.650251	0.644675	0.647451	PF00589.23	Phage integrase family			COG4974	Site-specific recombinase XerD (XerD) (PDB:1A0P)			L	Replication, recombination and repair	-------------------------------------------------------------------------------------------------------------------------------------------------------------------------------MSFL--------------------------------------------------------------------------------------------------------------VKDIDFAMNQIVVRDGKGKKDRITVLPESAKSLVEEHLVYVKHLHQDDLAKGYGRVYLPNALARKYPNADRQWGWQYVFPAKTLSTDPRSRMKRRHHLHDSSIRKAIRKA…
244	GC_00000006	Core_metagenome	B13_G4_sp014237365b	2280	11	30	11	0	0.650251	0.644675	0.647451	PF00589.23	Phage integrase family			COG4974	Site-specific recombinase XerD (XerD) (PDB:1A0P)	K04763	integrase/recombinase XerD	L	Replication, recombination and repair	-----------------------------------------------------------------------------------------------------------------------------------------------MTVKPKLLDQVRNATRVRHLSYRTEQAYVHWIKRFI-LFHNKRHPSEMDETYVSEFLTFLAVKRHVAASTQNQALSAILFLYRDVLKQELGWVNDVERAKKPERLPVVFSKQEVESILLRIEGTKWLMASLLYGSGLRLMECLRLRVKDVDFEYNQVVVRDGKGQKDRITMLSVSSKEPLKKHLAKIKAIHEADLKAGFGKVYLPYALHRKYPNADQEWGWQYVFPATKFSKEPRSGIVMRHHLDESTLRRAVKAA…
245	GC_00000006	Core_metagenome	B13_G4_sp014237365b	1567	11	30	11	0	0.650251	0.644675	0.647451	PF00589.23	Phage integrase family			COG4974	Site-specific recombinase XerD (XerD) (PDB:1A0P)			L	Replication, recombination and repair	-------------------------------------------------------------------------------------------------------------------------------------------------------------------------------MSFL--------------------------------------------------------------------------------------------------------------VKDIDFAMNQIVVRDGKGKKDRITVLPESAKSLVEEHLVYVKHLHQDDLAKGYGRVYLPNALARKYPNADRQWGWQYVFPAKTLSTDPRSRMKRRHHLHDSSIRKAIRKA…
246	GC_00000006	Core_metagenome	FWG172_EthSRB1	1800	11	30	11	0	0.650251	0.644675	0.647451	PF00589.23	Phage integrase family			COG4974	Site-specific recombinase XerD (XerD) (PDB:1A0P)	K04763	integrase/recombinase XerD	L	Replication, recombination and repair	------------------------------------------------------------------------------------------------------------------------MNNTRESYEKPKRDKGRKAFYRSDTKQ-KLLDQVRNRIRYKHYSIRTEQAYIEWIRKFI-FYHGKRHPAEMGENEISDFLTYLAVKRRVAASTQNQALSAIVFLYREVIQRELGEFENLVRAKRPSKLPVVFTPKEMKNILIQLEGNNGLMGHLLYGAGLRIMECVRLRVKDIDFDYKQVIIRNGKGNVDRVTMLPNIITDNLKLHLEKVKLFHGRDLNEGFGAVFMPYALEKKYKNANRSWAWQYVFPASRRSVDPRTGIERRHHISETVIQRAIKTA…
247	GC_00000006	Core_metagenome	Seep_SRB1a_AB_03_Bin_172	5993	11	30	11	0	0.650251	0.644675	0.647451	PF00589.23	Phage integrase family			COG4974	Site-specific recombinase XerD (XerD) (PDB:1A0P)	K04763	integrase/recombinase XerD	L	Replication, recombination and repair	------------------------------------------------------------------------------------------------------------------------MNNSRKSPAKPKHYEGRKAFCRSDTKQPKLLDQVRNRIRCKHYSIRTEQAYIEWIRKFI-FYHGKRHPAEMGENEISDFLTYLAVKRRVAASTQNQALSAIVFLYREVIQRELGEFENLVRAKRPSRLPVVFTPKEMRNILIQLEGNNGLMGHLLYGAGLRIMECMRLRVKDVDFDYKQVIIRNGKGNVDRITMLPNIIIDNLKLHLEKVKLLHGRDLKEGFGAVYMPYALERKYKNANRSWAWQYVFPASRRSVDPRTGIERRHHISETVIQRAIKTA…
248	GC_00000006	Core_metagenome	Seep_SRB1a_AB_03_Bin_172	2340	11	30	11	0	0.650251	0.644675	0.647451	PF00589.23	Phage integrase family			COG4974	Site-specific recombinase XerD (XerD) (PDB:1A0P)			L	Replication, recombination and repair	-----------------------------------------------------------------------------------------------------------------------------------------------------------------------------MKLQFS--------------------------------------------------------------------------KQEVESILLRLEGTKWLMTSLLYGSGLRLMECLRLRVKDVDFEYNQVVVRDGKGQKDRITMLPVSSKEPLKKQLAKVKTIHEADLKAGFGKVYLPYALNRKYPNADREWGWQYVFPATKLSREPRSGIVMRHHLDESALRRAVKAA…
249	GC_00000006	Core_metagenome	Seep_SRB1a_AB_03_Bin_172	4959	11	30	11	0	0.650251	0.644675	0.647451	PF00589.23	Phage integrase family			COG4974	Site-specific recombinase XerD (XerD) (PDB:1A0P)	K04763	integrase/recombinase XerD	L	Replication, recombination and repair	MKLKNSIPTDAIDRFWDKYIKYISDQGVKPSLTRWHVIRAEQYIKAFPNKRLAEHKPGDVNDYLKKQGRLGRIQDWQFRQVVDAIQNLFAWLNTSWFFEVDWKYWAASAYSLSETHSTIARETPAEKTIDRLANLKNSGLAEVRRVHKDLLKQLLIEIRRRGYSIKTEQIYESWMARFI-DFCNNQNPREIGSDEVVSFLQHLAVRRNVSVSTQNQALNALVFFYDHVLKKPLGDLGDFIRAKRPKKLPVVLTRGEVARLLHHMGGKQKLMASLLYGTGMRLMDCVRLRVQDIDFEYQQIVVRDGKGKKDRVVPLPESLADALKIHLDEVRGLHREDLERGFGDVYLPGALAKKYPDGGKEWGRQYVFPSGRLSVDPRTGKTRRHHIHENGLQKAVKKA…
250	GC_00000006	Core_metagenome	Seep_SRB1a_AB_03_Bin_172	5746	11	30	11	0	0.650251	0.644675	0.647451	PF13495.7	Phage integrase, N-terminal SAM-like domain			COG4974	Site-specific recombinase XerD (XerD) (PDB:1A0P)			L	Replication, recombination and repair	---------------------------------------------------------------------------------------------------------------------------------------------------MKLLDQVRCVIRKKHYSIRTEQAYTNWIKRFI-LFNDKRHPKDMGEKEISQYISYLAVKRKVAASTQNQALNAVVFLYKQVLNRDLGDFGNMQRAKRPKNLPTVLRD-------------------------------------------------------------------------------------------------------------------------------------------------…
251	GC_00000006	Core_metagenome	Seep_SRB1a_AB_03_Bin_172	567	11	30	11	0	0.650251	0.644675	0.647451	PF13495.7	Phage integrase, N-terminal SAM-like domain			COG4974	Site-specific recombinase XerD (XerD) (PDB:1A0P)			L	Replication, recombination and repair	---------------------------------------------------------------------------------------------------------------------------------------------------MKLLDQVRHVIRKKHYSIRTEQAYTNWIRKFI-LFNGKRHPKDMGEREISQYISCLAVKRNVAASTQNQALNAVVFLYKQVLNRDLGDFGNIQRAKRPKNLPTVLTNPEC----------------------------------------------------------------------------------------------------------------------------------------------…
252	GC_00000006	Core_metagenome	Seep_SRB1a_AB_03_Bin_172	5745	11	30	11	0	0.650251	0.644675	0.647451	PF00589.23	Phage integrase family			COG4974	Site-specific recombinase XerD (XerD) (PDB:1A0P)			L	Replication, recombination and repair	------------------------------------------------------------------------------------------------------------------------------------------------------------------------------------------------------------------------------------------------------------------------------MAKLLYGCGLRLMECFRLRIKDIEFNINQVTVRDGKGHKDRVTMLPRQLKQRLTEYLGRVRILHEEDLKRGLGEVYLPYALSRKYPHAAKV--------------------------------------…
253	GC_00000006	Core_metagenome	Seep_SRB1a_AB_03_Bin_172	295	11	30	11	0	0.650251	0.644675	0.647451	PF13495.7	Phage integrase, N-terminal SAM-like domain			COG4974	Site-specific recombinase XerD (XerD) (PDB:1A0P)			L	Replication, recombination and repair	#NAME?
254	GC_00000006	Core_metagenome	Seep_SRB1a_AB_03_Bin_172	5744	11	30	11	0	0.650251	0.644675	0.647451	PF00589.23	Phage integrase family			COG4974	Site-specific recombinase XerD (XerD) (PDB:1A0P)			L	Replication, recombination and repair	#NAME?
255	GC_00000006	Core_metagenome	Seep_SRB1a_AB_03_Bin_172	4548	11	30	11	0	0.650251	0.644675	0.647451											-------------------------------------------------------------------------------------------------------------------------------------------MIKVRTVKPKLLDQVRLATQVRHRSYSTEQAYVQ-VLGF-----------------------------------------------------------------------------------------------------------------------------------------------------------------------------------------------------------------------------…
256	GC_00000006	Core_metagenome	Seep_SRB1a_AB_03_Bin_172	5522	11	30	11	0	0.650251	0.644675	0.647451	PF13495.7	Phage integrase, N-terminal SAM-like domain			COG4974	Site-specific recombinase XerD (XerD) (PDB:1A0P)			L	Replication, recombination and repair	--------------------------------------------------------------------------------------------------------------------------------------------------MITNKTSVRDVIRLKHYSVRTECAYISWIKRFI-FFHDKKHL-DTKPFPISHTIT------------------------------------------------------------------------------------------------------------------------------------------------------------------------------------------------------…
257	GC_00000006	Core_metagenome	Seep_SRB1a_AB_03_Bin_172	2280	11	30	11	0	0.650251	0.644675	0.647451	PF13495.7	Phage integrase, N-terminal SAM-like domain			COG4974	Site-specific recombinase XerD (XerD) (PDB:1A0P)			L	Replication, recombination and repair	------------------------------------------------------------------------------------------------------------------------MNNSRKSPAKPKHCEERKAFYRSDTRQPKLLDQVRNRIRCKHYSIRTEQAYIEWIKKFI-FYHGKRHPAEMGKKEIS----------------------------------------------------------------------------------------------------------------------------------------------------------------------------------------------------------…
258	GC_00000006	Core_metagenome	Seep_SRB1a_Meg22_02_Bin_90	2511	11	30	11	0	0.650251	0.644675	0.647451	PF00589.23	Phage integrase family			COG4974	Site-specific recombinase XerD (XerD) (PDB:1A0P)	K04763	integrase/recombinase XerD	L	Replication, recombination and repair	---------------------------------------------------------------------------------------------------------------------------------------MKKQEFYNHKKPRKLLDQVRDVMRLKHYAFRTECTYISWIKRFI-LFHDKKHPKEMGESEVEAFLTWLAVEKNVSKSTQNQAFNALIFLYREVLKQPLDGRINAVRSSKKQRLPIVMSKEETQILLSGMSGTTQLMAKLLYGSGLRLMECIRLRIKDIDFEINEIRVHSGKGDKDRLVPLPKSIKPALKTHLERVKLIHENDLSKGYGEVYLPHALDRKYQNAGKEWTWQYVFPSTKLSRDPRKNIIRRHHMDPSSLDRAIKRA…
259	GC_00000006	Core_metagenome	Seep_SRB1a_Meg22_02_Bin_90	2857	11	30	11	0	0.650251	0.644675	0.647451	PF00589.23	Phage integrase family			COG4974	Site-specific recombinase XerD (XerD) (PDB:1A0P)			L	Replication, recombination and repair	----------------------------------------------------------------------------------------------------------------------------------------------------------------------------------------------MGENEIGDFLTYLAVKRKVATSTQNQALSAIVFLYREVIQRELGEFENLVRAKRPSRLPVVFTTKEMKNVLIQLEGNNWLIGHLLYGAGLRIMECVRLRVKDVDFDYKQVIIRNGKGNVDRVTMLPNIITDNLKLHLEKVKLLHGRDLKEEFGAVYMPYALERKYKNAKPI--------------------------------------…
260	GC_00000006	Core_metagenome	Seep_SRB1a_Meg22_02_Bin_90	659	11	30	11	0	0.650251	0.644675	0.647451	PF00589.23	Phage integrase family			COG4974	Site-specific recombinase XerD (XerD) (PDB:1A0P)	K04763	integrase/recombinase XerD	L	Replication, recombination and repair	----------------------------------------MKKNNSNSFKEFLINDKNIPNKNIIFYQLWVNKFLSFYQKNLKAVKYDNIKAFLDKLESDGKEDWQIRQAYRSIKFFLEDFMRLTIDFSENSEDESSGKPVKNPATWKDAFSKFINEIRFQHLAYSTEKTYRSWIRRFV-GFCNNAPPRTIQSSHVKKFLVHLAVEGNVSSSTQNQAFNALLFLFRYVLEKEFDVSDNVIRAKKSGRIPVVFSRKEIKKLFKHYPEQYLLHVKLIYGCGLRITECIRLRVKDLDFENKSLIVRSGKGNKDRVTSLPETLHQQLKNHLQEVKKIHELDLAVGNGSVYMPMALAKKFPNASKEWAWQYVFPSKNLSLDPRAKIVRRHHITSRALQNSMSRA…
261	GC_00000006	Core_metagenome	Seep_SRB1a_Meg22_02_Bin_90	2153	11	30	11	0	0.650251	0.644675	0.647451	PF13495.7	Phage integrase, N-terminal SAM-like domain			COG4974	Site-specific recombinase XerD (XerD) (PDB:1A0P)			L	Replication, recombination and repair	---------------------------------------------------------------------------------------------------------------------------------------------------MKLLDQVRHVIRKKHYSIRTEQAYTNWIRKFI-LFNGKKHPKDMGERDFAIHIIPSGKEKCCRKYSESSAQRCCFSL-------------------------------------------------------------------------------------------------------------------------------------------------------------------------------…
262	GC_00000006	Core_metagenome	Seep_SRB1a_S7142MS3	228	11	30	11	0	0.650251	0.644675	0.647451	PF00589.23	Phage integrase family			COG4974	Site-specific recombinase XerD (XerD) (PDB:1A0P)	K04763	integrase/recombinase XerD	L	Replication, recombination and repair	---------------------------------------------------------------------------------------------------------------------------------------MKKQEFYNHKKPRKLLDQVRDVMRLKHYAFRTEQTYIGWIKRFI-LFHDKRHPKDMGVPEVEAFLTWLAVEKTVSKSTQNQAFNALIFLYREVLKQPLDGRINAVRSSKKQRLPIVMSKEETQRVLSGMSGTTQLMAKLLYGSGLRLMECIRLRIKDIDFEINEIRVHSGKGDKDRLVPLPESIKPALKIHLERVKLIHENDLSKGYGEVYLPHALDRKYQNAGKEWTWQYVFPSTKLSRDPRKNIIRRHHMDPSSLDRAIKRA…
263	GC_00000006	Core_metagenome	Seep_SRB1a_S7147B_SRB	427	11	30	11	0	0.650251	0.644675	0.647451	PF00589.23	Phage integrase family			COG4974	Site-specific recombinase XerD (XerD) (PDB:1A0P)	K04763	integrase/recombinase XerD	L	Replication, recombination and repair	----------------------------------------MKKNNSNSFKEFLINDKNIPNKNIIFYQVWVNKFLSFYQKNLKAVKYDNIKAFLDKLESDGKEDWQIRQAYRSIKFFLEDFMRLTIDFSENPENESSGKPVKNPATWKDAFSKFINEIRFQHLAYSTEKTYRSWIRRFV-GFCNNAPPRTIQSSHVKKFLVHLAVEGNVSSSTQNQAFNALLFLFRYVLEKEFDVSDNVIRAKKSGRIPVVFSRKEIKKLFKHYPEQYLLHVKLIYGCGLRITECIRLRVKDLDFENKSLIVRSGKGNKDRVTTLPETLHQQLKNHLQEVKKIHELDLAVGNGSVYMPMALAKKFPNASKEWAWQYVFPSKNLSLDPREKIVRRHHITSRALQNSMSRA…
264	GC_00000006	Core_metagenome	Seep_SRB1a_sp_CR9063A	2988	11	30	11	0	0.650251	0.644675	0.647451	PF13495.7	Phage integrase, N-terminal SAM-like domain			COG4974	Site-specific recombinase XerD (XerD) (PDB:1A0P)			L	Replication, recombination and repair	---------------------------------------------------------------------------------------------------------------------------------------------------MKLLDQVRHVIRKKHYSIRTEQAYTNWIKRFI-LFNGKRHPKDMGESEISQYISYLAVKRNVSASTNNQALNAVVFLYKQVLNRDLGDFGNMQRAKRPKNLPTVLTKREN----------------------------------------------------------------------------------------------------------------------------------------------…
265	GC_00000006	Core_metagenome	Seep_SRB1a_sp_CR9063A	1285	11	30	11	0	0.650251	0.644675	0.647451	PF13495.7	Phage integrase, N-terminal SAM-like domain			COG4974	Site-specific recombinase XerD (XerD) (PDB:1A0P)			L	Replication, recombination and repair	---------------------------------------------------------------------------------------------------------------------------------------------------MKLLDQVRHVIRKKHYSIRTEQAYTNWIRKFI-LFNGKRHPKDMGEKEISQYISYLAVKRNVAASTQNQALNAVVFLYKQLL--------------------------------------------------------------------------------------------------------------------------------------------------------------------------…
266	GC_00000006	Core_metagenome	Seep_SRB1a_sp_CR9063B	1167	11	30	11	0	0.650251	0.644675	0.647451	PF13495.7	Phage integrase, N-terminal SAM-like domain			COG4974	Site-specific recombinase XerD (XerD) (PDB:1A0P)			L	Replication, recombination and repair	---------------------------------------------------------------------------------------------------------------------------------------------------MKLLDQVRHVIRKKHYSICTEQAYTNWIKKFI-LFNGKRHPKDMGEKEISQYIS------------------------------------------------------------------------------------------------------------------------------------------------------------------------------------------------------…
267	GC_00000006	Core_metagenome	Seep_SRB1a_sp_CR9063B	2174	11	30	11	0	0.650251	0.644675	0.647451	PF13495.7	Phage integrase, N-terminal SAM-like domain			COG4974	Site-specific recombinase XerD (XerD) (PDB:1A0P)			L	Replication, recombination and repair	-------------------------------------------------------------------------------------------------------------------------------------------MKFKPNPEYRLMDQVREVLRYYHYAYRTEQSYSFWILQYIKFYGGKTHPKDMGKNEVERFLSFLAEKKNVAAATQKQALNALIFLYKKVLDIDLG---------------------------------------------------------------------------------------------------------------------------------------------------------------------…
268	GC_00000006	Core_metagenome	Seep_SRB1a_sp_SM7059A	1430	11	30	11	0	0.650251	0.644675	0.647451	PF00589.23	Phage integrase family			COG4974	Site-specific recombinase XerD (XerD) (PDB:1A0P)	K04763	integrase/recombinase XerD	L	Replication, recombination and repair	------------------------------------------------------------------------------------------------------------------------MKNSLKSRAKAKHYEERKAFYRSDTRQPKLLDQVRNRIRCKHYSIRTEQAYIEWIRKFI-FYHGKRHPAEMGENEISDFLTYLAVKRRVAASTQNQALSAIVFLYREVIQRDLGEFENLIRAKRPSRLPVVFTTKEMKSILIQLEGNNWLMGHLLYGAGLRIMECMRLRVKDVDFDYKQVIIRNGKGNVDRVTMLPNIIADNLKLHLEKVKLLHGRDLKEGFGAVYMPYALERKYKNANRSWAWQYVFPASRRSVDPRTGIERRHHISETVIQRAIKTA…
269	GC_00000006	Core_metagenome	Seep_SRB1a_sp_SM7059A	433	11	30	11	0	0.650251	0.644675	0.647451	PF13495.7	Phage integrase, N-terminal SAM-like domain			COG4974	Site-specific recombinase XerD (XerD) (PDB:1A0P)			L	Replication, recombination and repair	-------------------------------------------------------------------------------------------------------------------------------------------MIKVMTVKPKLLDQVRHATRVRHLSYRTEQAYVHWIKRFI-FFHD-----------------------------------------------------------------------------------------------------------------------------------------------------------------------------------------------------------------------…
270	GC_00000007	Core_metagenome	B13_G4_sp014237365a	497	10	30	12	0	0.821358	0.646662	0.723616	PF13173.7	AAA domain									-------------------MAINEQLVAEKKNSNWAIRPLVSEEVYTDREEHLEYLYNAALDAIGRRTTSTVLLGQRRMGKTEIFKRVVNRLFFEQDHLDP--NAVVPVYYSFKDEPLDRWEFAIGYVENFLRWYAAFRLREPSILSPDSVSRDGLSELIKARLEVPEGLAGALNFMR-FLQKKDVTTPEDKAVTLPRRISDWDESTIVMFLDEFQNTRLPQYNFSIVGFMQEAVESPTCPHFVTGSAMSILAKEILGRGSLFGRFRSHPIEPMTNYWGAQLAFNASSYHRVRIEEKMLPVLADRCGRNPFYITAVIQQAAEQDKPIVSEETLNEILAVDLSSGFIWAELNDQVTKWIERINEYGITKWVLYLSAIEEGDRLDLDRIQKKLAEREGKVV…
271	GC_00000007	Core_metagenome	B13_G4_sp014237365b	497	10	30	12	0	0.821358	0.646662	0.723616	PF13173.7	AAA domain									-------------------MAINEQLVAEKKNSNWAIRPLVSEEVYTDREEHLEYLYNAALDAIGRRTTSTVLLGQRRMGKTEIFKRVVNRLFFEQDHLDP--NAVVPVYYSFKDEPLDRWEFAIGYVENFLRWYAAFRLREPSILSPDSVSRDGLSELIKARLEVPEGLAGALNFMR-FLQKKDVTTPEDKAVTLPRRISDWDESTIVMFLDEFQNTRLPQYNFSIVGFMQEAVESPTCPHFVTGSAMSILAKEILGRGSLFGRFRSHPIEPMTNYWGAQLAFNASSYHRVRIEEKMLPVLADRCGRNPFYITAVIQQAAEQDKPIVSEETLNEILAVDLSSGFIWAELNDQVTKWIERINEYGITKWVLYLSAIEEGDRLDLDRIQKKLAEREGKVV…
272	GC_00000007	Core_metagenome	FWG171_EthSRB1	54	10	30	12	0	0.821358	0.646662	0.723616							K06921	uncharacterized protein			------------------MKTTETNLSDKWADSRWAIRPLVSREVYTDREEHLEYLYKAALDAIGRRTMSTVLLGQRRMGKTEIFKRVVNRLFFEQDHRDP--DAVIPVYYSFKDEPLDRWEFSIGYVENFLRWYAAFRLRDTSILSPDSVSRDGLSELIKTRLKVPEGLAGALNFMR-FLQEKDVTTPEDKAVTLPRRVSDRDESTIVMFLDEFQNTRLPQYNFSIVGFMQEAVESPTCPHLVTGSAMSILAREILGRGSLFGRFDSHPIEPMTNYWGAQLAFNASRYHRAKIEEKMLPVVADRCGGNPFYITAVVRQAAKQGKPIVSEESLNEILAVDLSSGFIWAELNDQVTKWIERINEYGITKWVLYLSALEEGDRLDLDRIQKELAEREGKDV…
273	GC_00000007	Core_metagenome	FWG171_EthSRB1	1127	10	30	12	0	0.821358	0.646662	0.723616							K06921	uncharacterized protein			------------------MKTKETSLFDKNTDSRWAIRPLVPREVYTDRQEHIDYLYNAALDAIGQRTMSTVLLGQRRMGKTEIFKRVVNQLFFEQDYRDP--KAVVPVYYSFKDEPLDRWEFAIGYVENFLRWYAAFRLRDTSILYPDSVSRDGLSELIKFRLKVSEGLAGALNFMK-FLQKKDVTTPEDKAMTLPRRVSDWDESTIVMFLDEFQNTRLPQYNFSIVGYMQEAVESPTCPHFVTGSAMSILAKEILGRGSLFGRFRSHPIEPMTNYWGARLAFNASRYHKSHIEEKMLPVLADRCGGNPFYITAVIQQAAEQGKPIVSEETLNEILAVDLSSGFIWAELNDQVTKWIERINEYGITKWVLYLSALEEGDRLDLDRIQKELAEREGKVV…
274	GC_00000007	Core_metagenome	FWG171_EthSRB1	1453	10	30	12	0	0.821358	0.646662	0.723616	PF13173.7	AAA domain					K06921	uncharacterized protein			------------------MKTKENNLSDKRADSQWAIRPLVPREVYTDRQEHIDYLHNAALDAIGRRTMSTVLLGQRRMGKTEIFKRVVNHLFFEQDYQDP--KAVVPVYYSFKDKPLDRWEFATEYVENFLRWYAAFRLRDESILDRGTLSVDDLSTLMNSRMKISKSLAGGINLLRLLQKKGGVTIPDQEALWLPRGISDRDESTIVMFLDEFQNTRLPQYEFDIVGFMQEAVESPTCPHFVTGSAMSILAREILGRGSLFGRFDSHPIEPMTNYWGAQLAFNVSCYHRAKIEEKMLPVVADRCGGNPFYITAVVRQAAKQSKPIVSEETLNEILAVDLSSGFIWAELNDQVTKWIERINEYGITKWILYLSALEERDRLDLDRIQKELAEREGKVV…
275	GC_00000007	Core_metagenome	FWG171_EthSRB1	1857	10	30	12	0	0.821358	0.646662	0.723616											------------------MKKENENNSAEKRGLRWAIRPIVPEEVYTDRKEHLEYLYKAAINAIGRRTMSTVLLGKRRMGKTEIFKRVVNRLFFKQENYHNPAQSVVPVYYSFRDTVVDRWDFSVKYAENFLRWYAAFRLREPDILLKQTIKRNDLIQLIKNELKISKEMEGALNVYD-GLLKKDVTMPEEWALWLPRRISDREESTIVMFLDEFQNTRLPQYNFDIVGLMQEAVESPTCPHFVTGSAISILAREILGRGSLFGRFDSEPIEDMTEYYGAELAHNTGRYYGAELTEEIKPVIASRCGGNPFYITAVARQAAKQKKPIVSEESLNEVLAVDLSSGFIWGELNDQVTRWIERINEYGITKWVLYLSALEEGDRLDLERIQRELAKREGTNV…
276	GC_00000007	Core_metagenome	FWG171_EthSRB1	1902	10	30	12	0	0.821358	0.646662	0.723616											-----------------------------------------------------------------------------------------------------------------------------------------------------------------------------------------MSMPEEWALWLPRRVSDWDESTIVMFLDEFQNTRLPQYKFDIVGYMQEAVESPTCPHFISGS--------------ISGKFLGHPIEPMTNYWGAQLAFNASLYHKTETEEKMLPVIAERCGGNPFYITAVIQQAAEQGKIIASEETLNEILAVDLSSGFIWAELNDQVTKWIERINEHKITKWILYLYALEEGDRLDLDRIQKELTDREGKIV…
277	GC_00000007	Core_metagenome	FWG171_EthSRB1	1645	10	30	12	0	0.821358	0.646662	0.723616											---------------------------------------------------------------------------------------------------------------------------------------------------------------------------------------------------------------------------------------------------------------------------------MTEYYGAELAHNAGRYYGAEFTEEIKPVIASRCGGNPFYITAVARQAAKQQKPIVSEESLNEVLAVDLSSGFIWGELNDQVTRWIERINQYGITKWVLYLSALEEGDRLDLERIQRELAEREGTDV…
278	GC_00000007	Core_metagenome	FWG171_EthSRB1	1901	10	30	12	0	0.821358	0.646662	0.723616											---------------------------------------------------------------------------------------------------------------------------------------------------------------------------------------------------------------------------------------------------------------------------------------------------------------------------------------------------------------------------------------------------------------…
279	GC_00000007	Core_metagenome	FWG171_EthSRB1	1903	10	30	12	0	0.821358	0.646662	0.723616											------------------MKT-------NKGDSRWAIRPLVSEEVYTNREEHLEYLYNAAIKATTLRTMSTVLLGQRRMGKTEIFKRVVNKLFFGQDNYRDENASVVPVYYSFKDTVADRWDFSTKYVENFLRWYTAFRLRDPGILFKQGVARDDLIKLIKNNLNITEGLQGALNVYD-GLLKKDVNA-------------------------------------------------------------------------------------------------------------------------------------------------------------------------------------------------------------------…
280	GC_00000007	Core_metagenome	FWG171_EthSRB1	1644	10	30	12	0	0.821358	0.646662	0.723616											------------------MYR---------------------------------------------------------------------------------------IYYSFRDTVADRWDFSVKYVENFLRWYVAFRLRDPRVLSDRFVSQNDLPEMIGSRIDLPKGAGGTIKLMS-SLVAKRVTMPEEEALMLPRGVSDWDDSTVIMFLDEFQNTRLPQYNFDIAGLMQEAVESPTCPHFVTGSAM-----------------------------------------------------------------------------------------------------------------KYPCTR-------------------------------…
281	GC_00000007	Core_metagenome	FWG171_EthSRB1	1646	10	30	12	0	0.821358	0.646662	0.723616											#NAME?
282	GC_00000007	Core_metagenome	FWG171_EthSRB1	1464	10	30	12	0	0.821358	0.646662	0.723616											---------------------------------------------------------------------------------------------------------------------------------------------------------------------------------------------------------------------------------------------------------------------------------------------------------------------------------------------------------------------------------------------------------------…
283	GC_00000007	Core_metagenome	FWG171_EthSRB1	1643	10	30	12	0	0.821358	0.646662	0.723616											MRYFNTSGQCNPKEHYTVMRKENENHSAEKKCSRWAIRPLVPEEVYTNRKEHIDYLYNAAIKAITRRTMSTVLLGKRRMGKTEIFKRVVNRLFFEQENYHDLNQSVVP---------------------------------------------------------------------------------------------------------------------------------------------------------------------------------------------------------------------------------------------------------------------------------------------------…
284	GC_00000007	Core_metagenome	FWG172_EthSRB1	1857	10	30	12	0	0.821358	0.646662	0.723616											--------------------------------------------MYT---------------------------------QTEIFKRVVNRLFFGQDNYQDENASVVPVYYSFKDTVADRWDFSTKYVENFLRWYTAFRLREPGILSKQGVARYDLIKLIKNNIKI-----------------------------------------------------------------------------------------------------------------------------------------------------------------------------------------------------------------------------------------…
285	GC_00000007	Core_metagenome	FWG172_EthSRB1	2332	10	30	12	0	0.821358	0.646662	0.723616											------------------MNRENGN--KKKNDPGWAIRELVPKAVHTDRDEHLDYLYKTDI-----------------------------------------------------------------------------------------------------------------------------------------------------------NARLCQPSFS-----------------------------------------------------------------------------------------------------------------------------------------------------------------------------…
286	GC_00000007	Core_metagenome	Seep_SRB1a_AB_03_Bin_172	2144	10	30	12	0	0.821358	0.646662	0.723616											------------------------------------------------------------------------------------------------------------------------------------------------------------------------------MLRL-LQKKGGVTIPDKEALWLPRGISDRDESTIVMFLDEFQNTRLPQYNFSIVGFMQEAVESPTCPHFVTGSAMSILAKEILGRGSLFGRFDSHPIEPMTNYWGAQLVLKAALYHKTDILDEMAPVVADRCGGNPFYITAVVRQAAKQKKQIVSEEVLNEILAVDLSSGFIWAELNDQVTKWIERINEYGVTKWVLYLSALEEGDRLDLDRIQKELAESEGKVV…
287	GC_00000007	Core_metagenome	Seep_SRB1a_AB_03_Bin_172	2143	10	30	12	0	0.821358	0.646662	0.723616											------------------MKTKETNFYDKKADTRWAIRPLVPREVYTDREEHLEYLYKTALDAIGRRTMSTVLLG------------------------------------------------------------------------------------------------------------------------------------------------------------------------------------------------------------------------------------------------------------------------------------------------------------------------------------…
288	GC_00000007	Core_metagenome	Seep_SRB1a_AB_03_Bin_172	3781	10	30	12	0	0.821358	0.646662	0.723616											---------------------------------------------------------------------------------------------------------------------------------------------------------------------------------------------------------------------------------------------------------------------------------------------------------------------------------------------------------------------------------------------------------------…
289	GC_00000007	Core_metagenome	Seep_SRB1a_Meg22_02_Bin_90	2014	10	30	12	0	0.821358	0.646662	0.723616							K06921	uncharacterized protein			------------------MNTINEQLVAEKKNSRWAIRPLVSEEVYTNREEHLEYLYNAALEAIGRRTMSTVLLGQRRMGKTEIFKRVVNTLFFGQDNYEKGNSSVVPVYYSFRDTVIDRWMFATEYVENFLRWYTAFRLHDPFILSAHNVKYQDLAEIIRTRLEITPGIQGALNIFE-ELHDKTVIIPEKDALWLPRRVSDVDETTIVMFLDEFQNTRLPQYEFDIVGYMQEAVESPTCPHFVTGSAMSILAREILGRGSLFGRFDSHPIEPMTNYWGAQLALKAALYHKTDMLDEMAPVVSDRCGGNPFYITAVVRQAAKQGKPIVSEETLNEILAVDLSSGFIWAELNDQVIKWIERINQYGITKWVLYLSALEEGDRLDLDRIQKELAEREGKHV…
290	GC_00000007	Core_metagenome	Seep_SRB1a_S7142MS3	854	10	30	12	0	0.821358	0.646662	0.723616											---------------------------------------------------------------------------------------------------------------------------------------------------------------------------------------------------------------------------------------------------------------------------------------------------------------------MVYLTL--------------------------------------------------ITKWVLYLSALEEGDRLDLDRIQKELAEREGKVV…
291	GC_00000007	Core_metagenome	Seep_SRB1a_S7147A_SRB	396	10	30	12	0	0.821358	0.646662	0.723616							K06921	uncharacterized protein			------------------MNNINEQLFAKKKNSRWAIRPLVPEEVYTNREEHLEYLYNAAIDAIGRRTTSTVLLGQRRMGKTEIFKRVVNRLFFEQDHLDP--NAVVPVYYSFKDEPLDRWEFAIGYTENFLRWYAAFRLRDPSILSPDSVSRDGLSELIKARLEVPEGLAGALNFMR-FLQEKDVTTPEDKAVTLPRRVSDWDESTIVMFLDEFQNTRLPQYNFSIVGFMQEAVESPTCPHFVTGSAMSILAREILGRGSLFGRFRSHPIEPMTNYWGARLAFNASRYHKAHIDEKMLPVVADRCGGNPFYITAVIQQAAEQGKPIVSEETLNEILAVDLSSGFIWAELNDQVTKWIERINEYGITKWVLYLSAIEEGDRLDLDRIQKELAEREGKVV…
292	GC_00000007	Core_metagenome	Seep_SRB1a_S7147B_SRB	1057	10	30	12	0	0.821358	0.646662	0.723616							K06921	uncharacterized protein			------------------MNNINEQLFAKKKNSRWAIRPLVPEEVYTNREEHLEYLYNAAIDAIGRRTTSTVLLGQRRMGKTEIFKRVVNRLFFEQDHLDP--NAVVPVYYSFKDEPLDRWEFAIGYTENFLRWYAAFRLRDPSILSPDSVSRDGLSELIKARLEVPEGLAGALNFMR-FLQEKDVTTPEDKAVTLPRRVSDWDESTIVMFLDEFQNTRLPQYNFSIVGFMQEAVESPTCPHFVTGSAMSILAREILGRGSLFGRFRSHPIEPMTNYWGARLAFNASRYHKAHIDEKMLPVVADRCGGNPFYITAVIQQAAEQGKPIVSEETLNEILAVDLSSGFIWAELNDQVTKWIERINEYGITKWVLYLSAIEEGDRLDLDRIQKELAEREGKVV…
293	GC_00000007	Core_metagenome	Seep_SRB1a_S7147B_SRB	1058	10	30	12	0	0.821358	0.646662	0.723616											------------------MNTINEQLVAEKKNSRWAIRPLVSEEVYTNREEHLEYLYNAALEAIGRRTMSTVLLGQRRMGKTEIFKRVVNTLFFGQDNYEKGNSSVVPVYYSFRDTVIDRWMFATEYVENFLRWYTAFRLHDPFILSAHNVKYQDLAEIIRTRLEITPGIQGALNIFE-ELHDKTVIIPEKDALWLPRRVSDVDETTIVMFLDEFQNTRLPQYEFDIVGYMQEAVESPTCPHFVTGSAMSILAREILGRGSLFGRFDSHPIEPMTNYWGAQLALKAALYHKTDMLDEMAPVVSDRCGGNPFYITAVVRQAAKQGKPIVSEETLNEILAVDLSSGFIWAELNDQVTKWIERINEYGITKWVLYLSAIEEGDRLDLDRIQKELAEREGKVV…
294	GC_00000007	Core_metagenome	Seep_SRB1a_sp_SM7059A	3500	10	30	12	0	0.821358	0.646662	0.723616	PF13173.7	AAA domain									------------------MKTKENNLSDKRTDSRWAIRPLVPREVYTNRQEHIDYLYNAALDAIGRRTMSTVLLGQRRMGKTEIFKRVVNHLFFEQDHLDP--KALVPVYYSFKDKPLDRWEFAAEYVENFLRWYAAFRLRDISILDRTVINVDDLPDLMKSKIKISKYLAGGINLLGWLQKKSGVIIPEKEALWLPRGISDRDESTTVMFLDEFQNTRLPQYEFDIVGFMQEAVESPTCPHFVTGSAMSILAREILGRGSLFGRFDSHPIEPMTNYWGARLAFNASCYHRAKIEEKMLPVVADRCGGNPFYITAVVRQAAKQGKPIVSEETLNEILAVDLSSGFIWSELNDQVSKWIERINEYGITKWVLYLSALEEGDRLDLDRIQKELAEREGKVV…
295	GC_00000007	Core_metagenome	Seep_SRB1a_sp_SM7059A	2437	10	30	12	0	0.821358	0.646662	0.723616											---------------------------------------------------------------------------------------------------------------------------------------------------------------------------------------------------------------------------------------------------------------------------------------------------------------------------------------------------------------------------------------------------------------…
296	GC_00000007	Core_metagenome	Seep_SRB1a_sp_SM7059A	1304	10	30	12	0	0.821358	0.646662	0.723616											---------------------------------------------------------------------------------------------------------------------------------------------------------------------------------------------------------------------------------------------------------------------------------------------------------------------------------------------------------------------------------------------------------------…
297	GC_00000007	Core_metagenome	Seep_SRB1a_sp_SM7059A	3523	10	30	12	0	0.821358	0.646662	0.723616											------------------MKTKETNFSDKRTDSRWAIRPLVPREVYTDREEHLECLYKSA---------------------------------------------------------------------------------------------------------------------------------------------------------------------------------------------------------------------------------------------------------------------------------------------------------------------------------------------------…
298	GC_00000007	Core_metagenome	Seep_SRB1a_sp_SM7059A	1087	10	30	12	0	0.821358	0.646662	0.723616											------------------MKTKGNIFFDKRTDFRWTIRPLVPREVYTEREEHLEYLYKSA---------------------------------------------------------------------------------------------------------------------------------------------------------------------------------------------------------------------------------------------------------------------------------------------------------------------------------------------------…
299	GC_00000007	Core_metagenome	Seep_SRB1a_sp_SM7059A	1102	10	30	12	0	0.821358	0.646662	0.723616											---------------------------------------------------------------------------------------------------------------------------------------------------------------------------------------------------------------------------------------------------------------------------------------------------------------------------------------------------------------------------------------------------------------…
300	GC_00000008	Core_metagenome	B13_G4_sp003647525	1572	14	29	3	0	0.808902	0.695997	0.748214	PF02662.17	Methyl-viologen-reducing hydrogenase, delta subunit			COG1908	Coenzyme F420-reducing hydrogenase, delta subunit (FrhD) (PDB:5ODC)	K14127	F420-non-reducing hydrogenase iron-sulfur subunit [EC:1.12.99.- 1.8.98.5 1.8.98.6]	C	Energy production and conversion	-MEDWEPRIVGFLCNWCTYGAADLAGVSRMQYPPNVRLIRIPCTGRMSPKFILAAFMKGADGVWVSGCHPGDCHYLEGNYYARRKFALFKNFIEYMGVEPGRLHFSWISSAESTKFASVVNEVTSAVKALGPRKHGIKKVFTVDS--------
301	GC_00000008	Core_metagenome	B13_G4_sp013792055	997	14	29	3	0	0.808902	0.695997	0.748214	PF02662.17	Methyl-viologen-reducing hydrogenase, delta subunit			COG1908	Coenzyme F420-reducing hydrogenase, delta subunit (FrhD) (PDB:5ODC)			C	Energy production and conversion	MGNK--PKILGFLCNWCCYAAADSAGVARFQYPPNIRVIRLMCTGRIDPVFLLEGFINGADGIFIGG--------------------------------------------------------------------------------------
302	GC_00000008	Core_metagenome	B13_G4_sp013792055	814	14	29	3	0	0.808902	0.695997	0.748214	PF02662.17	Methyl-viologen-reducing hydrogenase, delta subunit			COG1908	Coenzyme F420-reducing hydrogenase, delta subunit (FrhD) (PDB:5ODC)	K14127	F420-non-reducing hydrogenase iron-sulfur subunit [EC:1.12.99.- 1.8.98.5 1.8.98.6]	C	Energy production and conversion	#NAME?
303	GC_00000008	Core_metagenome	B13_G4_sp013792055	2762	14	29	3	0	0.808902	0.695997	0.748214	PF02662.17	Methyl-viologen-reducing hydrogenase, delta subunit			COG1908	Coenzyme F420-reducing hydrogenase, delta subunit (FrhD) (PDB:5ODC)	K14127	F420-non-reducing hydrogenase iron-sulfur subunit [EC:1.12.99.- 1.8.98.5 1.8.98.6]	C	Energy production and conversion	MSDEFEPKIIALVCNWCTYTAADLAGTSRLAYSANVRIIRLMCTGMIDPKYILKALLDGADGVFIGGCHPGDCHYINGNLKAKKRISGISKIVEQFGFDPERLRLRWIGASEGPEFQRNMNEFFESIKALGSTPVRDRMIL------------
304	GC_00000008	Core_metagenome	B13_G4_sp014237365a	776	14	29	3	0	0.808902	0.695997	0.748214	PF02662.17	Methyl-viologen-reducing hydrogenase, delta subunit			COG1908	Coenzyme F420-reducing hydrogenase, delta subunit (FrhD) (PDB:5ODC)			C	Energy production and conversion	MGQEFNPKILGFMCNWCCYAAADSAGVSRYQYPPNVRTIRMMCAGRMDPLFIIDAFCVGTDGVFVGG--------------------------------------------------------------------------------------
305	GC_00000008	Core_metagenome	B13_G4_sp014237365a	1036	14	29	3	0	0.808902	0.695997	0.748214	PF02662.17	Methyl-viologen-reducing hydrogenase, delta subunit			COG1908	Coenzyme F420-reducing hydrogenase, delta subunit (FrhD) (PDB:5ODC)			C	Energy production and conversion	MSNE--PKILGFLCNWCCYAAADSAGVARFQYPPNIRVIRVMCTGRIDPVFMLEGFINGADGIFVGG--------------------------------------------------------------------------------------
306	GC_00000008	Core_metagenome	B13_G4_sp014237365a	2633	14	29	3	0	0.808902	0.695997	0.748214	PF02662.17	Methyl-viologen-reducing hydrogenase, delta subunit			COG1908	Coenzyme F420-reducing hydrogenase, delta subunit (FrhD) (PDB:5ODC)	K14127	F420-non-reducing hydrogenase iron-sulfur subunit [EC:1.12.99.- 1.8.98.5 1.8.98.6]	C	Energy production and conversion	-MKDWEPRIVCFLCNWCSYGAADLAGVSRMQYPPNVRVIRIPCAGRMSPKFILAAFMKGADGVWVSGCHPGDCHYLEGNYYARRKFALFKNLIEYTGIEPGRLHFSWISSAESTKFASTVKEVTSVVKALGPRKQGI-KKFTVYS--------
307	GC_00000008	Core_metagenome	B13_G4_sp014237365b	776	14	29	3	0	0.808902	0.695997	0.748214	PF02662.17	Methyl-viologen-reducing hydrogenase, delta subunit			COG1908	Coenzyme F420-reducing hydrogenase, delta subunit (FrhD) (PDB:5ODC)			C	Energy production and conversion	MGQEFNPKILGFMCNWCCYAAADSAGVSRYQYPPNVRTIRMMCAGRMDPLFIIDAFCVGTDGVFVGG--------------------------------------------------------------------------------------
308	GC_00000008	Core_metagenome	B13_G4_sp014237365b	1036	14	29	3	0	0.808902	0.695997	0.748214	PF02662.17	Methyl-viologen-reducing hydrogenase, delta subunit			COG1908	Coenzyme F420-reducing hydrogenase, delta subunit (FrhD) (PDB:5ODC)			C	Energy production and conversion	MSNE--PKILGFLCNWCCYAAADSAGVARFQYPPNIRVIRVMCTGRIDPVFMLEGFINGADGIFVGG--------------------------------------------------------------------------------------
309	GC_00000008	Core_metagenome	B13_G4_sp014237365b	2633	14	29	3	0	0.808902	0.695997	0.748214	PF02662.17	Methyl-viologen-reducing hydrogenase, delta subunit			COG1908	Coenzyme F420-reducing hydrogenase, delta subunit (FrhD) (PDB:5ODC)	K14127	F420-non-reducing hydrogenase iron-sulfur subunit [EC:1.12.99.- 1.8.98.5 1.8.98.6]	C	Energy production and conversion	-MKDWEPRIVCFLCNWCSYGAADLAGVSRMQYPPNVRVIRIPCAGRMSPKFILAAFMKGADGVWVSGCHPGDCHYLEGNYYARRKFALFKNLIEYTGIEPGRLHFSWISSAESTKFASTVKEVTSVVKALGPRKQGI-KKFTVYS--------
310	GC_00000008	Core_metagenome	FWG171_EthSRB1	1160	14	29	3	0	0.808902	0.695997	0.748214	PF02662.17	Methyl-viologen-reducing hydrogenase, delta subunit			COG1908	Coenzyme F420-reducing hydrogenase, delta subunit (FrhD) (PDB:5ODC)			C	Energy production and conversion	MEQEFKPKILGFMCNWCCYAAADSAGVSRYQYPPNVRTIRMMCTGRMDPLFIIDAFCVGTDGVFVGG--------------------------------------------------------------------------------------
311	GC_00000008	Core_metagenome	FWG171_EthSRB1	1323	14	29	3	0	0.808902	0.695997	0.748214	PF02662.17	Methyl-viologen-reducing hydrogenase, delta subunit			COG1908	Coenzyme F420-reducing hydrogenase, delta subunit (FrhD) (PDB:5ODC)			C	Energy production and conversion	MANE--PKILGFLCNWCCYAAADSAGVARFQYPPNIRVIRVMCTGRIDPVFILEGFINGADGIFVGG--------------------------------------------------------------------------------------
312	GC_00000008	Core_metagenome	FWG171_EthSRB1	2405	14	29	3	0	0.808902	0.695997	0.748214	PF02662.17	Methyl-viologen-reducing hydrogenase, delta subunit			COG1908	Coenzyme F420-reducing hydrogenase, delta subunit (FrhD) (PDB:5ODC)	K14127	F420-non-reducing hydrogenase iron-sulfur subunit [EC:1.12.99.- 1.8.98.5 1.8.98.6]	C	Energy production and conversion	-MEDWEPRIVGFLCNWCSYGAADLAGVSRMQYPPNIRLIRIPCAGRMSPKFILTAFMKGADGVWVSGCHPGDCHYLEGNYYARRKFALFKNLIEYMGIEPGRLHFSWISSAESTKFASVVKEVTSAVKALGPRKHGIKKAFTVNS--------
313	GC_00000008	Core_metagenome	FWG172_EthSRB1	35	14	29	3	0	0.808902	0.695997	0.748214	PF02662.17	Methyl-viologen-reducing hydrogenase, delta subunit			COG1908	Coenzyme F420-reducing hydrogenase, delta subunit (FrhD) (PDB:5ODC)			C	Energy production and conversion	MGQKFNPKILGFMCNWCCYAAADSAGVARYQYPPNVRTIRMMCTGRMDPLFIIDAFCVGTDGVFVGG--------------------------------------------------------------------------------------
314	GC_00000008	Core_metagenome	FWG172_EthSRB1	1137	14	29	3	0	0.808902	0.695997	0.748214	PF02662.17	Methyl-viologen-reducing hydrogenase, delta subunit			COG1908	Coenzyme F420-reducing hydrogenase, delta subunit (FrhD) (PDB:5ODC)	K14127	F420-non-reducing hydrogenase iron-sulfur subunit [EC:1.12.99.- 1.8.98.5 1.8.98.6]	C	Energy production and conversion	-MEDWEPRIVCFLCNWCSYGAADLAGVSRMQYPANVRAIRIPCAGRMSPKFILAAFMKGADGVWVSGCHPGDCHYLEGNYYARRKFALFKNLIEYMGIEPGRLHFSWISSAESTKFTSVVKKVTLAVKELGPRKQGIKRG--VYG--------
315	GC_00000008	Core_metagenome	Seep_SRB1a_AB_03_Bin_172	1816	14	29	3	0	0.808902	0.695997	0.748214	PF02662.17	Methyl-viologen-reducing hydrogenase, delta subunit			COG1908	Coenzyme F420-reducing hydrogenase, delta subunit (FrhD) (PDB:5ODC)	K14127	F420-non-reducing hydrogenase iron-sulfur subunit [EC:1.12.99.- 1.8.98.5 1.8.98.6]	C	Energy production and conversion	-MEDWKPRIVCFLCNWCSYGAADLAGVSRMQYPPNVRVIRIPCAGRMSPKFILSAFMKGADGVWVSGCHPGDCHYLEGNYYARRKFALFKNFIEYMGIEPGRLHFSWISSAESTKFASVVKEVTSVVKALGPRKYFI-KTMSKVG--------
316	GC_00000008	Core_metagenome	Seep_SRB1a_Meg22_02_Bin_90	3256	14	29	3	0	0.808902	0.695997	0.748214	PF02662.17	Methyl-viologen-reducing hydrogenase, delta subunit			COG1908	Coenzyme F420-reducing hydrogenase, delta subunit (FrhD) (PDB:5ODC)			C	Energy production and conversion	MGQEFNPKILGFMCNWCCYAAADSAGVSRYQYPPNVRTIRMMCTGRMDPLFIIDAFCVGTDGVFVGG--------------------------------------------------------------------------------------
317	GC_00000008	Core_metagenome	Seep_SRB1a_Meg22_02_Bin_90	2422	14	29	3	0	0.808902	0.695997	0.748214	PF02662.17	Methyl-viologen-reducing hydrogenase, delta subunit			COG1908	Coenzyme F420-reducing hydrogenase, delta subunit (FrhD) (PDB:5ODC)			C	Energy production and conversion	MVNE--PKILGFLCNWCCYAAADSAGIARFQYPPNIRVIRVMCTGRIDPVFLLEGFINGADGIFVGG--------------------------------------------------------------------------------------
318	GC_00000008	Core_metagenome	Seep_SRB1a_S7142MS3	1402	14	29	3	0	0.808902	0.695997	0.748214	PF02662.17	Methyl-viologen-reducing hydrogenase, delta subunit			COG1908	Coenzyme F420-reducing hydrogenase, delta subunit (FrhD) (PDB:5ODC)			C	Energy production and conversion	MGQEFNPKILGFMCNWCCYAAADSAGVSRYQYPPNVRTIRMMCTGRMDPLFIIDAFCVGTDGVFVGG--------------------------------------------------------------------------------------
319	GC_00000008	Core_metagenome	Seep_SRB1a_S7147A_SRB	360	14	29	3	0	0.808902	0.695997	0.748214	PF02662.17	Methyl-viologen-reducing hydrogenase, delta subunit			COG1908	Coenzyme F420-reducing hydrogenase, delta subunit (FrhD) (PDB:5ODC)			C	Energy production and conversion	MGNEFNPKILGFMCNWCCYAAADSAGVSRYQYPPNVRTIRMMCTGRMDPLFIIDAFCVGTDGVFVGG--------------------------------------------------------------------------------------
320	GC_00000008	Core_metagenome	Seep_SRB1a_S7147B_SRB	377	14	29	3	0	0.808902	0.695997	0.748214	PF02662.17	Methyl-viologen-reducing hydrogenase, delta subunit			COG1908	Coenzyme F420-reducing hydrogenase, delta subunit (FrhD) (PDB:5ODC)			C	Energy production and conversion	MGNEFNPKILGFMCNWCCYAAADSAGVSRYQYPPNVRTIRMMCTGRMDPLFIIDAFCVGTDGVFVGG--------------------------------------------------------------------------------------
321	GC_00000008	Core_metagenome	Seep_SRB1a_S7147B_SRB	1237	14	29	3	0	0.808902	0.695997	0.748214	PF02662.17	Methyl-viologen-reducing hydrogenase, delta subunit			COG1908	Coenzyme F420-reducing hydrogenase, delta subunit (FrhD) (PDB:5ODC)			C	Energy production and conversion	MVNE--PKILGFLCNWCCYAAADSAGIARFQYPPNIRVIRVMCTGRIDPVFMLEGFINGADGIFVGG--------------------------------------------------------------------------------------
322	GC_00000008	Core_metagenome	Seep_SRB1a_sp_CR9063A	1497	14	29	3	0	0.808902	0.695997	0.748214	PF02662.17	Methyl-viologen-reducing hydrogenase, delta subunit			COG1908	Coenzyme F420-reducing hydrogenase, delta subunit (FrhD) (PDB:5ODC)			C	Energy production and conversion	MGQEFNPKILGFMCNWCCYAAADSAGVARYQYPPNVRTIRMMCTGRMDPLFIIDAFCVGTDGVFVGG--------------------------------------------------------------------------------------
323	GC_00000008	Core_metagenome	Seep_SRB1a_sp_CR9063A	871	14	29	3	0	0.808902	0.695997	0.748214	PF02662.17	Methyl-viologen-reducing hydrogenase, delta subunit			COG1908	Coenzyme F420-reducing hydrogenase, delta subunit (FrhD) (PDB:5ODC)	K14127	F420-non-reducing hydrogenase iron-sulfur subunit [EC:1.12.99.- 1.8.98.5 1.8.98.6]	C	Energy production and conversion	-MEDWEPRIVGFLCNWCTYGAADLAGVSRMQYPPNVRLIRIPCAGRMSPKFILAAFMKGADGVWVSGCHPGDCHYLEGNYYARRKFALFKNLIEYMGIEPGRLHFSWISSAESTKFASVVNKVTSAVKALGPRKHGI-KAFTVND--------
324	GC_00000008	Core_metagenome	Seep_SRB1a_sp_CR9063B	999	14	29	3	0	0.808902	0.695997	0.748214	PF02662.17	Methyl-viologen-reducing hydrogenase, delta subunit			COG1908	Coenzyme F420-reducing hydrogenase, delta subunit (FrhD) (PDB:5ODC)			C	Energy production and conversion	MGQEFNPKILGFMCNWCCYAAADSAGVARYQYPPNVRTIRMMCTGRMDPLFIIDAFCVGTDGVFVGG--------------------------------------------------------------------------------------
325	GC_00000008	Core_metagenome	Seep_SRB1a_sp_CR9063B	2281	14	29	3	0	0.808902	0.695997	0.748214	PF02662.17	Methyl-viologen-reducing hydrogenase, delta subunit			COG1908	Coenzyme F420-reducing hydrogenase, delta subunit (FrhD) (PDB:5ODC)	K14127	F420-non-reducing hydrogenase iron-sulfur subunit [EC:1.12.99.- 1.8.98.5 1.8.98.6]	C	Energy production and conversion	-MEDWEPRIIGFLCNWCTYGAADLAGVSRMQYPSNVRLIRIPCAGRMSPKFILAAFMKGADGVWVSGCHPGDCHYLEGNYYARRKFALFKNLIEYMGIEPGRLHFSWISSAESTKFASVVNEVTSAVKALGPRKHGI-KAFTVNS--------
326	GC_00000008	Core_metagenome	Seep_SRB1a_sp_SM7059A	452	14	29	3	0	0.808902	0.695997	0.748214	PF02662.17	Methyl-viologen-reducing hydrogenase, delta subunit			COG1908	Coenzyme F420-reducing hydrogenase, delta subunit (FrhD) (PDB:5ODC)			C	Energy production and conversion	MGNEFNPKILGFMCNWCCYAAADSAGVSRYQYPPNVRTIRMMCTGRMDPLFIIDAFCVGTDGVFVGG--------------------------------------------------------------------------------------
327	GC_00000008	Core_metagenome	Seep_SRB1a_sp_SM7059A	2106	14	29	3	0	0.808902	0.695997	0.748214	PF02662.17	Methyl-viologen-reducing hydrogenase, delta subunit			COG1908	Coenzyme F420-reducing hydrogenase, delta subunit (FrhD) (PDB:5ODC)			C	Energy production and conversion	MVNV--PKILGFLCNWCCYAAADSAGIARFQYPPNIRVIRVMCTGRIDPVFMLEGFINGADGIFVGG--------------------------------------------------------------------------------------
328	GC_00000008	Core_metagenome	Seep_SRB1a_sp_SM7059A	1255	14	29	3	0	0.808902	0.695997	0.748214	PF02662.17	Methyl-viologen-reducing hydrogenase, delta subunit			COG1908	Coenzyme F420-reducing hydrogenase, delta subunit (FrhD) (PDB:5ODC)	K14127	F420-non-reducing hydrogenase iron-sulfur subunit [EC:1.12.99.- 1.8.98.5 1.8.98.6]	C	Energy production and conversion	-MKDWEPRIVGFLCNWCTYGAADLAGISRMQYPPNVKAIRIPCTGRMSPKFILAAFMKGADGVWVSGCHPGDCHYLEGNYYARRKFALFKNLIEYMGIEPGRLHFSWISSAESTKFASTVKEVTSAVKALGPRKHGIKKAFTVNS--------
329	GC_00000009	Core_metagenome	B13_G4_sp003647525	44	12	28	7	0	0.624816	0.648304	0.636343	PF02518.27	Histidine kinase-, DNA gyrase B-, and HSP90-like ATPase			COG0784|COG2202|COG4191	CheY-like REC (receiver) domain, includes chemotaxis protein CheY and sporulation regulator Spo0F (CheY) (PDB:6QRJ)|PAS domain (PAS) (PDB:2MWG)|Signal transduction histidine kinase regulating C4-dicarboxylate transport system (PDB:4GCZ)	K13587	two-component system, cell cycle sensor histidine kinase and response regulator CckA [EC:2.7.13.3]	T|T|T	Signal transduction mechanisms|Signal transduction mechanisms|Signal transduction mechanisms	MEKPVRSSFQYLSISYECALAIGNSLNLSEMLHKVIYTIVH-------------KTNA-------HRGIIWVKNGEKKLQ--------PVAS------AG------INIEDVLSQGKIKDLRDVLNQIQKSRQFVLRNKDDKDFLQYCPVLTEKEECVLIVPVTNVAILHLVYAGREIADEPLANLLAGLSIKLSVAIEACIAHKKIINEVRVRVEAEE----------------------KLKKKTEQ--LISSKKELQRLYRESE------------------------------------QARESLLSILE--------------------------DVAQKGEALQESEERLKTTL-------DSIQTGIVVIDAE-THIIVDANPAAIRMIG--…
330	GC_00000009	Core_metagenome	B13_G4_sp013792055	2517	12	28	7	0	0.624816	0.648304	0.636343	PF08448.11	PAS fold			COG0784|COG2202|COG4191	CheY-like REC (receiver) domain, includes chemotaxis protein CheY and sporulation regulator Spo0F (CheY) (PDB:6QRJ)|PAS domain (PAS) (PDB:2MWG)|Signal transduction histidine kinase regulating C4-dicarboxylate transport system (PDB:4GCZ)	K13587	two-component system, cell cycle sensor histidine kinase and response regulator CckA [EC:2.7.13.3]	T|T|T	Signal transduction mechanisms|Signal transduction mechanisms|Signal transduction mechanisms	MLFLMVVVGLMGTHTSKTIRDRLGNIIEQDLKPANIL-----------------GDVARRAGFIRANSLLHLLTGSIDDMNRYESE--VADW------AGKINTDLDTLENIFKDQATLD---KLAEFRTAWETYLRVWREQVVPLSRTNRDEEVFPLAIKSGAGGMAAREAMYKLGGLHDANVA-----AANHSLKLADQDSRKSQYILSALILLAIIL---------------------GLAFGIRQGSIIAGSV--NTVSKAAQ----LVAAGDLD------------------------QRVMVKTGDEIESMANSFNTMTFKLKTMVEELQREITERRRAEDRLRESEQWLSTTL-------RSIGDAVIATDAE-GLVTL-MNPVAEDLTGWD…
331	GC_00000009	Core_metagenome	B13_G4_sp014237365a	338	12	28	7	0	0.624816	0.648304	0.636343	PF00072.25	Response regulator receiver domain			COG0784|COG2202|COG4191	CheY-like REC (receiver) domain, includes chemotaxis protein CheY and sporulation regulator Spo0F (CheY) (PDB:6QRJ)|PAS domain (PAS) (PDB:2MWG)|Signal transduction histidine kinase regulating C4-dicarboxylate transport system (PDB:4GCZ)	K13587	two-component system, cell cycle sensor histidine kinase and response regulator CckA [EC:2.7.13.3]	T|T|T	Signal transduction mechanisms|Signal transduction mechanisms|Signal transduction mechanisms	----------------------------MEMMTLHLLIL---------------EDNP-------DDAELAVKELEHKGF--------NVKW------TR------VDTEEAFRKALAKK---P-DLILADYS--L------------PSFDC-------------------------------------PAALEV-------YRQLRLEIPLIVVSGTI---------------------GEEVAVEC--MKSGVT--DYVLKDN-----LSRLSPVV------------------------KRALEEIKIYR--------------------------KSRQAEEALRESEEKYRTLY-------NSSRDAIMILEPD-KGFLS-GNPATVKMFG--…
332	GC_00000009	Core_metagenome	B13_G4_sp014237365a	793	12	28	7	0	0.624816	0.648304	0.636343	PF02518.27	Histidine kinase-, DNA gyrase B-, and HSP90-like ATPase			COG0784|COG2202|COG4191	CheY-like REC (receiver) domain, includes chemotaxis protein CheY and sporulation regulator Spo0F (CheY) (PDB:6QRJ)|PAS domain (PAS) (PDB:2MWG)|Signal transduction histidine kinase regulating C4-dicarboxylate transport system (PDB:4GCZ)	K13587	two-component system, cell cycle sensor histidine kinase and response regulator CckA [EC:2.7.13.3]	T|T|T	Signal transduction mechanisms|Signal transduction mechanisms|Signal transduction mechanisms	-----------------------MRFRTKQMLVFSLLMALICSAFLIFSLAFYKNSMV-------EKAEYRRASLTIHLH--------NDII------DM------VYTGDVLQLTAAIKSIRS-DVTYIDYIFVIGDNGHLLAHTFDTGFPSELFNVNFLPAGKLATSKLLITDKGRVKDFAIRTARHMPGEIHVGMNEEVFYKQINDSVKMTIIMTIVCLAIGLFLVYVVSGYLSKPLKNLSLGMEK--IENGDL--KYRLEEKGDYEILNLLRGYN------------------------RMTESMLVSTT--------------------------RLQQAKEALIESEAKFRTLV-------EKIPTITYTAALDEYGTTQYISPQIESILG--…
333	GC_00000009	Core_metagenome	B13_G4_sp014237365b	338	12	28	7	0	0.624816	0.648304	0.636343	PF00072.25	Response regulator receiver domain			COG0784|COG2202|COG4191	CheY-like REC (receiver) domain, includes chemotaxis protein CheY and sporulation regulator Spo0F (CheY) (PDB:6QRJ)|PAS domain (PAS) (PDB:2MWG)|Signal transduction histidine kinase regulating C4-dicarboxylate transport system (PDB:4GCZ)	K13587	two-component system, cell cycle sensor histidine kinase and response regulator CckA [EC:2.7.13.3]	T|T|T	Signal transduction mechanisms|Signal transduction mechanisms|Signal transduction mechanisms	----------------------------MEMMTLHLLIL---------------EDNP-------DDAELAVKELEHKGF--------NVKW------TR------VDTEEAFRKALAKK---P-DLILADYS--L------------PSFDC-------------------------------------PAALEV-------YRQLRLEIPLIVVSGTI---------------------GEEVAVEC--MKSGVT--DYVLKDN-----LSRLSPVV------------------------KRALEEIKIYR--------------------------KSRQAEEALRESEEKYRTLY-------NSSRDAIMILEPD-KGFLS-GNPATVKMFG--…
334	GC_00000009	Core_metagenome	B13_G4_sp014237365b	793	12	28	7	0	0.624816	0.648304	0.636343	PF02518.27	Histidine kinase-, DNA gyrase B-, and HSP90-like ATPase			COG0784|COG2202|COG4191	CheY-like REC (receiver) domain, includes chemotaxis protein CheY and sporulation regulator Spo0F (CheY) (PDB:6QRJ)|PAS domain (PAS) (PDB:2MWG)|Signal transduction histidine kinase regulating C4-dicarboxylate transport system (PDB:4GCZ)	K13587	two-component system, cell cycle sensor histidine kinase and response regulator CckA [EC:2.7.13.3]	T|T|T	Signal transduction mechanisms|Signal transduction mechanisms|Signal transduction mechanisms	-----------------------MRFRTKQMLVFSLLMALICSAFLIFSLAFYKNSMV-------EKAEYRRASLTIHLH--------NDII------DM------VYTGDVLQLTAAIKSIRS-DVTYIDYIFVIGDNGHLLAHTFDTGFPSELFNVNFLPAGKLATSKLLITDKGRVKDFAIRTARHMPGEIHVGMNEEVFYKQINDSVKMTIIMTIVCLAIGLFLVYVVSGYLSKPLKNLSLGMEK--IENGDL--KYRLEEKGDYEILNLLRGYN------------------------RMTESMLVSTT--------------------------RLQQAKEALIESEAKFRTLV-------EKIPTITYTAALDEYGTTQYISPQIESILG--…
335	GC_00000009	Core_metagenome	FWG171_EthSRB1	511	12	28	7	0	0.624816	0.648304	0.636343	PF00072.25	Response regulator receiver domain			COG0784|COG2202|COG4191	CheY-like REC (receiver) domain, includes chemotaxis protein CheY and sporulation regulator Spo0F (CheY) (PDB:6QRJ)|PAS domain (PAS) (PDB:2MWG)|Signal transduction histidine kinase regulating C4-dicarboxylate transport system (PDB:4GCZ)	K13587	two-component system, cell cycle sensor histidine kinase and response regulator CckA [EC:2.7.13.3]	T|T|T	Signal transduction mechanisms|Signal transduction mechanisms|Signal transduction mechanisms	----------------------------MEMMALHLLIL---------------EDNP-------DDAELAVKELERQGF--------DVKW------TR------VDTEKAFRKTLAQK---P-DLILVDYS--L------------PSFDG-------------------------------------LAALEV-------HRQLDLDIPIIIVSGTI---------------------GEEMAVEC--MKFGAT--DYVLKDN-----LSRLGPVV------------------------KRALDKMKIYR--------------------------KSRQAEKALRESKSRYKRLYSMTRLMCDNLPELIWAKDSE-NKFIF-ANKACCEQLL--…
336	GC_00000009	Core_metagenome	FWG171_EthSRB1	544	12	28	7	0	0.624816	0.648304	0.636343	PF00072.25	Response regulator receiver domain			COG0784|COG2202|COG4191	CheY-like REC (receiver) domain, includes chemotaxis protein CheY and sporulation regulator Spo0F (CheY) (PDB:6QRJ)|PAS domain (PAS) (PDB:2MWG)|Signal transduction histidine kinase regulating C4-dicarboxylate transport system (PDB:4GCZ)	K13587	two-component system, cell cycle sensor histidine kinase and response regulator CckA [EC:2.7.13.3]	T|T|T	Signal transduction mechanisms|Signal transduction mechanisms|Signal transduction mechanisms	--------------------------------MMNILIV---------------DDSE-------DSRLILKKILESDGH--------TVE-------VS------TNGEEALKVAKESQ---P-DVIISDIL--M------------PVMDGFQLCRKIKNDNDLNHITFIFYTATYTDEKDEELALKIGAAKLI-------RKPVETDKFIKIIQCVI---------------------GDAKPRKT--IIEDEKEITKLYSER-----LVK--QLE------------------------KKMLDLEREIN--------------------------ERKLAEERLQFERNKVVNIL-------ESMPDGVSIVNRQ-YDIEY-INPVLKKEFGAV…
337	GC_00000009	Core_metagenome	FWG171_EthSRB1	141	12	28	7	0	0.624816	0.648304	0.636343	PF13426.8	PAS domain			COG0784|COG2202|COG4191	CheY-like REC (receiver) domain, includes chemotaxis protein CheY and sporulation regulator Spo0F (CheY) (PDB:6QRJ)|PAS domain (PAS) (PDB:2MWG)|Signal transduction histidine kinase regulating C4-dicarboxylate transport system (PDB:4GCZ)	K13587	two-component system, cell cycle sensor histidine kinase and response regulator CckA [EC:2.7.13.3]	T|T|T	Signal transduction mechanisms|Signal transduction mechanisms|Signal transduction mechanisms	---------MATKPAQPIANTNITEMIKDKIKCLPLMEL---------------EKEHKMADEALLESEEKYRLLAENTL--------DCIW------KMDKNLKFTYINQSIFSMLGFK---PKEWIGSSLSEHC------------SKEEM-------------------------------------QKVMDL-IAEEMKKRSYNTTLEMFLIHKD----------------------GREIPVEI---------RSKMLIDN-------------------------------------DKNLIEFQGTTHDIT----------------------ERRQAEEEIRKLSSAV-----------EQSIDGIAMANLE-PRLTY-VNNAFASMHG--…
338	GC_00000009	Core_metagenome	FWG171_EthSRB1	832	12	28	7	0	0.624816	0.648304	0.636343	PF13426.8	PAS domain			COG0784|COG2202|COG2203|COG4191	CheY-like REC (receiver) domain, includes chemotaxis protein CheY and sporulation regulator Spo0F (CheY) (PDB:6QRJ)|PAS domain (PAS) (PDB:2MWG)|GAF domain (GAF)|Signal transduction histidine kinase regulating C4-dicarboxylate transport system (PDB:4GCZ)	K13587	two-component system, cell cycle sensor histidine kinase and response regulator CckA [EC:2.7.13.3]	T|T|T|T	Signal transduction mechanisms|Signal transduction mechanisms|Signal transduction mechanisms|Signal transduction mechanisms	MNDSILKNLFKYLNIAVLKRLSNDSFQLIGTMPVWLKNL-YPDSFDKDKTINLGENSPFLENFLIDAEDFWKPETSDKLW--------SGQW------IEES----PTGEEYFMEATALVQDKTKILLIELSRYSHEEKQSIIQKGRDLGLDYRRLDKLMSTLKESEARFRDLFKNSPDAIFVEDLM---GNVLDVNPAACSLHGIERKNLIGMNVTDLVPL-------------------GERERVSS--NFPVKIKEEWKDKESFSLTADRRSVPVEISGTQIEYLGKPALLLQVRDITKRREMEDELRKHRDRLEELVDERTAKLNAVNLKLREEINERKVAEEALRLSKDKYSILF-------QGSNDIIFIHDLD-NNLLE-VNQKAVDIFG--…
339	GC_00000009	Core_metagenome	Seep_SRB1a_AB_03_Bin_172	4996	12	28	7	0	0.624816	0.648304	0.636343	PF00072.25	Response regulator receiver domain			COG0642|COG0784	Signal transduction histidine kinase (BaeS) (PDB:1JOY)|CheY-like REC (receiver) domain, includes chemotaxis protein CheY and sporulation regulator Spo0F (CheY) (PDB:6QRJ)	K13587	two-component system, cell cycle sensor histidine kinase and response regulator CckA [EC:2.7.13.3]	T|T	Signal transduction mechanisms|Signal transduction mechanisms	----------------------------MEMMTLHLLIV---------------EDNP-------DDAELAVKELERKGF--------NVKW------TR------VDTEEAFRKALAKK---P-DLILLDYS--L------------PSFDC-------------------------------------PAALEV-------YRQLHLEIPIIIVSGTI---------------------GEEVAVEC--MKSGAT--DYVLKDN-----LSRLSPVV------------------------KRALEEIKIYR--------------------------ENKQAEKKMKE------------------------------------------------…
340	GC_00000009	Core_metagenome	Seep_SRB1a_AB_03_Bin_172	5051	12	28	7	0	0.624816	0.648304	0.636343	PF02518.27	Histidine kinase-, DNA gyrase B-, and HSP90-like ATPase			COG0642|COG0745|COG0784|COG2202	Signal transduction histidine kinase (BaeS) (PDB:1JOY)|DNA-binding response regulator, OmpR family, contains REC and winged-helix (wHTH) domain (OmpR) (PDB:1XHF)|CheY-like REC (receiver) domain, includes chemotaxis protein CheY and sporulation regulator Spo0F (CheY) (PDB:6QRJ)|PAS domain (PAS) (PDB:2MWG)			T|T|K|T|T	Signal transduction mechanisms|Signal transduction mechanisms|Transcription|Signal transduction mechanisms|Signal transduction mechanisms	---------------------------------------------------------------------------------------------------------------------------------------------------------------------------------------------------------------------------------------------------------------------------------------------------------------------------------------------------------------------------------------------------------------…
341	GC_00000009	Core_metagenome	Seep_SRB1a_AB_03_Bin_172	2838	12	28	7	0	0.624816	0.648304	0.636343	PF00072.25	Response regulator receiver domain			COG0642|COG0784|COG2202	Signal transduction histidine kinase (BaeS) (PDB:1JOY)|CheY-like REC (receiver) domain, includes chemotaxis protein CheY and sporulation regulator Spo0F (CheY) (PDB:6QRJ)|PAS domain (PAS) (PDB:2MWG)			T|T|T	Signal transduction mechanisms|Signal transduction mechanisms|Signal transduction mechanisms	---------------------------------------------------------------------------------------------------------------------------------------------------------------------------------------------------------------------------------------------------------------------------------------------------------------------------------------------------------------------------------------------------------------…
342	GC_00000009	Core_metagenome	Seep_SRB1a_AB_03_Bin_172	4892	12	28	7	0	0.624816	0.648304	0.636343	PF00072.25	Response regulator receiver domain			COG0642|COG0784|COG2202	Signal transduction histidine kinase (BaeS) (PDB:1JOY)|CheY-like REC (receiver) domain, includes chemotaxis protein CheY and sporulation regulator Spo0F (CheY) (PDB:6QRJ)|PAS domain (PAS) (PDB:2MWG)			T|T|T	Signal transduction mechanisms|Signal transduction mechanisms|Signal transduction mechanisms	---------------------------------------------------------------------------------------------------------------------------------------------------------------------------------------------------------------------------------------------------------------------------------------------------------------------------------------------------------------------------------------------------------------…
343	GC_00000009	Core_metagenome	Seep_SRB1a_AB_03_Bin_172	879	12	28	7	0	0.624816	0.648304	0.636343	PF00072.25	Response regulator receiver domain			COG0642|COG0745|COG0784|COG2202	Signal transduction histidine kinase (BaeS) (PDB:1JOY)|DNA-binding response regulator, OmpR family, contains REC and winged-helix (wHTH) domain (OmpR) (PDB:1XHF)|CheY-like REC (receiver) domain, includes chemotaxis protein CheY and sporulation regulator Spo0F (CheY) (PDB:6QRJ)|PAS domain (PAS) (PDB:2MWG)	K13587	two-component system, cell cycle sensor histidine kinase and response regulator CckA [EC:2.7.13.3]	T|T|K|T|T	Signal transduction mechanisms|Signal transduction mechanisms|Transcription|Signal transduction mechanisms|Signal transduction mechanisms	--------------------------------------------------------MP-------DTILLDIKMPGMDGY--------EVC-------NR------LKDDETTKHIPVIM---I-SAIKTESDDLV------------KGFEI-------------------------------------GADAYL-------AKPIDEYVLIAQVKTAL---------------------RIKKAEDH--LRGQKDLLEEMVQDK-----TFELSKLN------------------------ERLKQEIE-----------------------------EQKRTEEALKESELRYRSLTNDVL---DTSSVGIFILDSD-FHVVW-VNQALERYFG--…
344	GC_00000009	Core_metagenome	Seep_SRB1a_AB_03_Bin_172	2773	12	28	7	0	0.624816	0.648304	0.636343	PF13426.8	PAS domain			COG0784|COG2202|COG4191	CheY-like REC (receiver) domain, includes chemotaxis protein CheY and sporulation regulator Spo0F (CheY) (PDB:6QRJ)|PAS domain (PAS) (PDB:2MWG)|Signal transduction histidine kinase regulating C4-dicarboxylate transport system (PDB:4GCZ)	K13587	two-component system, cell cycle sensor histidine kinase and response regulator CckA [EC:2.7.13.3]	T|T|T	Signal transduction mechanisms|Signal transduction mechanisms|Signal transduction mechanisms	--MKESESKLNSILSSIDDLVFVFDQENRFILTQKPTSEQLYTKPEIFIGKKPSEVMPSHVNKIFSDAFDKIRERQVAEYDYWLKVEGKTKWFSAKHSPRFIDGVFVGSVAVVRNITERK---VAEEELKETTELLQSVMDTATNEAIITTDE-------------------MGIILIWNEGARRLLGYEPEEVVGRESVRIFHTKEYLKSEIMDVNAKMIAT------------------GKPLTEEL----------DYVTKDGRTIPVQEIVNPRFDEN---------------------GKFIGMVGMVRDIT-----------------------ERKQAQEELERLSVAI-----------DQAVESVVITDSE-GTIQY-VNPAFAQITG--…
345	GC_00000009	Core_metagenome	Seep_SRB1a_AB_03_Bin_172	4891	12	28	7	0	0.624816	0.648304	0.636343	PF02518.27	Histidine kinase-, DNA gyrase B-, and HSP90-like ATPase			COG0784|COG2202|COG4191	CheY-like REC (receiver) domain, includes chemotaxis protein CheY and sporulation regulator Spo0F (CheY) (PDB:6QRJ)|PAS domain (PAS) (PDB:2MWG)|Signal transduction histidine kinase regulating C4-dicarboxylate transport system (PDB:4GCZ)	K13587	two-component system, cell cycle sensor histidine kinase and response regulator CckA [EC:2.7.13.3]	T|T|T	Signal transduction mechanisms|Signal transduction mechanisms|Signal transduction mechanisms	----------------------------MKDRKIRLLLV---------------EDDK-------VDQMAFERFVRNENL--------PYDY------TI------AGSLAEAKEILKSI---SFDVIIADYM------------------------------------------------------LGDGTSFEL--------FDLFNDLPVIVTTGTG---------------------NEEVAVEA--MKLGAC--DYLIKDPEDNYLKTLPSTVELALKRKQNEKELQNYHDRLESMVKERTAQLEAEIV--------------------------ERKQAENALKLERNNLRNIF-------EAIEDGIYIVNQQ-HDIQY-VNPVLVKDFGYY…
346	GC_00000009	Core_metagenome	Seep_SRB1a_Meg22_02_Bin_90	2176	12	28	7	0	0.624816	0.648304	0.636343					COG0745|COG0784|COG4191	DNA-binding response regulator, OmpR family, contains REC and winged-helix (wHTH) domain (OmpR) (PDB:1XHF)|CheY-like REC (receiver) domain, includes chemotaxis protein CheY and sporulation regulator Spo0F (CheY) (PDB:6QRJ)|Signal transduction histidine kinase regulating C4-dicarboxylate transport system (PDB:4GCZ)			T|K|T|T	Signal transduction mechanisms|Transcription|Signal transduction mechanisms|Signal transduction mechanisms	----------------------------------------------------------------------------------------------------------------------------------------------------MNFSC------------------------------------------------------------------------------------------------------------------------------------------------------------------------------------------------------------------------------------------------------…
347	GC_00000009	Core_metagenome	Seep_SRB1a_S7142MS3	1487	12	28	7	0	0.624816	0.648304	0.636343	PF02518.27	Histidine kinase-, DNA gyrase B-, and HSP90-like ATPase			COG0784|COG2202|COG4191	CheY-like REC (receiver) domain, includes chemotaxis protein CheY and sporulation regulator Spo0F (CheY) (PDB:6QRJ)|PAS domain (PAS) (PDB:2MWG)|Signal transduction histidine kinase regulating C4-dicarboxylate transport system (PDB:4GCZ)	K13587	two-component system, cell cycle sensor histidine kinase and response regulator CckA [EC:2.7.13.3]	T|T|T	Signal transduction mechanisms|Signal transduction mechanisms|Signal transduction mechanisms	-----------------------MRFRTKLMLIFSLLIVLICSAFLVFSLGFLKNRMI-------ADAEDRRSSLTRHLH--------NEII------DM------VYAGDVLQLTAALRNICK-DVTYIDYIFVIDDDGHLLAHTFDTVFPSELFNANLLSADKTASSRLLLTSKGRVRDFAMRTAGHMQGEIHVGMNEEVFYKQINDSVKMTIIMTIVCLALGLFLVYTISGYLSKPLKNLSLGMKK--IENGDL--EYRLEEKGDYEVLNLLQGYN------------------------RMTESILDSTT--------------------------RLQQAKDNLANVL--------------NSMEDGVYIVNQE-YNIKF-VNSALIKDFGPF…
348	GC_00000009	Core_metagenome	Seep_SRB1a_S7142MS3	1488	12	28	7	0	0.624816	0.648304	0.636343	PF00072.25	Response regulator receiver domain			COG0784|COG2202|COG4191	CheY-like REC (receiver) domain, includes chemotaxis protein CheY and sporulation regulator Spo0F (CheY) (PDB:6QRJ)|PAS domain (PAS) (PDB:2MWG)|Signal transduction histidine kinase regulating C4-dicarboxylate transport system (PDB:4GCZ)	K13587	two-component system, cell cycle sensor histidine kinase and response regulator CckA [EC:2.7.13.3]	T|T|T	Signal transduction mechanisms|Signal transduction mechanisms|Signal transduction mechanisms	-----------------------------------------------------MAEKP-----TYEEQEQRVRELEKE----------VVKY--------------KEMEMALRNSEKKL---T-QAVEGNSI---------------PTFII-------------------------------------DNNHFI-----THWNKACESLTGISAAEIV---------------------GTRKAWSAFYAEERPIMADLIVN---------------------------------------EATEKEIAGYY--------------------------EGRYNKSILTE------------------------------------GAYECEDFFP--…
349	GC_00000009	Core_metagenome	Seep_SRB1a_S7147B_SRB	410	12	28	7	0	0.624816	0.648304	0.636343	PF00072.25	Response regulator receiver domain			COG0784|COG2202|COG4191	CheY-like REC (receiver) domain, includes chemotaxis protein CheY and sporulation regulator Spo0F (CheY) (PDB:6QRJ)|PAS domain (PAS) (PDB:2MWG)|Signal transduction histidine kinase regulating C4-dicarboxylate transport system (PDB:4GCZ)	K13587	two-component system, cell cycle sensor histidine kinase and response regulator CckA [EC:2.7.13.3]	T|T|T	Signal transduction mechanisms|Signal transduction mechanisms|Signal transduction mechanisms	-----------------MSKILAVDDKKDNLIALSALLNALIPGCNVITAQSGAEGLEKAKTESPDTILLDIKMPGMDGY--------EVC-------NR------LKDDKTTKHIPVIM---I-SAIKTESEDLV------------KGLET-------------------------------------GADAYL-------AKPVDEYVLIAQVKTAL---------------------RIKKAEDH--LRRQKDLLESTVQ---------------------------------------ERTAELLRTNE--------------------------QLKHEINNRINTEKQYRMLI-------ETMNDGLFLMDEN-FLITF-ANKKLFEILG--…
350	GC_00000009	Core_metagenome	Seep_SRB1a_S7147B_SRB	820	12	28	7	0	0.624816	0.648304	0.636343	PF00072.25	Response regulator receiver domain			COG0642|COG0784|COG2202	Signal transduction histidine kinase (BaeS) (PDB:1JOY)|CheY-like REC (receiver) domain, includes chemotaxis protein CheY and sporulation regulator Spo0F (CheY) (PDB:6QRJ)|PAS domain (PAS) (PDB:2MWG)			T|T|T	Signal transduction mechanisms|Signal transduction mechanisms|Signal transduction mechanisms	---------------------------------------------------------------------------------------------------------------------------------------------------------------------------------------------------------------------------------------------------------------------------------------------------------------------------------------------------------------------------------------------------------------…
351	GC_00000009	Core_metagenome	Seep_SRB1a_sp_CR9063A	2757	12	28	7	0	0.624816	0.648304	0.636343	PF00072.25	Response regulator receiver domain			COG0642|COG0784|COG2202	Signal transduction histidine kinase (BaeS) (PDB:1JOY)|CheY-like REC (receiver) domain, includes chemotaxis protein CheY and sporulation regulator Spo0F (CheY) (PDB:6QRJ)|PAS domain (PAS) (PDB:2MWG)			T|T|T	Signal transduction mechanisms|Signal transduction mechanisms|Signal transduction mechanisms	------------------------------MMTLHLLIL---------------EDNP-------DDAELAVKELERKGF--------NVKW------TR------VDTEKAFRKALAKK---P-DLILVDYS--L------------PSFDC-------------------------------------PAALEV-------HRQLDLDIPLIIISGTI---------------------GEEVAVEC--MKSGAT--DCVFKDN-----LSRLGPVV------------------------KRALEEMKIYR--------------------------KSKQAEEALWKSESRYKRLYFMVRLMCDNLPDLIWTKDLE-NRFIF-ANKACCEKLL--…
352	GC_00000009	Core_metagenome	Seep_SRB1a_sp_CR9063A	2758	12	28	7	0	0.624816	0.648304	0.636343	PF00072.25	Response regulator receiver domain			COG0642|COG0784|COG2202	Signal transduction histidine kinase (BaeS) (PDB:1JOY)|CheY-like REC (receiver) domain, includes chemotaxis protein CheY and sporulation regulator Spo0F (CheY) (PDB:6QRJ)|PAS domain (PAS) (PDB:2MWG)			T|T|T	Signal transduction mechanisms|Signal transduction mechanisms|Signal transduction mechanisms	#NAME?
353	GC_00000009	Core_metagenome	Seep_SRB1a_sp_CR9063B	1727	12	28	7	0	0.624816	0.648304	0.636343	PF00072.25	Response regulator receiver domain			COG0642|COG0784|COG2202	Signal transduction histidine kinase (BaeS) (PDB:1JOY)|CheY-like REC (receiver) domain, includes chemotaxis protein CheY and sporulation regulator Spo0F (CheY) (PDB:6QRJ)|PAS domain (PAS) (PDB:2MWG)			T|T|T	Signal transduction mechanisms|Signal transduction mechanisms|Signal transduction mechanisms	------------------------------MMTLHLLIL---------------EDNP-------DDAELAVKELERKGF--------NVKW------TR------VDTEKAFRKALAKK---P-DLILVDYS--L------------PSFDC-------------------------------------PAALEV-------HRQLDLDIPLIIISGTI---------------------GEEVAVEC--MKSGAT--DCVFKDN-----LSRLGPVV------------------------KRALEEMKIYR--------------------------KSKQAEEALWKSESRYKRLYFMVRLMCDNLPDLIWTKDLE-NRFIF-ANKACCEKLL--…
354	GC_00000009	Core_metagenome	Seep_SRB1a_sp_CR9063B	1728	12	28	7	0	0.624816	0.648304	0.636343	PF00072.25	Response regulator receiver domain			COG0642|COG0784|COG2202	Signal transduction histidine kinase (BaeS) (PDB:1JOY)|CheY-like REC (receiver) domain, includes chemotaxis protein CheY and sporulation regulator Spo0F (CheY) (PDB:6QRJ)|PAS domain (PAS) (PDB:2MWG)			T|T|T	Signal transduction mechanisms|Signal transduction mechanisms|Signal transduction mechanisms	#NAME?
355	GC_00000009	Core_metagenome	Seep_SRB1a_sp_SM7059A	140	12	28	7	0	0.624816	0.648304	0.636343	PF00072.25	Response regulator receiver domain			COG0642|COG0784	Signal transduction histidine kinase (BaeS) (PDB:1JOY)|CheY-like REC (receiver) domain, includes chemotaxis protein CheY and sporulation regulator Spo0F (CheY) (PDB:6QRJ)	K13587	two-component system, cell cycle sensor histidine kinase and response regulator CckA [EC:2.7.13.3]	T|T	Signal transduction mechanisms|Signal transduction mechanisms	----------------------------MEMMTLHLLIL---------------EDNP-------DDAELSVKELERKGF--------NVKW------TR------VDTEKAFRKALAQK---P-DLILADYS--L------------PSFDC-------------------------------------PAALKI-------HRQLDLDIPLIIVSGTI---------------------GEEVAVEC--MKSGAT--DYVFKDN-----LYRLGPAV------------------------KRALEEIKIYR--------------------------KSKQAEE----------------------------------------------------…
356	GC_00000009	Core_metagenome	Seep_SRB1a_sp_SM7059A	1951	12	28	7	0	0.624816	0.648304	0.636343	PF02518.27	Histidine kinase-, DNA gyrase B-, and HSP90-like ATPase			COG0784|COG2202|COG4191	CheY-like REC (receiver) domain, includes chemotaxis protein CheY and sporulation regulator Spo0F (CheY) (PDB:6QRJ)|PAS domain (PAS) (PDB:2MWG)|Signal transduction histidine kinase regulating C4-dicarboxylate transport system (PDB:4GCZ)	K13587	two-component system, cell cycle sensor histidine kinase and response regulator CckA [EC:2.7.13.3]	T|T|T	Signal transduction mechanisms|Signal transduction mechanisms|Signal transduction mechanisms	-----------------------MRFRTKLMLIFSLLIVLICSAFLVFSLGFLKNRMI-------ADAEDRRSSLTRHLH--------NEII------DM------VYAGDVLQLTAALRNICK-DVTYIDYIFVIDDDGHLLAHSFDTVFPSELFNANLLSADKTASSRLLLTSKGRVRDFAMHTAGHMQGEIHVGMNEEVFYKQINDSVKMTIIMTIVCLALGLFLVYTISGYLSKPLKNLSLGMKK--IENGDL--QYRLEEKGDYEVLNLLQGYN------------------------RMTESILDSTT--------------------------RQQQAKDNLANVL--------------NSMEDCVYIVNQE-YDIKF-VNSALIKDFGPF…
357	GC_00000010	Core_metagenome	B13_G4_sp014237365a	356	8	27	7	0	0.721637	0.694667	0.707896	PF09820.10	Predicted AAA-ATPase									-----------MKKYPIGIQSFEKIRSGNFYYVDKTEFVYNMVKEESGYYFLSRPIRFGKSLFLDTLHQAFAGRKEYFKGLFLENNWNWDEQLPVLHISFGAGIFKDSDSLNWRFNYLLSGFAEEYKVKLKGKNISDRFDELVRKISEKQNQKVVILIDEYDKPILDNIDKPESAIEIREELKNFYSVIKDLDNYLQFVFLTGVSRFSKVSIFSGLNNLKDISLDSRYSAICGYTQNELEYVFKEPLKHADLKAIKEWYNGYNFLGEPVYNPFDVLLYLDTG-EFRNYWFETGTPSFLIKLIQDRKYYVPELEFFSAGDEILDSFEIDNLSLETVLFQTGYVTIKDQFKLDSEYVYMLSYPNLEVKKSLNRYILKSLSQVSISHRTKTQINIRKALAAG…
358	GC_00000010	Core_metagenome	B13_G4_sp014237365a	1709	8	27	7	0	0.721637	0.694667	0.707896	PF09820.10	Predicted AAA-ATPase									-----------MKKFPIGIQTYKKIINSNYYYVDKTSFIKKLYD-KGEYYFLSRPRRFGKSLFLSTLKAAFSGEKELFQGYFLEHNWDWDIKRPVIHISFGAGVSRSVEDIRITFDEILYDHARKNSIEFVKKSLKGKFAELISSLYEKYGQQVVVLIDEYDKSILDNIHETETAILIREELKNIYSVIKDSDPYLKFVFITGVSKFSKVSLFSGLNNLEDISLAKEYSAICGYTQEELETVFADRLKGINLDEVRKWYNGYNWLGEEVYNPFNILLYLNSK-EFRNYWFETATPTFLIKLLEEKKYFIPNIENIKASESIIGSFDIDRLEIETLLFQTGYLTIKDVKKIVTITQYRLGYPNLEVKQSLTDYILYYLTSNTME-KENNKFAIFEALTAN…
359	GC_00000010	Core_metagenome	B13_G4_sp014237365a	257	8	27	7	0	0.721637	0.694667	0.707896	PF09820.10	Predicted AAA-ATPase									-----------MKKLPIGISTFKDIIEEGYLYVDKTLFVKRLAN-KGRYYFLSRPRRFGKSLFLDTLKSAFEGRKELFNGLFLQNNWNWEEKYPVLKISFGAGVLRNQKELDETFEGMILRLKDKFNLELSDISYKENFREIIEKLYQKFNQKIVILVDEYDKPILDNITDPDTAALMRDNLKNFYSVIKDSDAFIKFVFITGVSKFSKVSLFSGLNNLEDITLNKNYSIICGYTQDDLEREFKDRLKNADLNEIRNWYNGYNWLGEPVYNPFDILLFFSNHCEFRNYWFETGSPSFLIKLFKENNYFIPDLEKVEVTESLLGSFDVDFIELETLLFQTGYLTIKRQKRVGPRLKYELKYPNIEVQYSLNDYIIDYLTLDPVG-KSKHQDALYYALEAG…
360	GC_00000010	Core_metagenome	B13_G4_sp014237365a	3198	8	27	7	0	0.721637	0.694667	0.707896	PF08011.12	PD-(D/E)XK nuclease superfamily									---------------------------------------------------------------------------------------------------------------------------------------------------------------------------------------------------------------------------------------------------------------------------------------------------------------------------------------------------------------------------------------------------------------…
361	GC_00000010	Core_metagenome	B13_G4_sp014237365a	696	8	27	7	0	0.721637	0.694667	0.707896	PF08011.12	PD-(D/E)XK nuclease superfamily									-------------------------------MIEKKSF-------------------------------------------------------------------------------------------------------------------------------------------------------------------------------------------------------------------------------------------------------------------------------------------------------------------------------------------------------------------------…
362	GC_00000010	Core_metagenome	B13_G4_sp014237365a	697	8	27	7	0	0.721637	0.694667	0.707896	PF09820.10	Predicted AAA-ATPase									-----------------------------------------------------------------------------------------------------------------------------------------------------------------------------------------------------------MSKFSKVSLFSGLNNLKDITLEKRYATLCGYTEDEIKQVFADHLNGVDFTQLRRWYNGYNFLGENVYNPYDVLLYLDNR-VFKNYWFETGSPSFLLKLIQTRQYLVPELEKIEASEELLGSFDVDRITLETLLFQTGYLTIERVEDLGGEIFYTLCYPNREVKTSLASCILNYLTDAPAA-NAKNQKAVYYALKKP…
363	GC_00000010	Core_metagenome	B13_G4_sp014237365a	698	8	27	7	0	0.721637	0.694667	0.707896	PF09820.10	Predicted AAA-ATPase									MKRIYSKGNRPVKRLPIGIQTFSKMRESNYCYVDKTPLIHELINGAGEYYFLSRPRRFGKSLLVSTLQAVFSAQKDLFRGLYLGKNWDWSIEYPVIDISFGGGVFESREILDKTIHSILNGNALSNGIELTEDAVHLKFKELIQQLGSKYNQRVVIL--------------------------------------------------------------------------------------------------------------------------------------------------------------------------------------------------------------------------------------------------…
364	GC_00000010	Core_metagenome	B13_G4_sp014237365b	356	8	27	7	0	0.721637	0.694667	0.707896	PF09820.10	Predicted AAA-ATPase									-----------MKKYPIGIQSFEKIRSGNFYYVDKTEFVYNMVKEESGYYFLSRPIRFGKSLFLDTLHQAFAGRKEYFKGLFLENNWNWDEQLPVLHISFGAGIFKDSDSLNWRFNYLLSGFAEEYKVKLKGKNISDRFDELVRKISEKQNQKVVILIDEYDKPILDNIDKPESAIEIREELKNFYSVIKDLDNYLQFVFLTGVSRFSKVSIFSGLNNLKDISLDSRYSAICGYTQNELEYVFKEPLKHADLKAIKEWYNGYNFLGEPVYNPFDVLLYLDTG-EFRNYWFETGTPSFLIKLIQDRKYYVPELEFFSAGDEILDSFEIDNLSLETVLFQTGYVTIKDQFKLDSEYVYMLSYPNLEVKKSLNRYILKSLSQVSISHRTKTQINIRKALAAG…
365	GC_00000010	Core_metagenome	B13_G4_sp014237365b	1709	8	27	7	0	0.721637	0.694667	0.707896	PF09820.10	Predicted AAA-ATPase									-----------MKKFPIGIQTYKKIINSNYYYVDKTSFIKKLYD-KGEYYFLSRPRRFGKSLFLSTLKAAFSGEKELFQGYFLEHNWDWDIKRPVIHISFGAGVSRSVEDIRITFDEILYDHARKNSIEFVKKSLKGKFAELISSLYEKYGQQVVVLIDEYDKSILDNIHETETAILIREELKNIYSVIKDSDPYLKFVFITGVSKFSKVSLFSGLNNLEDISLAKEYSAICGYTQEELETVFADRLKGINLDEVRKWYNGYNWLGEEVYNPFNILLYLNSK-EFRNYWFETATPTFLIKLLEEKKYFIPNIENIKASESIIGSFDIDRLEIETLLFQTGYLTIKDVKKIVTITQYRLGYPNLEVKQSLTDYILYYLTSNTME-KENNKFAIFEALTAN…
366	GC_00000010	Core_metagenome	B13_G4_sp014237365b	257	8	27	7	0	0.721637	0.694667	0.707896	PF09820.10	Predicted AAA-ATPase									-----------MKKLPIGISTFKDIIEEGYLYVDKTLFVKRLAN-KGRYYFLSRPRRFGKSLFLDTLKSAFEGRKELFNGLFLQNNWNWEEKYPVLKISFGAGVLRNQKELDETFEGMILRLKDKFNLELSDISYKENFREIIEKLYQKFNQKIVILVDEYDKPILDNITDPDTAALMRDNLKNFYSVIKDSDAFIKFVFITGVSKFSKVSLFSGLNNLEDITLNKNYSIICGYTQDDLEREFKDRLKNADLNEIRNWYNGYNWLGEPVYNPFDILLFFSNHCEFRNYWFETGSPSFLIKLFKENNYFIPDLEKVEVTESLLGSFDVDFIELETLLFQTGYLTIKRQKRVGPRLKYELKYPNIEVQYSLNDYIIDYLTLDPVG-KSKHQDALYYALEAG…
367	GC_00000010	Core_metagenome	B13_G4_sp014237365b	3198	8	27	7	0	0.721637	0.694667	0.707896	PF08011.12	PD-(D/E)XK nuclease superfamily									---------------------------------------------------------------------------------------------------------------------------------------------------------------------------------------------------------------------------------------------------------------------------------------------------------------------------------------------------------------------------------------------------------------…
368	GC_00000010	Core_metagenome	B13_G4_sp014237365b	696	8	27	7	0	0.721637	0.694667	0.707896	PF08011.12	PD-(D/E)XK nuclease superfamily									-------------------------------MIEKKSF-------------------------------------------------------------------------------------------------------------------------------------------------------------------------------------------------------------------------------------------------------------------------------------------------------------------------------------------------------------------------…
369	GC_00000010	Core_metagenome	B13_G4_sp014237365b	697	8	27	7	0	0.721637	0.694667	0.707896	PF09820.10	Predicted AAA-ATPase									-----------------------------------------------------------------------------------------------------------------------------------------------------------------------------------------------------------MSKFSKVSLFSGLNNLKDITLEKRYATLCGYTEDEIKQVFADHLNGVDFTQLRRWYNGYNFLGENVYNPYDVLLYLDNR-VFKNYWFETGSPSFLLKLIQTRQYLVPELEKIEASEELLGSFDVDRITLETLLFQTGYLTIERVEDLGGEIFYTLCYPNREVKTSLASCILNYLTDAPAA-NAKNQKAVYYALKKP…
370	GC_00000010	Core_metagenome	B13_G4_sp014237365b	698	8	27	7	0	0.721637	0.694667	0.707896	PF09820.10	Predicted AAA-ATPase									MKRIYSKGNRPVKRLPIGIQTFSKMRESNYCYVDKTPLIHELINGAGEYYFLSRPRRFGKSLLVSTLQAVFSAQKDLFRGLYLGKNWDWSIEYPVIDISFGGGVFESREILDKTIHSILNGNALSNGIELTEDAVHLKFKELIQQLGSKYNQRVVIL--------------------------------------------------------------------------------------------------------------------------------------------------------------------------------------------------------------------------------------------------…
371	GC_00000010	Core_metagenome	FWG171_EthSRB1	794	8	27	7	0	0.721637	0.694667	0.707896	PF09820.10	Predicted AAA-ATPase									-----------MKKYPIGIQSFEVIRSDDYYYVDKTEFVKKLFE-SGKYYFFSRPRRFGKSLFLDTLHQAFAGRKEYFKGLFLENNWNWDEQLPVLHISFGAGIFKDTDSLNSRFNYLLSGFAEEYKVKLKGKNISDRFDELVRKISEKQNQKVVILIDEYDKPILDNIDKLETAIEIREGLKNFYSVIKDLDSYLKFVFITGVSRFSKVSIFSGLNNLKDISLDSRYSAICGYTQNELECVFKEPLKRVDLNAIKKWYNGYNFLGEPVYNPFDVLLYLDTG-EFRNYWFETGTPSFLIKLIQDRKYYVPELESFNAGDEILDSFEIDNLSLETVLFQTGYVTIKNKFKLDSEYVYTLSYPNLEVKKSLNRYILKSLSQVSISHRTKTQINIRKALAAG…
372	GC_00000010	Core_metagenome	FWG171_EthSRB1	795	8	27	7	0	0.721637	0.694667	0.707896	PF09820.10	Predicted AAA-ATPase									-----------MKKYPIGIQSFEKIRSGNFYYVDKTEFVYNLVEEESGYYFLSRPRRFGKSLFLDTLHQAFAGRKEYFKGLFLENNWNWDEQLPVLHISFGAGIFKDTDSLNLRFNYLLSRFAEEYKVKLKGKNISDRFDELVRKISEKQNQKVVILIDEYDKPILDNIDKLETAIEIREELKNFYSVVKDLDSYLEFVFITGVSRFSKVSIFSGLNNLEDISLGRRYSAICGYTQNELECVFKEPLKCADLNAIKKWYNGYNFLGEPVYNPFDVLLYLKSG-EFRNYWFETGTPSFLIKLLKENQYYIPLLELFEAGEGLLGSFEIEHLEPETLLFQTGCLTIKEEISLGSRKSYLLGFPNLEVRMSFTDVILNHYSCPPAK-KEKRLTAVYRALFEA…
373	GC_00000010	Core_metagenome	FWG171_EthSRB1	516	8	27	7	0	0.721637	0.694667	0.707896	PF09820.10	Predicted AAA-ATPase									-----------MKRLPIGIQTFGKIRESDYCYVDKTNLIYQLAHSAGEYYFLSRPRRFGKSLLVSTLKAVFSAQKELFRGLYLEKNWDWDIEYPVIDISFGGGVFESREILDKTIHSILNGHALNNSIELTEDAIHLKFKELIQQLKSKYNQRVVILVDEYDKPILDNINKPDIATEIREGLKNFYSVIKDSDACIKFAFLTGVSKFSKVSLFSGLNNLKDITLEKRYATLCGYTEDEIKQVFADYLDGVDFTHLKRWYNGYNFLGENVYNPYDVLLYLDSR-VFKNYWFETGSPSFLVKLIQTRQYLVPELEKVEASEELLGSFDVDRITLETLLFQTGYLTIERVENLGDEIFYTLCYPNREVKTSLASCILNYLTDAPAA-NAKNQKAVYYALKKA…
374	GC_00000010	Core_metagenome	FWG171_EthSRB1	2	8	27	7	0	0.721637	0.694667	0.707896	PF09820.10	Predicted AAA-ATPase									-----------MKKLPIGIQTFKNIINENYYYVDKTFFIQDLVD-KGKYYFLSRPRRFGKSLFLSTLKAAFSGEKTLFQGCYLEHNRDWDMKWPVIHISFGAGVSRSVEEIRITFDEILYDHARENSIDFVKKSLKGKFAELISSLYEKYGKQVVVLIDEYDKPILDNIHETATAVLIREELKNIYSVIKDADPYIKFVFITGVSKFSKVSLFSGLNNLEDITLAKEYSAICGYTQEELETVFADRLQGINLNEVRKWYNGYNWLGEEVYNPFNVLLYLKNR-EFRNYWFETATPTFLIKLLEEKKYFIPDIENIKVSENIIGSFDIDRLEIETLLFQTGYLTIKDVKKIVTITQYRLGYPNLEVKQSLTDYILYYLTSNTME-KENNKFAIFEALTAN…
375	GC_00000010	Core_metagenome	FWG171_EthSRB1	534	8	27	7	0	0.721637	0.694667	0.707896	PF09820.10	Predicted AAA-ATPase									MKTHKLRENRPVKRLPIGIQTFSKIREGGYCYVDKTNLIYQLAHSSGEYYFLSRPRSFGKFLLVSTLKAAFSGQKELFMGLYLEKNWDWDIEYPVIDISFGGGVFENREILDKTIHSILKRHALSNSIELTE----DKFKELIQQLNSKYNQRVVILVDEYDKPILDNIEKSDIAIEIREGLKNFYSVIKDSDAYTKFAFLTGVSKFIKVSLFSGLNNLKNITLEKRY---------------------------------------------------------------------------------------------------------------------------------------------------------------------------…
376	GC_00000010	Core_metagenome	Seep_SRB1a_AB_03_Bin_172	3841	8	27	7	0	0.721637	0.694667	0.707896	PF09820.10	Predicted AAA-ATPase									-----------MKKLPIGIQTYKKIINSNYYYVDKTSFIKKLHD-EGEYYFLSRPRRFGKSLFLSTLKAAFSGEKKLFQGYFLEHNWDWDIKRPVIHISFGAGVSRSVEEIRITFDEILYDHARKNSIRFVKKSLKGKFAELISSLYEKYGRQVVVLIDEYDKPILDNIHETDTAVLIREELKNIYSVIKDADPYLKFVFITGVSKFSKVSLFSGLNNLEDISLAKEYSAICGYTQKELETVFADRLKGINLNEVRKWYNGYNWLGEEVYNPFNILFYLRNM-EFRNYWFETATPTFLIKLLEEKKYFIPDIENVKASESIMGSFDIDRLEIETLLFQTGYLTIKEVKKIVTITQYRLGYPNLEVKQSLTDYILYYLTSNTIE-KENNRFAIFEALTAN…
377	GC_00000010	Core_metagenome	Seep_SRB1a_S7142MS3	2288	8	27	7	0	0.721637	0.694667	0.707896	PF09820.10	Predicted AAA-ATPase									-----------MKKYPIGIQSFEKIRSGNFYYVDKTEFVYNLVKEESGYYFLSRPRRFGKSLFLDTLHQAFAGRKEYFKGLFLENNWNWDEQLPVLHISFGAGIFKDTDSLNSRFNYLLSRFAEEYKVKLKEKNISDRFDELVRKISEKHNQKVVILIDEYDKPILDNIDKPELAIEIREGLKNFYSVIKDLDSYLKFVFITGVSRFSRVSIFSGLNNLEDISLGCRYSAICGYTQNELEYVFKEPLKRVDLNAIKDWYNGYNFLGEPVYNPFDVLLYLKSG-KFRNYWFETGTPSFLIKLLKENQYYIPSLELFEAGEGLLGSFEIEHLEPETLLFQTGYLTIKEEISLGSRTSYLLGFPNLEVRMSFTDVILNHYSCPPAK-KEKRLRAVYRALLEA…
378	GC_00000010	Core_metagenome	Seep_SRB1a_S7142MS3	997	8	27	7	0	0.721637	0.694667	0.707896	PF09820.10	Predicted AAA-ATPase									-----------MKKLPIGIQTFKNIINENYYYVDKTFFIQDLVD-KGKYYFLSRPRRFGKSLFLSTLKAAFSGEKALFQGRYLEHNWDWDLKWPVIHISFGAGVSRSVEDIRITFDEILYDHARENSIDFVKKSLKGKFAELISSLYEKYGRHVVVLIDEYDKPILDNIHETETAVLIREELKNIYSVIKDADPYIKFVFITGVSKFSKVSLFSGLNNLEDITLAKEYSAICGYTQQELETVFAERLQGVNLNEVRKWYNGYNWLGEEVYNPFNVLLYLKNR-EFRNYWFETATPTFLIKLLEEKKYFIPGIENIKASESIIGSFDIDRLEIETLLFQTGYLTIKDIKKIVTITQYRLGYPNLEVKQSLTDYILYYLTSNTME-KENNKFAIFEALTAN…
379	GC_00000010	Core_metagenome	Seep_SRB1a_S7147A_SRB	1524	8	27	7	0	0.721637	0.694667	0.707896	PF09820.10	Predicted AAA-ATPase									-----------MKKYPIGIQSFEKIRSSNFYYVDKTEFVYNLIKEESGYFFLSRPRRFGKSLFLDTLHQAFAGRKEYFKGLFLENNWNWDEQLPVLHISFGAGIFKDSDSLNLRFNYLLSRFAEEYKVKLKEKNISDRFDELVRKISEKQNQKVVILIDEYDKPILDNMDKPELAIEIREELKNFYSVIKDLDNYLQFVFLTGVSRFSKVSIFSGLNNLEDISLNTRYSAICGYTQNELECVFKEPLKRVDLNAIKEWYNGYNFLGEPVYNPFDVLLYLDTG-EFRNYWFETGTPSFLIKLLKENQYYIPSLELFEAGEGLLGSFEIEHLEPETLLFQTGYLTIKEEISLGSRTSYLLGFPNLEVRMSFTDVILNHYSCPPAK-KEKRLTAVYRALLEA…
380	GC_00000010	Core_metagenome	Seep_SRB1a_sp_CR9063B	2045	8	27	7	0	0.721637	0.694667	0.707896	PF09820.10	Predicted AAA-ATPase									-----------MKKLPIGIQTFKNIINENYYYVDKTFFIQDLVD-KGKYYFLSRPRRFGKSLFLSTLKAAFSGEKALFQGRYLEHNWDWDLKWPVIHISFGAGVSRSVEDIRITFDEILYDHARENSIDFVKKSLKGKFAELISSLYEKYGRQVVVLIDEYDKPILDNIHETETAVLIREELKNIYSVIKDADPYIKFVFITGVSKFSKVSLFSGLNNLEDITLAKEYSAICGYTQQELETVFAERLQGVNLNEVRKWYNGYNWLGEEVYNPFNILL--------------------------------------------------------------------------------------------------------------------------…
381	GC_00000010	Core_metagenome	Seep_SRB1a_sp_CR9063B	2044	8	27	7	0	0.721637	0.694667	0.707896	PF08011.12	PD-(D/E)XK nuclease superfamily									---------------------------------------------------------------------------------------------------------------------------------------------------------------------------------------------------------------------------------------------------------------------------------------------------------MIKLLEEKKYFIPGIENIKASESIIGSFDIDRLEIETLLFQTGYLTIKDVKKIVTITQYHLGYPNLEVKQSLTDYILYYLTSNTME-KENNKFAIFEALTAN…
382	GC_00000010	Core_metagenome	Seep_SRB1a_sp_SM7059A	1920	8	27	7	0	0.721637	0.694667	0.707896	PF09820.10	Predicted AAA-ATPase									-----------MKKYPIGIQSFEKIRSGNFYYVDKTEFVYNLVKEESGYYFLSRPRRFGKSLFLDTLHQAFAGRKEYFKGLFLENNWNWDEQLPVLHISFGAGIFKDTDSLNSRFNYLLSRFAEEYKVKLKEKNISDRFDELVRKISEKHNQKVVILIDEYDKPILDNIDKPELAIEIREGLKNFYSVIKDLDSYLKFVFITGVSRFSRVSIFSGLNNLEDISLGCRYSAICGYTQNELEYVFKEPLKRVDLNAIKDWYNGYNFLGEPVYNPFDVLLYLKSG-KFRNYWFETGTPSFLIKLLKENQYYIPSLELFEAGEGLLGSFEIEHLEPETLLFQTGYLTIKEEISLGSRTSYLLGFPNLEVRMSFTDVILNHYSCPPAK-KEKRLRAVYRALLEA…
383	GC_00000010	Core_metagenome	Seep_SRB1a_sp_SM7059A	2317	8	27	7	0	0.721637	0.694667	0.707896	PF09820.10	Predicted AAA-ATPase									-----------MKKLPIGIQTFKNIINENYYYVDKTFFIQDLVD-KGKYYFLSRPRRFGKSLFLSTLKAAFSGEKALFQGRYLEHNWDWDLKWPVIHISFGAGVSRSVEDIRITFDEILYDHARENSIDFVKKSLKGKFAELISSLYEKYGQHVVVLIDEYDKPILDNIHETETAVLIREELKNIYSVIKDADPYIKFVFITGVSKFSKVSLFSGLNNLEDITLAKEYSAICGYTQQELETVFAERLQGVNLNEVRKWYNGYNWLGEEVYNPFNVLLYLKNR-EFRNYWFETATPTFLIKLLEEKKYFIPGIENIKASESIIGSFDIDRLEIETLLFQTGYLTIKDIKKIVTITQYRLGYPNLEVKQSLTDYILYYLTSNTME-KENNKFAIFEALTAN…
384	GC_00000011	Core_metagenome	B13_G4_sp013792055	2902	13	26	3	0	0.8723	0.985515	0.925458	PF00543.23	Nitrogen regulatory protein P-II			COG0347	Nitrogen regulatory protein PII (GlnK) (PDB:2GW8) (PUBMED:24610711)	K04751	nitrogen regulatory protein P-II 1	T|E	Signal transduction mechanisms|Amino acid transport and metabolism	#NAME?
385	GC_00000011	Core_metagenome	B13_G4_sp013792055	1086	13	26	3	0	0.8723	0.985515	0.925458	PF00543.23	Nitrogen regulatory protein P-II			COG0347	Nitrogen regulatory protein PII (GlnK) (PDB:2GW8) (PUBMED:24610711)	K04751	nitrogen regulatory protein P-II 1	T|E	Signal transduction mechanisms|Amino acid transport and metabolism	MSLKKIEAIIKPFKLDDVKEALNEIGIQGMTISEVKGYGRQKGHKEIYRGAEYVVDFIPKIKIEIVVDSELADHVVETIAQASNTGKIGDGKIFMLSVEEAVRVRTGERGKDAI
386	GC_00000011	Core_metagenome	B13_G4_sp013792055	2898	13	26	3	0	0.8723	0.985515	0.925458	PF00543.23	Nitrogen regulatory protein P-II			COG0347	Nitrogen regulatory protein PII (GlnK) (PDB:2GW8) (PUBMED:24610711)	K04751	nitrogen regulatory protein P-II 1	T|E	Signal transduction mechanisms|Amino acid transport and metabolism	#NAME?
387	GC_00000011	Core_metagenome	B13_G4_sp014237365a	241	13	26	3	0	0.8723	0.985515	0.925458	PF00543.23	Nitrogen regulatory protein P-II			COG0347	Nitrogen regulatory protein PII (GlnK) (PDB:2GW8) (PUBMED:24610711)	K04751	nitrogen regulatory protein P-II 1	T|E	Signal transduction mechanisms|Amino acid transport and metabolism	#NAME?
388	GC_00000011	Core_metagenome	B13_G4_sp014237365a	499	13	26	3	0	0.8723	0.985515	0.925458	PF00543.23	Nitrogen regulatory protein P-II			COG0347	Nitrogen regulatory protein PII (GlnK) (PDB:2GW8) (PUBMED:24610711)	K04751	nitrogen regulatory protein P-II 1	T|E	Signal transduction mechanisms|Amino acid transport and metabolism	MSLKKIEAIIKPFKLDDVKEALNEAGIQGMTISEVKGYGRQKGHKEIYRGAEYVVDFIPKIRIEIVVDSELADQVVETIIQASNTGKIGDGKIFVLPVEEAVRVRTGERGKDAI
389	GC_00000011	Core_metagenome	B13_G4_sp014237365b	241	13	26	3	0	0.8723	0.985515	0.925458	PF00543.23	Nitrogen regulatory protein P-II			COG0347	Nitrogen regulatory protein PII (GlnK) (PDB:2GW8) (PUBMED:24610711)	K04751	nitrogen regulatory protein P-II 1	T|E	Signal transduction mechanisms|Amino acid transport and metabolism	#NAME?
390	GC_00000011	Core_metagenome	B13_G4_sp014237365b	499	13	26	3	0	0.8723	0.985515	0.925458	PF00543.23	Nitrogen regulatory protein P-II			COG0347	Nitrogen regulatory protein PII (GlnK) (PDB:2GW8) (PUBMED:24610711)	K04751	nitrogen regulatory protein P-II 1	T|E	Signal transduction mechanisms|Amino acid transport and metabolism	MSLKKIEAIIKPFKLDDVKEALNEAGIQGMTISEVKGYGRQKGHKEIYRGAEYVVDFIPKIRIEIVVDSELADQVVETIIQASNTGKIGDGKIFVLPVEEAVRVRTGERGKDAI
391	GC_00000011	Core_metagenome	FWG171_EthSRB1	2196	13	26	3	0	0.8723	0.985515	0.925458	PF00543.23	Nitrogen regulatory protein P-II			COG0347	Nitrogen regulatory protein PII (GlnK) (PDB:2GW8) (PUBMED:24610711)	K04751	nitrogen regulatory protein P-II 1	T|E	Signal transduction mechanisms|Amino acid transport and metabolism	MSLKKIEAIIKPFKLDDVKEALNEIGVQGMTTSEVKGYGRQKGHKEIYRGAEYVVDFIPKLKLEIVVGSELTDQVVETIIQASNTGKIGDGKIFVIPVEEAVRVRTGERGKDAI
392	GC_00000011	Core_metagenome	FWG172_EthSRB1	2396	13	26	3	0	0.8723	0.985515	0.925458	PF00543.23	Nitrogen regulatory protein P-II			COG0347	Nitrogen regulatory protein PII (GlnK) (PDB:2GW8) (PUBMED:24610711)	K04751	nitrogen regulatory protein P-II 1	T|E	Signal transduction mechanisms|Amino acid transport and metabolism	#NAME?
393	GC_00000011	Core_metagenome	FWG172_EthSRB1	1861	13	26	3	0	0.8723	0.985515	0.925458	PF00543.23	Nitrogen regulatory protein P-II			COG0347	Nitrogen regulatory protein PII (GlnK) (PDB:2GW8) (PUBMED:24610711)	K04751	nitrogen regulatory protein P-II 1	T|E	Signal transduction mechanisms|Amino acid transport and metabolism	MSLKKIEAIIKPFKLDEVKEALNEIGIQGMTISEVKGYGRQKGHKEIYRGAEYVVDFIPKIRIEIVANSELADQVVETIIQASNTGKIGDGKIFVLPVEEAVRVRTGEKGKDAI
394	GC_00000011	Core_metagenome	Seep_SRB1a_AB_03_Bin_172	1989	13	26	3	0	0.8723	0.985515	0.925458	PF00543.23	Nitrogen regulatory protein P-II			COG0347	Nitrogen regulatory protein PII (GlnK) (PDB:2GW8) (PUBMED:24610711)	K04751	nitrogen regulatory protein P-II 1	T|E	Signal transduction mechanisms|Amino acid transport and metabolism	MSLKKIEAIIKPFKLDDVKEALNEIGVQGMTTSEVKGYGRQKGHKEIYRGAEYVVDFIPKIRIEIVVDSGLADQVVETIIQASNTGKIGDGKIFVLPVEEAVRVRTGERGKDAI
395	GC_00000011	Core_metagenome	Seep_SRB1a_Meg22_02_Bin_90	3338	13	26	3	0	0.8723	0.985515	0.925458	PF00543.23	Nitrogen regulatory protein P-II			COG0347	Nitrogen regulatory protein PII (GlnK) (PDB:2GW8) (PUBMED:24610711)	K04751	nitrogen regulatory protein P-II 1	T|E	Signal transduction mechanisms|Amino acid transport and metabolism	#NAME?
396	GC_00000011	Core_metagenome	Seep_SRB1a_Meg22_02_Bin_90	814	13	26	3	0	0.8723	0.985515	0.925458	PF00543.23	Nitrogen regulatory protein P-II			COG0347	Nitrogen regulatory protein PII (GlnK) (PDB:2GW8) (PUBMED:24610711)	K04751	nitrogen regulatory protein P-II 1	T|E	Signal transduction mechanisms|Amino acid transport and metabolism	#NAME?
397	GC_00000011	Core_metagenome	Seep_SRB1a_S7142MS3	1397	13	26	3	0	0.8723	0.985515	0.925458	PF00543.23	Nitrogen regulatory protein P-II			COG0347	Nitrogen regulatory protein PII (GlnK) (PDB:2GW8) (PUBMED:24610711)	K04751	nitrogen regulatory protein P-II 1	T|E	Signal transduction mechanisms|Amino acid transport and metabolism	MSLKKIEAIIKPFKLDDVKEALNEIGIQGMTTSEVKGYGRQKGHKEIYRGAEYVVDFIPKIRIEIVVDSELADQVVETIIQASNTGKIGDGKIFVFPVEEAIRVRTGERGKDAI
398	GC_00000011	Core_metagenome	Seep_SRB1a_S7147A_SRB	403	13	26	3	0	0.8723	0.985515	0.925458	PF00543.23	Nitrogen regulatory protein P-II			COG0347	Nitrogen regulatory protein PII (GlnK) (PDB:2GW8) (PUBMED:24610711)	K04751	nitrogen regulatory protein P-II 1	T|E	Signal transduction mechanisms|Amino acid transport and metabolism	#NAME?
399	GC_00000011	Core_metagenome	Seep_SRB1a_S7147A_SRB	682	13	26	3	0	0.8723	0.985515	0.925458	PF00543.23	Nitrogen regulatory protein P-II			COG0347	Nitrogen regulatory protein PII (GlnK) (PDB:2GW8) (PUBMED:24610711)	K04751	nitrogen regulatory protein P-II 1	T|E	Signal transduction mechanisms|Amino acid transport and metabolism	MSLKKIEAIIKPFKLDDVKEALNEIGIQGMTTSEVKGYGRQKGHKEIYRGAEYVVDFIPKIRIEIVVDSELADQVVETIIQASNTGKIGDGKIFVFPVEEAIRVRTGERGKDAI
400	GC_00000011	Core_metagenome	Seep_SRB1a_S7147B_SRB	886	13	26	3	0	0.8723	0.985515	0.925458	PF00543.23	Nitrogen regulatory protein P-II			COG0347	Nitrogen regulatory protein PII (GlnK) (PDB:2GW8) (PUBMED:24610711)	K04751	nitrogen regulatory protein P-II 1	T|E	Signal transduction mechanisms|Amino acid transport and metabolism	#NAME?
401	GC_00000011	Core_metagenome	Seep_SRB1a_S7147B_SRB	732	13	26	3	0	0.8723	0.985515	0.925458	PF00543.23	Nitrogen regulatory protein P-II			COG0347	Nitrogen regulatory protein PII (GlnK) (PDB:2GW8) (PUBMED:24610711)	K04751	nitrogen regulatory protein P-II 1	T|E	Signal transduction mechanisms|Amino acid transport and metabolism	MSLKKIEAIIKPFKLDDVKEALNEIGIQGMTTSEVKGYGRQKGHKEIYRGAEYVVDFIPKIRIEIVVDSELADQVVETIIQASNTGKIGDGKIFVFPVEEAIRVRTGERGNDAI
402	GC_00000011	Core_metagenome	Seep_SRB1a_sp_CR9063A	2681	13	26	3	0	0.8723	0.985515	0.925458	PF00543.23	Nitrogen regulatory protein P-II			COG0347	Nitrogen regulatory protein PII (GlnK) (PDB:2GW8) (PUBMED:24610711)	K04751	nitrogen regulatory protein P-II 1	T|E	Signal transduction mechanisms|Amino acid transport and metabolism	#NAME?
403	GC_00000011	Core_metagenome	Seep_SRB1a_sp_CR9063A	1737	13	26	3	0	0.8723	0.985515	0.925458	PF00543.23	Nitrogen regulatory protein P-II			COG0347	Nitrogen regulatory protein PII (GlnK) (PDB:2GW8) (PUBMED:24610711)	K04751	nitrogen regulatory protein P-II 1	T|E	Signal transduction mechanisms|Amino acid transport and metabolism	MSLKKIEAIIKPFKLDDVKEALNEIGIQGMTTSEVKGYGRQKGHKEIYRGAEYVVDFIPKIRVEIVVDSELAEQVVETIIQASNTGKIGDGKIFVFPVEEAVRVRTGERGKDAI
404	GC_00000011	Core_metagenome	Seep_SRB1a_sp_CR9063A	476	13	26	3	0	0.8723	0.985515	0.925458	PF00543.23	Nitrogen regulatory protein P-II			COG0347	Nitrogen regulatory protein PII (GlnK) (PDB:2GW8) (PUBMED:24610711)	K04751	nitrogen regulatory protein P-II 1	T|E	Signal transduction mechanisms|Amino acid transport and metabolism	#NAME?
405	GC_00000011	Core_metagenome	Seep_SRB1a_sp_CR9063B	2075	13	26	3	0	0.8723	0.985515	0.925458	PF00543.23	Nitrogen regulatory protein P-II			COG0347	Nitrogen regulatory protein PII (GlnK) (PDB:2GW8) (PUBMED:24610711)	K04751	nitrogen regulatory protein P-II 1	T|E	Signal transduction mechanisms|Amino acid transport and metabolism	#NAME?
406	GC_00000011	Core_metagenome	Seep_SRB1a_sp_CR9063B	514	13	26	3	0	0.8723	0.985515	0.925458	PF00543.23	Nitrogen regulatory protein P-II			COG0347	Nitrogen regulatory protein PII (GlnK) (PDB:2GW8) (PUBMED:24610711)	K04751	nitrogen regulatory protein P-II 1	T|E	Signal transduction mechanisms|Amino acid transport and metabolism	MSLKKIEAIIKPFKLDDVKEALNEIGIQGMTTSEVKGYGRQKGHKEIYRGAEYVVDFIPKIRVEIVVDSELAEQVVETIIQASNTGKIGDGKIFVFPVEEAVRVRTGERGKDAI
407	GC_00000011	Core_metagenome	Seep_SRB1a_sp_CR9063B	2266	13	26	3	0	0.8723	0.985515	0.925458	PF00543.23	Nitrogen regulatory protein P-II			COG0347	Nitrogen regulatory protein PII (GlnK) (PDB:2GW8) (PUBMED:24610711)	K04751	nitrogen regulatory protein P-II 1	T|E	Signal transduction mechanisms|Amino acid transport and metabolism	#NAME?
408	GC_00000011	Core_metagenome	Seep_SRB1a_sp_SM7059A	373	13	26	3	0	0.8723	0.985515	0.925458	PF00543.23	Nitrogen regulatory protein P-II			COG0347	Nitrogen regulatory protein PII (GlnK) (PDB:2GW8) (PUBMED:24610711)	K04751	nitrogen regulatory protein P-II 1	T|E	Signal transduction mechanisms|Amino acid transport and metabolism	#NAME?
409	GC_00000011	Core_metagenome	Seep_SRB1a_sp_SM7059A	2454	13	26	3	0	0.8723	0.985515	0.925458	PF00543.23	Nitrogen regulatory protein P-II			COG0347	Nitrogen regulatory protein PII (GlnK) (PDB:2GW8) (PUBMED:24610711)	K04751	nitrogen regulatory protein P-II 1	T|E	Signal transduction mechanisms|Amino acid transport and metabolism	#NAME?
410	GC_00000012	Core_metagenome	B13_G4_sp003647525	120	13	25	3	0	0.795113	0.836292	0.815183	PF02786.18	Carbamoyl-phosphate synthase L chain, ATP binding domain	COG0458	Arginine biosynthesis	COG0458	Carbamoylphosphate synthase large subunit (CarB) (PDB:1C30)	K01955	carbamoyl-phosphate synthase large subunit [EC:6.3.5.5]	E|F	Amino acid transport and metabolism|Nucleotide transport and metabolism	------------------------MPRRNDINKILIIGSGPIIIGQACEFDYSGTQACKALRSLGYEIVLVNSNPATIMTDPGTADVTYIEPLNLKVLTEIIEVERPDALLPNLGGQTGLNLSSELAKAGILEKYGVKVIGVKIDAIERGEDRTAFKETMNRLGIEMPGNQAVDSVEDAEKIAEKLGYPVVIRPAYTMGGTGGGLVYNVEELRTIAARGIAASIANQVLVEESVLGWEELELEVVRDSKNQMITVCFIENVDAMGVHTGDSFCTAPMLTIDSELQKRLQKYSYDIVEAIEV-IGGTNIQFAHDPKTGKVVIIEINPRTSRSSALASKATGFPIALISALLAGGLTLDEIPYWRDG-TLDKYTPSGDYVVVKFARWAFEKFPGVEDKLGT…
411	GC_00000012	Core_metagenome	B13_G4_sp013792055	1404	13	25	3	0	0.795113	0.836292	0.815183	PF02786.18	Carbamoyl-phosphate synthase L chain, ATP binding domain	COG0458	Arginine biosynthesis	COG0458	Carbamoylphosphate synthase large subunit (CarB) (PDB:1C30)	K01955	carbamoyl-phosphate synthase large subunit [EC:6.3.5.5]	E|F	Amino acid transport and metabolism|Nucleotide transport and metabolism	------------------------MPRRDDIKKVLIIGSGPIIIGQACEFDYSGTQACKALRSLGYEIVLVNSNPATIMTDPGTADVTYIEPLNLKVLTEIIETERPDALLPNLGGQTGLNLSSELAKAGVLEKYGVKVIGISIDAIKRGEDRTAFKETMNRLGIEMPKNQAVNSVEDAEKVAEQLGYPVVIRPAYTMGGTGGGLVYNIEELRTIAARGIAASLVNQVLVEESVLGWEELELEVVRDSKNKMITVCFIENVDAMGIHTGDSFCTAPMMTIDTELQKRLQKYAYDIVEAIEV-IGGTNVQFAHDPKTGKVVVIEINPRTSRSSALASKATGFPIALVSSLLAGGLTLDEIPYWRDG-TLDKYTPSGDYVVVKFARWAFEKFPGVEDKLGT…
412	GC_00000012	Core_metagenome	B13_G4_sp013792055	953	13	25	3	0	0.795113	0.836292	0.815183	PF02786.18	Carbamoyl-phosphate synthase L chain, ATP binding domain	COG0458	Arginine biosynthesis	COG0458	Carbamoylphosphate synthase large subunit (CarB) (PDB:1C30)	K01955	carbamoyl-phosphate synthase large subunit [EC:6.3.5.5]	E|F	Amino acid transport and metabolism|Nucleotide transport and metabolism	------------------------MPKRTDIKKILIIGAGPIIISQACEFDYSGTQACKALREEGYEVVLVNSNPATIMTDPEMADRTYIEPVTPEMVAAIIEKERPCALLPTMGGQTGLNTAIEVAKAGVLKKFGVEMIGASIEAINKAEDRDLFRTAMNKIGLRIPESGIATNMEEARIIASEIGFPIIIRPSFTLGGTGGGIAYNSEDLEKYAGAGLDASLIGQIMLEESVLGWKEYELEVMRDNKDNVVIVCSIENLDPMGIHTGDSITVAPAQTLSDKEYQIMRNASIAIMREIGVDTGGSNVQFAVNPENGDMIVVEMNPRVSRSSALASKATGFPIAKIAAKLAVGYTLDEIPNDITGKTLASFEPTLDYCVVKIPRWTFEKFPETKDYLTT…
413	GC_00000012	Core_metagenome	B13_G4_sp014237365a	604	13	25	3	0	0.795113	0.836292	0.815183	PF02786.18	Carbamoyl-phosphate synthase L chain, ATP binding domain	COG0458	Arginine biosynthesis	COG0458	Carbamoylphosphate synthase large subunit (CarB) (PDB:1C30)	K01955	carbamoyl-phosphate synthase large subunit [EC:6.3.5.5]	E|F	Amino acid transport and metabolism|Nucleotide transport and metabolism	------------------------MPRRNDINKILIIGSGPIIIGQACEFDYSGTQACKALRSLSYEIVLVNSNPATIMTDPGTADVTYIEPLNLKVLTEIIETERPDALLPNLGGQTGLNLSSELAKSGVLEKYGVKVIGVNIDAIERGEDRTAFKETMNRLGIEMPDNQAVNSISDAEKVAEKLGYPVVIRPAYTMGGTGGGLVYNVEELRTIAARGIAASMANQILVEESVLGWEELELEVVRDSKNQMITVCFIENVDAMGIHTGDSFCTAPMMTIAPELQQRLQKYSYDIVEAIEV-IGGTNIQFAHDPKTGKVVVIEINPRTSRSSALASKATGFPIALISALLAGGLTLDEIPYWRDG-TLEKYTPSGDYVVVKFARWAFEKFPGVEDKLGT…
414	GC_00000012	Core_metagenome	B13_G4_sp014237365a	3102	13	25	3	0	0.795113	0.836292	0.815183	PF02786.18	Carbamoyl-phosphate synthase L chain, ATP binding domain	COG0458	Arginine biosynthesis	COG0458	Carbamoylphosphate synthase large subunit (CarB) (PDB:1C30)	K01955	carbamoyl-phosphate synthase large subunit [EC:6.3.5.5]	E|F	Amino acid transport and metabolism|Nucleotide transport and metabolism	------------------------MPKRTDIYKILIIGAGPIIISQACEFDYSGTQACKALREEGYKVVLVNSNPATIMTDPEMADRTYIEPVTPEIVAAIIEKERPCALLPTLGGQTGLNTAIQVAKTGVLEKFGVEMIGASIESINKAEDRDLFRSAMNKIGLRIPESGIATNMEDVQSIAADIGFPIIVRPSFTLGGTGGGVAYNPEDLEKYAKAGLDASLIGQIMLEESVLGWKEYELEVMRDNKDNVVIVCSIENMDPMGIHTGDSITVAPAQTLSDKEYQKMRAASIAIMREIGVDTGGSNVQFAINPENGDMIVVEMNPRVSRSSALASKATGFPIAKIAAKLAVGYTLDEIPNDITGETLASFEPTLDYCVVKIPRWTFEKFPETRDYLTT…
415	GC_00000012	Core_metagenome	B13_G4_sp014237365b	604	13	25	3	0	0.795113	0.836292	0.815183	PF02786.18	Carbamoyl-phosphate synthase L chain, ATP binding domain	COG0458	Arginine biosynthesis	COG0458	Carbamoylphosphate synthase large subunit (CarB) (PDB:1C30)	K01955	carbamoyl-phosphate synthase large subunit [EC:6.3.5.5]	E|F	Amino acid transport and metabolism|Nucleotide transport and metabolism	------------------------MPRRNDINKILIIGSGPIIIGQACEFDYSGTQACKALRSLSYEIVLVNSNPATIMTDPGTADVTYIEPLNLKVLTEIIETERPDALLPNLGGQTGLNLSSELAKSGVLEKYGVKVIGVNIDAIERGEDRTAFKETMNRLGIEMPDNQAVNSISDAEKVAEKLGYPVVIRPAYTMGGTGGGLVYNVEELRTIAARGIAASMANQILVEESVLGWEELELEVVRDSKNQMITVCFIENVDAMGIHTGDSFCTAPMMTIAPELQQRLQKYSYDIVEAIEV-IGGTNIQFAHDPKTGKVVVIEINPRTSRSSALASKATGFPIALISALLAGGLTLDEIPYWRDG-TLEKYTPSGDYVVVKFARWAFEKFPGVEDKLGT…
416	GC_00000012	Core_metagenome	B13_G4_sp014237365b	3102	13	25	3	0	0.795113	0.836292	0.815183	PF02786.18	Carbamoyl-phosphate synthase L chain, ATP binding domain	COG0458	Arginine biosynthesis	COG0458	Carbamoylphosphate synthase large subunit (CarB) (PDB:1C30)	K01955	carbamoyl-phosphate synthase large subunit [EC:6.3.5.5]	E|F	Amino acid transport and metabolism|Nucleotide transport and metabolism	------------------------MPKRTDIYKILIIGAGPIIISQACEFDYSGTQACKALREEGYKVVLVNSNPATIMTDPEMADRTYIEPVTPEIVAAIIEKERPCALLPTLGGQTGLNTAIQVAKTGVLEKFGVEMIGASIESINKAEDRDLFRSAMNKIGLRIPESGIATNMEDVQSIAADIGFPIIVRPSFTLGGTGGGVAYNPEDLEKYAKAGLDASLIGQIMLEESVLGWKEYELEVMRDNKDNVVIVCSIENMDPMGIHTGDSITVAPAQTLSDKEYQKMRAASIAIMREIGVDTGGSNVQFAINPENGDMIVVEMNPRVSRSSALASKATGFPIAKIAAKLAVGYTLDEIPNDITGETLASFEPTLDYCVVKIPRWTFEKFPETRDYLTT…
417	GC_00000012	Core_metagenome	FWG171_EthSRB1	1551	13	25	3	0	0.795113	0.836292	0.815183	PF02786.18	Carbamoyl-phosphate synthase L chain, ATP binding domain	COG0458	Arginine biosynthesis	COG0458	Carbamoylphosphate synthase large subunit (CarB) (PDB:1C30)	K01955	carbamoyl-phosphate synthase large subunit [EC:6.3.5.5]	E|F	Amino acid transport and metabolism|Nucleotide transport and metabolism	------------------------MSRRDDIKKILIIGSGPIIIGQACEFDYSGTQACKALQSLGYEIVLVNSNPATIMTDPGTADVTYIEPLNLKVLTEIIETERPDALLPNLGGQTGLNLSSELAKAGVLEKYSVKVIGVNVDAIERGEDRTAFKNTMNQLGIAMPSNQTVTSVEDAEKVAEKLGYPVVIRPAYTMGGTGGGLVYNVEELRTIAARGIAVSMANQILVEESVLGWEELELEVVRDSKNQMITVCFIENVDAMGVHTGDSFCTAPMMTIAPELQKRLQKYSYDIVEAIEV-IGGTNIQFAHDPKTGKVVVIEINPRTSRSSALASKATGFPIAFISALLAGGITLDEIPYWRDG-TLNKYTPSGDYVVVKFARWAFEKFPGVEDKLGT…
418	GC_00000012	Core_metagenome	FWG171_EthSRB1	2350	13	25	3	0	0.795113	0.836292	0.815183			COG0458	Arginine biosynthesis	COG0458	Carbamoylphosphate synthase large subunit (CarB) (PDB:1C30)			E|F	Amino acid transport and metabolism|Nucleotide transport and metabolism	------------------------MPKRTDIKKILIIGAGPIIISQACEFDYSGTQACKTLREEGYEVVLVNSNPATIMTDPEMADRTYIEPVTPEMVAAIIEKERPCALLPTLGGQTGLNTAIQVAKT-----------------------------------------------------------------------------------------------------------WQPVELQCF----------------------------------------------------------------------------------------------------------------------------------------------------------…
419	GC_00000012	Core_metagenome	FWG171_EthSRB1	2349	13	25	3	0	0.795113	0.836292	0.815183	PF02142.23	MGS-like domain	COG0458	Arginine biosynthesis	COG0458	Carbamoylphosphate synthase large subunit (CarB) (PDB:1C30)			E|F	Amino acid transport and metabolism|Nucleotide transport and metabolism	---------------------------------------------------------------------------------------------------------------------------------------------------------------------------------------------------------------------------------------------------------------------------------------------------------------------------------------------------------------------------------------------------------------…
420	GC_00000012	Core_metagenome	FWG172_EthSRB1	1955	13	25	3	0	0.795113	0.836292	0.815183			COG0458	Arginine biosynthesis	COG0458	Carbamoylphosphate synthase large subunit (CarB) (PDB:1C30)			E|F	Amino acid transport and metabolism|Nucleotide transport and metabolism	------------------------MPKRTDINKILIIGAGPITIS----------QACKALREEGYKVVLVNSNPATF---------------------------------------------------------------------------------------------------------------------------------------------------------------------------------------------------------------------------------------------------------------------------------------------------------------------------------…
421	GC_00000012	Core_metagenome	Seep_SRB1a_Meg22_02_Bin_90	96	13	25	3	0	0.795113	0.836292	0.815183	PF02786.18	Carbamoyl-phosphate synthase L chain, ATP binding domain	COG0458	Arginine biosynthesis	COG0458	Carbamoylphosphate synthase large subunit (CarB) (PDB:1C30)	K01955	carbamoyl-phosphate synthase large subunit [EC:6.3.5.5]	E|F	Amino acid transport and metabolism|Nucleotide transport and metabolism	------------------------MPKRTDINKILIIGAGPIIISQACEFDYSGTQACKALREEGFEVVLINSNPATIMTDPEMADRTYIEPVTPEMVAAIIEKERPCALLPTLGGQTGLNTAIQVAKTGVLEKCRVEMIGASIESINKAEDRDLFRNAMNKIGLRIPESGIATNMEEVRSIAADIGFPIIIRPSFTLGGTGGGVAYNPEDLEKYAKAGLDASLIRQIMIEESVLGWKEYELEVMRDNKDNVVIVCSIENMDPMGIHTGDSITVAPAQTLSDKEYQKMRDASIAIMREIGVDTGGSNVQFAINPENGDMIVVEMNPRVSRSSALASKATGFPIAKIAAKLAVGYTLDEIPNDITGETLASFEPTLDYCVVKIPRWTFEKFPETRDYLTT…
422	GC_00000012	Core_metagenome	Seep_SRB1a_Meg22_02_Bin_90	2557	13	25	3	0	0.795113	0.836292	0.815183			COG0458	Arginine biosynthesis	COG0458	Carbamoylphosphate synthase large subunit (CarB) (PDB:1C30)			E|F	Amino acid transport and metabolism|Nucleotide transport and metabolism	------------------------MPRRNDINKILIIGSGPIIIGQACEFDYSGTQACKALRSLDYEIVLVNSNPATIMTDPGTADVTYIEPLNLKVLTEIIETERPDALLPNLGGQTGLNLSSELAKAGVLEKYGVKVIGVNIDAIERGEDRTAFKETMNRLGIEMPKNQTVNSVEDAEKVK------------------------------------------------------------------------------------------------------------------------------------------------------------------------------------------------------------------------…
423	GC_00000012	Core_metagenome	Seep_SRB1a_S7142MS3	947	13	25	3	0	0.795113	0.836292	0.815183	PF02786.18	Carbamoyl-phosphate synthase L chain, ATP binding domain	COG0458	Arginine biosynthesis	COG0458	Carbamoylphosphate synthase large subunit (CarB) (PDB:1C30)	K01955	carbamoyl-phosphate synthase large subunit [EC:6.3.5.5]	E|F	Amino acid transport and metabolism|Nucleotide transport and metabolism	------------------------MPRRNDINKILIIGSGPIIIGQACEFDYSGTQACKALRSLGYEIVLVNSNPATIMTDPGTADVTYIEPLNLKVLTEIIETERPDALLPNLGGQTGLNLSSELAKAGVLEKYGVKVIGVNIDAIERGEDRTAFKETMNRLGIEMPSNQTVNSVEDAEKVAEKLGYPVVIRPAYTMGGTGGGLVYNVEELRTIAARGIAASMANQILVEESVLGWEELELEVVRDSKNQMITVCFIENVDAMGIHTGDSFCTAPMMTIAPELQKRLQKYSYDIVEAIEV-IGGTNIQFAHDPKTGKVAVIEINPRTSRSSALASKATGFPIALISALLAGGLTLDEIPYWRDG-TLDKYTPSGDYVVVKFARWAFEKFPGVEDKLGT…
424	GC_00000012	Core_metagenome	Seep_SRB1a_S7142MS3	1992	13	25	3	0	0.795113	0.836292	0.815183	PF02786.18	Carbamoyl-phosphate synthase L chain, ATP binding domain	COG0458	Arginine biosynthesis	COG0458	Carbamoylphosphate synthase large subunit (CarB) (PDB:1C30)	K01955	carbamoyl-phosphate synthase large subunit [EC:6.3.5.5]	E|F	Amino acid transport and metabolism|Nucleotide transport and metabolism	------------------------MPKRTDINKILIIGAGPIIISQACEFDYSGTQACKALREEGYKVVLVNSNPATIMTDPEMADRTYIEPVTPEMVAAIIKKERPCALLPTLGGQTGLNTAIQVAKTGTLEKFGVEMIGASIESINKAEDRDLFRNAMNKIGLRIPESGIATNMEDVRSIAAEIGFPIIVRPSFTLGGTGGGVAYNPEDLEKYAKAGLDASLIGQIMLEESVLGWKEYELEVMRDNKDNVVIVCSIENMDPMGIHTGDSITVAPAQTLSDKEYQKMRDASIAIMREIGVDTGGSNVQFAINPENGDMIVVEMNPRVSRSSALASKATGFPIAKIAAKLAVGYTLDEIPNDITGETLASFEPTLDYCVVKIPRWTFEKFPETRDYLTT…
425	GC_00000012	Core_metagenome	Seep_SRB1a_S7147A_SRB	730	13	25	3	0	0.795113	0.836292	0.815183	PF02786.18	Carbamoyl-phosphate synthase L chain, ATP binding domain	COG0458	Arginine biosynthesis	COG0458	Carbamoylphosphate synthase large subunit (CarB) (PDB:1C30)	K01955	carbamoyl-phosphate synthase large subunit [EC:6.3.5.5]	E|F	Amino acid transport and metabolism|Nucleotide transport and metabolism	------------------------MPRRNDINKILIIGSGPIIIGQACEFDYSGTQACKALRSLGYEIVLVNSNPATIMTDPGTADVTYIEPLNLKVLTEIIETERPDALLPNLGGQTGLNLSSELAKAGVLEKYGVKVIGVNIDAIERGEDRTAFKETMNRLGIEMPSNQTVNSVEDAEKVAEKLGYPVVIRPAYTMGGTGGGLVYNVEELRTIAARGIAASMANQILVEESVLGWEELELEVVRDSKNQMITVCFIENVDAMGIHTGDSFCTAPMMTISPELQKRLQKYSYDIVEAIEV-IGGTNIQFAHDPKTGKVAVIEINPRTSRSSALASKATGFPIALISALLAGGLTLDEIPYWRDG-TLDKYTPSGDYVVVKFARWAFEKFPGVEDKLGT…
426	GC_00000012	Core_metagenome	Seep_SRB1a_S7147A_SRB	1075	13	25	3	0	0.795113	0.836292	0.815183	PF02786.18	Carbamoyl-phosphate synthase L chain, ATP binding domain	COG0458	Arginine biosynthesis	COG0458	Carbamoylphosphate synthase large subunit (CarB) (PDB:1C30)	K01955	carbamoyl-phosphate synthase large subunit [EC:6.3.5.5]	E|F	Amino acid transport and metabolism|Nucleotide transport and metabolism	MNGYNNLNPEYPINPVKKNFFDEIMPKRTDINKILIIGAGPIIISQACEFDYSGTQACKALREEGYKVVLVNSNPATIMTDPEMADQTYIEPVTPEMVAAIIEKERPCALLPTLGGQTGLNTAIQVAKTGVLEKCRVEMIGASIESINKAEDRDLFRNAMNKIGLRIPESGIATNMEDVRSIAAEIGFPIIVRPSFTLGGTGGGVAYNPEDLEKYAKAGLDASLIGQIMLEESVLGWKEYELEVMRDNKDNVVIVCSIENMDPMGIHTGDSITVAPAQTLSDKEYQKMRDASIAIMREIGVDTGGSNVQFAINPENGDMIVVEMNPRVSRSSALASKATGFPIAKIAAKLAVGYTLDEIPNDITGETLASFEPTLDYCVVKIPRWTFEKFPETRDYLTT…
427	GC_00000012	Core_metagenome	Seep_SRB1a_S7147B_SRB	1123	13	25	3	0	0.795113	0.836292	0.815183	PF02786.18	Carbamoyl-phosphate synthase L chain, ATP binding domain	COG0458	Arginine biosynthesis	COG0458	Carbamoylphosphate synthase large subunit (CarB) (PDB:1C30)	K01955	carbamoyl-phosphate synthase large subunit [EC:6.3.5.5]	E|F	Amino acid transport and metabolism|Nucleotide transport and metabolism	------------------------MPRRNDINKILIIGSGPIIIGQACEFDYSGTQACKALRSLGYEIVLVNSNPATIMTDPGTADVTYIEPLNLKVLTEIIETERPDALLPNLGGQTGLNLSSELAKAGVLEKYGVKVIGVNIDAIERGEDRTAFKETMNRLGIEMPKNQTVNSVEDAEKVAEKLGYPVVIRPAYTMGGTGGGLVYNVEELRTIAARGIAASMANQILVEESVLGWEELELEVVRDSKNQMITVCFIENVDAMGVHTGDSFCTAPMMTISPELQKRLQKYSYDIVEAIEV-IGGTNIQFAHDPKTGKVAVIEINPRTSRSSALASKATGFPIALISALLAGGLTLDEIPYWRDG-TLDKYTPSGDYVVVKFARWAFEKFPGVEDKLGT…
428	GC_00000012	Core_metagenome	Seep_SRB1a_S7147B_SRB	1377	13	25	3	0	0.795113	0.836292	0.815183	PF02786.18	Carbamoyl-phosphate synthase L chain, ATP binding domain	COG0458	Arginine biosynthesis	COG0458	Carbamoylphosphate synthase large subunit (CarB) (PDB:1C30)	K01955	carbamoyl-phosphate synthase large subunit [EC:6.3.5.5]	E|F	Amino acid transport and metabolism|Nucleotide transport and metabolism	------------------------MPKRTDIHKILIIGAGPIIISQACEFDYSGTQACKALREEGYKVVLVNSNPATIMTDPEMADRTYIEPVTPEMVAAIIEKERPCALLPTLGGQTGLNTAIEVAKTGVLEKCRVEMIGASIESINKAEDRDLFRSAMNKIGLRIPESGIATNMEDVRSIAAEIGFPIIVRPSFTLGGTGGGVAYNPEDLEKYAKAGLDASLIGQIMLEESVLGWKEYELEVMRDNKDNVVIVCSIENMDPMGIHTGDSITVAPAQTLSDKEYQKMRDASIAIMREIGVDTGGSNVQFAINPENGDMIVVEMNPRVSRSSALASKATGFPIAKIAAKLAVGYTLDEIPNDITGETLASFEPTLDYCVVKIPRWTFEKFPETRDYLTT…
429	GC_00000012	Core_metagenome	Seep_SRB1a_sp_CR9063A	1743	13	25	3	0	0.795113	0.836292	0.815183	PF02786.18	Carbamoyl-phosphate synthase L chain, ATP binding domain	COG0458	Arginine biosynthesis	COG0458	Carbamoylphosphate synthase large subunit (CarB) (PDB:1C30)	K01955	carbamoyl-phosphate synthase large subunit [EC:6.3.5.5]	E|F	Amino acid transport and metabolism|Nucleotide transport and metabolism	------------------------MPRRNDINKVLIIGSGPIIIGQACEFDYSGTQACKALRSLGYEIVLVNSNPATIMTDPGTADVTYIEPLNLKVLTEIIETERPDALLPNLGGQTGLNLSSELAKSGVLEKYGVKVIGVNIDAIERGEDRTAFKETMNRLGIEMPSNQAVNNVEDAEKVAEKVGYPVVIRPAYTMGGTGGGLVYNVEELRTIAARGIAASMANQILVEESVLGWEELELEVVRDSKNQMITVCFIENVDAMGIHTGDSFCTAPMMTISPELQKRLQKYSYDIVEAIEV-IGGTNIQFAHDPKTGRVVVIEINPRTSRSSALASKATGFPIAFISALLAGGLTLDEIPYWRDG-TLDKYTPSGDYVVVKFARWAFEKFPGVEDKLGT…
430	GC_00000012	Core_metagenome	Seep_SRB1a_sp_CR9063A	3039	13	25	3	0	0.795113	0.836292	0.815183	PF02786.18	Carbamoyl-phosphate synthase L chain, ATP binding domain	COG0458	Arginine biosynthesis	COG0458	Carbamoylphosphate synthase large subunit (CarB) (PDB:1C30)	K01955	carbamoyl-phosphate synthase large subunit [EC:6.3.5.5]	E|F	Amino acid transport and metabolism|Nucleotide transport and metabolism	------------------------MPKRTDINKILIIGAGPIIISQACEFDYSGTQACKALREEGYKVVLVNSNPATIMTDPEMADRTYIEPVTPEMVAAIIEKERPCALLPTLGGQTGLNTAIQVAKTGVLEKIGVEMIGASIESINKAEDRDLFRSAMDKIGLRIPESGIATNMEEVRSIAADIGFPIIIRPSFTLGGTGGGVAYNPEDLEKYAKAGLDASLIGQIMLEESVLGWKEYELEVMRDNKDNVVIVCSIENMDPMGIHTGDSITVAPAQTLSDKEYQKMRDASIAIMREIGVDTGGSNVQFAINPENGDMIVVEMNPRVSRSSALASKATGFPIAKIAAKLAVGYTLDEIPNDITGETLASFEPTLDYCVVKIPRWTFEKFPETQDYLTT…
431	GC_00000012	Core_metagenome	Seep_SRB1a_sp_CR9063B	2696	13	25	3	0	0.795113	0.836292	0.815183	PF02786.18	Carbamoyl-phosphate synthase L chain, ATP binding domain	COG0458	Arginine biosynthesis	COG0458	Carbamoylphosphate synthase large subunit (CarB) (PDB:1C30)	K01955	carbamoyl-phosphate synthase large subunit [EC:6.3.5.5]	E|F	Amino acid transport and metabolism|Nucleotide transport and metabolism	------------------------MPRRNDINKVLIIGSGPIIIGQACEFDYSGTQACKALRSLGYEIVLVNSNPATIMTDPGMADVTYIEPLNLKVLTEIIETERPDALLPNLGGQTGLNLSSELAKAGVLEKYGVKVIGVNIDAIERGEDRTAFKETMNRLGIEMPSNQTVNSVEDAEKVAEKLGYPVVIRPAYTMGGTGGGLVYNVEELRTIAARGIAASMANQILVEESVLGWEELELEVVRDSKNQMITVCFIENVDAMGIHTGDSFCTAPMMTISPELQKRLQKYSYDIVEAIEV-IGGTNIQFAHDPKTGKVAVIEINPRTSRSSALASKATGFPIALISALLAGGLTLDEIPYWRDG-TLDKYTPSGDYVVVKFARWAFEKFPGVEDKLGT…
432	GC_00000012	Core_metagenome	Seep_SRB1a_sp_CR9063B	2572	13	25	3	0	0.795113	0.836292	0.815183	PF02786.18	Carbamoyl-phosphate synthase L chain, ATP binding domain	COG0458	Arginine biosynthesis	COG0458	Carbamoylphosphate synthase large subunit (CarB) (PDB:1C30)	K01955	carbamoyl-phosphate synthase large subunit [EC:6.3.5.5]	E|F	Amino acid transport and metabolism|Nucleotide transport and metabolism	------------------------MPKRTDINKILIIGAGPIIISQACEFDYSGTQACKALREEGFEVVLVNSNPATIMTDPEMADRTYIEPVTPEMVAAIIEKERPCALLPTLGGQTGLNTAIQIAKTGVLEKFGVEMIGASIESINKAEDRDLFRNAMDKIGLRIPESGIATNMEEARIIASEIGFPIIVRPSFTLGGTGGGVAYNPEDLEKYAKAGLDASLIRQIMLEESVLGWKEYELEVMRDNKDNVVIVCSIENMDPMGIHTGDSITVAPAQTLSDKEYQKMRDASIAIMREIGVDTGGSNVQFAINPENGDMIVVEMNPRVSRSSALASKATGFPIAKIAAKLAVGYTLDEIPNDITGETLASFEPTLDYCVVKIPRWTFEKFPETQDYLTT…
433	GC_00000012	Core_metagenome	Seep_SRB1a_sp_SM7059A	1079	13	25	3	0	0.795113	0.836292	0.815183	PF02786.18	Carbamoyl-phosphate synthase L chain, ATP binding domain	COG0458	Arginine biosynthesis	COG0458	Carbamoylphosphate synthase large subunit (CarB) (PDB:1C30)	K01955	carbamoyl-phosphate synthase large subunit [EC:6.3.5.5]	E|F	Amino acid transport and metabolism|Nucleotide transport and metabolism	------------------------MPRRNDINKILIIGSGPIIIGQACEFDYSGTQACKALRSLGYEIVLVNSNPATIMTDPGTADVTYIEPLNLKVLTEIIKTERPDALLPNLGGQTGLNLSSELAKAGVLEKYGVKVIGVNIDAIERGEDRTAFKETMNRLGIEMPSNQTVNSVEDAEKVAEKLGYPVVIRPAYTMGGTGGGLVYNVEELRTIAARGIAASMANQVLVEESVLGWEELELEVVRDSKNQMITVCFIENVDAMGIHTGDSFCTAPMMTISPELQKRLQKYSYDIVEAIEV-IGGTNIQFAHDPKTGKVAVIEINPRTSRSSALASKATGFPIALISALLAGGLTLDEIPYWRDG-TLDKYTPSGDYVVVKFARWAFEKFPGVEDKLGT…
434	GC_00000012	Core_metagenome	Seep_SRB1a_sp_SM7059A	2446	13	25	3	0	0.795113	0.836292	0.815183	PF02786.18	Carbamoyl-phosphate synthase L chain, ATP binding domain	COG0458	Arginine biosynthesis	COG0458	Carbamoylphosphate synthase large subunit (CarB) (PDB:1C30)	K01955	carbamoyl-phosphate synthase large subunit [EC:6.3.5.5]	E|F	Amino acid transport and metabolism|Nucleotide transport and metabolism	------------------------MPKRTDINKILIIGAGPIIISQACEFDYSGTQACKALREEGFEVVLVNSNPATIMTDPEMADQTYIEPVTPEMVAAIIEKERPCALLPTLGGQTGLNTAIQVAKTGTLEKFGVEMIGASIESINKAEDRDLFRNAMNKIGLRIPESGIATNMEDVRSIAAEIGFPIIVRPSFTLGGTGGGVAYNPEDLEKYAKAGLDASLIGQIMLEESVLGWKEYELEVMRDNKDNVVIVCSIENMDPMGIHTGDSITVAPAQTLSDKEYQKMRDASIAIMREIGVDTGGSNVQFAINPENGDMIVVEMNPRVSRSSALASKATGFPIAKIAAKLAVGYTLDEIPNDITGETLASFEPTLDYCVVKIPRWTFEKFPETRDYLTT…
435	GC_00000013	Core_metagenome	B13_G4_sp013792055	1202	10	25	6	0	0.573768	0.672071	0.619042	PF00384.23	Molybdopterin oxidoreductase	COG0493|COG3383	Glutamine biosynthesis	COG0493|COG3383	NADPH-dependent glutamate synthase beta chain or related oxidoreductase (GltD) (PDB:1H7X)|Predicted molibdopterin-dependent oxidoreductase YjgC (YjgC) (PDB:1AA6)	K00123	formate dehydrogenase major subunit [EC:1.17.1.9]	E|R|R	Amino acid transport and metabolism|General function prediction only|General function prediction only	MAELEITIDGQTLWVDPGATILEAANAAGVIIPTLCYVPTKTVEHPCGICVVEVDGREDLLPACSTPVEDGMEVATQSDRVIESIQRILSSMLSRHYGDCIAPCSQTCPAHINIQGYLSLIARGEFIEALKLIKEKNPLPLSIGRVCPHFCESRCRRILIEEF------IGINHLKRFVADYAIQHKDTDVIPPAPSSEHRIAVIGGGPAGLSAAYYLSQMGHCVTIFETMPRLGGMLRYGIPEFRLPKKIVDQEIENILRAGVNTRMGQRLGVDFT-IKSLKEEGFEAIFLGIGAWKKQQSGIEGEDLGEVLSGSGFLLKVSLGQAPVIGRRVAVIGGGHTAVDAARTCVRM-DVDEVVIIYQRSMMEMPAIHREVKEAEKEGVKFIFMTGVSKISRW…
436	GC_00000013	Core_metagenome	B13_G4_sp013792055	1642	10	25	6	0	0.573768	0.672071	0.619042	PF00384.23	Molybdopterin oxidoreductase			COG3383	Predicted molibdopterin-dependent oxidoreductase YjgC (YjgC) (PDB:1AA6)	K22516	formate dehydrogenase (coenzyme F420) alpha subunit [EC:1.17.98.3 1.8.98.6]	R	General function prediction only	----MHRVLTTCCFCACGCNLYLEVDGGKIV----GVIPSREHPVSRGNLCVKGWNSFEFILHKDRLCFPLIRRNGRLEKAEWSEALDLIAERFTQIRDKYGP---------DSLGILSSAKCTNEENYLLMKFARAVLKTNNIDHCARLCHSSSVIGLNHAFGSGAMTNSITELAGAEVILVTGSNTTDQHPQIARFIFD-ALERGAKLIVIDPRRIQLSRFAHVYLQPRLGTDVIWLKGMMKVILEEKLYDDSFVSRRTENFNEFSKDLEKFDFEIVEKVCGVPLEGIRRAARIYAGVKRAMIIYSMGITQHISGTDNVESIANLAMLTGHVEREFTGVGPLRGQNNVQGACDMGALPGTFS-GYQDVADNDARKKFKNLWKTELPISPGLTGIEML…
437	GC_00000013	Core_metagenome	B13_G4_sp014237365a	761	10	25	6	0	0.573768	0.672071	0.619042	PF07992.15	Pyridine nucleotide-disulphide oxidoreductase	COG0493|COG0633|COG3383	Glutamine biosynthesis	COG0493|COG0633|COG3383	NADPH-dependent glutamate synthase beta chain or related oxidoreductase (GltD) (PDB:1H7X)|Ferredoxin (Fdx) (PDB:1KRH)|Predicted molibdopterin-dependent oxidoreductase YjgC (YjgC) (PDB:1AA6)			E|R|C|R	Amino acid transport and metabolism|General function prediction only|Energy production and conversion|General function prediction only	MSKFEITIDGQTLWVDPGTTILNAANAAGIIIPTLCYVPAKTVEHPCGICVVEVDGSKDLLPACSTSVEDCMKVATQSDRVTESRQRVLTSMLSRHYGDCVAPCTQTCPAHINIQGYLSLIARGEFIEALKLIKEKNPLPLSIGRVCPHFCESRCRRILVEEF------IGINHLKRFVADYAIQHKDTDVIPPAPSSEHRVAVIGGGPAGLSAAYYLSQMGHCVTLFEAMPQLGGMLRYGIPEFRLPRKIVDQEIESILRAGVNTRMGRRLGVDFT-IKSLKEEGFEAFFLGIGAWKKQQSGIEGEELDEVLSGSDFLLNVSLGQPPAIGRRVAVIGGGDAAVDTARTCVRM-DVDEVVVIYQRSMMEMPAIHREVKEAEQEGVSFIYMTGLSKISRE…
438	GC_00000013	Core_metagenome	B13_G4_sp014237365a	760	10	25	6	0	0.573768	0.672071	0.619042	PF00384.23	Molybdopterin oxidoreductase			COG3383	Predicted molibdopterin-dependent oxidoreductase YjgC (YjgC) (PDB:1AA6)			R	General function prediction only	-----------------------------------------------------------------------------------------------------------------------------------------------------------------MT------NSIADFRKADVILLTGSNSTENYPVIALNMKKAIIERGTKLIVVDPREIEMVRYAEIWLRPKPGTDVVWLNGMMYIIIEENLYDASYVAERTENFMSMKETVMKYNSEFVERLTSIPSEDLKKAARIYAQAQNGSIAYAMGITQHSFGTNNVKSIANLAMLCGNVGIEGGGVNPLRGQNNVQGACDMGALPNVFP-GYQSVSEQKNVEKFENAWGIKLSSKPGLAVTDMW…
439	GC_00000013	Core_metagenome	B13_G4_sp014237365b	761	10	25	6	0	0.573768	0.672071	0.619042	PF07992.15	Pyridine nucleotide-disulphide oxidoreductase	COG0493|COG0633|COG3383	Glutamine biosynthesis	COG0493|COG0633|COG3383	NADPH-dependent glutamate synthase beta chain or related oxidoreductase (GltD) (PDB:1H7X)|Ferredoxin (Fdx) (PDB:1KRH)|Predicted molibdopterin-dependent oxidoreductase YjgC (YjgC) (PDB:1AA6)			E|R|C|R	Amino acid transport and metabolism|General function prediction only|Energy production and conversion|General function prediction only	MSKFEITIDGQTLWVDPGTTILNAANAAGIIIPTLCYVPAKTVEHPCGICVVEVDGSKDLLPACSTSVEDCMKVATQSDRVTESRQRVLTSMLSRHYGDCVAPCTQTCPAHINIQGYLSLIARGEFIEALKLIKEKNPLPLSIGRVCPHFCESRCRRILVEEF------IGINHLKRFVADYAIQHKDTDVIPPAPSSEHRVAVIGGGPAGLSAAYYLSQMGHCVTLFEAMPQLGGMLRYGIPEFRLPRKIVDQEIESILRAGVNTRMGRRLGVDFT-IKSLKEEGFEAFFLGIGAWKKQQSGIEGEELDEVLSGSDFLLNVSLGQPPAIGRRVAVIGGGDAAVDTARTCVRM-DVDEVVVIYQRSMMEMPAIHREVKEAEQEGVSFIYMTGLSKISRE…
440	GC_00000013	Core_metagenome	B13_G4_sp014237365b	760	10	25	6	0	0.573768	0.672071	0.619042	PF00384.23	Molybdopterin oxidoreductase			COG3383	Predicted molibdopterin-dependent oxidoreductase YjgC (YjgC) (PDB:1AA6)			R	General function prediction only	-----------------------------------------------------------------------------------------------------------------------------------------------------------------MT------NSIADFRKADVILLTGSNSTENYPVIALNMKKAIIERGTKLIVVDPREIEMVRYAEIWLRPKPGTDVVWLNGMMYIIIEENLYDASYVAERTENFMSMKETVMKYNSEFVERLTSIPSEDLKKAARIYAQAQNGSIAYAMGITQHSFGTNNVKSIANLAMLCGNVGIEGGGVNPLRGQNNVQGACDMGALPNVFP-GYQSVSEQKNVEKFENAWGIKLSSKPGLAVTDMW…
441	GC_00000013	Core_metagenome	FWG172_EthSRB1	21	10	25	6	0	0.573768	0.672071	0.619042	PF07992.15	Pyridine nucleotide-disulphide oxidoreductase	COG0493|COG0633|COG3383	Glutamine biosynthesis	COG0493|COG0633|COG3383	NADPH-dependent glutamate synthase beta chain or related oxidoreductase (GltD) (PDB:1H7X)|Ferredoxin (Fdx) (PDB:1KRH)|Predicted molibdopterin-dependent oxidoreductase YjgC (YjgC) (PDB:1AA6)			E|R|C|R	Amino acid transport and metabolism|General function prediction only|Energy production and conversion|General function prediction only	MSKLEITIDGQTLWVDPGTTILNAANAAGVIIPTLCYVPAKTIEHPCGICVVEINGRDELVPACSTPVEDGMKVATQSGRVTDSRQRVLTSMLSRHYGDCIAPCSQTCPAHINIQGYLSLIARGEFIEALKLIKEKNPLPLSIGRVCPHFCESRCRRILVEEF------IGINHLKRFVADYAIQHKDTDVIPPAPSSEHRVAVIGGGPAGLSAAYYLSKIGHCVTIFEAMPQLGGMLRYGIPEFRLPKKIVDQEIENILRSGVNTRMGRKLGVDFT-IKSLKEEGFKAIFLGIGAWNKQQSGIEGEDLDEVFSGSDFLLNVSLGQAPVIGRRVAVIGGGDAAVDTARTCVRM-DVDEVVVIYQRSMMEMPAIHREVKEAEKEGVKFIFMTGLSKISRE…
442	GC_00000013	Core_metagenome	FWG172_EthSRB1	20	10	25	6	0	0.573768	0.672071	0.619042	PF00384.23	Molybdopterin oxidoreductase			COG3383	Predicted molibdopterin-dependent oxidoreductase YjgC (YjgC) (PDB:1AA6)			R	General function prediction only	-----------------------------------------------------------------------------------------------------------------------------------------------------------------MT------NSMADFRKADVILLTGTNSTENYPVIALNMKKAIIEHGTKLIVVDPREIEMVRYAEIWLRPKPGTDVVWLNGMMYVIIEEDLYDASYVAERTENFMAMKETVMKYHPEFVERLTGIPSEDLKKAARIYAQAQNGSIAYAMGITQHAFGTNNVKSIANLAMLCGNVGIEGGGVNPLRGQNNVQGACDMGALPNVFP-GYQSVSEQKNVEKFEKAWGIKLSSKPGLAVTDMW…
443	GC_00000013	Core_metagenome	Seep_SRB1a_AB_03_Bin_172	2940	10	25	6	0	0.573768	0.672071	0.619042	PF07992.15	Pyridine nucleotide-disulphide oxidoreductase	COG0493|COG3383	Glutamine biosynthesis	COG0493|COG3383	NADPH-dependent glutamate synthase beta chain or related oxidoreductase (GltD) (PDB:1H7X)|Predicted molibdopterin-dependent oxidoreductase YjgC (YjgC) (PDB:1AA6)			E|R|R	Amino acid transport and metabolism|General function prediction only|General function prediction only	----------------------------------------------------------------------------------------------------------------------------------------------------------------------------------MADYAIQHKDADVIPPSPSSEHRVAVIGGGPAGLSAAYYLSQMGHCVTIFEAMPQLGGMLRYGIPEFRLPKKIVDQEIESILRAGVNTRMGRRLGVDFT-IKSLKEEGFKAIFLGIGAWKKQQSGIEGEELDEVLSGSDFLLKVSLGQAPVIGRRVAVIGGGDAAVDTARTCVRM-DVDEVVLIYQRSMMEMPAIHREVKEAEKEGVDFIYMTGLSKISRE…
444	GC_00000013	Core_metagenome	Seep_SRB1a_AB_03_Bin_172	2939	10	25	6	0	0.573768	0.672071	0.619042	PF00384.23	Molybdopterin oxidoreductase	COG0493|COG0633|COG3383	Glutamine biosynthesis	COG0493|COG0633|COG3383	NADPH-dependent glutamate synthase beta chain or related oxidoreductase (GltD) (PDB:1H7X)|Ferredoxin (Fdx) (PDB:1KRH)|Predicted molibdopterin-dependent oxidoreductase YjgC (YjgC) (PDB:1AA6)			E|R|C|R	Amino acid transport and metabolism|General function prediction only|Energy production and conversion|General function prediction only	---------------------------------------------------------------------------------------------------------------------------------------------------------------------------------------------------------------------------------------------------------------------------------------------------------------------------------------------------------------------------------------------------------------…
445	GC_00000013	Core_metagenome	Seep_SRB1a_AB_03_Bin_172	2941	10	25	6	0	0.573768	0.672071	0.619042	PF13510.7	2Fe-2S iron-sulfur cluster binding domain			COG3383|COG4624	Predicted molibdopterin-dependent oxidoreductase YjgC (YjgC) (PDB:1AA6)|Iron only hydrogenase large subunit, C-terminal domain (Nar1) (PDB:1C4A)			R|C	General function prediction only|Energy production and conversion	MPKLEITIDGQTLWVDPGTTILEAANAAGVIIPTLCYVPTKTVEHPCGICVVEIDGREDLLPACSTPVEDGMKVASQSDCVIDSR--------------------------------------------------------------------------------------------------------------------------------------------------------------------------------------------------------------------------------------------------------------------------------------------------------------------------…
446	GC_00000013	Core_metagenome	Seep_SRB1a_AB_03_Bin_172	1273	10	25	6	0	0.573768	0.672071	0.619042	PF00384.23	Molybdopterin oxidoreductase			COG3383	Predicted molibdopterin-dependent oxidoreductase YjgC (YjgC) (PDB:1AA6)			R	General function prediction only	-----------------------------------------------------------------------------------------------------------------------------------------------------------------MT------NSIADFKKADVILLTGSNSTENYPVIALSMKKAIIEHGAKLIVVDPREIEMVRYAEIWLRPKPGTDVVWLNGMMYIIIEENLYDASYVAERTENFTDMKETVMKYNPEFVERLTGIPSKDLKKAARIYAQAQNGSIAYAMGITQHAFGTNNVKSIANLAMLCGNVGIEGGGVNPLRGQNNVQGACDMGALPNVFP-GYQSVSEQKNVKKFENAWGIKLSSKPGLAVTDMW…
447	GC_00000013	Core_metagenome	Seep_SRB1a_AB_03_Bin_172	2938	10	25	6	0	0.573768	0.672071	0.619042	PF00384.23	Molybdopterin oxidoreductase			COG3383	Predicted molibdopterin-dependent oxidoreductase YjgC (YjgC) (PDB:1AA6)			R	General function prediction only	-----------------------------------------------------------------------------------------------------------------------------------------------------------------MT------NSIADFRKADVILLTGSNSTENYPVIALNMKKAIIEQGAKLIVVDPREIEMVKYAEIWLRPKPGTDVVWLNGMMYVIIEENLYDASYVAERTENFMAMKETVMKYNPEFVERLTGIPSEDLKKAARIYAQAQSGSIAYAMGITQHAFGTNNVKSIANLAMLCGNVGIEGGGVNPLRGQNNVQGACDMGALPNVFP-GYQSVSEQKNVEKLEKAWGIKLSSKPGLAVTDMW…
448	GC_00000013	Core_metagenome	Seep_SRB1a_AB_03_Bin_172	2937	10	25	6	0	0.573768	0.672071	0.619042	PF01568.22	Molydopterin dinucleotide binding domain			COG3383	Predicted molibdopterin-dependent oxidoreductase YjgC (YjgC) (PDB:1AA6)			R	General function prediction only	---------------------------------------------------------------------------------------------------------------------------------------------------------------------------------------------------------------------------------------------------------------------------------------------------------------------------------------------------------------------------------------------------------------…
449	GC_00000013	Core_metagenome	Seep_SRB1a_Meg22_02_Bin_90	2769	10	25	6	0	0.573768	0.672071	0.619042	PF13510.7	2Fe-2S iron-sulfur cluster binding domain			COG3383|COG4624	Predicted molibdopterin-dependent oxidoreductase YjgC (YjgC) (PDB:1AA6)|Iron only hydrogenase large subunit, C-terminal domain (Nar1) (PDB:1C4A)			R|C	General function prediction only|Energy production and conversion	MSKFEITIDGQALWVDPGTTILNAANAAGVIIPTLCYVPAKTVEHPCGICVVEVDDREDLLPACSTLVEDGMKVATQSDRVTESRQRVLTSMLSRHYGD------------------------------------------------------------------------------------------------------------------------------------------------------------------------------------------------------------------------------------------------------------------------------------------------------------…
450	GC_00000013	Core_metagenome	Seep_SRB1a_S7142MS3	1481	10	25	6	0	0.573768	0.672071	0.619042	PF07992.15	Pyridine nucleotide-disulphide oxidoreductase	COG0493|COG0633|COG3383	Glutamine biosynthesis	COG0493|COG0633|COG3383	NADPH-dependent glutamate synthase beta chain or related oxidoreductase (GltD) (PDB:1H7X)|Ferredoxin (Fdx) (PDB:1KRH)|Predicted molibdopterin-dependent oxidoreductase YjgC (YjgC) (PDB:1AA6)			E|R|C|R	Amino acid transport and metabolism|General function prediction only|Energy production and conversion|General function prediction only	MSKLEITIDGQTLWVDPGTTILEAANAAGVIIPTLCYVPSKTVEHPCGICVVEVDGREDLLPACSTPVEDGMKVASRSDRVIESRQRVLTSMLSRHYGDCIAPCSQTCPAHINIQGYLSLIARGEFIEALKLIKEKNPLPLSIGRVCPHFCESRCRRILIEEF------ISINHLKRFVADYAIQHKDTDVIPPAPSSEHRVAVIGGGPAGLSAAYYLSQMGHCVTIFEAMPQLGGMLRYGIPEFRLPKKIVDQEIESILRAGVNTRMGRRLGVDFT-IKSLKEEGFEAIFLGIGAWKKQQSGIEGEELDGVLSGSDFLLKVSLGQAPVIGRRVAVIGGGDAAVDTARTCVRMVDVDEVVVIYQRSMMEMPAIHREVKEAEKEDVNFIYMTGLSKISRE…
451	GC_00000013	Core_metagenome	Seep_SRB1a_sp_CR9063A	1485	10	25	6	0	0.573768	0.672071	0.619042	PF07992.15	Pyridine nucleotide-disulphide oxidoreductase	COG0493|COG0633|COG3383	Glutamine biosynthesis	COG0493|COG0633|COG3383	NADPH-dependent glutamate synthase beta chain or related oxidoreductase (GltD) (PDB:1H7X)|Ferredoxin (Fdx) (PDB:1KRH)|Predicted molibdopterin-dependent oxidoreductase YjgC (YjgC) (PDB:1AA6)			E|R|C|R	Amino acid transport and metabolism|General function prediction only|Energy production and conversion|General function prediction only	MSKFEITIDGQTLWVDPGSTILNAANAAGVIIPTLCYVPAKTVEHPCGICVVEVDGREDLLPACSTPVEDGMKVATQSDRVIDSRQRVLTSMLSRHYGDCIAPCSQTCPAHINIQGYLSLIARGEFIEALKLIKEKNPLPLSIGRVCPHFCESRCRRILVEEF------IGINHLKRFVADYAIQHKDTDVIPPSPSSEHRVAVIGGGPAGLSAAYYLSQMGHCVTIFEAMPQLGGMLRYGIPEFRLPKKIVDQEIESILRAGVNTRMGRRLGVDFT-IKSLKEEGFKAIFLGIGAWKNQQSGIEGEELDEVLSGSDFLLKVSLGQAPVIGRRVAVIGGGDTAVDTARTCVRM-DVDEVVVIYQRSMMEMPAIHREVKEAEKEGVNFIYMTGLSKISRE…
452	GC_00000013	Core_metagenome	Seep_SRB1a_sp_CR9063A	1484	10	25	6	0	0.573768	0.672071	0.619042	PF00384.23	Molybdopterin oxidoreductase			COG3383	Predicted molibdopterin-dependent oxidoreductase YjgC (YjgC) (PDB:1AA6)			R	General function prediction only	-----------------------------------------------------------------------------------------------------------------------------------------------------------------MT------NSIADFKKADVILLTGSNSTENYPVIALNMKKAIIENKTKLIVVDPREIEMVKYAEIWLRPKPGTDVVWLNGMMYVIIEENLYDASYVAERTENFMAMKETVMKYNPEFVERLTGIPSEDLKKAARIYAQAQKGSIAYAMGITQHAFGTDNVKSIANLAMLCGNVGIEGGGVNPLRGQNNVQGACDMGALPNVFP-GYQSVSEQKNVKKFEEAWGIKLSTKPGLAVTDMW…
453	GC_00000013	Core_metagenome	Seep_SRB1a_sp_CR9063A	884	10	25	6	0	0.573768	0.672071	0.619042	PF00384.23	Molybdopterin oxidoreductase			COG3383	Predicted molibdopterin-dependent oxidoreductase YjgC (YjgC) (PDB:1AA6)	K00123	formate dehydrogenase major subunit [EC:1.17.1.9]	R	General function prediction only	----MHRVLTTCCFCACGCNLYLEVENGKIV----GVIPSREHPVSRGNLCVKGWNSFEFVLHKERLRFPLIRKNGRLERAEWNEALDLIAAKLTHIRDKYGP---------DALGVLSSAKCTNEENYLLMKFARAVLKTNNVDHCARLCHSSSVIGLNNAFGSGAMTNSIAELAGAEVILVTGSNTTEQHPQIARFIFD-ALDRGAKLIVIDPRRIPLSRFAHIYLQPRLGTDVLWLKGMMKIIFEEKLFDDSFISMRTENFDAFSRNLENFDLDHVEKVCGVSLEGLRRAARMYAGVKRAMIIYSMGITQHVSGTDNVESIANLAMLTGHVEREFTGVGPLRGQNNVQGACDMGALPGTLS-GYQNVADEDIRKKFKNLWKTELPTSAGLTSIEML…
454	GC_00000013	Core_metagenome	Seep_SRB1a_sp_CR9063A	3110	10	25	6	0	0.573768	0.672071	0.619042	PF01568.22	Molydopterin dinucleotide binding domain			COG3383	Predicted molibdopterin-dependent oxidoreductase YjgC (YjgC) (PDB:1AA6)			R	General function prediction only	---------------------------------------------------------------------------------------------------------------------------------------------------------------------------------------------------------------------------------------------------------------------------------------------------------------------------------------------------------------------------------------------------------------…
455	GC_00000013	Core_metagenome	Seep_SRB1a_sp_CR9063B	1011	10	25	6	0	0.573768	0.672071	0.619042	PF07992.15	Pyridine nucleotide-disulphide oxidoreductase	COG0493|COG0633|COG3383	Glutamine biosynthesis	COG0493|COG0633|COG3383	NADPH-dependent glutamate synthase beta chain or related oxidoreductase (GltD) (PDB:1H7X)|Ferredoxin (Fdx) (PDB:1KRH)|Predicted molibdopterin-dependent oxidoreductase YjgC (YjgC) (PDB:1AA6)			E|R|C|R	Amino acid transport and metabolism|General function prediction only|Energy production and conversion|General function prediction only	MSKFEITIDGQTLWVDPGSTILNAANAAGVIIPTLCYVPAKTVEHPCGICVVEVDGREDLLPACSTPVEDGMKVATQSDRVIDSRQRVLTSMLSRHYGDCIAPCSQTCPAHINIQGYLSLIARGEFIEALKLIKEKNPLPLSIGRVCPHFCESRCRRILVEEF------IGINHLKRFVADYAIQHKDTDVIPPSPSSEHRVAVIGGGPAGLSAAYYLSQMGHCVTIFEAMPQLGGMLRYGIPEFRLPKKIVDQEIESILRAGVNTRMRRRLGVDFT-IKSLKEEGFKAIFLGIGAWKNQQSGIEGEELDEVLSGSDFLLKVSLGQAPVIGRRVAVIGGGDTSVDTARTCVRM-DVDEVVVIYQRSMMEMPAIHREVKEAEKEGVNFIYMTGLSKISRE…
456	GC_00000013	Core_metagenome	Seep_SRB1a_sp_CR9063B	1012	10	25	6	0	0.573768	0.672071	0.619042	PF00384.23	Molybdopterin oxidoreductase			COG3383	Predicted molibdopterin-dependent oxidoreductase YjgC (YjgC) (PDB:1AA6)			R	General function prediction only	-----------------------------------------------------------------------------------------------------------------------------------------------------------------MT------NSIADFRKADVILLTGSNSTENYPVIALNMKKAIIEHGAKLIVVDPREIEMVRYAEIWLRPKPGTDVVWLNGMMYVIIEENLYDASYVAERTENFMAMKETVMKYNPEFVERLTGIPSEDLKKAARIYAQAQKGSIAYAMGITQHAFGTNNVKSIANLAMLCGNVGIEGGGVNPLRGQNNVQGACDMGALPNVFP-GYQSVSEQKNVKKFEEAWGIKLSTKPGLAVTDMW…
457	GC_00000013	Core_metagenome	Seep_SRB1a_sp_CR9063B	1209	10	25	6	0	0.573768	0.672071	0.619042	PF00384.23	Molybdopterin oxidoreductase			COG3383	Predicted molibdopterin-dependent oxidoreductase YjgC (YjgC) (PDB:1AA6)	K00123	formate dehydrogenase major subunit [EC:1.17.1.9]	R	General function prediction only	----MHRVLTTCCFCACGCNLYLEVENGKIV----GVIPSREHPVSRGNLCVKGWNSFEFVLHKERLRFPLIRKNGCLERAEWNEALDLIAAKLTYIRDKYGP---------DALGVLSSAKCTNEENYLLMKFARAVLKTNNIDHCARLCHSSSVIGLNHAFGSGAMTNSIAELAGAEVILVTGSNTTEQHPQIARFIFD-ALDRGAKLIVIDPRRIPLSRFAHVYLQPRLGTDVLWLKGMMKIIFEEKLFDDSFISKRTENFDAFSRNLENFDLEHVEKVCGVSLEGLRRAARMYAGVKRAMIIYSMGITQHVSGTDNVESIANLAMLTGHVEREFTGVGPLRGQNNVQGACDMGALPGTLS-GYQDVTDEDIRKKFKNLWKTELPTSTGLTSIEML…
458	GC_00000013	Core_metagenome	Seep_SRB1a_sp_SM7059A	440	10	25	6	0	0.573768	0.672071	0.619042	PF07992.15	Pyridine nucleotide-disulphide oxidoreductase	COG0493|COG0633|COG3383	Glutamine biosynthesis	COG0493|COG0633|COG3383	NADPH-dependent glutamate synthase beta chain or related oxidoreductase (GltD) (PDB:1H7X)|Ferredoxin (Fdx) (PDB:1KRH)|Predicted molibdopterin-dependent oxidoreductase YjgC (YjgC) (PDB:1AA6)			E|R|C|R	Amino acid transport and metabolism|General function prediction only|Energy production and conversion|General function prediction only	MSKLEITIDGQTLWVDPGTTILNAANAAGVIIPTLCYVPTKTVEHPCGICVVEVDGREDLLPACSTPVEDGMKVATQSDRVTESRQRVLTSMLSRHYGDCIAPCSQTCPAHINIQGYLSLIARGEFIEALKLIKEKNPLPLSIGRVCPHFCESRCRRILIEEF------ISINHLKRFVADYAIQHKDADVIPPTPSSEHRVAVMGGGPAGLSAAYYLSQMGHCVTIFEAMPQLGGMLRYGIPEFRLPKKIVDQEIESILRAGVNTRMGRRLGVDFT-IKSLKEEGFEAIFLGMGAWKKQQSGIEGEELDGVLSGSDFLLKVSLGQTPVIGRRVAVIGGGDAAVDTARTCVRMVDVDEVVVIYQRSMMEMPAIHREVKEAEKEEVNFIYMTGLSKISRE…
459	GC_00000013	Core_metagenome	Seep_SRB1a_sp_SM7059A	439	10	25	6	0	0.573768	0.672071	0.619042	PF00384.23	Molybdopterin oxidoreductase			COG3383	Predicted molibdopterin-dependent oxidoreductase YjgC (YjgC) (PDB:1AA6)			R	General function prediction only	-----------------------------------------------------------------------------------------------------------------------------------------------------------------MT------NSIADFRKADVILLTGTNSTENYPVIALNMKKAIVEGKTKLIVVDPREIEMVKYAEIWLRPKPGTDVVWLNGMMYVIIEEDLYDASYVAERTENFMAMKETVMKYNPEFVERLTGIPPEDLKKAARIYAQAQNGSIAYAMGITQHAFGTNNVKSIANLAMLCGNVGIEGGGVNPLRGQNNVQGACDMGALPNVFP-GYQSVSEQKNVKKFEEAWGIKLSSKPGLAVTDMW…
460	GC_00000014	Core_metagenome	B13_G4_sp003647525	1576	13	24	4	0	0.714823	0.649361	0.680521	PF01791.10	DeoC/LacD family aldolase	COG1830	Glycolysis	COG1830	Fructose-bisphosphate aldolase class Ia, DhnA family (FbaB) (PDB:1OJX)	K08321	3-hydroxy-5-phosphonooxypentane-2,4-dione thiolase [EC:2.3.1.245]	G	Carbohydrate transport and metabolism	----------------------------------------------------------------------------------------------------------------MPDVDEI-------KEAKKFHTD-------------------------VSYKTEGFFL---------------------------------------------------------------------------------------------------------------KGSNSLD-----------------------------------------------WG--------------------------------------------------------------…
461	GC_00000014	Core_metagenome	B13_G4_sp013792055	1008	13	24	4	0	0.714823	0.649361	0.680521	PF01791.10	DeoC/LacD family aldolase	COG1830	Glycolysis	COG1830	Fructose-bisphosphate aldolase class Ia, DhnA family (FbaB) (PDB:1OJX)	K08321	3-hydroxy-5-phosphonooxypentane-2,4-dione thiolase [EC:2.3.1.245]	G	Carbohydrate transport and metabolism	----------------------------------------------------------------------------------------------------------------MPDVDEI-------KEAKKFHTD-------------------------VPYKTEGFFL---------------------------------------------------------------------------------------------------------------KGSNSLD-----------------------------------------------WG--------------------------------------------------------------…
462	GC_00000014	Core_metagenome	B13_G4_sp014237365a	1299	13	24	4	0	0.714823	0.649361	0.680521	PF13561.7	Enoyl-(Acyl carrier protein) reductase	COG1028|COG3347	Fatty acid biosynthesis	COG1028|COG3347	NAD(P)-dependent dehydrogenase, short-chain alcohol dehydrogenase family (FabG) (PDB:6L1H)|Rhamnose utilisation protein RhaD, predicted bifunctional aldolase and dehydrogenase (RhaD) (PDB:3M4R)			I|G	Lipid transport and metabolism|Carbohydrate transport and metabolism	MVGLWNDEDANAFLNDPLQLRVYTSRLLGLHPELVLHGGGNTSVKVKKENVFGDIQEILYVKASGVNLTDILPAGFAPVKLEVLNKMASLNKLDDADLLRLQKISMLDPDSPNPSIEAILHAIIPFKYVDHTHTDSVVTISNNERGEDLIREIYKDRVLIVPYVMPGFILAKKVYELTRNLDWSKVEGIILLNHGVFTFSNNARTSYERMIYIASLADDYLTKQGVFDSVAKAEPLEDLLSLSRIRHQVSKIKGDAMITRLDQNQDACGFANLPDVDSIATRGPMTLDHVIRTKPIPVILKNDIEKDIADYSLKYKKYFDRNTDGHLECLDTAPRWGIWPGYGTISFGRSVKEAEIVTDIADHTIRAIQLGEALGGWKPLPEKDIFHMEYWTLQQAKLK…
463	GC_00000014	Core_metagenome	B13_G4_sp014237365a	1298	13	24	4	0	0.714823	0.649361	0.680521	PF01791.10	DeoC/LacD family aldolase	COG1830	Glycolysis	COG1830	Fructose-bisphosphate aldolase class Ia, DhnA family (FbaB) (PDB:1OJX)	K08321	3-hydroxy-5-phosphonooxypentane-2,4-dione thiolase [EC:2.3.1.245]	G	Carbohydrate transport and metabolism	----------------------------------------------------------------------------------------------------------------MPDVDEI-------KEAKKFHAD-------------------------VPYKTEGFFL---------------------------------------------------------------------------------------------------------------KGSNSLD-----------------------------------------------WG--------------------------------------------------------------…
464	GC_00000014	Core_metagenome	B13_G4_sp014237365b	1299	13	24	4	0	0.714823	0.649361	0.680521	PF13561.7	Enoyl-(Acyl carrier protein) reductase	COG1028|COG3347	Fatty acid biosynthesis	COG1028|COG3347	NAD(P)-dependent dehydrogenase, short-chain alcohol dehydrogenase family (FabG) (PDB:6L1H)|Rhamnose utilisation protein RhaD, predicted bifunctional aldolase and dehydrogenase (RhaD) (PDB:3M4R)			I|G	Lipid transport and metabolism|Carbohydrate transport and metabolism	MVGLWNDEDANAFLNDPLQLRVYTSRLLGLHPELVLHGGGNTSVKVKKENVFGDIQEILYVKASGVNLTDILPAGFAPVKLEVLNKMASLNKLDDADLLRLQKISMLDPDSPNPSIEAILHAIIPFKYVDHTHTDSVVTISNNERGEDLIREIYKDRVLIVPYVMPGFILAKKVYELTRNLDWSKVEGIILLNHGVFTFSNNARTSYERMIYIASLADDYLTKQGVFDSVAKAEPLEDLLSLSRIRHQVSKIKGDAMITRLDQNQDACGFANLPDVDSIATRGPMTLDHVIRTKPIPVILKNDIEKDIADYSLKYKKYFDRNTDGHLECLDTAPRWGIWPGYGTISFGRSVKEAEIVTDIADHTIRAIQLGEALGGWKPLPEKDIFHMEYWTLQQAKLK…
465	GC_00000014	Core_metagenome	B13_G4_sp014237365b	1298	13	24	4	0	0.714823	0.649361	0.680521	PF01791.10	DeoC/LacD family aldolase	COG1830	Glycolysis	COG1830	Fructose-bisphosphate aldolase class Ia, DhnA family (FbaB) (PDB:1OJX)	K08321	3-hydroxy-5-phosphonooxypentane-2,4-dione thiolase [EC:2.3.1.245]	G	Carbohydrate transport and metabolism	----------------------------------------------------------------------------------------------------------------MPDVDEI-------KEAKKFHAD-------------------------VPYKTEGFFL---------------------------------------------------------------------------------------------------------------KGSNSLD-----------------------------------------------WG--------------------------------------------------------------…
466	GC_00000014	Core_metagenome	FWG171_EthSRB1	280	13	24	4	0	0.714823	0.649361	0.680521	PF00106.26	short chain dehydrogenase	COG1028|COG3347	Fatty acid biosynthesis	COG1028|COG3347	NAD(P)-dependent dehydrogenase, short-chain alcohol dehydrogenase family (FabG) (PDB:6L1H)|Rhamnose utilisation protein RhaD, predicted bifunctional aldolase and dehydrogenase (RhaD) (PDB:3M4R)	K08321	3-hydroxy-5-phosphonooxypentane-2,4-dione thiolase [EC:2.3.1.245]	I|G	Lipid transport and metabolism|Carbohydrate transport and metabolism	MNSLWNDNDAKAFIDDPIQLRIYTSWLLGRNTELVLHGGGNTSVKVKKKNIFGDIEKILYVKGSGVDLSSIEPAGFASVKLEVLEKMVLLEKLDDVDLLRLQRTAMTDSDSPNPSIEAILHAIIPFKYVDHTHADSVVTITNNEKGKALIREIYKDRVLIVPYVKPGFILSKKVYELTQNLDWSKVEGIILLNHGVFTFADDARTSYEKMIHIASMADNYLKKQGVFNSIAKAEPIENLLSLARIRHQISVAKRDAMIARLDQSPEACGFANLSDVDSIATRGPVTLDHVIRTKPVPVILKNDIEKDIANYSSKYKKYFDQNTDGNLTCLDKAPRWAIWPEHGSISFGQNLKEAGIVADIASHTMRAIQLGETIGGWKPLPEKDIFHMEYRALQQAKLP…
467	GC_00000014	Core_metagenome	FWG172_EthSRB1	131	13	24	4	0	0.714823	0.649361	0.680521	PF13561.7	Enoyl-(Acyl carrier protein) reductase	COG1028|COG3347	Fatty acid biosynthesis	COG1028|COG3347	NAD(P)-dependent dehydrogenase, short-chain alcohol dehydrogenase family (FabG) (PDB:6L1H)|Rhamnose utilisation protein RhaD, predicted bifunctional aldolase and dehydrogenase (RhaD) (PDB:3M4R)			I|G	Lipid transport and metabolism|Carbohydrate transport and metabolism	MNSLWNDDDARAFLNDPLQLRIYTSRLLGSQPDLVLHGGGNTSVKVKKEHIFGDIEEILYVKGSGVDLKTIQPAGFAPLKLEILRKMVALENLDDADLLRLQRTSMINPDSPNPSIEAILHAIIPFKYVDHTHADSVVIITNNERGEELIRKIYKDRVLIVPYVTPGFILAKKVYELTRNLDWSKVEGIILLNHGVFTFSDDARTSYEKMIHIALLADDYLKEKGVFDSVAKAESVEDLLSLARIRHHISVAKGDAMIALLDQSQNACGFANLPDVDSIATHGPMTLDHVIRTKPIPVILKNDIEKDIADYSSEYKKYFDRNTDGHLECLDTTPRWGIWPEYGTISFGRSVKEAKIVADIADHTILAIQLGEAIGGWSPLPEEAVFHMEYWAPQQAKLQ…
468	GC_00000014	Core_metagenome	FWG172_EthSRB1	132	13	24	4	0	0.714823	0.649361	0.680521	PF01791.10	DeoC/LacD family aldolase	COG1830	Glycolysis	COG1830	Fructose-bisphosphate aldolase class Ia, DhnA family (FbaB) (PDB:1OJX)	K08321	3-hydroxy-5-phosphonooxypentane-2,4-dione thiolase [EC:2.3.1.245]	G	Carbohydrate transport and metabolism	----------------------------------------------------------------------------------------------------------------MPDVDEI-------KEAKKFHTD-------------------------VPYKTEGFFL---------------------------------------------------------------------------------------------------------------KGSNSLD-----------------------------------------------WG--------------------------------------------------------------…
469	GC_00000014	Core_metagenome	Seep_SRB1a_AB_03_Bin_172	5864	13	24	4	0	0.714823	0.649361	0.680521	PF13561.7	Enoyl-(Acyl carrier protein) reductase	COG1028|COG3347	Fatty acid biosynthesis	COG1028|COG3347	NAD(P)-dependent dehydrogenase, short-chain alcohol dehydrogenase family (FabG) (PDB:6L1H)|Rhamnose utilisation protein RhaD, predicted bifunctional aldolase and dehydrogenase (RhaD) (PDB:3M4R)			I|G	Lipid transport and metabolism|Carbohydrate transport and metabolism	---------------------------------------------------------------------------------------------------------MIDPDSPNPSIEAILHAIIPFKYVDHTHADSVVTITNNERGEYLIHEIYKDRVLIVPYVMPGFILAKKVYELTRNLDWSKIEGIILLNHGVFTFADDARTSYERMIHIALLADDYLKKQGVFDSVAKAKSCEDLLSLARIRHQVSVAKEDAMIAMIDQSQDACGFANFFDVDSIATRGPMTLDHVIRTKPIPIILGEDIEKSIADYSSKYKKYFDRNTDGNLTCLDKAPRWGVWPKHGTISFGQSANEADVVADIACHTIRAIQFGEALGGWKPLPEKDIFHMEYWTLQQAKLK…
470	GC_00000014	Core_metagenome	Seep_SRB1a_AB_03_Bin_172	6087	13	24	4	0	0.714823	0.649361	0.680521	PF00596.22	Class II Aldolase and Adducin N-terminal domain	COG1028|COG3347	Fatty acid biosynthesis	COG1028|COG3347	NAD(P)-dependent dehydrogenase, short-chain alcohol dehydrogenase family (FabG) (PDB:6L1H)|Rhamnose utilisation protein RhaD, predicted bifunctional aldolase and dehydrogenase (RhaD) (PDB:3M4R)			I|G	Lipid transport and metabolism|Carbohydrate transport and metabolism	---------------------------------------------------------------------------------------------------------------------------------------------------------------------------------------------------------------------------------------------------------------------------------------------------------------------------------------------------------------------------------------------------------------…
471	GC_00000014	Core_metagenome	Seep_SRB1a_AB_03_Bin_172	5865	13	24	4	0	0.714823	0.649361	0.680521	PF00596.22	Class II Aldolase and Adducin N-terminal domain	COG1028|COG3347	Fatty acid biosynthesis	COG1028|COG3347	NAD(P)-dependent dehydrogenase, short-chain alcohol dehydrogenase family (FabG) (PDB:6L1H)|Rhamnose utilisation protein RhaD, predicted bifunctional aldolase and dehydrogenase (RhaD) (PDB:3M4R)			I|G	Lipid transport and metabolism|Carbohydrate transport and metabolism	---------------------------------------------------------------------------------------------------------------------------------------------------------------------------------------------------------------------------------------------------------------------------------------------------------------------------------------------------------------------------------------------------------------…
472	GC_00000014	Core_metagenome	Seep_SRB1a_AB_03_Bin_172	119	13	24	4	0	0.714823	0.649361	0.680521	PF01791.10	DeoC/LacD family aldolase	COG1830	Glycolysis	COG1830	Fructose-bisphosphate aldolase class Ia, DhnA family (FbaB) (PDB:1OJX)	K08321	3-hydroxy-5-phosphonooxypentane-2,4-dione thiolase [EC:2.3.1.245]	G	Carbohydrate transport and metabolism	----------------------------------------------------------------------------------------------------------------MPDLDEI-------KEAKKFHTD-------------------------VPYKTEGFFL---------------------------------------------------------------------------------------------------------------KGSNSLD-----------------------------------------------WG--------------------------------------------------------------…
473	GC_00000014	Core_metagenome	Seep_SRB1a_Meg22_02_Bin_90	263	13	24	4	0	0.714823	0.649361	0.680521	PF13561.7	Enoyl-(Acyl carrier protein) reductase	COG1028|COG3347	Fatty acid biosynthesis	COG1028|COG3347	NAD(P)-dependent dehydrogenase, short-chain alcohol dehydrogenase family (FabG) (PDB:6L1H)|Rhamnose utilisation protein RhaD, predicted bifunctional aldolase and dehydrogenase (RhaD) (PDB:3M4R)			I|G	Lipid transport and metabolism|Carbohydrate transport and metabolism	MNSLWNDDDTKAFLNNPLQLRVYTSRLLGSQHRLVLHGGGNTSVKVKKENIFGDIEEILYVKASGVDLTDIQPAGFAPVKLEVLNKMALLEKLDDADLLRLQRTSMIDPDAPNPSIEAILHAIIPFKYVDHTHTDSVVTISNNERGEKLIREIYKERVLIVPYVMPGFILAKKVYELTRDLDWSKVEGIILLNHGVFTFSDDARTSYERMIHIASLADDYLKKQGVFDSAAKAEPLEDLLSLARIRHQVSAAKGDAMIARIDQSPEACGFANLSDIDSISTRGPMTMDHVIRTKPIPVILKNDIEKDIADYSSKYKKYFDRNTDGHMECLDTAPRWGIWPKYGTISFGRSVKEAKIVTDIADHTIRAIQLGEAIGGWSPLPEKDIFHMEYWTLQQAKLK…
474	GC_00000014	Core_metagenome	Seep_SRB1a_Meg22_02_Bin_90	264	13	24	4	0	0.714823	0.649361	0.680521	PF01791.10	DeoC/LacD family aldolase	COG1830	Glycolysis	COG1830	Fructose-bisphosphate aldolase class Ia, DhnA family (FbaB) (PDB:1OJX)	K08321	3-hydroxy-5-phosphonooxypentane-2,4-dione thiolase [EC:2.3.1.245]	G	Carbohydrate transport and metabolism	----------------------------------------------------------------------------------------------------------------MPDVDEI-------KEAKKFHTD-------------------------VPYKTEGFFL---------------------------------------------------------------------------------------------------------------KGSNSLD-----------------------------------------------WG--------------------------------------------------------------…
475	GC_00000014	Core_metagenome	Seep_SRB1a_S7142MS3	858	13	24	4	0	0.714823	0.649361	0.680521	PF13561.7	Enoyl-(Acyl carrier protein) reductase	COG1028|COG3347	Fatty acid biosynthesis	COG1028|COG3347	NAD(P)-dependent dehydrogenase, short-chain alcohol dehydrogenase family (FabG) (PDB:6L1H)|Rhamnose utilisation protein RhaD, predicted bifunctional aldolase and dehydrogenase (RhaD) (PDB:3M4R)			I|G	Lipid transport and metabolism|Carbohydrate transport and metabolism	MNSLWNDNDAKAFLNDPLQLRVYTSRLLGLQPELVLHGGGNTSVKVKKENIFGDIEEILYVKGSGVDLTDIQPAGFAPVKLEVLNKMALLEKLDDADLLRLQRTSMLDPDSPNPSIEAVLHAIIPFKYVDHTHADSVVTISNNERGEKLIQEIYKDRVLIVPYVTPGFILAKKVYELTRNLDWSKVEGIILLNHGVFTFADDARTSYERMIHIASLADDYLKKQGVFDSVAKAEPLEDLLSLARIRHQVSVAKGDAMIARLDQRPEACGFANLSDVYSIATRGPMTLDHVIRTKPIPVILKNDIEKDIADYSSKYKKYFDRNTDGHLECLDTAPRWGIWPEYGTISFGRSVKEAEIVTDIADHTIRAIQLGEALGGWKPLPEKDIFHMEYWTLQQAKLK…
476	GC_00000014	Core_metagenome	Seep_SRB1a_S7142MS3	857	13	24	4	0	0.714823	0.649361	0.680521	PF01791.10	DeoC/LacD family aldolase	COG1830	Glycolysis	COG1830	Fructose-bisphosphate aldolase class Ia, DhnA family (FbaB) (PDB:1OJX)	K08321	3-hydroxy-5-phosphonooxypentane-2,4-dione thiolase [EC:2.3.1.245]	G	Carbohydrate transport and metabolism	#NAME?
477	GC_00000014	Core_metagenome	Seep_SRB1a_S7147A_SRB	1036	13	24	4	0	0.714823	0.649361	0.680521	PF01791.10	DeoC/LacD family aldolase	COG1830	Glycolysis	COG1830	Fructose-bisphosphate aldolase class Ia, DhnA family (FbaB) (PDB:1OJX)	K08321	3-hydroxy-5-phosphonooxypentane-2,4-dione thiolase [EC:2.3.1.245]	G	Carbohydrate transport and metabolism	#NAME?
478	GC_00000014	Core_metagenome	Seep_SRB1a_sp_CR9063A	1200	13	24	4	0	0.714823	0.649361	0.680521	PF13561.7	Enoyl-(Acyl carrier protein) reductase	COG1028|COG3347	Fatty acid biosynthesis	COG1028|COG3347	NAD(P)-dependent dehydrogenase, short-chain alcohol dehydrogenase family (FabG) (PDB:6L1H)|Rhamnose utilisation protein RhaD, predicted bifunctional aldolase and dehydrogenase (RhaD) (PDB:3M4R)			I|G	Lipid transport and metabolism|Carbohydrate transport and metabolism	MISLWNDNEAKAFLNDPLQLRVYTSRLLGLEPELVLHGGGNTSVKVKKENTFGDIEEILYVKGSGVDLTELQPAGFAPVKLEVLERMASQEKLDDADLLRLQRTSMLDPDSPNPSIEAVLHAIIPFKYVDHTHADSVVTISNNERGEKLIREIYKDRVLIVPYVMPGFILAKKVYELTRNLDWSKVEGIILLNHGVFTFADDARTSYEKMIHIASLADDYLKKQGVFDSVAKAEPVEDLLSLARIRHQVSVAKGDTMIARLDQSPAACGFANLSDVDSIVTRGPMTLDHVIRTKPVPVILKNDIEKDIADYSLKYKKYFDRNTDGNLTCLDTAPRWGVWPEHGSISFGRSVKEADVVADIAGHTMRAIQLGEALGGWKPLPEKDIFHMEYWTLQQAKLK…
479	GC_00000014	Core_metagenome	Seep_SRB1a_sp_CR9063A	1199	13	24	4	0	0.714823	0.649361	0.680521	PF01791.10	DeoC/LacD family aldolase	COG1830	Glycolysis	COG1830	Fructose-bisphosphate aldolase class Ia, DhnA family (FbaB) (PDB:1OJX)	K08321	3-hydroxy-5-phosphonooxypentane-2,4-dione thiolase [EC:2.3.1.245]	G	Carbohydrate transport and metabolism	#NAME?
480	GC_00000014	Core_metagenome	Seep_SRB1a_sp_CR9063B	1019	13	24	4	0	0.714823	0.649361	0.680521	PF13561.7	Enoyl-(Acyl carrier protein) reductase	COG1028|COG3347	Fatty acid biosynthesis	COG1028|COG3347	NAD(P)-dependent dehydrogenase, short-chain alcohol dehydrogenase family (FabG) (PDB:6L1H)|Rhamnose utilisation protein RhaD, predicted bifunctional aldolase and dehydrogenase (RhaD) (PDB:3M4R)			I|G	Lipid transport and metabolism|Carbohydrate transport and metabolism	MVSLWNDNEAKAFLNNPLQLRVYTSRLLGHEPELVLHGGGNTSIKVKKENIFGDIEEILYVKGSGVDLTDIQPAGFAPVKLEVLNKMALLEKLDDADLLRLQRTSMIDPDAPNPSIEAVLHAIIPFKYVDHTHADSVVTISNNERGKKLIREIYKERVLIVPYVMPGFILAKKVYELTRNLDWSKVEGIILLNHGVFTFADDARTSYEKMIHIASLADDYLKKQGVFDSVAKAEPVEDLLSLARIRHQVSVAKGDTMIARLDQSPAACGFANLSDVDSIVTRGPMTLDHVIRTKPVPVILKNDIEKDIADYSLKYKKYFDRNTDGNLTCLDTAPRWCVWPEHGSISFGQSVKEADVVADIASHTMRAIQLGEALGGWKPLTEKDIFHMEYWTLQQAKLK…
481	GC_00000014	Core_metagenome	Seep_SRB1a_sp_CR9063B	1020	13	24	4	0	0.714823	0.649361	0.680521	PF01791.10	DeoC/LacD family aldolase	COG1830	Glycolysis	COG1830	Fructose-bisphosphate aldolase class Ia, DhnA family (FbaB) (PDB:1OJX)	K08321	3-hydroxy-5-phosphonooxypentane-2,4-dione thiolase [EC:2.3.1.245]	G	Carbohydrate transport and metabolism	----------------------------------------------------------------------------------------------------------------MPDVNEI-------KEAKKFHTD-------------------------VPYKTEGFFL---------------------------------------------------------------------------------------------------------------KGSNSLD-----------------------------------------------WG--------------------------------------------------------------…
482	GC_00000014	Core_metagenome	Seep_SRB1a_sp_SM7059A	1795	13	24	4	0	0.714823	0.649361	0.680521	PF13561.7	Enoyl-(Acyl carrier protein) reductase	COG1028|COG3347	Fatty acid biosynthesis	COG1028|COG3347	NAD(P)-dependent dehydrogenase, short-chain alcohol dehydrogenase family (FabG) (PDB:6L1H)|Rhamnose utilisation protein RhaD, predicted bifunctional aldolase and dehydrogenase (RhaD) (PDB:3M4R)			I|G	Lipid transport and metabolism|Carbohydrate transport and metabolism	MNSLWNDNDAKAFLNDPLQLRVYTSRLLGLQPELVLHGGGNTSVKVKKENIFGDIEEILYVKGSGVDLTDVQPAGFAPVKLEVLNKMASLEKLDDADLLRLQRTSMLDPDSPNPSIEAVLHAIIPFKYVDHTHADSVVTISNNERGEKLIQEIYKDRVLIVPYVTPGFILAKKVYELTQNLDWSKVEGIILLNHGVFTFADDARTSYERMIHIALLADDYLKKQCVFDSVAKAEPLEDLLSLARIRHQVSVAKGDAMIARLDQRPEACGFANLSDVYSIATRGPMTLDHVIRTKPIPVILKNDIEKDIADYSSKYKKYFDRNTDGHLECLDTAPRWGIWPEYGTISFGRSVNEADVVADIASHTMRAIQLGEALGGWKPLPEKDIFHMEYWTLQQAKLK…
483	GC_00000014	Core_metagenome	Seep_SRB1a_sp_SM7059A	1796	13	24	4	0	0.714823	0.649361	0.680521	PF01791.10	DeoC/LacD family aldolase	COG1830	Glycolysis	COG1830	Fructose-bisphosphate aldolase class Ia, DhnA family (FbaB) (PDB:1OJX)	K08321	3-hydroxy-5-phosphonooxypentane-2,4-dione thiolase [EC:2.3.1.245]	G	Carbohydrate transport and metabolism	----------------------------------------------------------------------------------------------------------------MPDVDEI-------KEAKKFCAD-------------------------VPYKTDGFFL---------------------------------------------------------------------------------------------------------------KGSNSLD-----------------------------------------------WG--------------------------------------------------------------…
484	GC_00000015	Core_metagenome	B13_G4_sp003647525	508	14	24	2	0	0.700972	0.677298	0.688932	PF01202.23	Shikimate kinase	COG0703	Aromatic amino acid biosynthesis	COG0703	Shikimate kinase (AroK) (PDB:1E6C)	K00891	shikimate kinase [EC:2.7.1.71]	E	Amino acid transport and metabolism	-----------MNIYLIGYRC----------------------------------------------------------------------------TGKSSVGKSLAKILGWS---------------------------------------------------------------------------------FLDADVELVKEYKIIISEIVATEGWESFRKKEKHVLK---------------------------RLSSLDKH----------VIATGGGAILDEEN---VKNIKKSGVSIWLRATPETVK-----------DRILKD-----ETTEDSRPSLTSK----GLMEEIEET-LIYR---------NPFYEKAMDFSVYTDNIDIKNV…
485	GC_00000015	Core_metagenome	B13_G4_sp013792055	1572	14	24	2	0	0.700972	0.677298	0.688932	PF01202.23	Shikimate kinase	COG0703	Aromatic amino acid biosynthesis	COG0703	Shikimate kinase (AroK) (PDB:1E6C)	K00891	shikimate kinase [EC:2.7.1.71]	E	Amino acid transport and metabolism	----------MMNIYLIGYRC----------------------------------------------------------------------------TGKTSVGKYLANILGWP---------------------------------------------------------------------------------FLDADVELVNEHGITISEIVATQGWESFRKKEKDIVK---------------------------KLSSLDKH----------VIATGGGAILDEEN---VTNIKKSGISIWLRATPETVK-----------NRILKD-----ETTEDSRPSLTSK----GLMEEIEET-LIYR---------NPFYEKAMDFFVDTDNLDIENV…
486	GC_00000015	Core_metagenome	B13_G4_sp013792055	1573	14	24	2	0	0.700972	0.677298	0.688932	PF00275.21	EPSP synthase (3-phosphoshikimate 1-carboxyvinyltransferase)	COG0128	Aromatic amino acid biosynthesis	COG0128	5-enolpyruvylshikimate-3-phosphate synthase (AroA) (PDB:4N3P)	K00800	3-phosphoshikimate 1-carboxyvinyltransferase [EC:2.5.1.19]	E	Amino acid transport and metabolism	MIEIKTQKIKDSEVNVPGSKSYTHRILIASALSDGVCTIVNCLKSEDTLLTLNALRQLGVRIDEYEEKVVVHGAKGLFSPCKDPIYLANSGTSMRLLTGIVAIGNGTYTLTGTKRMHERPIQDLLDALNQIGVETHCINDNGCPPVKIKGGKLNGGNVEINCSISSQYLSSLLLMAPYTNKGLEITVTKGPVSKPYIDMTVDIMKRLGVK----VARDGYSNFNVHGNQIYKAGNYYVEPDCSQAGYFWAAAAITGSKIKVKGITKKSSQGDVRFADVLKEMGCKVFYEDDGIAVSGHKLSAIEVDMADMPDIVPTLAVVAAFARGTTIIKNVAHLREKECDRLGSVAKELSKMGIEAIVTDNGLTINGGKPVGAEIDTYNDHRIAMSFAVAGLVVPGI…
487	GC_00000015	Core_metagenome	B13_G4_sp014237365a	962	14	24	2	0	0.700972	0.677298	0.688932	PF01202.23	Shikimate kinase	COG0703	Aromatic amino acid biosynthesis	COG0703	Shikimate kinase (AroK) (PDB:1E6C)	K00891	shikimate kinase [EC:2.7.1.71]	E	Amino acid transport and metabolism	-----------MNIYLIGYRC----------------------------------------------------------------------------TGKSSVGKALAKTLGWS---------------------------------------------------------------------------------FLDADVELVKEYKITISEIVATEGWESFRKKEKHVLK---------------------------RLSSLDKH----------VIATGGGAILDEKN---VKNMKKSGVRIWLRANPETVK-----------DRILKD-----ETTENSRPSLTSK----GLMEEIEET-LIYR---------NPFYEKAMDFSVDTDNIDIEDI…
488	GC_00000015	Core_metagenome	B13_G4_sp014237365a	963	14	24	2	0	0.700972	0.677298	0.688932	PF00275.21	EPSP synthase (3-phosphoshikimate 1-carboxyvinyltransferase)	COG0128	Aromatic amino acid biosynthesis	COG0128	5-enolpyruvylshikimate-3-phosphate synthase (AroA) (PDB:4N3P)	K00800	3-phosphoshikimate 1-carboxyvinyltransferase [EC:2.5.1.19]	E	Amino acid transport and metabolism	MIEIKTKKIKNSEINVPGSKSYTHRILIAAGLSDGVCNIINCLKSEDTLFTLNALKQLGVRIDEDKEKVAVHGSKGLLKPCKDPIYLANSGTSMRLLTGIVAIGDGTYTLTGTKRMFERPIQDLLDGLNQAGVEAFAVNANGCPPIKIKGGKIDGGHVDLNCSISSQYLSSLLLMAPYTDKGLEITVIRGPVSRPYIDMTVDIMTRLGVK----VARNGYSSFSVPGNQIYRAGNYYVEPDCSQAGYFWAAAAITGAKIKVKGISKKSSQGDVRFADVLEEMGCMVFHENDGISVCGDKLSAIEVDMANMPDIVPTLAVVAAFARGKTIIKNVAHLREKECDRLGSVATELSKMGIEANTTENGLAIKGGKPVGAEINTYNDHRIAMSFAVAGIVVPGI…
489	GC_00000015	Core_metagenome	B13_G4_sp014237365b	962	14	24	2	0	0.700972	0.677298	0.688932	PF01202.23	Shikimate kinase	COG0703	Aromatic amino acid biosynthesis	COG0703	Shikimate kinase (AroK) (PDB:1E6C)	K00891	shikimate kinase [EC:2.7.1.71]	E	Amino acid transport and metabolism	-----------MNIYLIGYRC----------------------------------------------------------------------------TGKSSVGKALAKTLGWS---------------------------------------------------------------------------------FLDADVELVKEYKITISEIVATEGWESFRKKEKHVLK---------------------------RLSSLDKH----------VIATGGGAILDEKN---VKNMKKSGVRIWLRANPETVK-----------DRILKD-----ETTENSRPSLTSK----GLMEEIEET-LIYR---------NPFYEKAMDFSVDTDNIDIEDI…
490	GC_00000015	Core_metagenome	B13_G4_sp014237365b	963	14	24	2	0	0.700972	0.677298	0.688932	PF00275.21	EPSP synthase (3-phosphoshikimate 1-carboxyvinyltransferase)	COG0128	Aromatic amino acid biosynthesis	COG0128	5-enolpyruvylshikimate-3-phosphate synthase (AroA) (PDB:4N3P)	K00800	3-phosphoshikimate 1-carboxyvinyltransferase [EC:2.5.1.19]	E	Amino acid transport and metabolism	MIEIKTKKIKNSEINVPGSKSYTHRILIAAGLSDGVCNIINCLKSEDTLFTLNALKQLGVRIDEDKEKVAVHGSKGLLKPCKDPIYLANSGTSMRLLTGIVAIGDGTYTLTGTKRMFERPIQDLLDGLNQAGVEAFAVNANGCPPIKIKGGKIDGGHVDLNCSISSQYLSSLLLMAPYTDKGLEITVIRGPVSRPYIDMTVDIMTRLGVK----VARNGYSSFSVPGNQIYRAGNYYVEPDCSQAGYFWAAAAITGAKIKVKGISKKSSQGDVRFADVLEEMGCMVFHENDGISVCGDKLSAIEVDMANMPDIVPTLAVVAAFARGKTIIKNVAHLREKECDRLGSVATELSKMGIEANTTENGLAIKGGKPVGAEINTYNDHRIAMSFAVAGIVVPGI…
491	GC_00000015	Core_metagenome	FWG171_EthSRB1	2261	14	24	2	0	0.700972	0.677298	0.688932	PF00275.21	EPSP synthase (3-phosphoshikimate 1-carboxyvinyltransferase)	COG0128	Aromatic amino acid biosynthesis	COG0128	5-enolpyruvylshikimate-3-phosphate synthase (AroA) (PDB:4N3P)	K00800	3-phosphoshikimate 1-carboxyvinyltransferase [EC:2.5.1.19]	E	Amino acid transport and metabolism	MLEIKTQKIKNSEIEVPGSKSYTHRILIATALSDGVCNIINCLKSEDTLLTLNALKQLGVKIDAYEEKVVVHGTKGILSPCNDPIYLANSGTSMRLLTGIAAIGNGVYTLTGTKRMSERPIQDLLDGLNQIGVEAFAVNANGCPPIKIKGGKIDGGHIALNCSISSQYLSSLLLMSPYTNKNLEITVIKGPVSRPYIDMTVDIMTKLGIK----VARNEYTSFNVSGNQTYKAGNYYVEPDCSQAGYFWAAAAITGAKIKVKGITKKSIQGDVGFADVLKQMGCKVFYENDGISVCGDKLSAIEVDMSNMPDIVPTLAVVAAFAKGTTIIKNVAHLREKECDRLSSVTTELSKMGIEANTTENGLVIKGGKPVGTEIDTYNDHRIAMSFAVAGLVVPGI…
492	GC_00000015	Core_metagenome	FWG172_EthSRB1	1707	14	24	2	0	0.700972	0.677298	0.688932	PF01202.23	Shikimate kinase	COG0703	Aromatic amino acid biosynthesis	COG0703	Shikimate kinase (AroK) (PDB:1E6C)	K00891	shikimate kinase [EC:2.7.1.71]	E	Amino acid transport and metabolism	---MRKYGIRIMNIYLIGYRC----------------------------------------------------------------------------TGKSSVGKSLAKILGWS---------------------------------------------------------------------------------FIDADIELVKEYKITISEIVAAEGWESFRKKEKHVLK---------------------------RLGSLDKH----------VIATGGGAILDEEN---VKNIKKSGISIWLRATPETVK-----------NRILKD-----ETTKDSRPSLTSK----GLMAEIEET-LIYR---------NPFYEKAMNFSVDTDNIDIEDI…
493	GC_00000015	Core_metagenome	FWG172_EthSRB1	1708	14	24	2	0	0.700972	0.677298	0.688932	PF00275.21	EPSP synthase (3-phosphoshikimate 1-carboxyvinyltransferase)	COG0128	Aromatic amino acid biosynthesis	COG0128	5-enolpyruvylshikimate-3-phosphate synthase (AroA) (PDB:4N3P)	K00800	3-phosphoshikimate 1-carboxyvinyltransferase [EC:2.5.1.19]	E	Amino acid transport and metabolism	MIEIKTQKIKNSEVNVPGSKSYTHRILIAAALSDGVCNIINCLKSEDTLLTLNALKQLGVRIDEDEEKVAVHGSKGLLKPCKDPIYLANSGTSMRLLAGIAAIGDGIYTLTGTKRMLERPIQDLLDALNQAGVKAFAVNANGCPPIKINGGKIDGGHVDLNCSISSQYLSSLLLMAPYTDKGLEITVTRGPVSRPYIDMTVDIMTRLGVK----VFRDGYSSFNVPGNQIYKAGNYYVEPDCSQAGYFWAAAAIAGAKIKVKGISKNSSQGDVRFADVLEKMGCKVFHENDGISVCGDKLSAIEVDMANMPDIVPTLAVVAAFAKGKTIIKNVEHLREKECDRLGSVATELSKMKIEATATENGLVIKGGKPVGAEINTYNDHRIAMSFAVAGIVVPGI…
494	GC_00000015	Core_metagenome	Seep_SRB1a_AB_03_Bin_172	4155	14	24	2	0	0.700972	0.677298	0.688932	PF01202.23	Shikimate kinase	COG0703	Aromatic amino acid biosynthesis	COG0703	Shikimate kinase (AroK) (PDB:1E6C)	K00891	shikimate kinase [EC:2.7.1.71]	E	Amino acid transport and metabolism	-----------MNIYLIGYRC----------------------------------------------------------------------------TGKSSVGKSLAKILGWS---------------------------------------------------------------------------------FLDADVELVKEYKITISEIVAAEGWESFRKKEKHVLK---------------------------RLGSLDKH----------VIATGGGAILDEEN---VKNIKKSGVSIWLRATPETVK-----------DRILKD-----ETTEDSRPSLTSK----GLMEEIEET-LIYR---------NPFYEKAMDFSVDTDNIDIENV…
495	GC_00000015	Core_metagenome	Seep_SRB1a_Meg22_02_Bin_90	1360	14	24	2	0	0.700972	0.677298	0.688932	PF01202.23	Shikimate kinase	COG0703	Aromatic amino acid biosynthesis	COG0703	Shikimate kinase (AroK) (PDB:1E6C)	K00891	shikimate kinase [EC:2.7.1.71]	E	Amino acid transport and metabolism	-----------MNIYLIGYRC----------------------------------------------------------------------------TGKSSAGKSLAKILGWS---------------------------------------------------------------------------------FIDADVELVKEYKITISEIVATEGWKSFRKKEKHVLK---------------------------RLSSLDKH----------VIATGGGAILDEEN---VKNMKKSGVSIWLRATPETVK-----------DRILKD-----ETTEDSRPSLTSK----GLMEEIEET-LIYR---------NCGYR-----------------…
496	GC_00000015	Core_metagenome	Seep_SRB1a_Meg22_02_Bin_90	1359	14	24	2	0	0.700972	0.677298	0.688932	PF00275.21	EPSP synthase (3-phosphoshikimate 1-carboxyvinyltransferase)	COG0128	Aromatic amino acid biosynthesis	COG0128	5-enolpyruvylshikimate-3-phosphate synthase (AroA) (PDB:4N3P)	K00800	3-phosphoshikimate 1-carboxyvinyltransferase [EC:2.5.1.19]	E	Amino acid transport and metabolism	MIDIKTQKIKNSEVNVPGSKSYTHRILIAAGLSDGVCNIINCLKSEDTLLTLNALKQLGIRIDEDEEKVVIHGSKGLLKPCKDPIYLANSGTSMRLLTGIVAIGDGTYTLTGTKRMFERPIQDLLDGLNQAGVEAFAVNANGCPPIKIKGGKIDGGHVDINCSISSQYLSSLLLMAPYTDKGLEITVTKGPVSRPYIDMTVDIMTRLGVK----VVRDGYSSFKVPGNQIYKAGNYYVEPDCSQAGYFWAAAAITGAKIKVKGISKNSSQGDVRFADVLEKMGCRVFHENDGISVYGDKLSAIEVDMANMPDIVPTLAVVAAFARGTTIIKNVAHLREKECDRLSSVATELSKMGIEANTTENGLVIKGGKPVGAEINTYNDHRIAMSFAVAGLVVPGI…
497	GC_00000015	Core_metagenome	Seep_SRB1a_S7142MS3	1707	14	24	2	0	0.700972	0.677298	0.688932	PF01202.23	Shikimate kinase	COG0703	Aromatic amino acid biosynthesis	COG0703	Shikimate kinase (AroK) (PDB:1E6C)	K00891	shikimate kinase [EC:2.7.1.71]	E	Amino acid transport and metabolism	-----------MNIYLIGYRC----------------------------------------------------------------------------TGKSSVGKSLAKILGWS---------------------------------------------------------------------------------FLDADVELVKEYKITISEIVATEGWESFRKKEKHVLK---------------------------RLSSLDKH----------VIATGGGAILDEEN---VKNMKKSGVSIWLRATPETVK-----------DRILKD-----ETTEDSRPSLTSK----GLMEEIEET-LIYR---------NPFYEKAMDFSVDTDNIDVENI…
498	GC_00000015	Core_metagenome	Seep_SRB1a_S7142MS3	1708	14	24	2	0	0.700972	0.677298	0.688932	PF00275.21	EPSP synthase (3-phosphoshikimate 1-carboxyvinyltransferase)	COG0128	Aromatic amino acid biosynthesis	COG0128	5-enolpyruvylshikimate-3-phosphate synthase (AroA) (PDB:4N3P)	K00800	3-phosphoshikimate 1-carboxyvinyltransferase [EC:2.5.1.19]	E	Amino acid transport and metabolism	MIEIKTQKIKNCEVNVPGSKSYTHRILIAAGLSDGVCNIINCLKSEDTLLTLNALKQLGVRIDEDEEKVVVHGSKGLLKPCKDPIYLANSGTSMRLLTGIVAIGDGTYTLTGTKRMFERPIQDLLDGLNQVGVEAFAVNANGCPPIKIKGGKIDGGHVDLNCSISSQYLSSLLLMAPYTDKGLEITVTRGPVSRPYIDMTVDIMTRLGVK----VARNGYSSFNVPGNQIYKAGNYYVEPDCSQAGYFWAAAAITGAKIKVKGISKNSSQGDVRFADVLEEMGCKVFHENDGISVCGDKLSAIEVDMANMPDIVPTLAVVAAFARGTTIIKNVAHLREKECDRLGSVATELSKMGIEANTTENGLVIKGGKPVGAEINTYNDHRIAMSFAVAGLVVPGI…
499	GC_00000015	Core_metagenome	Seep_SRB1a_S7147A_SRB	733	14	24	2	0	0.700972	0.677298	0.688932	PF01202.23	Shikimate kinase	COG0703	Aromatic amino acid biosynthesis	COG0703	Shikimate kinase (AroK) (PDB:1E6C)	K00891	shikimate kinase [EC:2.7.1.71]	E	Amino acid transport and metabolism	-----------MNIYLIGYRC----------------------------------------------------------------------------TGKSSVGKSLAKILGWS---------------------------------------------------------------------------------FLDADVELVKEYKITISEIVATEGWKSFRKKEKHVLK---------------------------RLGSLDKH----------VIATGGGAILDEEN---VKNMKKSGVSIWLRATPETVK-----------DRILKD-----ETTEDSRPSLTSK----GLMEEIEET-LIYR---------NPFYEKAMDFSVDTDNIDVENI…
500	GC_00000015	Core_metagenome	Seep_SRB1a_S7147B_SRB	642	14	24	2	0	0.700972	0.677298	0.688932	PF01202.23	Shikimate kinase	COG0703	Aromatic amino acid biosynthesis	COG0703	Shikimate kinase (AroK) (PDB:1E6C)	K00891	shikimate kinase [EC:2.7.1.71]	E	Amino acid transport and metabolism	-----------MNIYLIGYRC----------------------------------------------------------------------------TGKSSVGKSLAKILGWS---------------------------------------------------------------------------------FLDADVELVKEYKITISEIVATEGWESFRKKEKHVLK---------------------------RLSSLDKH----------VIATGGGAILDEEN---VKNMKKSGVSIWLRATPETVK-----------DRILKD-----ETTEDSRPSLTSK----GLMEEIEET-LIYR---------NPFYEKAMDFSVDTDNLDVENV…
501	GC_00000015	Core_metagenome	Seep_SRB1a_S7147B_SRB	643	14	24	2	0	0.700972	0.677298	0.688932	PF00275.21	EPSP synthase (3-phosphoshikimate 1-carboxyvinyltransferase)	COG0128	Aromatic amino acid biosynthesis	COG0128	5-enolpyruvylshikimate-3-phosphate synthase (AroA) (PDB:4N3P)	K00800	3-phosphoshikimate 1-carboxyvinyltransferase [EC:2.5.1.19]	E	Amino acid transport and metabolism	MLEIKTQKIKNSEVNVPGSKSYTHRTLIAAGLSDGVCNIINCLKSEDTLLTLSALKQLGVKIDEDEEKVVVHGSKGLLKPCKDPIYLANSGTSMRLLTGIVAIGDGTYTLTGTKRMFERPIQDLLDGLNQIGVEAFAVNANGCPPIKIKGGKIDGGHVDLNCSISSQYLSSLLLMAPYTDKGLEITVIRGPVSRPYIDMTVDIMTRLGVK----VVRDGYSSFNVPGNQIYKAGNYYVEPDCSQAGYFWAAAAITGAKIKVKGISKNSSQGDVRFADVLEEMGCKVFHENDGISVCGDKLSAIEVDMANMPDIVPTLAVVAAFARGTTIIKNVAHLREKECDRLGSVATELSKMGIEANTTENGLVIKGGKPVGAEINTYNDHRIAMSFAVAGLVVPGI…
502	GC_00000015	Core_metagenome	Seep_SRB1a_sp_CR9063A	1454	14	24	2	0	0.700972	0.677298	0.688932	PF01202.23	Shikimate kinase	COG0703	Aromatic amino acid biosynthesis	COG0703	Shikimate kinase (AroK) (PDB:1E6C)	K00891	shikimate kinase [EC:2.7.1.71]	E	Amino acid transport and metabolism	--------MQIMNIYLIGYRC----------------------------------------------------------------------------TGKSSVGKSLAKILGWS---------------------------------------------------------------------------------FLDADVELVKEYKITISEIVATGGWESFRKKEKHVLK---------------------------RLSSLDKH----------VIATGGGAILDEEN---VKNMKKSGVSIWLRATPETVK-----------DRILKD-----ETTEDSRPSLTSK----GLMEEIEET-LIYR---------NPFYEKAMDFSVDTDNIDIENV…
503	GC_00000015	Core_metagenome	Seep_SRB1a_sp_CR9063A	1453	14	24	2	0	0.700972	0.677298	0.688932	PF00275.21	EPSP synthase (3-phosphoshikimate 1-carboxyvinyltransferase)	COG0128	Aromatic amino acid biosynthesis	COG0128	5-enolpyruvylshikimate-3-phosphate synthase (AroA) (PDB:4N3P)	K00800	3-phosphoshikimate 1-carboxyvinyltransferase [EC:2.5.1.19]	E	Amino acid transport and metabolism	MIEIKTQKIKNSEVNVPGSKSYTHRILIAAGLSDGVCNIINCLKSEDTLLTLNALKQLGVRIDEDEEKVVVHGSKGLLKPCKDPIYLANSGTSMRLLTGIVAIGDGTYTLTGTKRMFERPIQDLLDGLNQIGVEAFAVNANGCPPIKIKGGKIDGGHVDINCSISSQYLSSLLLMAPYTDKGLEITVIRGPVSKPYIDMTVDIMTRLGVK----VVRDGYSSFNVPGNQIYKAGNYYVEPDCSQAGYFWAAAAISGAKIKVKGISKNSSQGDVRFADVLEEMGCKVFHENDGISVCGDKLSAIEVDMANMPDIVPTLAVVAAFARGTTIIKNVAHLREKECDRLGSVATELSKMGIEANTTKNGLVIKGGKPVGAEINTYNDHRIAMSFAVAGLVVPGI…
504	GC_00000015	Core_metagenome	Seep_SRB1a_sp_CR9063B	2374	14	24	2	0	0.700972	0.677298	0.688932	PF01202.23	Shikimate kinase	COG0703	Aromatic amino acid biosynthesis	COG0703	Shikimate kinase (AroK) (PDB:1E6C)	K00891	shikimate kinase [EC:2.7.1.71]	E	Amino acid transport and metabolism	--------MRIMNIYLIGYRC----------------------------------------------------------------------------TGKSSVGKSLAKILGWS---------------------------------------------------------------------------------FLDADVELVKEYKITISEIVATGGWESFRKKEKHVLK---------------------------RLSSLDKH----------VIATGGGAILDEEN---VKNMKKSGVSIWLRATPETVK-----------DRILKD-----ETTEDSRPSLTSK----GLMEEIEET-LIYR---------NPFYEKAMDFSVDTDNIDIENV…
505	GC_00000015	Core_metagenome	Seep_SRB1a_sp_CR9063B	2373	14	24	2	0	0.700972	0.677298	0.688932	PF00275.21	EPSP synthase (3-phosphoshikimate 1-carboxyvinyltransferase)	COG0128	Aromatic amino acid biosynthesis	COG0128	5-enolpyruvylshikimate-3-phosphate synthase (AroA) (PDB:4N3P)	K00800	3-phosphoshikimate 1-carboxyvinyltransferase [EC:2.5.1.19]	E	Amino acid transport and metabolism	MIEIKTQKIKNSEVNVPGSKSYTHRILIAAGLSDGVCNIINCLKSEDTLLTLNALKQLGVRIDEDEEKVVVQGSKGLLKPCKDPIYLANSGTSMRLLTGIVAIGDGTYTLTGTKRMFERPIQDLLDGLNQIGVEAFAVNANGCPPIKIKGGKIDGGHVDINCSISSQYLSSLLLMAPYTDKGLEITVIRGPVSKPYIDMTVDIMTRLGVK----VVRDGYSSFNVPGNQIYKAGNYYVEPDCSQAGYFWAAAAISGAKIKVKGISKNSSQGDVRFADVLEEMGCKVFHENDGISVCGDKLSAIEVDMANMPDIVPTLAVVAAFARGTTIIKNVAHLREKECDRLGSVATELSKMGIEANTTKNGLVIKGGKPVGAEINTYNDHRIAMSFAVAGLVVPGI…
506	GC_00000015	Core_metagenome	Seep_SRB1a_sp_SM7059A	1332	14	24	2	0	0.700972	0.677298	0.688932	PF01202.23	Shikimate kinase	COG0703	Aromatic amino acid biosynthesis	COG0703	Shikimate kinase (AroK) (PDB:1E6C)	K00891	shikimate kinase [EC:2.7.1.71]	E	Amino acid transport and metabolism	----------MMNIYLIGYRC----------------------------------------------------------------------------TGKSSVGKSLAKILGWS---------------------------------------------------------------------------------FLDADVELVKEYKITISEIVATEGWKSFRKKEKHVLK---------------------------RLSSLDKH----------VIATGGGAILDEEN---VKNMKKSGVSIWLRATPETVK-----------DRILKD-----ETTEDSRPSLTSK----GLMEEIEET-FIYR---------NPFYEKAMDFSVDTDNIDVENI…
507	GC_00000015	Core_metagenome	Seep_SRB1a_sp_SM7059A	1331	14	24	2	0	0.700972	0.677298	0.688932	PF00275.21	EPSP synthase (3-phosphoshikimate 1-carboxyvinyltransferase)	COG0128	Aromatic amino acid biosynthesis	COG0128	5-enolpyruvylshikimate-3-phosphate synthase (AroA) (PDB:4N3P)	K00800	3-phosphoshikimate 1-carboxyvinyltransferase [EC:2.5.1.19]	E	Amino acid transport and metabolism	MIEIKTQKIKNSEVNVPGSKSYTHRILIAAGLSDGVCNIINCLKSEDTLLTLNALKQLGVRIDEDEEKVVVHGSKGLLKPCKDPIYLANSGTSMRLLTGIVAIGDGTYTLTGTKRMFERPIQDLLDGLNQVGVEAFAVNANGCPPIKIKGGKIDGGHVDLNCSISSQYLSSLLLMAPYTDKGLEITVTRGPVSRPYIDMTVDIMTRLGVK----VARNGYSSFNVPGNQVYKAGNYYVEPDCSQAGYFWAAAAITGAKIKVKGISKNSSQGDVRFADVLEEMGCKVFHENDGISVCGDKLSAIEVDMANMPDIVPTLAVVAAFAKGRTIIKNVAHLREKECDRLGSVATELSKMGIEANTTENGLVIKGGKPVGAEINTYNDHRIAMSFAVAGLVVPGI…
508	GC_00000016	Core_metagenome	B13_G4_sp003647525	595	13	24	2	0	0.742821	0.860504	0.797344	PF14522.7	Cytochrome c7 and related cytochrome c									---MRKKTGILF------------------SLLVLIIYSSGA------------------LAANQEGF-SLSDSDCIKCHDKQPATIAASGNKHKTEVGCLDCHTEHPPEGKNAIPDCSVCHSDSPHYALENCGSCHSDTHAPLDLIIEGEVSAPCLTCHEKQGVEVKENPSAHTNLACNECHTKHRYIPECMECHEKHTEDMNVDDCLSCHPVHMPLVITYNQETPSHYCAACHSEAYTLLNNNTSKHKDLSCVYCHRDVHKMLPACISCKIPHGQPHPVKMLKKYPECGQCHGIAHDLRN-
509	GC_00000016	Core_metagenome	B13_G4_sp013792055	2431	13	24	2	0	0.742821	0.860504	0.797344	PF14537.7	Cytochrome c3									---MRKKTVFLF------------------SLLALIIYSTGA------------------LASNQESL-SLSDADCIKCHDKQPATIAASGNKHKTEVGCLDCHTEHPPEGKSAIPNCSVCHSDSPHYKLENCGSCHSDTHAPLDLNIEGEVSAPCLTCHEKQGVEVKENPSAHTNLACNECHKKHRYIPECMECHEKHTEDMNVDTCLSCHPVHMPRVITYDQATPSHYCAACHGEAYTLLNNNTTKHKDLSCVFCHKAVHKTVPTCVSCKIPHGEPHPAQMLSKYPECAQCHGIAHDLR--
510	GC_00000016	Core_metagenome	B13_G4_sp013792055	260	13	24	2	0	0.742821	0.860504	0.797344	PF14522.7	Cytochrome c7 and related cytochrome c									---MKSWEKTVI-----------LLSYLSITIIGFIIFANHL------------------IADNSGTIPLLTNNICINCHPQQPATIDDRGGKHKTKVNCIDCHIEHPPRGTKTIPKCSICHGKAPHYELENCNKCHSDTHAPLDLKLEGDITDPCLTCHPQQGNELKKYPSSHTNLGCSECHKAHRAIPECMECHEKHTEDMDFEACKGCHPVHMPLEVTYIRETPSYYCGTCHKEAADLLHKNTTKHHDLTCVYCHRDKHKRIPPCLAC---HGHPHPYDMIKYYPECADCHYTAHDLRK-
511	GC_00000016	Core_metagenome	B13_G4_sp014237365a	2225	13	24	2	0	0.742821	0.860504	0.797344	PF14522.7	Cytochrome c7 and related cytochrome c									---MKKKTGILF------------------LLFVLILYSSIA------------------LAANREGF-LLLNSDCIKCHDKQPATIAASGNKHKTEVGCLDCHTEHPPEGKNAIPDCSVCHSDNPHYALENCGSCHSDTHAPVNLIIEGEVSAPCLTCHEKQGVEVKENPSAHTNLACNACHTKHRYIPECMECHEKHTEDMNVDTCLSCHPVHMPLVITYDQETPSHYCAACHGEAYTLLNNNTTKHKDLSCVFCHKAVHKTVPTCVSCKIPHGEPHPVQMLRKYPECGQCHGIAHDLR--
512	GC_00000016	Core_metagenome	B13_G4_sp014237365a	276	13	24	2	0	0.742821	0.860504	0.797344	PF14537.7	Cytochrome c3									---MKNWKIIII-----------SLNYVSIIFIGFVILANHS------------------RADTAAEVPPLTNDICIKCHSQQPATIDGRGGKHKTKVNCIDCHLEHPPRGARAIPQCSMCHNAAPHYKLKHCSDCHFNTHAPLDLKMEGDITDPCLTCHQQQGNELKKHPSAHTNLPCTECHEIHRAIPECMECHKKHTKDMDFEACKSCHPVHMPLKITCIRETPSSYCGSCHKEAADLLKKNISKHHDLACVYCHRDKHKTIPPCLSC---HGHPHPDNIIKNYPKCADCHKTAHDLRK-
513	GC_00000016	Core_metagenome	B13_G4_sp014237365b	2225	13	24	2	0	0.742821	0.860504	0.797344	PF14522.7	Cytochrome c7 and related cytochrome c									---MKKKTGILF------------------LLFVLILYSSIA------------------LAANREGF-LLLNSDCIKCHDKQPATIAASGNKHKTEVGCLDCHTEHPPEGKNAIPDCSVCHSDNPHYALENCGSCHSDTHAPVNLIIEGEVSAPCLTCHEKQGVEVKENPSAHTNLACNACHTKHRYIPECMECHEKHTEDMNVDTCLSCHPVHMPLVITYDQETPSHYCAACHGEAYTLLNNNTTKHKDLSCVFCHKAVHKTVPTCVSCKIPHGEPHPVQMLRKYPECGQCHGIAHDLR--
514	GC_00000016	Core_metagenome	B13_G4_sp014237365b	276	13	24	2	0	0.742821	0.860504	0.797344	PF14537.7	Cytochrome c3									---MKNWKIIII-----------SLNYVSIIFIGFVILANHS------------------RADTAAEVPPLTNDICIKCHSQQPATIDGRGGKHKTKVNCIDCHLEHPPRGARAIPQCSMCHNAAPHYKLKHCSDCHFNTHAPLDLKMEGDITDPCLTCHQQQGNELKKHPSAHTNLPCTECHEIHRAIPECMECHKKHTKDMDFEACKSCHPVHMPLKITCIRETPSSYCGSCHKEAADLLKKNISKHHDLACVYCHRDKHKTIPPCLSC---HGHPHPDNIIKNYPKCADCHKTAHDLRK-
515	GC_00000016	Core_metagenome	FWG171_EthSRB1	353	13	24	2	0	0.742821	0.860504	0.797344	PF14522.7	Cytochrome c7 and related cytochrome c									---MRKKTGLLF------------------SLLVLIMYSTGA------------------FAANQEGF-SLSNSDCIKCHEKQPATIADSGNKHKTEVGCLDCHTEHPPEGKNAIPDCSVCHSDSPHYKLENCGSCHSDTHAPLALNIEGEVSAPCLTCHEKQGIEVKENPSAHTNLACNECHPKHRYIPACMECHEKHTEDMNVDACLSCHPVHMPLVITYDQETPSHYCAACHGEAYTLLNNNTTKHKDLSCVYCHKAVHKAVPTCVSCKIPHGEPHPAKMLSKYPECGQCHGIAHDLK--
516	GC_00000016	Core_metagenome	FWG171_EthSRB1	2310	13	24	2	0	0.742821	0.860504	0.797344	PF14522.7	Cytochrome c7 and related cytochrome c									---MKNRKKIIT-----------LLSYLSIAIIGFIIFANHL------------------IADNSVAVPALTNNICIKCHPQQLATINARGEKHKTKVGCIDCHIEHPPRGTEAIPRCSMCHSGAPHYKLERCSGCHSNTHAPLDLKMEGDITEPCQTCHSQQEAELKNYPSAHTNLACSECHKAHRAIPECMECHAKHTEDMDFESCKSCHSVHKPLEVTYIRETPSNYCGSCHKEAEDLLQKNTTKHHDLACVYCHRDKHKNIPPCLAC---HGCPHPYSMIKDYPECADCHSTAHDLRK-
517	GC_00000016	Core_metagenome	FWG172_EthSRB1	1241	13	24	2	0	0.742821	0.860504	0.797344	PF14522.7	Cytochrome c7 and related cytochrome c									---MRRKTGILF------------------SLLALIIYSSGA------------------LAANQEGF-SLSDSDCIKCHDKQPATIAASGNKHKTEVGCLDCHTGHPPEGKNAIPDCSVCHSDSPHYELENCGSCHSDTHAPLDLNIVGEVSAPCLTCHEKQGVEVKENPSAHTNLSCNECHAKHRYIPECMECHEKHTEDMNVDTCLSCHPVHMPLVITYDQETPSHYCAACHGEAYTLLNNNTTKHKNLSCVFCHKAVHKTVPTCVSCKIPHGEPHPVQMLRKYPECGQCHGIAHDLR--
518	GC_00000016	Core_metagenome	FWG172_EthSRB1	455	13	24	2	0	0.742821	0.860504	0.797344	PF14537.7	Cytochrome c3									---MENRKKITL------------LNYISIIFTGIVVLANHS------------------KADNSAELPLLTNDICIKCHQQQAATIDERGGKHKTNVNCTDCHIEHPPRGTGAVPQCSMCHSEAPHFKLEHCSRCHSNTHAPLDLKMEGDITDPCLTCHQQQGNELKKYPSAHTNLACSECHKVHRAIPECMKCHEKHTEDMDFETCKSCHPVHMPLEVTCIRETPSNYCGSCHKKAADFLQKNTSKHHDLACVYCHRDRHKTIPPCLAC---HGCPHPYSIIKYYPKCADCHNTAHDLRK-
519	GC_00000016	Core_metagenome	Seep_SRB1a_AB_03_Bin_172	4802	13	24	2	0	0.742821	0.860504	0.797344	PF14522.7	Cytochrome c7 and related cytochrome c									---MRKKTGILF------------------SLLVLIIYSSGA------------------LAANQEGF-SLSDSDCIKCHDKQPATIAARGNKHKTEVGCLDCHTEHPPEGKNAIPDCSVCHSDSPHYALENCASCHSDTHAPLDLIIEGEVSAPCLTCHEKQGVEVKENPSAHTNLACNECHTKHRYIPECMECHEKHTEDMNVDACLSCHPVHMPLVIAYNQETPSHYCAACHGEAYTLLNNNTTKHKDLSCVYCHRDVHKMLPSCISCKIPHGEPHPSKMLKKYPECGQCHGIAHDLKN-
520	GC_00000016	Core_metagenome	Seep_SRB1a_AB_03_Bin_172	4503	13	24	2	0	0.742821	0.860504	0.797344	PF14537.7	Cytochrome c3									MGIFNNKTGFKLFGCSGLTKRKSTVYLLGIFLIAIVACQQAAVRTKLDIQPKPPETIIKEKAEKPGAF-EITDAQCVLCHPKQPQTIKAYGGKHETEIGCSDCHLEHPPKGTKAVPGCGICHSEKVHYQLNQCGSCHTDTHAPLNLTLEGEISEPCLTCHMQHGDEMANYPSAHTEMACNECHAEHRKIPNCMECHSKHTEDMNFESCKSCHPVHMPLVVTYSEDTPSEYCGTCHGEALDLLEQNTTKHHDLSCVYCHKNKHKTVLPCYAC---HNKPHPDALMQKFLTCTPCHNTAHNLKV-
521	GC_00000016	Core_metagenome	Seep_SRB1a_Meg22_02_Bin_90	2367	13	24	2	0	0.742821	0.860504	0.797344	PF14522.7	Cytochrome c7 and related cytochrome c									---MRKKTGILF------------------SLLVLIIYSSGA------------------LAANQEGF-SLSDSDCIKCHEKQPATIAASGKKHKTEVGCLDCHTEHPPDGKNAIPECSVCHSDSPHYTLENCGSCHSDAHAPMDLKIEGEVSAPCLTCHKKQGVEVKENPSAHTNLACNECHTKHRYIPECMECHEKHTEDMNFEACLSCHPVHMPLVITYDQETPSHYCAACHGEAYTLLNNNTTKHKDLSCVYCHRDVHKRVPSCISCKIPHGEPHPSKMLKKYPVCGQCHGIAHDLKN-
522	GC_00000016	Core_metagenome	Seep_SRB1a_Meg22_02_Bin_90	166	13	24	2	0	0.742821	0.860504	0.797344	PF14537.7	Cytochrome c3									MGIFNNEIGFKLFGFSGLTIKKLTVCLSGIFLIGIVACQQSAVRTKLDIPPKQPEAIIEEKAEKPGAF-EITNAQCVLCHPKQPQTIKAYGGKHETEVGCSDCHLEHPPKGTKAVPECGMCHSEKAHYQLDQCGSCHTDTHAPLNLTLEGEISEPCLTCHKQQGEEMANHPSAHAEMACNECHTEHRKVPNCMECHSKHTEDMNFESCKSCHSVHMPLVVTYSEDTPSE--------------------------------------------------------------------------
523	GC_00000016	Core_metagenome	Seep_SRB1a_S7142MS3	941	13	24	2	0	0.742821	0.860504	0.797344	PF14537.7	Cytochrome c3									---MRKKTGILF------------------SLLVLILYSSGV------------------LAANQEGF-SLSDSDCIKCHEKQPATIAASGKKHKTEVGCLDCHTEHPPDGKNAIPECSVCHSDSPHYTLENCGSCHSDTHAPMDLKIEGEVSAPCLTCHEKQGLEVKEKPSAHTDLACNECHTKHRYVPECMECHEKHTEDMNFEACLSCHPVHMPLVIAYDQETPSHYCAACHGEAYTLLNNNTTKHKDLSCVYCHRDVHKMVPSCISCKIPHGEPHPSKMLKKYPVCGQCHGIAHDLKN-
524	GC_00000016	Core_metagenome	Seep_SRB1a_S7147B_SRB	939	13	24	2	0	0.742821	0.860504	0.797344	PF14537.7	Cytochrome c3									---MRKKTGILF------------------SLLVLILYSSGV------------------LAANQEGF-SLSDSDCIKCHEKQPATIAASGNKHKTEVGCLDCHTEHPPDGKNAIPECSVCHSDSPHYTLENCGSCHSDTHAPMDLKIEGEVSAPCLTCHEKQGLEVKEKPSAHTDLACNECHTKHRYIPECMECHEKHTEDMNVEACLSCHPVHMPLVIAYDQETPSHYCAACHGEAYTLLNNNTTKHKDLSCVYCHRDVHKMVPSCISCKIPHGEPHPSKMLKKYPVCGQCHGIAHDLKN-
525	GC_00000016	Core_metagenome	Seep_SRB1a_S7147B_SRB	539	13	24	2	0	0.742821	0.860504	0.797344	PF14537.7	Cytochrome c3									MGIFNNKTGFKLFGFSGPTIRKSTVCLLGVFLIGIVACQQSAVRTKLDIPPKQPEAIIEEKAEKPGAF-EITDAQCVLCHPKQPQTIKAYGGKHETEVGCSDCHLEHPPKGTKAVPECGMCHSEKAHYQLDQCGSCHTDTHAPLNLTLEGEISEPCLTCHMQQGDEVANHPSAHTEMACNECHAEHRKVPNCMECHSKHTEDMNFESCKSCHPVHMPLVVTYSEDTPSEYCGACHGEALSLLEQNTTKHHDLSCVYCHKNKHKTVLSCYAC---HDKSHPDALMQKIPSCAACHDTAHNLNRL
526	GC_00000016	Core_metagenome	Seep_SRB1a_sp_CR9063A	2263	13	24	2	0	0.742821	0.860504	0.797344	PF14522.7	Cytochrome c7 and related cytochrome c									---MRKKTGILF------------------SLLVLIIYSSGA------------------LAANQEGF-SLSDSDCIKCHDKQPATIAASGNKHKTEVGCLDCHTEHPPEGKNAIPECSVCHSDSPHYELENCGSCHSDTHAPMDLKIEGEVSDPCLTCHEKQGLEVKEKPSAHTNLACNECHTKHRYIPECMECHEKHTEDMNVDACLSCHPVHMPLVITYDQETPSHYCAACHGEAYTLLNNNATKHKDLSCVYCHRDVHKIVPSCISCKIPHGEPHPSKMLSKYPECGQCHGIAHDLKN-
527	GC_00000016	Core_metagenome	Seep_SRB1a_sp_CR9063A	1850	13	24	2	0	0.742821	0.860504	0.797344	PF14537.7	Cytochrome c3									---MKSWKKIII-----------SLGYISIIFIGLVILANHS------------------KADNSAAVPSLTNNICIKCHPQQPATIDDRGGKHKTKVNCIDCHIEHPPRGTGAIPQCSMCHSRAAHYKLEHCSGCHSNTHAPLDLKMEGDITDPCLTCHPQQGNELKKHPSAHTNLACSECHKSHRAIPECMECHEKHIEDMDFEACKGCHPVHMPLEVTYISETPSSYCGSCHKKAEDLLQKNTTKHHDLACVYCHRDKHKTIPPCLAC---HGHPHPYNIIKYYPECADCHKTAHDLRK-
528	GC_00000016	Core_metagenome	Seep_SRB1a_sp_CR9063B	1364	13	24	2	0	0.742821	0.860504	0.797344	PF14522.7	Cytochrome c7 and related cytochrome c									---MRKKTGILF------------------SLLVLIIYSSGA------------------LAANQEGF-SLSDSDCIKCHDKQPATIAASGNKHKTEVGCLDCHTEHPPEGKNAIPECSVCHSDSPHYALENCGSCHSDTHAPMDLKIEGEVSDPCLTCHEKQGLEVKEKPSAHTNLACNECHTKHRYIPECMECHEKHTEDMNVDACLSCHPVHMPLVITYDQETPSHYCAACHGEAYTLLNNNATKHKDLSCVYCHRDVHKMVPSCISCKIPHGEPHPIQMLRKYPECGQCHGIAHDLR--
529	GC_00000016	Core_metagenome	Seep_SRB1a_sp_CR9063B	2850	13	24	2	0	0.742821	0.860504	0.797344	PF14522.7	Cytochrome c7 and related cytochrome c									---MKSWKKIII-----------SLGYISIIFIGLVILANHS------------------KADNSAAVPSLTNNICIKCHPQQPATIDDRGGRHKTKVNCIDCHIEHPPRGTGAIPQCSMCHSRAPHYKLEHCSSCHSNTHAPLDLKMEGDITDPCLTCHPQQGNELKKYPSAHTNLACSECHKTHRAIPECMECHEKHIEDMDFEACKSCHPVHMPLEVTYICETPSSYCGSCHKKAEDLLQKNTTKHHDLACVYCHRDKHKTIPPCLAC---HGHPHPYNILKYYPECADCHKTAHDLRK-
530	GC_00000016	Core_metagenome	Seep_SRB1a_sp_SM7059A	564	13	24	2	0	0.742821	0.860504	0.797344	PF14537.7	Cytochrome c3									---MRKKTGILF------------------SLLVLILYSSGV------------------LAANQEGF-SLSDSDCIKCHEKQPATIAASGKKHKTEVGCLDCHTEHPPDGKNAIPECSVCHSDSPHYTLENCGSCHSDAHAPMDLKIEGEVSEPCLTCHEKQGLEVKEKPSAHTDLACNECHTKHRYVPECMECHEKHTEDMNVDACLSCHPVHMPLVIAYDQETPSHYCAACHGEAYTLLNNNTTKHKDLSCVYCHRDVHKMVPSCISCKIPHGEPHPSKMLSKYPECGQCHGIAHDLKN-
531	GC_00000016	Core_metagenome	Seep_SRB1a_sp_SM7059A	579	13	24	2	0	0.742821	0.860504	0.797344	PF14537.7	Cytochrome c3									MGMFNNKTGFKLFGFSGPTIRKSTVCLLGVFLIGIVACQQSAVRTKLDIPPKQPEAIIEEKAEKPGAF-EITDAQCILCHPKQPQTIKAYGGKHETEVGCSDCHLEHPPKGTKAVPECGMCHSEKAHYQLDQCVSCHTDTHAPLNLIFEGEISEPCLTCHMQQGDEVANHPSAHTEMACNECHAEHRKVPNCMECHSKHTEDMNFESCKSCHPVHMPLVVTYSEDTPSEYCGACHGEALSLLEQNTTKHHDLSCVYCHKNKHKTVLSCYAC---HDKSHPDALMQKIPSCAACHDTAHNLNRL
532	GC_00000017	Core_metagenome	B13_G4_sp003647525	532	10	23	4	0	0.824254	0.679665	0.745009	PF08011.12	PD-(D/E)XK nuclease superfamily									------M----------------------AVRKVF---------FLITRRENFTK--------------------------------------------------------------------------------------------------------------------------------------------------------------------------------------------------------------------------------------------------------------------------------------------------------------------------------------------------------…
533	GC_00000017	Core_metagenome	B13_G4_sp014237365a	224	10	23	4	0	0.824254	0.679665	0.745009	PF09820.10	Predicted AAA-ATPase									------MKNLPIGIQTFRDIVQNDYLYVDKTEKIFDLVKNPKGVYFLARPRRFGKSLLISILNEIFEGNKNLFKGLWIYEADYTWEKYPVVRIDFSKKKAENKDGLKAFILNQLKNIGNKYGISLDHDQYDEAFDELLIKLGEINKVVVLIDEYDKLIIDNIENKNLAVEFREILKGFYTIIKACDEHIRFILLTGVSKFSKAGVFSGLNNLEDISMDARHSSLLGITRQEMESCFKEYIELFAKSEVIKKSELIKKIIFWYNGFCFSGSCEKVFNPFSALLLFQKLNFGNYWFESATPSFLIKLIKKKNFDLKRLDGVKVSESAFSSYEIENLKIMPILFQTGYLTITGYNKERMEYTLAYPNFEVKNSMTECLAEVYSFVERELVHGYAWKLIDALR…
534	GC_00000017	Core_metagenome	B13_G4_sp014237365a	1692	10	23	4	0	0.824254	0.679665	0.745009	PF09820.10	Predicted AAA-ATPase									------MKRLPVGIQTFRDIILNDYLYVDKTEKIFDLVTNPKGVYFLSRPRRFGKSLLISTLNEIFEGEKELFKGLWIYMSDYVWEKYPVVRIDFSKSKARNSDELINYIVYQLDKTAQLYGITLEQTQYDIKFDELLTKLSGINKVVVLIDEYDKPIIDNIENRELAVELREILKGFYTIIKACDEYIRFVLLTGVSKFSKAGVFSGLNNLKDISMDMKHSSLLGITREEMKDNFKDHIDQFAESERVSKPELIKRITYWYNGFCFSETCEKVFNPFSMLLLFDNARFSNYWFESATPSFLIKLMKDKNFDIKRLKKMEVREESFGAYELENLAVLPLLFQTGYLTIKKYDKNFMTYILGYPNFEIENSFQYSLLNSYS---GTHVDGYLIDLIRALR…
535	GC_00000017	Core_metagenome	B13_G4_sp014237365b	224	10	23	4	0	0.824254	0.679665	0.745009	PF09820.10	Predicted AAA-ATPase									------MKNLPIGIQTFRDIVQNDYLYVDKTEKIFDLVKNPKGVYFLARPRRFGKSLLISILNEIFEGNKNLFKGLWIYEADYTWEKYPVVRIDFSKKKAENKDGLKAFILNQLKNIGNKYGISLDHDQYDEAFDELLIKLGEINKVVVLIDEYDKLIIDNIENKNLAVEFREILKGFYTIIKACDEHIRFILLTGVSKFSKAGVFSGLNNLEDISMDARHSSLLGITRQEMESCFKEYIELFAKSEVIKKSELIKKIIFWYNGFCFSGSCEKVFNPFSALLLFQKLNFGNYWFESATPSFLIKLIKKKNFDLKRLDGVKVSESAFSSYEIENLKIMPILFQTGYLTITGYNKERMEYTLAYPNFEVKNSMTECLAEVYSFVERELVHGYAWKLIDALR…
536	GC_00000017	Core_metagenome	B13_G4_sp014237365b	1692	10	23	4	0	0.824254	0.679665	0.745009	PF09820.10	Predicted AAA-ATPase									------MKRLPVGIQTFRDIILNDYLYVDKTEKIFDLVTNPKGVYFLSRPRRFGKSLLISTLNEIFEGEKELFKGLWIYMSDYVWEKYPVVRIDFSKSKARNSDELINYIVYQLDKTAQLYGITLEQTQYDIKFDELLTKLSGINKVVVLIDEYDKPIIDNIENRELAVELREILKGFYTIIKACDEYIRFVLLTGVSKFSKAGVFSGLNNLKDISMDMKHSSLLGITREEMKDNFKDHIDQFAESERVSKPELIKRITYWYNGFCFSETCEKVFNPFSMLLLFDNARFSNYWFESATPSFLIKLMKDKNFDIKRLKKMEVREESFGAYELENLAVLPLLFQTGYLTIKKYDKNFMTYILGYPNFEIENSFQYSLLNSYS---GTHVDGYLIDLIRALR…
537	GC_00000017	Core_metagenome	FWG171_EthSRB1	1348	10	23	4	0	0.824254	0.679665	0.745009	PF09820.10	Predicted AAA-ATPase									------MKNLPIGIQTFRDIIQNDYLYVDKTENIFDLVKNPKGVYFFSRPRRFGKSLLISTLNEIFAGEKELFKELWIYRSDYSWKKYPVVRIDFSKKKAENREDLKGFILNQLKNIASKYSVSLERDQYDEAFDELLTKLSEINKVVILIDEYDKPIIDNIENKELAIELREILKGFYTIIKACDEYIRFVLLTGVSKFSKAGVFSGLNNLEDISMDARYSSFLGITKEEIVDNFKDHIEQFAESEGVSEPELIKKITYWYNGFCFSGTCEKIFNPFSALLLFKKLVFGNYWFESATPSFLIKLIKEKEFDLTGLDGVNISESAFSSYEIENLKIIPILFQTGYLTIAGYNKDRMEYTLAYPNFEVKNSMTECLTEAYSFVERELVHGYAWKLIDALR…
538	GC_00000017	Core_metagenome	FWG171_EthSRB1	2323	10	23	4	0	0.824254	0.679665	0.745009	PF09820.10	Predicted AAA-ATPase									---------------------------------------------------------------------------------------------------------------------------------------------------------------------------------------------------------------------------------------METSFKEHIDRFADTEDVSNAELIEQITYWYNGFCFSGICEKVFNPFSMLLLFDNARFSNYWFESATPSFLIKLIKEKDFDLTGLDGVNVSESAFSSYEIENLKIIPILFQTGYLTIAGYNKDRMEYTLAYPNFEVKNSMTECLTEAYSFVEREFVHGYAWKLIDALR…
539	GC_00000017	Core_metagenome	FWG171_EthSRB1	1070	10	23	4	0	0.824254	0.679665	0.745009	PF08011.12	PD-(D/E)XK nuclease superfamily									---------------------------------------------------------------------------------------------------------------------------------------------------------------------------------------------------------------------------------------------------------------------------------------------------------------------------------------------------------------------------------------------------------------…
540	GC_00000017	Core_metagenome	FWG172_EthSRB1	2191	10	23	4	0	0.824254	0.679665	0.745009	PF09820.10	Predicted AAA-ATPase									------MKRLPVGIQTFRDIVQNDYLYVDKTEKIFDLVNNPKGVYFFSRPRRFGKSLLISTLNEIFEGEKELFKDLWIYKTDYAWEKYPVVRIDFSKSKAGSANELINYIVYQLEKTALLYGIQLEQTQYDIKFDELLTKLSEINKVVVLIDEYDKPIIDNIENKELAVEFREILKGFYTIIKACDEYIRFVFLTGVSKFSRAGVFSGLNNLKDISMNAGYSSLLGITRQEMESCFKEX----------------------------------------------------------------------------------------------------------------------------------------------------------------…
541	GC_00000017	Core_metagenome	Seep_SRB1a_AB_03_Bin_172	548	10	23	4	0	0.824254	0.679665	0.745009	PF09820.10	Predicted AAA-ATPase									------MKRLPIGIQTFCDIILNDYLYVDKTEKIFDLVNNPKGVYFLSRPRRFGKSLLISTLNEIFEGNKELFKGLWIYEADYAWGKHPVVRIDFSKKKAENKDDLKGFILHQLKNIAGKYGISLERDQYDEAFDELLTKLSGINKVVILIDEYDKPIIDNIENKELAVELREILKGFYTIIKACDEYIRFVLLTGVSKFSRAGVFSGLNNLKDLSMGMRYSSLLGITREEMEDSFKDHIDQFAESEGVSKPELIKKITYWYDGFCFSGTCEKVFNPFSMLLLFDNARFSNYWFESATPSFLIKLMKEKDLDLKRLDGIKVDESAFSSYEIENLKVVPILFQTGYLTITDYGKERMEYTLAYPNFEVKNSMTKCLAEAYSFVERELVHGYAWNLIDELR…
542	GC_00000017	Core_metagenome	Seep_SRB1a_AB_03_Bin_172	3661	10	23	4	0	0.824254	0.679665	0.745009	PF09820.10	Predicted AAA-ATPase									------MKKLPIGIQTFRDIILNDYLYVDKTEKIFDLVTNPKGVYFLSRPRRFGKSLFISTLNEIFEGEQELFKDLWIYKADYAWEKHPVVRMDFSKSKARNGDELINYIVYQLDKTAQVYGITLEQTQYDIKFDELLTKLSGINKVVILIDEYDKPIIDNIENRELAVELREILKGFYTIIKACDEYIRFVLLTGVSKFSKAGVFSGLNNLKDISMDTRYSSLLGITRQEMKSSFKDHTDLFAKSEGISNAKLIKKITYWYNGFCFSGTCEKVFNPFSMLLLFDNARFSNYWFESATPSFLIKLMKKKNFDIKRLKGMEVSEESFGAYELENLAVLPLLFQTGYLTIKEYDKDFMTYILGYPNFEVENSFQYSLLNSYS---GTHVDGYLIDLIRALR…
543	GC_00000017	Core_metagenome	Seep_SRB1a_AB_03_Bin_172	2776	10	23	4	0	0.824254	0.679665	0.745009	PF09820.10	Predicted AAA-ATPase									---------------------------------------MPKGVYFFSRPRRFGKSFLISTLNEIFEGEKELLKDLWIYKADYAWGKYPVVRIDFSRKKAENGKDL-----------------------------------------------------------------------------------------------------------------------------------------------------------------------------------------------------------------------------------------------------------------------------------------------------…
544	GC_00000017	Core_metagenome	Seep_SRB1a_Meg22_02_Bin_90	1756	10	23	4	0	0.824254	0.679665	0.745009	PF09820.10	Predicted AAA-ATPase									MKRNELMKRLPVGIQTFRKLIDGNYLYVDKTKHIHRLIVQG-SVYFLSRPRRFGKSLLISTLNEIFEGEKELFKDL-------------------------------CFILHQLENIADKYGISLKHDQYDEAFDELLTKLSEINKVVVLIDEYDKPIIDNIENKELAVEFREILKGFYTIIKACDEYIRFVLLTGVSKFSKAGVFSGLNNLKDISMNAGYSSLLGITRQEMVSCFKEHVDQFLESEGIDKSELIKKITYWYDGFCFSRSCEKVFNPFSILLLFDNAEFSNYWFESATPSFLIKLIKEKDLELSRLDRVKVGESAFSSYEIENLKVVPILFQTGYLTITGYDKERMEYTLAYPNFEVKNSMTECLTEAYSFVERELVHGYAWKLIDALR…
545	GC_00000017	Core_metagenome	Seep_SRB1a_Meg22_02_Bin_90	2171	10	23	4	0	0.824254	0.679665	0.745009	PF09820.10	Predicted AAA-ATPase									------MKKLPIGIQTFRKLIDGNYLYVDKTEHIHRLIVQG-SVYFLSRPRRFGKSLLISTLNEIFEGNKELFKGLWIYEADYAWEKHPVVRIDFSKSKARNSDELINYIVSSL----------------------------------------------------------------------------------------------------------------------------------------------------------------------------MNF--------------------------------------------------------------------------------------------------------------…
546	GC_00000017	Core_metagenome	Seep_SRB1a_Meg22_02_Bin_90	1755	10	23	4	0	0.824254	0.679665	0.745009	PF08011.12	PD-(D/E)XK nuclease superfamily									---------------------------------------------------------------------------------------------------------------------------------------------------------------------------------------------------------------------------------------------------------------------------MHSCES------------------------------------------------------------------------------------------------------------------------------…
547	GC_00000017	Core_metagenome	Seep_SRB1a_Meg22_02_Bin_90	3071	10	23	4	0	0.824254	0.679665	0.745009	PF09820.10	Predicted AAA-ATPase									------MKRLPVGLQTFRKLIDGNYLYVDKTEYIHKLIVQG-SVYFFSRPRRFGKSLLISTLNEIFEGKKELFKDLWIYK----WAKL-----------------------------------------------------------------------------------------------------------------------------------------------------------------------------------------------------------------------------------------------------------------------------------------------------------------------…
548	GC_00000017	Core_metagenome	Seep_SRB1a_S7147A_SRB	79	10	23	4	0	0.824254	0.679665	0.745009	PF09820.10	Predicted AAA-ATPase									------MKRLPIGIQTFRKLIDGNYLYVDKTECIHKLIVQG-SVYFFSRPRRFGKSLLISTLNEIFEGEKELFKGLWIYKADYAWEKHPVVRIDFSKKKAENKDDLKGFILHQLRNIAKKYGILLERGQYDEAFDELLTKLSEINKVVVLIDEYDKPIIDNIENKELAIELREILKGFYTIIKACDEHIRFVLLTGVSKFSKAGVFSGLNNLEDISMDARYSSLLGITKEEMGDSFKKYIDQLAKTEGISKFELIEKIRYWYDGFCFSRSCEKVFNPFSALLLFKKLSFGSYWFESATPSFLIKLMKEKNFDVKRLKEMELREEAFGAYELENLAALPLLFQTGYLTIKEYDKAFMTYILGYPNFEVENSFQYALLSSYS---GIHVDGYLIDLVRTLR…
549	GC_00000017	Core_metagenome	Seep_SRB1a_sp_CR9063A	1658	10	23	4	0	0.824254	0.679665	0.745009	PF09820.10	Predicted AAA-ATPase									------MKRLPVGIQTFRDIVQNDYLYVDKTDKIFDLVNNPKGVYFLSRPRRFGKSLLISTLNEIFEGEKELFKDLL----------------------------------------------------------------------------------------------------------------------------------------------------------------------------------------------------------------------------------------------------------------------------------------------------------------------------------…
550	GC_00000017	Core_metagenome	Seep_SRB1a_sp_CR9063A	1641	10	23	4	0	0.824254	0.679665	0.745009	PF09820.10	Predicted AAA-ATPase									------MKKLPIGIQTFRKLIDENYLYVDKTEHIHKLIVQG-SVYFFSRPRRFGKSLLISILNEIFEGKKKLFKGLWIYNADYAWEKHPVVRIDFSKSKARNSDELINYIVYQLDKTAQLYGIKLEQTQYDIKFDELLTKLSEINKVVVLIDEYDKPIIDNIENKELAVELREILKGFYTIIKACDEYIRFVLLTGVSKFSKAGVFSGLNNLEDISMDTRYSSLLGITKEEMEHSFKEYINQFAKSEEISKSDLIKKITYWYNGFCFSGSCEKVFNPFSLLLLFKKLDFGNYWFESATPGFLIKLMKEKDFDITRLKEMEVREESFGTYELENLAVLPLLFQTGYLTIKEYDKDFMTYILGYPNFEVENSFQYSLLSNYS---GIHVDGYLIDLIRTLR…
551	GC_00000017	Core_metagenome	Seep_SRB1a_sp_CR9063A	2729	10	23	4	0	0.824254	0.679665	0.745009	PF09820.10	Predicted AAA-ATPase									---------------------------------------------------------MISTLNEILDGEKELFKDLWIYKVDYAWEKYLVIRIDFSKSKARNSDELINYIVYQLEK----------------------TALSEINKVVVLIDEYDKPIIDNIENKELAVEFREILKGFYTIIKACDEYIRFVLLTGVSKFSKACVFSGLNNLKDISMNAGYSSLLGITRQEMVSCFKEHIDQFLESEGIDKSELIKKITYWYDGFCFSRSCEKVFNPFSILLLFDNAEFSNYWFESATPSFLIKLIKGKGFDLNRLDRVKVDESAFSSYEIENLKVVPILFQTGYLTITGYDKERMEYTLAYPNFEVKNSMIKCLAEAYSYVERELVHGYAWKLIDALR…
552	GC_00000017	Core_metagenome	Seep_SRB1a_sp_CR9063A	2728	10	23	4	0	0.824254	0.679665	0.745009	PF09820.10	Predicted AAA-ATPase									------MKRLPVGIQTFRKLIDGNYLYVDKTEHIHRLIVQGECIFFLQAEKIREES-------------------------------------------------------------------------------------------------------------------------------------------------------------------------------------------------------------------------------------------------------------------------------------------------------------------------------------------------------…
553	GC_00000017	Core_metagenome	Seep_SRB1a_sp_SM7059A	2290	10	23	4	0	0.824254	0.679665	0.745009	PF09820.10	Predicted AAA-ATPase									------MKKLPIGIQTFRDIILNDYLYVDKTKKIFDLVTNPKGVYFLSRPRRFGKSLFISTLNEIFEGEQELFKDLWIYKADYAWEKHPVVRMDFSKSKARNGDELINYIVYQLDKTAQVYGITLEQTQYDIKFDELLTKLSGINKVVILIDEYDKPIIDNIENRELAVELREILKGFYTIIKACDEYIRFVLLTGVSKFSKAGVFSGLNNLKDISMDTRYSSLLGITRQEMKSSFKDHTDLFAKSEGISNAKLIKKITYWYNGFCFSGTCEKVFNPFSMLLLFDNARFSNYWFESATPSFLIKLMKKKNFDIKRLKGMEVSEESFGAYELENLAVLPLLFQTGYLTIKEYDKDFMTYILGYPNFEVENSFQYSLLNSYS---GTHVDGYLIDLIRALR…
554	GC_00000017	Core_metagenome	Seep_SRB1a_sp_SM7059A	3163	10	23	4	0	0.824254	0.679665	0.745009	PF09820.10	Predicted AAA-ATPase									------MKRLPVGIQTFRKLIDENYLYVDKTEHIHKLIVQG-SVYFFSRPRRFGKSLLISTLNEIFEGKKKLFKGLWIYNADYAWEKHPVIRIDFSKSKAKNSNELINYIVYQLDKTALQYGIKLEQTQYDIKFDELLTKLSEINKVVVLIDEYDKPIIDNIENKELAIELREILKGFYTIIKACDEYIRFVLLTGVSKFSKAGVFSGLNNLEDISMDTRYSSLLGITKEEMEHSFKEYINQFAKSEEISKSDLIKKITYWYNGFCFSGSCEKVFNPFSLLLLFKKLDFGNYWFESATPGFLIKLMKEKDFDITRLKEMEVREESFGTYELENLAVLPLLFQTGYLTIKEYDKDFMTYILGYPNFEVENSFQYSLLSNYS---GIHVDGYLIDLIRTLR…
555	GC_00000018	Core_metagenome	B13_G4_sp003647525	454	12	22	2	0	0.64767	0.702683	0.674056	PF02811.20	PHP domain			COG0613	5'-3' exoribonuclease TrpH/YciV (RNase AM), contains PHP domain (YciV) (PDB:3E0F) (PUBMED:25871919)	K07053	3',5'-nucleoside bisphosphate phosphatase [EC:3.1.3.97]	F	Nucleotide transport and metabolism	MDCNNNAGIDLHIHSTASDGTL---------------------------------------------------------------------------------------------------------------------------------------------------------------------------------------------------------------------------------------------------------------------------------------SPAEILALAQDLNLAAIAITDHDTINGSKEALGIGVPPSLKFLTGVEISASPPPSFPYSGSFHILGYSIKIDDPLLNKTLATLQEARKNRNPGIID--…
556	GC_00000018	Core_metagenome	B13_G4_sp003647525	455	12	22	2	0	0.64767	0.702683	0.674056	PF14622.7	Ribonuclease-III-like			COG0571	dsRNA-specific ribonuclease (Rnc) (PDB:1DI2)	K03685	ribonuclease III [EC:3.1.26.3]	K	Transcription	--------------MKQTDLSI---------------------------------------------------------------------------------------------------------------------------------------------------------------------------------------------------------------------------------------------------------------------------------------FEQKILYKFNEINILEEALSHSSFVNEQDDA-TIKDNERFEFLGDAVLN-------LVVGHILMQRY------PELNE--GDLSRMR----AGLVNES…
557	GC_00000018	Core_metagenome	B13_G4_sp013792055	1451	12	22	2	0	0.64767	0.702683	0.674056	PF02811.20	PHP domain			COG0613	5'-3' exoribonuclease TrpH/YciV (RNase AM), contains PHP domain (YciV) (PDB:3E0F) (PUBMED:25871919)	K07053	3',5'-nucleoside bisphosphate phosphatase [EC:3.1.3.97]	F	Nucleotide transport and metabolism	MEYRNNAGIDLHIHSNASDGTL---------------------------------------------------------------------------------------------------------------------------------------------------------------------------------------------------------------------------------------------------------------------------------------SPSEILALAQNLNLAAIAITDHDTVNGSKEALSIGIPTSLKFLTGVEISASPPPSFPYSGSFHILGYSINIDDPLLNKTLAVLQEARKNRNPGIID--…
558	GC_00000018	Core_metagenome	B13_G4_sp013792055	1450	12	22	2	0	0.64767	0.702683	0.674056	PF14622.7	Ribonuclease-III-like			COG0571	dsRNA-specific ribonuclease (Rnc) (PDB:1DI2)	K03685	ribonuclease III [EC:3.1.26.3]	K	Transcription	--------------MEQMNLSE---------------------------------------------------------------------------------------------------------------------------------------------------------------------------------------------------------------------------------------------------------------------------------------LEQKIFYKFNEITILEEALSHSSFVNEQDNA-NIKDNERFEFLGDAVLN-------LIVGHILIQRY------PDLNE--GDLSRMR----AGLVNES…
559	GC_00000018	Core_metagenome	B13_G4_sp014237365a	2213	12	22	2	0	0.64767	0.702683	0.674056	PF02811.20	PHP domain			COG0613	5'-3' exoribonuclease TrpH/YciV (RNase AM), contains PHP domain (YciV) (PDB:3E0F) (PUBMED:25871919)	K07053	3',5'-nucleoside bisphosphate phosphatase [EC:3.1.3.97]	F	Nucleotide transport and metabolism	MDYNNNASIDLHIHSTASDGTF---------------------------------------------------------------------------------------------------------------------------------------------------------------------------------------------------------------------------------------------------------------------------------------SPSEILVLAQDLNLAAIAITDHDTINGSKEALSIGVPPSLKFLTGVEISASPPPFFPYSGSLHILGYSIKIDDSLLNKTLAALQEARKNRNPEIID--…
560	GC_00000018	Core_metagenome	B13_G4_sp014237365a	2997	12	22	2	0	0.64767	0.702683	0.674056	PF14622.7	Ribonuclease-III-like			COG0571|COG0613	dsRNA-specific ribonuclease (Rnc) (PDB:1DI2)|5'-3' exoribonuclease TrpH/YciV (RNase AM), contains PHP domain (YciV) (PDB:3E0F) (PUBMED:25871919)	K03685	ribonuclease III [EC:3.1.26.3]	K|F	Transcription|Nucleotide transport and metabolism	--------------MKHTDLSI---------------------------------------------------------------------------------------------------------------------------------------------------------------------------------------------------------------------------------------------------------------------------------------FEQKILYKFNEITILEEALNHSSFVNEQDNA-NIKDNERFEFLGDAVLN-------LFVGHILMQRY------PDLNE--GDLSRMR----AGLVNES…
561	GC_00000018	Core_metagenome	B13_G4_sp014237365b	2213	12	22	2	0	0.64767	0.702683	0.674056	PF02811.20	PHP domain			COG0613	5'-3' exoribonuclease TrpH/YciV (RNase AM), contains PHP domain (YciV) (PDB:3E0F) (PUBMED:25871919)	K07053	3',5'-nucleoside bisphosphate phosphatase [EC:3.1.3.97]	F	Nucleotide transport and metabolism	MDYNNNASIDLHIHSTASDGTF---------------------------------------------------------------------------------------------------------------------------------------------------------------------------------------------------------------------------------------------------------------------------------------SPSEILVLAQDLNLAAIAITDHDTINGSKEALSIGVPPSLKFLTGVEISASPPPFFPYSGSLHILGYSIKIDDSLLNKTLAALQEARKNRNPEIID--…
562	GC_00000018	Core_metagenome	B13_G4_sp014237365b	2997	12	22	2	0	0.64767	0.702683	0.674056	PF14622.7	Ribonuclease-III-like			COG0571|COG0613	dsRNA-specific ribonuclease (Rnc) (PDB:1DI2)|5'-3' exoribonuclease TrpH/YciV (RNase AM), contains PHP domain (YciV) (PDB:3E0F) (PUBMED:25871919)	K03685	ribonuclease III [EC:3.1.26.3]	K|F	Transcription|Nucleotide transport and metabolism	--------------MKHTDLSI---------------------------------------------------------------------------------------------------------------------------------------------------------------------------------------------------------------------------------------------------------------------------------------FEQKILYKFNEITILEEALNHSSFVNEQDNA-NIKDNERFEFLGDAVLN-------LFVGHILMQRY------PDLNE--GDLSRMR----AGLVNES…
563	GC_00000018	Core_metagenome	FWG172_EthSRB1	1392	12	22	2	0	0.64767	0.702683	0.674056	PF02811.20	PHP domain			COG0613	5'-3' exoribonuclease TrpH/YciV (RNase AM), contains PHP domain (YciV) (PDB:3E0F) (PUBMED:25871919)	K07053	3',5'-nucleoside bisphosphate phosphatase [EC:3.1.3.97]	F	Nucleotide transport and metabolism	MDYNNNAGIDLHIHSTASDGTF---------------------------------------------------------------------------------------------------------------------------------------------------------------------------------------------------------------------------------------------------------------------------------------SPSEILALARDFNLAAIAITDHDTINGSKEALGIGIPPSLKFLTGVEISASLPPSFPNSGSLHILGYSINIDAPLLNKTLGMLQEARKNRNPRIVD--…
564	GC_00000018	Core_metagenome	FWG172_EthSRB1	1393	12	22	2	0	0.64767	0.702683	0.674056	PF14622.7	Ribonuclease-III-like			COG0571|COG0613	dsRNA-specific ribonuclease (Rnc) (PDB:1DI2)|5'-3' exoribonuclease TrpH/YciV (RNase AM), contains PHP domain (YciV) (PDB:3E0F) (PUBMED:25871919)	K03685	ribonuclease III [EC:3.1.26.3]	K|F	Transcription|Nucleotide transport and metabolism	--------------MKEINSSE---------------------------------------------------------------------------------------------------------------------------------------------------------------------------------------------------------------------------------------------------------------------------------------FEQKFLHKFNEITILEEALSHSSFVNEQDDA-NIKDNERFEFLGDAVLN-------LVVGHILMQRY------PYLNE--GDLSRMR----AGLVNES…
565	GC_00000018	Core_metagenome	Seep_SRB1a_AB_03_Bin_172	1469	12	22	2	0	0.64767	0.702683	0.674056	PF14622.7	Ribonuclease-III-like			COG0571	dsRNA-specific ribonuclease (Rnc) (PDB:1DI2)	K03685	ribonuclease III [EC:3.1.26.3]	K	Transcription	#NAME?
566	GC_00000018	Core_metagenome	Seep_SRB1a_Meg22_02_Bin_90	1423	12	22	2	0	0.64767	0.702683	0.674056	PF02811.20	PHP domain			COG0571|COG0613	dsRNA-specific ribonuclease (Rnc) (PDB:1DI2)|5'-3' exoribonuclease TrpH/YciV (RNase AM), contains PHP domain (YciV) (PDB:3E0F) (PUBMED:25871919)	K07053	3',5'-nucleoside bisphosphate phosphatase [EC:3.1.3.97]	K|F	Transcription|Nucleotide transport and metabolism	MDYNNNASIDLHIHSTASDGTF---------------------------------------------------------------------------------------------------------------------------------------------------------------------------------------------------------------------------------------------------------------------------------------SPAEILALAQDLNLAAIAITDHDTVNGSKEALGIGVPPSLKFLTGVEISAAPPPSFPYSGSFHILGYSIKIDDPLLNKTLATLQEARKNRNPEIIG--…
567	GC_00000018	Core_metagenome	Seep_SRB1a_Meg22_02_Bin_90	1424	12	22	2	0	0.64767	0.702683	0.674056	PF14622.7	Ribonuclease-III-like			COG0571	dsRNA-specific ribonuclease (Rnc) (PDB:1DI2)	K03685	ribonuclease III [EC:3.1.26.3]	K	Transcription	--------------MKQMNLSE---------------------------------------------------------------------------------------------------------------------------------------------------------------------------------------------------------------------------------------------------------------------------------------FEQKILYKFNEINILEEALSHSSFVNEQDDA-TIKDNERFEFLGDAVLN-------LVVGHILMQRY------PDLNE--GDLSRMR----AGLVNES…
568	GC_00000018	Core_metagenome	Seep_SRB1a_S7142MS3	426	12	22	2	0	0.64767	0.702683	0.674056	PF02811.20	PHP domain			COG0613	5'-3' exoribonuclease TrpH/YciV (RNase AM), contains PHP domain (YciV) (PDB:3E0F) (PUBMED:25871919)	K07053	3',5'-nucleoside bisphosphate phosphatase [EC:3.1.3.97]	F	Nucleotide transport and metabolism	MDCNNNAGIDLHIHSTASDGTF---------------------------------------------------------------------------------------------------------------------------------------------------------------------------------------------------------------------------------------------------------------------------------------SPAEILALAQDLNLAAIAITDHDTINGSKEALGIGVPPSLKFLTGVEISASPPPSFPYSGSLHILGYSIKIDNPLLNKSLATLQEARKNRNPGIID--…
569	GC_00000018	Core_metagenome	Seep_SRB1a_S7142MS3	427	12	22	2	0	0.64767	0.702683	0.674056	PF14622.7	Ribonuclease-III-like			COG0571	dsRNA-specific ribonuclease (Rnc) (PDB:1DI2)	K03685	ribonuclease III [EC:3.1.26.3]	K	Transcription	--------------MKQTDLSI---------------------------------------------------------------------------------------------------------------------------------------------------------------------------------------------------------------------------------------------------------------------------------------FEQKILYKFNEITILEEALSHSSFVNEQDDA-TIKDNERFEFLGDAVLN-------LVVGHILMQRY------PDLNE--GDLSRMR----AGLVNES…
570	GC_00000018	Core_metagenome	Seep_SRB1a_S7147A_SRB	51	12	22	2	0	0.64767	0.702683	0.674056	PF14622.7	Ribonuclease-III-like			COG0571|COG0613	dsRNA-specific ribonuclease (Rnc) (PDB:1DI2)|5'-3' exoribonuclease TrpH/YciV (RNase AM), contains PHP domain (YciV) (PDB:3E0F) (PUBMED:25871919)	K07053	3',5'-nucleoside bisphosphate phosphatase [EC:3.1.3.97]	K|F	Transcription|Nucleotide transport and metabolism	MDCNNNAGIDLHIHSTASDGTFSPAEILALAQDLNLAAIAITDHDTINGSKEALGIGVPPSLKFLTGVEISASPPPSFQYSGSLHILGYSIKIDNPLLNKSLATLQEARKNRNPGIIDRLNSMGVAVSMDELLNEVGGGQLGRPHIARLMVKKGYVESIKEAFDKYLGKGKPAYVDKYRIDCSSAIEVILGAGGIPVIAHPYLLNPRNIEDIEELVITLKAMGLKGIEVYYPEHSPYVISKLADMANRHELLMTGGTDFHGSLKPEIKMGSGKGDFFVPYILYEKLMESIKSNMKQTDLSIFEQKILYKFNEINILEEALSHSSFVNEQDDA-TIKDNERFEFLGDAVLN-------LVVGHILMQRY------PDLNE--GDLSRMR----AGLVNES…
571	GC_00000018	Core_metagenome	Seep_SRB1a_sp_CR9063A	1140	12	22	2	0	0.64767	0.702683	0.674056	PF02811.20	PHP domain			COG0613	5'-3' exoribonuclease TrpH/YciV (RNase AM), contains PHP domain (YciV) (PDB:3E0F) (PUBMED:25871919)	K07053	3',5'-nucleoside bisphosphate phosphatase [EC:3.1.3.97]	F	Nucleotide transport and metabolism	MDYNNNAGIDLHIHSTASDGTF---------------------------------------------------------------------------------------------------------------------------------------------------------------------------------------------------------------------------------------------------------------------------------------SPAEILALAQDLNLAAIAITDHDTVNGSKEALGIGVPPSLKFLTGVEISASPPPSFPYSGSLHILGYSIKIDDPLLNKTLATLQEARKNRNPGIIG--…
572	GC_00000018	Core_metagenome	Seep_SRB1a_sp_CR9063A	1139	12	22	2	0	0.64767	0.702683	0.674056	PF14622.7	Ribonuclease-III-like			COG0571	dsRNA-specific ribonuclease (Rnc) (PDB:1DI2)	K03685	ribonuclease III [EC:3.1.26.3]	K	Transcription	--------------MKQTDLSI---------------------------------------------------------------------------------------------------------------------------------------------------------------------------------------------------------------------------------------------------------------------------------------FEQKILYKFNEINILEEALSHSSFVNEQDDA-NIKDNERFEFLGDAVLN-------LVVGHILMQRY------PDLNE--GDLSRMR----AGLVNES…
573	GC_00000018	Core_metagenome	Seep_SRB1a_sp_CR9063B	2459	12	22	2	0	0.64767	0.702683	0.674056	PF02811.20	PHP domain			COG0613	5'-3' exoribonuclease TrpH/YciV (RNase AM), contains PHP domain (YciV) (PDB:3E0F) (PUBMED:25871919)	K07053	3',5'-nucleoside bisphosphate phosphatase [EC:3.1.3.97]	F	Nucleotide transport and metabolism	MDYNNNAGIDLHIHSTASDGTF---------------------------------------------------------------------------------------------------------------------------------------------------------------------------------------------------------------------------------------------------------------------------------------SPAEILALAQDLNLAVIAITDHDTINGSKEALGIGVPPSLKFLTGVEISASPPPSFLYSGSLHILGYSIKIDDPLLNKTLTTLQEARKNRNPGIID--…
574	GC_00000018	Core_metagenome	Seep_SRB1a_sp_CR9063B	2460	12	22	2	0	0.64767	0.702683	0.674056	PF14622.7	Ribonuclease-III-like			COG0571	dsRNA-specific ribonuclease (Rnc) (PDB:1DI2)	K03685	ribonuclease III [EC:3.1.26.3]	K	Transcription	--------------MKQTDLSI---------------------------------------------------------------------------------------------------------------------------------------------------------------------------------------------------------------------------------------------------------------------------------------FEQKILYKFNEINILEEALSHSSFVNEQDDA-NIKDNERFEFLGDAVLN-------LVVGHILMQRY------PDLNE--GDLSRMR----AGLVNES…
575	GC_00000018	Core_metagenome	Seep_SRB1a_sp_SM7059A	1119	12	22	2	0	0.64767	0.702683	0.674056	PF02811.20	PHP domain			COG0613	5'-3' exoribonuclease TrpH/YciV (RNase AM), contains PHP domain (YciV) (PDB:3E0F) (PUBMED:25871919)	K07053	3',5'-nucleoside bisphosphate phosphatase [EC:3.1.3.97]	F	Nucleotide transport and metabolism	MDCNNNAGIDLHIHSTASDGTF---------------------------------------------------------------------------------------------------------------------------------------------------------------------------------------------------------------------------------------------------------------------------------------SPAEILALAQDLNLAAIAITDHDTINGSKEALGIGVPPSLKFLTGVEISASPPPSFPYSGSLHILGYSIKIDNPLLNKSLATLQEARKNRNPGIID--…
576	GC_00000018	Core_metagenome	Seep_SRB1a_sp_SM7059A	1118	12	22	2	0	0.64767	0.702683	0.674056	PF14622.7	Ribonuclease-III-like			COG0571	dsRNA-specific ribonuclease (Rnc) (PDB:1DI2)	K03685	ribonuclease III [EC:3.1.26.3]	K	Transcription	--------------MKQTDLSE---------------------------------------------------------------------------------------------------------------------------------------------------------------------------------------------------------------------------------------------------------------------------------------FEQKILYKFNEITILEEALSHSSFVNEQDDA-TIKDNERFEFLGDAVLN-------LVVGHILMQRY------PDLNE--GDLSRMR----AGLVNES…
577	GC_00000019	Core_metagenome	B13_G4_sp013792055	2932	12	22	4	0	0.600254	0.687317	0.640842	PF00933.22	Glycosyl hydrolase family 3 N terminal domain			COG1472	Periplasmic beta-glucosidase and related glycosidases (BglX) (PDB:2X40)	K01207	beta-N-acetylhexosaminidase [EC:3.2.1.52]	G	Carbohydrate transport and metabolism	#NAME?
578	GC_00000019	Core_metagenome	B13_G4_sp013792055	2931	12	22	4	0	0.600254	0.687317	0.640842	PF02618.17	YceG-like family			COG1559	Endolytic transglycosylase MltG, terminates peptidoglycan polymerization (MltG) (PDB:2R1F) (PUBMED:26507882)	K07082	UPF0755 protein	M	Cell wall/membrane/envelope biogenesis	---------------MKDFKAIIFTTLFLLFSGLFCFILDIFIYADIPASSIDHNEKLII--INPGQDFKSFSERLHKDDIIKEPHKFNLLARIKGYDK------------------------------------------------------------------------------------------------------------------------------------------------------------------------------------------------------------------------------------------------------------------------------------------------------------…
579	GC_00000019	Core_metagenome	B13_G4_sp014237365a	647	12	22	4	0	0.600254	0.687317	0.640842	PF02618.17	YceG-like family			COG1472	Periplasmic beta-glucosidase and related glycosidases (BglX) (PDB:2X40)	K07082	UPF0755 protein	G	Carbohydrate transport and metabolism	---------------MNKLKVIILITLFLSFFGLFCFILDLFIYADIPASTINHNEKLII--IKPGQGFKSFSKSLQKDGIIKNLYKFNLFARIKGYDKKVKAGEYILSPSMTPYKILQILVAWKVCLHKITIPEGYNIRQIASITARAGLCAETKFLSSATDSSFVHEKGIDAKTFEGYLFPDTYYFSKDVSPEKIISAMVKRFCSVFTPTYKEQAKKLGLSIHQAVTLASIIEKETGDPEERSVISSVFHNRLKKKMRLESDPTVIYGIKQFDGNIKKRHLKTSTPYNTYKIPGLPPGPIANPGIKAIEAALFPADTNFLYFVSKKDNTHMFSTNIRDHNKAVRKYQLRKKENPMNISDFSNEQIAGQRLMAGFDGTRLNDDLIFLIGTLKIGGIIL…
580	GC_00000019	Core_metagenome	B13_G4_sp014237365b	647	12	22	4	0	0.600254	0.687317	0.640842	PF02618.17	YceG-like family			COG1472	Periplasmic beta-glucosidase and related glycosidases (BglX) (PDB:2X40)	K07082	UPF0755 protein	G	Carbohydrate transport and metabolism	---------------MNKLKVIILITLFLSFFGLFCFILDLFIYADIPASTINHNEKLII--IKPGQGFKSFSKSLQKDGIIKNLYKFNLFARIKGYDKKVKAGEYILSPSMTPYKILQILVAWKVCLHKITIPEGYNIRQIASITARAGLCAETKFLSSATDSSFVHEKGIDAKTFEGYLFPDTYYFSKDVSPEKIISAMVKRFCSVFTPTYKEQAKKLGLSIHQAVTLASIIEKETGDPEERSVISSVFHNRLKKKMRLESDPTVIYGIKQFDGNIKKRHLKTSTPYNTYKIPGLPPGPIANPGIKAIEAALFPADTNFLYFVSKKDNTHMFSTNIRDHNKAVRKYQLRKKENPMNISDFSNEQIAGQRLMAGFDGTRLNDDLIFLIGTLKIGGIIL…
581	GC_00000019	Core_metagenome	FWG171_EthSRB1	2034	12	22	4	0	0.600254	0.687317	0.640842	PF02618.17	YceG-like family			COG1559	Endolytic transglycosylase MltG, terminates peptidoglycan polymerization (MltG) (PDB:2R1F) (PUBMED:26507882)	K07082	UPF0755 protein	M	Cell wall/membrane/envelope biogenesis	---------------MKNFKVIITITLCLFFFGAFCFMLDFFIYTGKPASINDHTEKVVI--INTGRAFKSFSEELHKNGVIKGLYKFNLFARIKGYDK------------------------------------------------------------------------------------------------------------------------------------------------------------------------------------------------------------------------------------------------------------------------------------------------------------…
582	GC_00000019	Core_metagenome	FWG172_EthSRB1	1928	12	22	4	0	0.600254	0.687317	0.640842	PF00933.22	Glycosyl hydrolase family 3 N terminal domain			COG1472	Periplasmic beta-glucosidase and related glycosidases (BglX) (PDB:2X40)	K01207	beta-N-acetylhexosaminidase [EC:3.2.1.52]	G	Carbohydrate transport and metabolism	MNFSDRINKTYMSKKGNPMDISDFSDEQIAGQRLM---------AGFDGTRLNDDLIFLIDTLKIG-GIILFSRNLTSPDQIKDLC-----MSVQEYAI------------------------------------------------------------------------------------------------------------------------------------------------------------------------------------------------------------------------------------------------------------------------------------------------------------…
583	GC_00000019	Core_metagenome	FWG172_EthSRB1	1927	12	22	4	0	0.600254	0.687317	0.640842	PF02618.17	YceG-like family			COG1559	Endolytic transglycosylase MltG, terminates peptidoglycan polymerization (MltG) (PDB:2R1F) (PUBMED:26507882)	K07082	UPF0755 protein	M	Cell wall/membrane/envelope biogenesis	---------------MSKLKVIILITLFLLFSGLFCFLLDIFIYADIPASAIYHNEKLII--IKPGQAFKSFSKSLQQDGIIKDLYKFNLFARIKGYDK------------------------------------------------------------------------------------------------------------------------------------------------------------------------------------------------------------------------------------------------------------------------------------------------------------…
584	GC_00000019	Core_metagenome	Seep_SRB1a_AB_03_Bin_172	4085	12	22	4	0	0.600254	0.687317	0.640842	PF02618.17	YceG-like family			COG1559	Endolytic transglycosylase MltG, terminates peptidoglycan polymerization (MltG) (PDB:2R1F) (PUBMED:26507882)	K07082	UPF0755 protein	M	Cell wall/membrane/envelope biogenesis	---------------MNKLKAIILITLFFLFFGLFCFILDLFIYADRPASTIDHNEKLII--IKPGRSFKSFSKNLQKDGIIKNLYKFNLFARIKGYDK------------------------------------------------------------------------------------------------------------------------------------------------------------------------------------------------------------------------------------------------------------------------------------------------------------…
585	GC_00000019	Core_metagenome	Seep_SRB1a_AB_03_Bin_172	4084	12	22	4	0	0.600254	0.687317	0.640842	PF00933.22	Glycosyl hydrolase family 3 N terminal domain			COG1472	Periplasmic beta-glucosidase and related glycosidases (BglX) (PDB:2X40)	K01207	beta-N-acetylhexosaminidase [EC:3.2.1.52]	G	Carbohydrate transport and metabolism	------------------MDISDFSNEQIAGQRLM---------AGFDGTRLNDDLIFLIDTLKIG-GIILFSRNLTIPDQIKDLC-----MSVQEYAI------------------------------------------------------------------------------------------------------------------------------------------------------------------------------------------------------------------------------------------------------------------------------------------------------------…
586	GC_00000019	Core_metagenome	Seep_SRB1a_AB_03_Bin_172	1323	12	22	4	0	0.600254	0.687317	0.640842	PF02618.17	YceG-like family			COG1559	Endolytic transglycosylase MltG, terminates peptidoglycan polymerization (MltG) (PDB:2R1F) (PUBMED:26507882)	K07082	UPF0755 protein	M	Cell wall/membrane/envelope biogenesis	----------------------------MLFSGLFCFILDLFIYANIPASTIDHNEKFII--IKPGQGFKSFSKSLQKDGIIKDLYKFILFARIKGYDK------------------------------------------------------------------------------------------------------------------------------------------------------------------------------------------------------------------------------------------------------------------------------------------------------------…
587	GC_00000019	Core_metagenome	Seep_SRB1a_AB_03_Bin_172	1324	12	22	4	0	0.600254	0.687317	0.640842	PF02618.17	YceG-like family			COG1559	Endolytic transglycosylase MltG, terminates peptidoglycan polymerization (MltG) (PDB:2R1F) (PUBMED:26507882)	K07082	UPF0755 protein	M	Cell wall/membrane/envelope biogenesis	---------------------------------------------------------------------------------------------------------------------------------------------------------------------------------------------------------------------------------------------------------------------------------------------------------------------------------------------------------------------------------------------------------------…
588	GC_00000019	Core_metagenome	Seep_SRB1a_S7142MS3	2115	12	22	4	0	0.600254	0.687317	0.640842	PF00933.22	Glycosyl hydrolase family 3 N terminal domain			COG1472	Periplasmic beta-glucosidase and related glycosidases (BglX) (PDB:2X40)	K01207	beta-N-acetylhexosaminidase [EC:3.2.1.52]	G	Carbohydrate transport and metabolism	MNFSDRINKIYMSKKGNPMDISALSNEQLAGQRLM---------AGFDGTRLNDDLIFLIDTLKXG-GIILFSRXLTSXDQIKDLC-----MSVQXYAV------------------------------------------------------------------------------------------------------------------------------------------------------------------------------------------------------------------------------------------------------------------------------------------------------------…
589	GC_00000019	Core_metagenome	Seep_SRB1a_S7142MS3	2114	12	22	4	0	0.600254	0.687317	0.640842	PF02618.17	YceG-like family			COG1559	Endolytic transglycosylase MltG, terminates peptidoglycan polymerization (MltG) (PDB:2R1F) (PUBMED:26507882)	K07082	UPF0755 protein	M	Cell wall/membrane/envelope biogenesis	---------------MNKLKVTISITLFLLFSGLFCFILDLFMYADMPASSIDHNEKIIL--IKPGQNFKSFSERLQKADIIKDLYKFNLLARIKGYDK------------------------------------------------------------------------------------------------------------------------------------------------------------------------------------------------------------------------------------------------------------------------------------------------------------…
590	GC_00000019	Core_metagenome	Seep_SRB1a_S7147A_SRB	237	12	22	4	0	0.600254	0.687317	0.640842	PF00933.22	Glycosyl hydrolase family 3 N terminal domain			COG1472	Periplasmic beta-glucosidase and related glycosidases (BglX) (PDB:2X40)	K01207	beta-N-acetylhexosaminidase [EC:3.2.1.52]	G	Carbohydrate transport and metabolism	------------------MDISALSNEQLAGQRLM---------AGFDGTRLNDDLKFLINKIKVG-GIILFSRNLTSPDQIKDLC-----MSVQEYAV------------------------------------------------------------------------------------------------------------------------------------------------------------------------------------------------------------------------------------------------------------------------------------------------------------…
591	GC_00000019	Core_metagenome	Seep_SRB1a_S7147A_SRB	238	12	22	4	0	0.600254	0.687317	0.640842	PF02618.17	YceG-like family			COG1559	Endolytic transglycosylase MltG, terminates peptidoglycan polymerization (MltG) (PDB:2R1F) (PUBMED:26507882)	K07082	UPF0755 protein	M	Cell wall/membrane/envelope biogenesis	MDLGTSHIAFGATFSLNKLKVTISITLFLLFSGLFCFILDLFMYADMPASSIDHNEKIIL--IKPGQNFKSFSERLQKADIIKDLYKFNLLARIKGYDK------------------------------------------------------------------------------------------------------------------------------------------------------------------------------------------------------------------------------------------------------------------------------------------------------------…
592	GC_00000019	Core_metagenome	Seep_SRB1a_S7147B_SRB	498	12	22	4	0	0.600254	0.687317	0.640842	PF00933.22	Glycosyl hydrolase family 3 N terminal domain			COG1472	Periplasmic beta-glucosidase and related glycosidases (BglX) (PDB:2X40)	K01207	beta-N-acetylhexosaminidase [EC:3.2.1.52]	G	Carbohydrate transport and metabolism	------------------MDISDFSNEQIAGQRLM---------AGFDGTRLNDDLIFLIDTLKLG-GIILFSRNLTSQDQIKDLC-----MSVQEYAV------------------------------------------------------------------------------------------------------------------------------------------------------------------------------------------------------------------------------------------------------------------------------------------------------------…
593	GC_00000019	Core_metagenome	Seep_SRB1a_sp_CR9063A	1574	12	22	4	0	0.600254	0.687317	0.640842	PF02618.17	YceG-like family			COG1559	Endolytic transglycosylase MltG, terminates peptidoglycan polymerization (MltG) (PDB:2R1F) (PUBMED:26507882)	K07082	UPF0755 protein	M	Cell wall/membrane/envelope biogenesis	---------------MKKFKVIIFATLFLLFSGLFCFILDLFIYADIPASTIDHNEKLII--IKPGQSFKSFSKSLQKDGIIKDLYKFNLFARIKGYDK------------------------------------------------------------------------------------------------------------------------------------------------------------------------------------------------------------------------------------------------------------------------------------------------------------…
594	GC_00000019	Core_metagenome	Seep_SRB1a_sp_CR9063A	1575	12	22	4	0	0.600254	0.687317	0.640842	PF00933.22	Glycosyl hydrolase family 3 N terminal domain			COG1472	Periplasmic beta-glucosidase and related glycosidases (BglX) (PDB:2X40)	K01207	beta-N-acetylhexosaminidase [EC:3.2.1.52]	G	Carbohydrate transport and metabolism	------------------MDISTFTNEQIAGQRLM---------AGFDGTRLNDDLIFLIDTLKIG-GIILFSRNLTSPDQIKDLC-----MSIQEYAI------------------------------------------------------------------------------------------------------------------------------------------------------------------------------------------------------------------------------------------------------------------------------------------------------------…
595	GC_00000019	Core_metagenome	Seep_SRB1a_sp_CR9063B	1105	12	22	4	0	0.600254	0.687317	0.640842	PF02618.17	YceG-like family			COG1559	Endolytic transglycosylase MltG, terminates peptidoglycan polymerization (MltG) (PDB:2R1F) (PUBMED:26507882)	K07082	UPF0755 protein	M	Cell wall/membrane/envelope biogenesis	---------------MKKFKVIIFATLFLLFSGLFCFILDLFIYADIPASTIDHNEKLII--IKPGQGFKSFSKSLQKDGIIKDLYKFNLFARIKGYDK------------------------------------------------------------------------------------------------------------------------------------------------------------------------------------------------------------------------------------------------------------------------------------------------------------…
596	GC_00000019	Core_metagenome	Seep_SRB1a_sp_CR9063B	1106	12	22	4	0	0.600254	0.687317	0.640842	PF00933.22	Glycosyl hydrolase family 3 N terminal domain			COG1472	Periplasmic beta-glucosidase and related glycosidases (BglX) (PDB:2X40)	K01207	beta-N-acetylhexosaminidase [EC:3.2.1.52]	G	Carbohydrate transport and metabolism	------------------MDISDFSNEQLAGQRLM---------AGFDGTRLNDDLIFLIDTLKIG-GIILFSRNLTSPDKIKDLC-----MSVQEYAI------------------------------------------------------------------------------------------------------------------------------------------------------------------------------------------------------------------------------------------------------------------------------------------------------------…
597	GC_00000019	Core_metagenome	Seep_SRB1a_sp_SM7059A	695	12	22	4	0	0.600254	0.687317	0.640842	PF00933.22	Glycosyl hydrolase family 3 N terminal domain			COG1472	Periplasmic beta-glucosidase and related glycosidases (BglX) (PDB:2X40)	K01207	beta-N-acetylhexosaminidase [EC:3.2.1.52]	G	Carbohydrate transport and metabolism	MNFSDRINKIYMSKKGNPMDISAFSNEQLAGQRLM---------AGFDGTRLNDDLIFLIDTLKLG-GIILFSRNLTSQDQIKDLC-----MSVQEYAV------------------------------------------------------------------------------------------------------------------------------------------------------------------------------------------------------------------------------------------------------------------------------------------------------------…
598	GC_00000019	Core_metagenome	Seep_SRB1a_sp_SM7059A	696	12	22	4	0	0.600254	0.687317	0.640842	PF02618.17	YceG-like family			COG1559	Endolytic transglycosylase MltG, terminates peptidoglycan polymerization (MltG) (PDB:2R1F) (PUBMED:26507882)	K07082	UPF0755 protein	M	Cell wall/membrane/envelope biogenesis	---------------MNKLKVTISITLFLSFSGLFCFILNLFMYADMPASSIDHNEKIIL--IKPGQNFKSFSERLQKADIIKDLYKFNLLARIKGYDK------------------------------------------------------------------------------------------------------------------------------------------------------------------------------------------------------------------------------------------------------------------------------------------------------------…
599	GC_00000020	Core_metagenome	B13_G4_sp003647525	1568	13	22	2	0	0.905112	0.627793	0.741368	PF02410.16	Ribosomal silencing factor during starvation			COG0799	Ribosomal silencing factor RsfS, regulates association of 30S and 50S subunits (RsfS) (PDB:6SJ6)	K09710	ribosome-associated protein	J	Translation, ribosomal structure and biogenesis	MIYEHDPSLDVYVKSALEKKVIGLVVLDVRGLTSIADYFIICSGLSNRQVRAVAESIQVDLKKKGIKPLSVEGQKEGHWVIMDYGHVIIHIFYEPVRTLYDLESLWIDAKRIANHNE------------------------------------------------------------------------------------------------------------------------------------------------------------------------------------------------------------------------------------------------------------------------------------------…
600	GC_00000020	Core_metagenome	B13_G4_sp013792055	1842	13	22	2	0	0.905112	0.627793	0.741368	PF06415.14	BPG-independent PGAM N-terminus (iPGM_N)	COG0696	Glycolysis	COG0696	Phosphoglycerate mutase (BPG-independent), AlkP superfamily (GpmI) (PDB:1EJJ)	K15633	2,3-bisphosphoglycerate-independent phosphoglycerate mutase [EC:5.4.2.12]	G	Carbohydrate transport and metabolism	---------------MSNTKFCMLIILDGWGISS---------------------------------------NSEGNAVML-----------------------------------------------------------AKTPYLDRLEKEYPHTSLLCSGEAVGLPEGIMGNSEVGHLNIGAGRVVYQDLLRIDKSIRCGEFFENHVLKSVISKVKANDSALHLMGLVSDGGVHSHLSHLLALLDMAKKEDIKNVYIHAILDGRDTPPDSGADYIKTLQNYINKIGFGTIVSICGRYYAMDRDKRWDRIEKAYRLYTLGEGVKEKNSVEAVKNAYSRNETDEFIQPVIITDERGKPLRTVQENDGIIFFNFRADRARQIIQAFTDPEFTFFNRTSL…
601	GC_00000020	Core_metagenome	B13_G4_sp013792055	1841	13	22	2	0	0.905112	0.627793	0.741368	PF02410.16	Ribosomal silencing factor during starvation			COG0799	Ribosomal silencing factor RsfS, regulates association of 30S and 50S subunits (RsfS) (PDB:6SJ6)	K09710	ribosome-associated protein	J	Translation, ribosomal structure and biogenesis	MICNHDPSLDVYIKAALNKKVIGLVALDVRGLTSIADYFIICSGLSNRQVGAVAEYIQIDLKKNGIKPLSIEGQQEGHWVVMDYGHVIIHIFYEPIRTLYDLEGLWIDAKRIVDYNE------------------------------------------------------------------------------------------------------------------------------------------------------------------------------------------------------------------------------------------------------------------------------------------…
602	GC_00000020	Core_metagenome	B13_G4_sp014237365a	1844	13	22	2	0	0.905112	0.627793	0.741368	PF06415.14	BPG-independent PGAM N-terminus (iPGM_N)	COG0696	Glycolysis	COG0696	Phosphoglycerate mutase (BPG-independent), AlkP superfamily (GpmI) (PDB:1EJJ)	K15633	2,3-bisphosphoglycerate-independent phosphoglycerate mutase [EC:5.4.2.12]	G	Carbohydrate transport and metabolism	MIYEHNHFLDVYVKAALEKKVIGLVVLDVRGLTSIADYFIICSGLSNRQVRAVAESIQIDLKKIGIKPLSVEGQKEGHWVVMDYGHVIIHIFYEPVRTLFDIESLWIDAKRITDYNKKFCMLIILDGWGISSNSKGNAVKLAKTPYLDRLEKEYPRTSLLCSGKAVGLPEGIMGNSEVGHLNIGAGRLVYQHLLRIDKSIRCREFFENNVLKSVISKVKANDLALHLMGLVSDGGVHSHLSHLLALLDMAKKEELKHVYIHAILDGRDTSPDSGVDYIKSLQNYINKTGFGSIVSICGRYFAMDRDKRWDRIEKAYRLYTLGEGVKETHPIEAVKNAYSRNETDEFIQPVIITDEYGKPLRTVQDGDGIIFFNFRSDRARQIAQVFTDPEFTFFNRISF…
603	GC_00000020	Core_metagenome	B13_G4_sp014237365b	1844	13	22	2	0	0.905112	0.627793	0.741368	PF06415.14	BPG-independent PGAM N-terminus (iPGM_N)	COG0696	Glycolysis	COG0696	Phosphoglycerate mutase (BPG-independent), AlkP superfamily (GpmI) (PDB:1EJJ)	K15633	2,3-bisphosphoglycerate-independent phosphoglycerate mutase [EC:5.4.2.12]	G	Carbohydrate transport and metabolism	MIYEHNHFLDVYVKAALEKKVIGLVVLDVRGLTSIADYFIICSGLSNRQVRAVAESIQIDLKKIGIKPLSVEGQKEGHWVVMDYGHVIIHIFYEPVRTLFDIESLWIDAKRITDYNKKFCMLIILDGWGISSNSKGNAVKLAKTPYLDRLEKEYPRTSLLCSGKAVGLPEGIMGNSEVGHLNIGAGRLVYQHLLRIDKSIRCREFFENNVLKSVISKVKANDLALHLMGLVSDGGVHSHLSHLLALLDMAKKEELKHVYIHAILDGRDTSPDSGVDYIKSLQNYINKTGFGSIVSICGRYFAMDRDKRWDRIEKAYRLYTLGEGVKETHPIEAVKNAYSRNETDEFIQPVIITDEYGKPLRTVQDGDGIIFFNFRSDRARQIAQVFTDPEFTFFNRISF…
604	GC_00000020	Core_metagenome	FWG171_EthSRB1	166	13	22	2	0	0.905112	0.627793	0.741368	PF06415.14	BPG-independent PGAM N-terminus (iPGM_N)	COG0696	Glycolysis	COG0696	Phosphoglycerate mutase (BPG-independent), AlkP superfamily (GpmI) (PDB:1EJJ)	K15633	2,3-bisphosphoglycerate-independent phosphoglycerate mutase [EC:5.4.2.12]	G	Carbohydrate transport and metabolism	---------------MNDTKPYMLMILDGWGISS---------------------------------------DSKGNAVKL-----------------------------------------------------------AKTPYLDSLEKKYPRTSLLCSGEAVGLPAGIMGNSEVGHLNIGAGRVVYQALLKINKSIKCGEFFENNVLKSVISKVKADNSALHLMGLVSDSGVHSHLSHLLALLNMAKKEELKDVYVHAILDGRDTPPDSGNDYIKSLQNYITKIGFGSIVSICGRYYAMDRDKRWDRVEKAYRLYTLGEGVKETNPVEAVKNAYSRNETDEFIKPVVITDEHGKPIGTVQDNDGIIFFNFRPDRAREITQAFTDPKFDFFSRNAF…
605	GC_00000020	Core_metagenome	FWG171_EthSRB1	167	13	22	2	0	0.905112	0.627793	0.741368	PF02410.16	Ribosomal silencing factor during starvation			COG0799	Ribosomal silencing factor RsfS, regulates association of 30S and 50S subunits (RsfS) (PDB:6SJ6)	K09710	ribosome-associated protein	J	Translation, ribosomal structure and biogenesis	MIHKHGTSLDVYIEAVLNNKLIDIVVLDVRELTSIADYFIICSGQSNRQVRAVAESIQIDLKKNGIKPLSVEGQNEGHWVVMDYGHVVIHIFYEAVRTLYDLEGLWVDAKKISD-------------------------------------------------------------------------------------------------------------------------------------------------------------------------------FGAL----------------------------------------------------------------------------------------------------------…
606	GC_00000020	Core_metagenome	FWG172_EthSRB1	477	13	22	2	0	0.905112	0.627793	0.741368	PF06415.14	BPG-independent PGAM N-terminus (iPGM_N)	COG0696	Glycolysis	COG0696	Phosphoglycerate mutase (BPG-independent), AlkP superfamily (GpmI) (PDB:1EJJ)	K15633	2,3-bisphosphoglycerate-independent phosphoglycerate mutase [EC:5.4.2.12]	G	Carbohydrate transport and metabolism	MIYKNDPSLDVYVKAALEKKVTGLVVLDVRGLTSIADYFIICSGLSNRQVRAVAESIQMDLKKNGIKPLSVEGQEEGHWVVMDYGHVIIHIFYEPMRTLFDLESLWIDAKRITDYNKKFCMLIILDGWGISSNREGNAVMLAKTPYLDRLEKEYPHISLLCSGKAVGLPEGIMGNSEVGHLNIGAGRVVYQHLLRIDKSISCGKFFENNILKSIISKVKANDSALHLMGLVSDGGVHSHLSHLLALLDMAKKEELKHVYIHAILDGRDTPPDSGADYIKNLQKYINKTGFGSILSICGRYFAMDRDKRWNRIEKAYRLYTLGEGVEEKDPVEAVKNAYSRNETDEFIQPVIITEKHGKPLRTVQDGDGIIFFNFRADRARQIVQAFTDPEFTFFNRISF…
607	GC_00000020	Core_metagenome	Seep_SRB1a_Meg22_02_Bin_90	2461	13	22	2	0	0.905112	0.627793	0.741368	PF06415.14	BPG-independent PGAM N-terminus (iPGM_N)	COG0696	Glycolysis	COG0696	Phosphoglycerate mutase (BPG-independent), AlkP superfamily (GpmI) (PDB:1EJJ)	K15633	2,3-bisphosphoglycerate-independent phosphoglycerate mutase [EC:5.4.2.12]	G	Carbohydrate transport and metabolism	---------------MNNTKFCMLIILDGWGISS---------------------------------------NRKGNAVKL-----------------------------------------------------------AKTPYLDMLEKEYPDTSLLCSGKVVGLPEGIMGNSEVGHLNIGAGRVVYQHLLRIDKSISCGEFFENNVLKAVISKVKANNSALHLMGLVSDGGVHSHFNHLLALLNMAKKEELKHVYIHAILDGRDTPPDSGADYIKSLQNYINKTGFGTIVSICGRYFAMDRDKRWDRIEKAYRLYTLGEGVKEKDPVEAVKNAYSRNETDEFIQPVIITDEHGKPLRTVQDDDGIIFFNFRADRARQIAQALTDPEFTFFNRISF…
[truncated: 28,127 more rows]

## Sheet: Core_metagenome
unique_id	gene_cluster_id	bin_name	genome_name	gene_callers_id	num_genomes_gene_cluster_has_hits	num_genes_in_gene_cluster	max_num_paralogs	SCG	functional_homogeneity_index	geometric_homogeneity_index	combined_homogeneity_index	Pfam_ACC	Pfam	COG20_PATHWAY_ACC	COG20_PATHWAY	COG20_FUNCTION_ACC	COG20_FUNCTION	KOfam_ACC	KOfam	COG20_CATEGORY_ACC	COG20_CATEGORY	aa_sequence
[truncated: 16,839 more rows]

[truncated: 5 more sheets: SeepSRB1a_sp_2_Costa_Rica, SeepSRB1a_sp_3_Gulf_of_Cadiz, SeepSRB1a_sp_4_and_7_mat, SeepSRB1a_sp_5_Santa_Monica_Bas, Unassigned]
