# Supplementary material for: Physiological potential and evolutionary trajectories of syntrophic sulfate-reducing bacterial partners of anaerobic methanotrophic archaea
Source: PLoS Biol. 2023 Sep 25;21(9):e3002292. doi: 10.1371/journal.pbio.3002292 (PMC10553843; doi:10.1371/journal.pbio.3002292)
Supplement: S4 Table — A pan-genome analysis of Seep-SRB1a clades was performed using Anvi’o [45] to demonstrate the conserved genes and differences within the syntrophic SRB clade Seep-SRB2. (XLSX) [file pbio.3002292.s023.xlsx]

## Sheet: Seep-SRB2_8g_gene_clusters_summ
unique_id	gene_cluster_id	bin_name	genome_name	gene_callers_id	num_genomes_gene_cluster_has_hits	num_genes_in_gene_cluster	max_num_paralogs	SCG	functional_homogeneity_index	geometric_homogeneity_index	combined_homogeneity_index	COG20_FUNCTION_ACC	COG20_FUNCTION	COG20_PATHWAY_ACC	COG20_PATHWAY	Pfam_ACC	Pfam	KOfam_ACC	KOfam	COG20_CATEGORY_ACC	COG20_CATEGORY	aa_sequence
1	GC_00000001	Core_metagenome	FWG174_SeepSRB2	743	17	73	8	0	0.467315	0.67383	0.551886	COG0784|COG2202|COG4191	CheY-like REC (receiver) domain, includes chemotaxis protein CheY and sporulation regulator Spo0F (CheY) (PDB:6QRJ)|PAS domain (PAS) (PDB:2MWG)|Signal transduction histidine kinase regulating C4-dicarboxylate transport system (PDB:4GCZ)			PF00072.25	Response regulator receiver domain	K13587	two-component system, cell cycle sensor histidine kinase and response regulator CckA [EC:2.7.13.3]	T|T|T	Signal transduction mechanisms|Signal transduction mechanisms|Signal transduction mechanisms	-------------------------------------------------------------------------------------------------------------------------------------------------------------------------------------------------------------------------------------------------------------------------------------------MKKILVVD---------N--------DALVLKF---MVDILQAEGH---EV------------------------------------LTVENGLTALD---VLKTYVPDVLFV---…
2	GC_00000001	Core_metagenome	Seep_SRB2_ML8_D	1913	17	73	8	0	0.467315	0.67383	0.551886	COG0642|COG2202|COG2204	Signal transduction histidine kinase (BaeS) (PDB:1JOY)|PAS domain (PAS) (PDB:2MWG)|DNA-binding transcriptional response regulator, NtrC family, contains REC, AAA-type ATPase, and a Fis-type DNA-binding domains (AtoC) (PDB:1ZY2)			PF00072.25	Response regulator receiver domain	K13587	two-component system, cell cycle sensor histidine kinase and response regulator CckA [EC:2.7.13.3]	T|T|T	Signal transduction mechanisms|Signal transduction mechanisms|Signal transduction mechanisms	----------------------------------------------------------------------------------------------------------------------------------------------------------------------------------------------------------------------------------------------------------------------------------------MLSTSRVLVVD---------D--------EPRMCDS---LKLLLSHNGY---EV------------------------------------HAANNGHEAIK---CLAEKAFDLVFL---…
3	GC_00000001	Core_metagenome	Seep_SRB2_ML8_D	2435	17	73	8	0	0.467315	0.67383	0.551886	COG0784|COG2202|COG4191	CheY-like REC (receiver) domain, includes chemotaxis protein CheY and sporulation regulator Spo0F (CheY) (PDB:6QRJ)|PAS domain (PAS) (PDB:2MWG)|Signal transduction histidine kinase regulating C4-dicarboxylate transport system (PDB:4GCZ)			PF00072.25	Response regulator receiver domain	K13587	two-component system, cell cycle sensor histidine kinase and response regulator CckA [EC:2.7.13.3]	T|T|T	Signal transduction mechanisms|Signal transduction mechanisms|Signal transduction mechanisms	----------------------------------------------------------------------------------------------------------------------------------------------------------------------------------------------------------------------------------------------------------------------------------------MTQRRNINLSK---------R--------AEGFYHD--------------------------------------------------------------------GLKEGSQTVREL---…
4	GC_00000001	Core_metagenome	Seep_SRB2_ML8_D	1202	17	73	8	0	0.467315	0.67383	0.551886	COG0784|COG2202|COG4191	CheY-like REC (receiver) domain, includes chemotaxis protein CheY and sporulation regulator Spo0F (CheY) (PDB:6QRJ)|PAS domain (PAS) (PDB:2MWG)|Signal transduction histidine kinase regulating C4-dicarboxylate transport system (PDB:4GCZ)			PF00072.25	Response regulator receiver domain	K13587	two-component system, cell cycle sensor histidine kinase and response regulator CckA [EC:2.7.13.3]	T|T|T	Signal transduction mechanisms|Signal transduction mechanisms|Signal transduction mechanisms	----------------------------------------------------------------------------------------------------------------------------------------------------------------------------------------------------------------------------------------------------------------------------------------MLSPHKILICD---------N--------EEKIRKS---LGNLLMANGY---KV------------------------------------ALTENGARCLK---ILADQVFDLVIL---…
5	GC_00000001	Core_metagenome	Seep_SRB2_ML8_D	279	17	73	8	0	0.467315	0.67383	0.551886	COG0784|COG2202|COG2203|COG2204|COG4191	CheY-like REC (receiver) domain, includes chemotaxis protein CheY and sporulation regulator Spo0F (CheY) (PDB:6QRJ)|PAS domain (PAS) (PDB:2MWG)|GAF domain (GAF)|DNA-binding transcriptional response regulator, NtrC family, contains REC, AAA-type ATPase, and a Fis-type DNA-binding domains (AtoC) (PDB:1ZY2)|Signal transduction histidine kinase regulating C4-dicarboxylate transport system (PDB:4GCZ)			PF02518.27	Histidine kinase-, DNA gyrase B-, and HSP90-like ATPase	K13587	two-component system, cell cycle sensor histidine kinase and response regulator CckA [EC:2.7.13.3]	T|T|T|T|T	Signal transduction mechanisms|Signal transduction mechanisms|Signal transduction mechanisms|Signal transduction mechanisms|Signal transduction mechanisms	#NAME?
6	GC_00000001	Core_metagenome	Seep_SRB2_ML8_D	2661	17	73	8	0	0.467315	0.67383	0.551886	COG0642|COG0745|COG2202	Signal transduction histidine kinase (BaeS) (PDB:1JOY)|DNA-binding response regulator, OmpR family, contains REC and winged-helix (wHTH) domain (OmpR) (PDB:1XHF)|PAS domain (PAS) (PDB:2MWG)			PF08448.11	PAS fold	K13587	two-component system, cell cycle sensor histidine kinase and response regulator CckA [EC:2.7.13.3]	T|T|K|T	Signal transduction mechanisms|Signal transduction mechanisms|Transcription|Signal transduction mechanisms	MSNPKTRAYRVTVAVAFGLIGFGVNFLDIEFLEGASFKISILAGLFFPLVVALAWGWRYGLLSALAGGGQAMWWLWHGDGWGVLYSVPVFTLWIVWHGWWADRRSEGHPWYVASFAVEVPFRIVIELGFLVVFRWLVSLNPPPWNPGVSWDHVSSAWLQTVAIKHTITAYILLTAAYVALSLGPVRRFFGLPPRPAQRDTTAIYAGAALFGLLLWMLDALVHYFAFPREGQTFWGIAVYGASAHEVFMRSVYIGVAMLAGAVLARLNRHRVGLQDLLDHRNRILAAIRNVN---------QLIVREKDPHRLLIET---CRLLVENHGYYNAWI-----------VLTTDGRPREPFFHSGFNSGFASMAERLRTGDLPTC---AQAALSFDGVQVKD-…
7	GC_00000001	Core_metagenome	Seep_SRB2_ML8_D	2815	17	73	8	0	0.467315	0.67383	0.551886	COG0784|COG2202|COG2203|COG2204|COG4191	CheY-like REC (receiver) domain, includes chemotaxis protein CheY and sporulation regulator Spo0F (CheY) (PDB:6QRJ)|PAS domain (PAS) (PDB:2MWG)|GAF domain (GAF)|DNA-binding transcriptional response regulator, NtrC family, contains REC, AAA-type ATPase, and a Fis-type DNA-binding domains (AtoC) (PDB:1ZY2)|Signal transduction histidine kinase regulating C4-dicarboxylate transport system (PDB:4GCZ)			PF00072.25	Response regulator receiver domain	K13587	two-component system, cell cycle sensor histidine kinase and response regulator CckA [EC:2.7.13.3]	T|T|T|T|T	Signal transduction mechanisms|Signal transduction mechanisms|Signal transduction mechanisms|Signal transduction mechanisms|Signal transduction mechanisms	---------------------------------------------------------------------------------------------------------------------------------------------------------------------------------------------------------------------------------------------------------------------------------MTHRKKFSRFIAWTLVVF---------Q--------AVSLTLV---VGILY----------------------------------------------ATLSNSMDHEF---YNKLQVQEKEVS---…
8	GC_00000001	Core_metagenome	Seep_SRB2_ML8_D	3097	17	73	8	0	0.467315	0.67383	0.551886	COG0784|COG2202|COG4191	CheY-like REC (receiver) domain, includes chemotaxis protein CheY and sporulation regulator Spo0F (CheY) (PDB:6QRJ)|PAS domain (PAS) (PDB:2MWG)|Signal transduction histidine kinase regulating C4-dicarboxylate transport system (PDB:4GCZ)			PF00072.25	Response regulator receiver domain	K13587	two-component system, cell cycle sensor histidine kinase and response regulator CckA [EC:2.7.13.3]	T|T|T	Signal transduction mechanisms|Signal transduction mechanisms|Signal transduction mechanisms	------------------------------------------------------------------------------------------------------------------------------------------------MLQHQTQKIIPTAVVVNDDVTQLNILTRLLRKEGIEALAYESAEVALSAMDESTPPDLIVTDLYMPGVDGWRFCRLLRSSEYPGFNEVPILVVSATFAGSEVSRVNAVLGANAFLSSPVEGERFISLVRSLLAGERPRFQLRILIVE---------D--------SRNLADL---FKKTFEQDGY---YA------------------------------------EIAVTLNSAID---LFEQKPFDMTLI---…
9	GC_00000001	Core_metagenome	Seep_SRB2_Meg19_1012_Bin_14	1560	17	73	8	0	0.467315	0.67383	0.551886	COG0642|COG2202|COG2204	Signal transduction histidine kinase (BaeS) (PDB:1JOY)|PAS domain (PAS) (PDB:2MWG)|DNA-binding transcriptional response regulator, NtrC family, contains REC, AAA-type ATPase, and a Fis-type DNA-binding domains (AtoC) (PDB:1ZY2)			PF00072.25	Response regulator receiver domain	K13587	two-component system, cell cycle sensor histidine kinase and response regulator CckA [EC:2.7.13.3]	T|T|T	Signal transduction mechanisms|Signal transduction mechanisms|Signal transduction mechanisms	----------------------------------------------------------------------------------------------------------------------------------------------------------------------------------------------------------------------------------------------------------------------------------------MLPASKILVVD---------D--------EPRMCHS---LKLLLNNSGH---EV------------------------------------QTSNNGHEAIK---CLAENSFDLVFL---…
10	GC_00000001	Core_metagenome	Seep_SRB2_Meg19_1012_Bin_14	1695	17	73	8	0	0.467315	0.67383	0.551886	COG0784|COG2202|COG4191	CheY-like REC (receiver) domain, includes chemotaxis protein CheY and sporulation regulator Spo0F (CheY) (PDB:6QRJ)|PAS domain (PAS) (PDB:2MWG)|Signal transduction histidine kinase regulating C4-dicarboxylate transport system (PDB:4GCZ)			PF00072.25	Response regulator receiver domain	K13587	two-component system, cell cycle sensor histidine kinase and response regulator CckA [EC:2.7.13.3]	T|T|T	Signal transduction mechanisms|Signal transduction mechanisms|Signal transduction mechanisms	-----------------------------------------------------------------------------------------------------------------------------------------------------------------------------------------------------------------------------------------------------------------------------------------MEMKKILVAD---------N--------HPLMLKY---MTNLLEKRGH---EV------------------------------------LTAQDGLSALD---ILNDFIPDIMFI---…
11	GC_00000001	Core_metagenome	Seep_SRB2_Meg19_1012_Bin_14	1443	17	73	8	0	0.467315	0.67383	0.551886	COG0784|COG2202|COG4191	CheY-like REC (receiver) domain, includes chemotaxis protein CheY and sporulation regulator Spo0F (CheY) (PDB:6QRJ)|PAS domain (PAS) (PDB:2MWG)|Signal transduction histidine kinase regulating C4-dicarboxylate transport system (PDB:4GCZ)			PF08448.11	PAS fold	K13587	two-component system, cell cycle sensor histidine kinase and response regulator CckA [EC:2.7.13.3]	T|T|T	Signal transduction mechanisms|Signal transduction mechanisms|Signal transduction mechanisms	---------------------------------------------------------------------------------------------------------------------------------------------------------------------------------------------------------------------------------------------------------------------------------MAQKPTYEELEQKISKLK---------K--------ETVDHKL---MEDALYDSQHMLNTV------------LDSIPSAVFWKDRNLFYLGGNRTWLNTVGMNSSEE---VIGKNDYELSYTKEQ…
12	GC_00000001	Core_metagenome	Seep_SRB2_Meg22_1012_Bin_255	1297	17	73	8	0	0.467315	0.67383	0.551886	COG0642|COG0784|COG2204	Signal transduction histidine kinase (BaeS) (PDB:1JOY)|CheY-like REC (receiver) domain, includes chemotaxis protein CheY and sporulation regulator Spo0F (CheY) (PDB:6QRJ)|DNA-binding transcriptional response regulator, NtrC family, contains REC, AAA-type ATPase, and a Fis-type DNA-binding domains (AtoC) (PDB:1ZY2)			PF00072.25	Response regulator receiver domain	K13587	two-component system, cell cycle sensor histidine kinase and response regulator CckA [EC:2.7.13.3]	T|T|T	Signal transduction mechanisms|Signal transduction mechanisms|Signal transduction mechanisms	----------------------------------------------------------------------------------------------------------------------------------------------------------------------------------------------------------------------------------------------------------------------------------------MSYIPKVLIVD---------D--------EPRMCNS---LKTLLNDHGY---EA------------------------------------KTAYSGKEAIE---RLAEDSFDLALV---…
13	GC_00000001	Core_metagenome	Seep_SRB2_Meg22_1012_Bin_255	1145	17	73	8	0	0.467315	0.67383	0.551886	COG0784|COG2202|COG4191	CheY-like REC (receiver) domain, includes chemotaxis protein CheY and sporulation regulator Spo0F (CheY) (PDB:6QRJ)|PAS domain (PAS) (PDB:2MWG)|Signal transduction histidine kinase regulating C4-dicarboxylate transport system (PDB:4GCZ)			PF02518.27	Histidine kinase-, DNA gyrase B-, and HSP90-like ATPase	K13587	two-component system, cell cycle sensor histidine kinase and response regulator CckA [EC:2.7.13.3]	T|T|T	Signal transduction mechanisms|Signal transduction mechanisms|Signal transduction mechanisms	--------------------------------------------------------------------------------------------------------------------------------------------------------------------------------------------------------------------------------------------------------------------------MEQKISGKILFVSVACLVVIITIIS------------------LAYTCQSHFKNIVVSQTLGQLLTTA------------------------------------KTASHGLEE-----FVSEHSASLKAL---…
14	GC_00000001	Core_metagenome	Seep_SRB2_Meg22_1012_Bin_255	1344	17	73	8	0	0.467315	0.67383	0.551886	COG0784|COG2202|COG4191	CheY-like REC (receiver) domain, includes chemotaxis protein CheY and sporulation regulator Spo0F (CheY) (PDB:6QRJ)|PAS domain (PAS) (PDB:2MWG)|Signal transduction histidine kinase regulating C4-dicarboxylate transport system (PDB:4GCZ)			PF00072.25	Response regulator receiver domain	K13587	two-component system, cell cycle sensor histidine kinase and response regulator CckA [EC:2.7.13.3]	T|T|T	Signal transduction mechanisms|Signal transduction mechanisms|Signal transduction mechanisms	---------------------------------------------------------------------------------------------------------------------------------------------------------------------------------------------------------------------------------------------------------------------------------MAKKPTYEKLEQRVKELE---------K--------EILEHRR---TGEALRKSEEL--FR-------------------------------------TIVETAPSLL---IICDSKGNNIYV---…
15	GC_00000001	Core_metagenome	Seep_SRB2_Meg22_1012_Bin_255	640	17	73	8	0	0.467315	0.67383	0.551886	COG0642|COG2202|COG2204	Signal transduction histidine kinase (BaeS) (PDB:1JOY)|PAS domain (PAS) (PDB:2MWG)|DNA-binding transcriptional response regulator, NtrC family, contains REC, AAA-type ATPase, and a Fis-type DNA-binding domains (AtoC) (PDB:1ZY2)			PF00072.25	Response regulator receiver domain	K13587	two-component system, cell cycle sensor histidine kinase and response regulator CckA [EC:2.7.13.3]	T|T|T	Signal transduction mechanisms|Signal transduction mechanisms|Signal transduction mechanisms	-----------------------------------------------------------------------------------------------------------------------------------------------------------------------------------------------------------------------------------------------------------------MEICRADIMGQASCGRSELRLEVMKKPKTLVLVD---------D--------DPDVTGT---LRDLVEMETDW--KI------------------------------------CEFNNPHLAID---YIENNDVALVLC---…
16	GC_00000001	Core_metagenome	Seep_SRB2_Meg22_1012_Bin_255	1658	17	73	8	0	0.467315	0.67383	0.551886	COG0642|COG0745|COG0784|COG2203|COG4191	Signal transduction histidine kinase (BaeS) (PDB:1JOY)|DNA-binding response regulator, OmpR family, contains REC and winged-helix (wHTH) domain (OmpR) (PDB:1XHF)|CheY-like REC (receiver) domain, includes chemotaxis protein CheY and sporulation regulator Spo0F (CheY) (PDB:6QRJ)|GAF domain (GAF)|Signal transduction histidine kinase regulating C4-dicarboxylate transport system (PDB:4GCZ)			PF13492.7	GAF domain	K13587	two-component system, cell cycle sensor histidine kinase and response regulator CckA [EC:2.7.13.3]	T|T|K|T|T|T	Signal transduction mechanisms|Signal transduction mechanisms|Transcription|Signal transduction mechanisms|Signal transduction mechanisms|Signal transduction mechanisms	--------------------------------------------------------------------------------------------------------------------------------------------------------------------------MILLILACAGMSCYSHWVLGSDIVFSHLFYIPVGLAAFWWAKRGIWVAVLLGAMLIASHLSSGLDIPIIQNISRSVIFLAVGLTVGLLREQTLRSERDLRETKDYLDSLISYANAPIIVWD---------K--------EGKITLF---NTAFEQLTGYRSDEV---------------------TGRPIEIIFSGATKKESMARIRQALK---EKRREAIEISIRCKD…
17	GC_00000001	Core_metagenome	Seep_SRB2_Meg22_1012_Bin_255	333	17	73	8	0	0.467315	0.67383	0.551886	COG0784|COG2202|COG4191	CheY-like REC (receiver) domain, includes chemotaxis protein CheY and sporulation regulator Spo0F (CheY) (PDB:6QRJ)|PAS domain (PAS) (PDB:2MWG)|Signal transduction histidine kinase regulating C4-dicarboxylate transport system (PDB:4GCZ)			PF00072.25	Response regulator receiver domain	K13587	two-component system, cell cycle sensor histidine kinase and response regulator CckA [EC:2.7.13.3]	T|T|T	Signal transduction mechanisms|Signal transduction mechanisms|Signal transduction mechanisms	----------------------------------------------------------------------------------------------------------------------------------------------------------------------------------------------------------------------------------------------------------------------------------------MPSSHRILICD---------D--------EERIRKS---LGGLLEDQGY---DV------------------------------------ATAPSSSECLE---MAAAHDFDLVIL---…
18	GC_00000001	Core_metagenome	Seep_SRB2_Meg22_1012_Bin_255	915	17	73	8	0	0.467315	0.67383	0.551886	COG0642|COG0745|COG0784|COG2202	Signal transduction histidine kinase (BaeS) (PDB:1JOY)|DNA-binding response regulator, OmpR family, contains REC and winged-helix (wHTH) domain (OmpR) (PDB:1XHF)|CheY-like REC (receiver) domain, includes chemotaxis protein CheY and sporulation regulator Spo0F (CheY) (PDB:6QRJ)|PAS domain (PAS) (PDB:2MWG)			PF13426.8	PAS domain	K13587	two-component system, cell cycle sensor histidine kinase and response regulator CckA [EC:2.7.13.3]	T|T|K|T|T	Signal transduction mechanisms|Signal transduction mechanisms|Transcription|Signal transduction mechanisms|Signal transduction mechanisms	--------------------------------------------------------------------------------------------------------------------------------------------------------------------------------------------------------------------------------------------------------------------------------MSDKKPSYDELRQRLEQAEATLNALRRGEVDLVIGAGEPLVVRF---KSLAEENERLAEQWQ------------------------------------ATFDAANDAIW---VLDRNHRILQSNRTA…
19	GC_00000001	Core_metagenome	Seep_SRB2_Meg22_1012_Bin_255	106	17	73	8	0	0.467315	0.67383	0.551886	COG2202|COG2204|COG4191|COG4936	PAS domain (PAS) (PDB:2MWG)|DNA-binding transcriptional response regulator, NtrC family, contains REC, AAA-type ATPase, and a Fis-type DNA-binding domains (AtoC) (PDB:1ZY2)|Signal transduction histidine kinase regulating C4-dicarboxylate transport system (PDB:4GCZ)|Ligand-binding sensor domain (PocR)			PF02518.27	Histidine kinase-, DNA gyrase B-, and HSP90-like ATPase	K13587	two-component system, cell cycle sensor histidine kinase and response regulator CckA [EC:2.7.13.3]	T|T|T|T	Signal transduction mechanisms|Signal transduction mechanisms|Signal transduction mechanisms|Signal transduction mechanisms	-------------------------------------------------------------------------------------------------------------------------------------------------------------------------------------------------------------------------------------------------------------------MKNELKCWEFFGCSEEECPVYKLKKPRCWLVP---------G--------TRCRKES---QGNVPEKIG----------------------------------------------MCLECEV---LRANIDDDSVQE---…
20	GC_00000001	Core_metagenome	Seep_SRB2_Meg22_1012_Bin_335	1100	17	73	8	0	0.467315	0.67383	0.551886	COG0642|COG2202|COG2204	Signal transduction histidine kinase (BaeS) (PDB:1JOY)|PAS domain (PAS) (PDB:2MWG)|DNA-binding transcriptional response regulator, NtrC family, contains REC, AAA-type ATPase, and a Fis-type DNA-binding domains (AtoC) (PDB:1ZY2)			PF00072.25	Response regulator receiver domain	K13587	two-component system, cell cycle sensor histidine kinase and response regulator CckA [EC:2.7.13.3]	T|T|T	Signal transduction mechanisms|Signal transduction mechanisms|Signal transduction mechanisms	----------------------------------------------------------------------------------------------------------------------------------------------------------------------------------------------------------------------------------------------------------------------------------------MLPASKILVVD---------D--------EPRMCHS---LKLLLNNSGH---EV------------------------------------QTSNNGHEAIK---CLAENSFDLVFL---…
21	GC_00000001	Core_metagenome	Seep_SRB2_Meg22_1012_Bin_335	294	17	73	8	0	0.467315	0.67383	0.551886	COG0784|COG2202|COG4191	CheY-like REC (receiver) domain, includes chemotaxis protein CheY and sporulation regulator Spo0F (CheY) (PDB:6QRJ)|PAS domain (PAS) (PDB:2MWG)|Signal transduction histidine kinase regulating C4-dicarboxylate transport system (PDB:4GCZ)							T|T|T	Signal transduction mechanisms|Signal transduction mechanisms|Signal transduction mechanisms	---------------------------------------------------------------------------------------------------------------------------------------------------------------------------------------------------------------------------------------------------------------------------------------------------------------------------------------------------------------------------------------------------------------…
22	GC_00000001	Core_metagenome	Seep_SRB2_Meg22_1012_Bin_335	415	17	73	8	0	0.467315	0.67383	0.551886	COG0784|COG2202|COG4191	CheY-like REC (receiver) domain, includes chemotaxis protein CheY and sporulation regulator Spo0F (CheY) (PDB:6QRJ)|PAS domain (PAS) (PDB:2MWG)|Signal transduction histidine kinase regulating C4-dicarboxylate transport system (PDB:4GCZ)			PF00072.25	Response regulator receiver domain	K13587	two-component system, cell cycle sensor histidine kinase and response regulator CckA [EC:2.7.13.3]	T|T|T	Signal transduction mechanisms|Signal transduction mechanisms|Signal transduction mechanisms	-----------------------------------------------------------------------------------------------------------------------------------------------------------------------------------------------------------------------------------------------------------------------------------------MEMKKILVAD---------N--------HPLMLKY---MTNLLEKRGH---EV------------------------------------LTAQDGLSALD---ILNDFIPDIMFI---…
23	GC_00000001	Core_metagenome	Seep_SRB2_Meg22_1012_Bin_335	272	17	73	8	0	0.467315	0.67383	0.551886	COG0784|COG2202|COG4191	CheY-like REC (receiver) domain, includes chemotaxis protein CheY and sporulation regulator Spo0F (CheY) (PDB:6QRJ)|PAS domain (PAS) (PDB:2MWG)|Signal transduction histidine kinase regulating C4-dicarboxylate transport system (PDB:4GCZ)			PF08448.11	PAS fold	K13587	two-component system, cell cycle sensor histidine kinase and response regulator CckA [EC:2.7.13.3]	T|T|T	Signal transduction mechanisms|Signal transduction mechanisms|Signal transduction mechanisms	---------------------------------------------------------------------------------------------------------------------------------------------------------------------------------------------------------------------------------------------------------------------------------MAQKPTYEELEQKISKLK---------K--------ETVDHKL---MEDALYDSQHMLNTV------------LDSIPSAVFWKDRNLFYLGGNRTWLNTVGMNSSEE---VIGKNDYELSYTKEQ…
24	GC_00000001	Core_metagenome	Seep_SRB2_Meg22_1012_Bin_335	511	17	73	8	0	0.467315	0.67383	0.551886	COG0784|COG2202|COG4191	CheY-like REC (receiver) domain, includes chemotaxis protein CheY and sporulation regulator Spo0F (CheY) (PDB:6QRJ)|PAS domain (PAS) (PDB:2MWG)|Signal transduction histidine kinase regulating C4-dicarboxylate transport system (PDB:4GCZ)			PF00072.25	Response regulator receiver domain	K13587	two-component system, cell cycle sensor histidine kinase and response regulator CckA [EC:2.7.13.3]	T|T|T	Signal transduction mechanisms|Signal transduction mechanisms|Signal transduction mechanisms	----------------------------------------------------------------------------------------------------------------------------------------------------------------------------------------------------------------------------------------------------------------------------------------MPSPRRILICD---------D--------EEKIRKS---LGSLLRENGY---EV------------------------------------AIAENSAKCIE---LAADQDFDLVIL---…
25	GC_00000001	Core_metagenome	Seep_SRB2_Meg22_1012_Bin_335	364	17	73	8	0	0.467315	0.67383	0.551886	COG0642|COG0745|COG0784|COG2203|COG4191	Signal transduction histidine kinase (BaeS) (PDB:1JOY)|DNA-binding response regulator, OmpR family, contains REC and winged-helix (wHTH) domain (OmpR) (PDB:1XHF)|CheY-like REC (receiver) domain, includes chemotaxis protein CheY and sporulation regulator Spo0F (CheY) (PDB:6QRJ)|GAF domain (GAF)|Signal transduction histidine kinase regulating C4-dicarboxylate transport system (PDB:4GCZ)			PF02518.27	Histidine kinase-, DNA gyrase B-, and HSP90-like ATPase	K13587	two-component system, cell cycle sensor histidine kinase and response regulator CckA [EC:2.7.13.3]	T|T|K|T|T|T	Signal transduction mechanisms|Signal transduction mechanisms|Transcription|Signal transduction mechanisms|Signal transduction mechanisms|Signal transduction mechanisms	----------------------------------------------------------------------------------------------------------------------------------------------------------------------------------------------------------------------------------------------------------MRDTPCPWCPSLNTIETGEIHNAIVPYPSKENPTGWIELSS---------FPLKNIEGDTVGVIEYAKDITQQKRSEESLRVER------------------------------------DNLHNIFESIEDGIYIVNQQYDIQYC---…
26	GC_00000001	Core_metagenome	Seep_SRB2_Meg22_1214_Bin_60	439	17	73	8	0	0.467315	0.67383	0.551886	COG0642|COG2202|COG2204	Signal transduction histidine kinase (BaeS) (PDB:1JOY)|PAS domain (PAS) (PDB:2MWG)|DNA-binding transcriptional response regulator, NtrC family, contains REC, AAA-type ATPase, and a Fis-type DNA-binding domains (AtoC) (PDB:1ZY2)			PF00072.25	Response regulator receiver domain	K13587	two-component system, cell cycle sensor histidine kinase and response regulator CckA [EC:2.7.13.3]	T|T|T	Signal transduction mechanisms|Signal transduction mechanisms|Signal transduction mechanisms	----------------------------------------------------------------------------------------------------------------------------------------------------------------------------------------------------------------------------------------------------------------------------------------MLPASKILVVD---------D--------EPRMCHS---LKLLLNNSGH---EV------------------------------------QTSNNGHEAIK---CLAENSFDLVFL---…
27	GC_00000001	Core_metagenome	Seep_SRB2_Meg22_1214_Bin_60	295	17	73	8	0	0.467315	0.67383	0.551886	COG0784|COG2202|COG4191	CheY-like REC (receiver) domain, includes chemotaxis protein CheY and sporulation regulator Spo0F (CheY) (PDB:6QRJ)|PAS domain (PAS) (PDB:2MWG)|Signal transduction histidine kinase regulating C4-dicarboxylate transport system (PDB:4GCZ)			PF00072.25	Response regulator receiver domain	K13587	two-component system, cell cycle sensor histidine kinase and response regulator CckA [EC:2.7.13.3]	T|T|T	Signal transduction mechanisms|Signal transduction mechanisms|Signal transduction mechanisms	-----------------------------------------------------------------------------------------------------------------------------------------------------------------------------------------------------------------------------------------------------------------------------------------MEMKKILVAD---------N--------HPLMLKY---MTNLLEKRGH---EV------------------------------------LTAQDGLSALD---ILNDFIPDIMFI---…
28	GC_00000001	Core_metagenome	Seep_SRB2_Meg22_1214_Bin_60	1390	17	73	8	0	0.467315	0.67383	0.551886	COG0784|COG2202|COG4191	CheY-like REC (receiver) domain, includes chemotaxis protein CheY and sporulation regulator Spo0F (CheY) (PDB:6QRJ)|PAS domain (PAS) (PDB:2MWG)|Signal transduction histidine kinase regulating C4-dicarboxylate transport system (PDB:4GCZ)			PF08448.11	PAS fold	K13587	two-component system, cell cycle sensor histidine kinase and response regulator CckA [EC:2.7.13.3]	T|T|T	Signal transduction mechanisms|Signal transduction mechanisms|Signal transduction mechanisms	---------------------------------------------------------------------------------------------------------------------------------------------------------------------------------------------------------------------------------------------------------------------------------MAQKPTYEELEQKISKLK---------K--------ETVDHKL---MEDALYDSQHMLNTV------------LDSIPSAVFWKDRNLFYLGGNRTWLNTVGMNSSEE---VIGKNDYELSYTKEQ…
29	GC_00000001	Core_metagenome	Seep_SRB2_Meg22_1214_Bin_80	459	17	73	8	0	0.467315	0.67383	0.551886	COG0642|COG0784|COG2204	Signal transduction histidine kinase (BaeS) (PDB:1JOY)|CheY-like REC (receiver) domain, includes chemotaxis protein CheY and sporulation regulator Spo0F (CheY) (PDB:6QRJ)|DNA-binding transcriptional response regulator, NtrC family, contains REC, AAA-type ATPase, and a Fis-type DNA-binding domains (AtoC) (PDB:1ZY2)			PF00072.25	Response regulator receiver domain	K13587	two-component system, cell cycle sensor histidine kinase and response regulator CckA [EC:2.7.13.3]	T|T|T	Signal transduction mechanisms|Signal transduction mechanisms|Signal transduction mechanisms	----------------------------------------------------------------------------------------------------------------------------------------------------------------------------------------------------------------------------------------------------------------------------------------MSYIPKVLIVD---------D--------EPRMCNS---LKTLLNDHGY---EA------------------------------------KTAYSGKEAIE---RLAEDSFDLALV---…
30	GC_00000001	Core_metagenome	Seep_SRB2_Meg22_1214_Bin_80	1585	17	73	8	0	0.467315	0.67383	0.551886	COG0784|COG2202|COG4191	CheY-like REC (receiver) domain, includes chemotaxis protein CheY and sporulation regulator Spo0F (CheY) (PDB:6QRJ)|PAS domain (PAS) (PDB:2MWG)|Signal transduction histidine kinase regulating C4-dicarboxylate transport system (PDB:4GCZ)			PF02518.27	Histidine kinase-, DNA gyrase B-, and HSP90-like ATPase	K13587	two-component system, cell cycle sensor histidine kinase and response regulator CckA [EC:2.7.13.3]	T|T|T	Signal transduction mechanisms|Signal transduction mechanisms|Signal transduction mechanisms	--------------------------------------------------------------------------------------------------------------------------------------------------------------------------------------------------------------------------------------------------------------------------MEQKISGKILFVSVACLVVIITIIS------------------LAYTCQSHFKNIVVSQTLGQLLTTA------------------------------------KTASHGLEE-----FVSEHSASLKAL---…
31	GC_00000001	Core_metagenome	Seep_SRB2_Meg22_1214_Bin_80	1490	17	73	8	0	0.467315	0.67383	0.551886	COG0784|COG2202|COG4191	CheY-like REC (receiver) domain, includes chemotaxis protein CheY and sporulation regulator Spo0F (CheY) (PDB:6QRJ)|PAS domain (PAS) (PDB:2MWG)|Signal transduction histidine kinase regulating C4-dicarboxylate transport system (PDB:4GCZ)			PF00072.25	Response regulator receiver domain	K13587	two-component system, cell cycle sensor histidine kinase and response regulator CckA [EC:2.7.13.3]	T|T|T	Signal transduction mechanisms|Signal transduction mechanisms|Signal transduction mechanisms	---------------------------------------------------------------------------------------------------------------------------------------------------------------------------------------------------------------------------------------------------------------------------------MAKKPTYEKLEQRVKELE---------K--------EILEHRR---TGEALRKSEEL--FR-------------------------------------TIVETAPSLL---IICDSKGNNIYV---…
32	GC_00000001	Core_metagenome	Seep_SRB2_Meg22_1214_Bin_80	332	17	73	8	0	0.467315	0.67383	0.551886	COG0642|COG2202|COG2204	Signal transduction histidine kinase (BaeS) (PDB:1JOY)|PAS domain (PAS) (PDB:2MWG)|DNA-binding transcriptional response regulator, NtrC family, contains REC, AAA-type ATPase, and a Fis-type DNA-binding domains (AtoC) (PDB:1ZY2)			PF00072.25	Response regulator receiver domain	K13587	two-component system, cell cycle sensor histidine kinase and response regulator CckA [EC:2.7.13.3]	T|T|T	Signal transduction mechanisms|Signal transduction mechanisms|Signal transduction mechanisms	-------------------------------------------------------------------------------------------------------------------------------------------------------------------------------------------------------------------------------------------------------------------------MGQASCGRSELRLEVMKKPKTLVLVD---------D--------DPDVTGT---LRDLVEMETDW--KI------------------------------------CEFNNPHLAID---YIENNDVALVLC---…
33	GC_00000001	Core_metagenome	Seep_SRB2_Meg22_1214_Bin_80	1876	17	73	8	0	0.467315	0.67383	0.551886	COG0642|COG0745|COG0784|COG2203|COG4191	Signal transduction histidine kinase (BaeS) (PDB:1JOY)|DNA-binding response regulator, OmpR family, contains REC and winged-helix (wHTH) domain (OmpR) (PDB:1XHF)|CheY-like REC (receiver) domain, includes chemotaxis protein CheY and sporulation regulator Spo0F (CheY) (PDB:6QRJ)|GAF domain (GAF)|Signal transduction histidine kinase regulating C4-dicarboxylate transport system (PDB:4GCZ)			PF13492.7	GAF domain	K13587	two-component system, cell cycle sensor histidine kinase and response regulator CckA [EC:2.7.13.3]	T|T|K|T|T|T	Signal transduction mechanisms|Signal transduction mechanisms|Transcription|Signal transduction mechanisms|Signal transduction mechanisms|Signal transduction mechanisms	--------------------------------------------------------------------------------------------------------------------------------------------------------------------------MILLILACAGMSCYSHWVLGSDIVFSHLFYIPVGLAAFWWAKRGIWVAVLLGAMLIASHLSSGLDIPIIQNISRSVIFLAVGLTVGLLREQTLRSERDLRETKDYLDSLISYANAPIIVWD---------K--------EGKITLF---NTAFEQLTGYRSDEV---------------------TGRPIEIIFSGATKKESMARIRQALK---EKRREAIEISIRCKD…
34	GC_00000001	Core_metagenome	Seep_SRB2_Meg22_1214_Bin_80	1278	17	73	8	0	0.467315	0.67383	0.551886	COG0784|COG2202|COG4191	CheY-like REC (receiver) domain, includes chemotaxis protein CheY and sporulation regulator Spo0F (CheY) (PDB:6QRJ)|PAS domain (PAS) (PDB:2MWG)|Signal transduction histidine kinase regulating C4-dicarboxylate transport system (PDB:4GCZ)			PF00072.25	Response regulator receiver domain	K13587	two-component system, cell cycle sensor histidine kinase and response regulator CckA [EC:2.7.13.3]	T|T|T	Signal transduction mechanisms|Signal transduction mechanisms|Signal transduction mechanisms	------------------------------------------------------------------------------------------------------------------------------------------------------------------------------------------------------------------------------------------------------------------------------------------------------------------------------------------------------------------------------------------------MAAAHDFDLVIL---…
35	GC_00000001	Core_metagenome	Seep_SRB2_Meg22_1214_Bin_80	1522	17	73	8	0	0.467315	0.67383	0.551886	COG0642|COG0745|COG0784|COG2202	Signal transduction histidine kinase (BaeS) (PDB:1JOY)|DNA-binding response regulator, OmpR family, contains REC and winged-helix (wHTH) domain (OmpR) (PDB:1XHF)|CheY-like REC (receiver) domain, includes chemotaxis protein CheY and sporulation regulator Spo0F (CheY) (PDB:6QRJ)|PAS domain (PAS) (PDB:2MWG)			PF13426.8	PAS domain	K13587	two-component system, cell cycle sensor histidine kinase and response regulator CckA [EC:2.7.13.3]	T|T|K|T|T	Signal transduction mechanisms|Signal transduction mechanisms|Transcription|Signal transduction mechanisms|Signal transduction mechanisms	--------------------------------------------------------------------------------------------------------------------------------------------------------------------------------------------------------------------------------------------------------------------------------MSDKKPSYDELRQRLEQAEATLNALRRGEVDLVIGAGEPLVVRF---KSLAEENERLAEQWQ------------------------------------ATFDAANDAIW---VLDRNHRILQSNRTA…
36	GC_00000001	Core_metagenome	Seep_SRB2_Meg22_1416_Bin_176	562	17	73	8	0	0.467315	0.67383	0.551886	COG0784|COG2202|COG4191	CheY-like REC (receiver) domain, includes chemotaxis protein CheY and sporulation regulator Spo0F (CheY) (PDB:6QRJ)|PAS domain (PAS) (PDB:2MWG)|Signal transduction histidine kinase regulating C4-dicarboxylate transport system (PDB:4GCZ)			PF02518.27	Histidine kinase-, DNA gyrase B-, and HSP90-like ATPase	K13587	two-component system, cell cycle sensor histidine kinase and response regulator CckA [EC:2.7.13.3]	T|T|T	Signal transduction mechanisms|Signal transduction mechanisms|Signal transduction mechanisms	--------------------------------------------------------------------------------------------------------------------------------------------------------------------------------------------------------------------------------------------------------------------------MEQKISGKILFVSVACLVVIITIIS------------------LAYTCQSHFKNIVVSQTLGQLLTTA------------------------------------KTASHGLEE-----FVSEHSASLKAL---…
37	GC_00000001	Core_metagenome	Seep_SRB2_Meg22_1416_Bin_176	1168	17	73	8	0	0.467315	0.67383	0.551886	COG0642|COG0745|COG0784|COG2203|COG4191	Signal transduction histidine kinase (BaeS) (PDB:1JOY)|DNA-binding response regulator, OmpR family, contains REC and winged-helix (wHTH) domain (OmpR) (PDB:1XHF)|CheY-like REC (receiver) domain, includes chemotaxis protein CheY and sporulation regulator Spo0F (CheY) (PDB:6QRJ)|GAF domain (GAF)|Signal transduction histidine kinase regulating C4-dicarboxylate transport system (PDB:4GCZ)			PF13492.7	GAF domain	K13587	two-component system, cell cycle sensor histidine kinase and response regulator CckA [EC:2.7.13.3]	T|T|K|T|T|T	Signal transduction mechanisms|Signal transduction mechanisms|Transcription|Signal transduction mechanisms|Signal transduction mechanisms|Signal transduction mechanisms	--------------------------------------------------------------------------------------------------------------------------------------------------------------------------MILLILACAGMSCYSHWVLGSDIVFSHLFYIPVGLAAFWWAKRGIWVAVLLGAMLIASHLSSGLDIPIIQNISRSVIFLAVGLTVGLLREQTLRSERDLRETKDYLDSLISYANAPIIVWD---------K--------EGKITLF---NTAFEQLTGYRSDEV---------------------TGRPIEIIFSGATKKESMARIRQALK---EKRREAIEISIRCKD…
38	GC_00000001	Core_metagenome	Seep_SRB2_Meg22_1416_Bin_176	730	17	73	8	0	0.467315	0.67383	0.551886	COG0784|COG2202|COG4191	CheY-like REC (receiver) domain, includes chemotaxis protein CheY and sporulation regulator Spo0F (CheY) (PDB:6QRJ)|PAS domain (PAS) (PDB:2MWG)|Signal transduction histidine kinase regulating C4-dicarboxylate transport system (PDB:4GCZ)			PF00072.25	Response regulator receiver domain	K13587	two-component system, cell cycle sensor histidine kinase and response regulator CckA [EC:2.7.13.3]	T|T|T	Signal transduction mechanisms|Signal transduction mechanisms|Signal transduction mechanisms	-----------------------------------------------------------------------------------------------------------------------------------------------------------------------------------------------------------------------------------------------------------------------------------------------MICD---------D--------EERIRKS---LGGLLEDQGY---DV------------------------------------ATARNSSECLE---MAAAHDFDLVIL---…
39	GC_00000001	Core_metagenome	Seep_SRB2_Meg22_1416_Bin_56	1852	17	73	8	0	0.467315	0.67383	0.551886	COG0642|COG2202|COG2204	Signal transduction histidine kinase (BaeS) (PDB:1JOY)|PAS domain (PAS) (PDB:2MWG)|DNA-binding transcriptional response regulator, NtrC family, contains REC, AAA-type ATPase, and a Fis-type DNA-binding domains (AtoC) (PDB:1ZY2)			PF00072.25	Response regulator receiver domain	K13587	two-component system, cell cycle sensor histidine kinase and response regulator CckA [EC:2.7.13.3]	T|T|T	Signal transduction mechanisms|Signal transduction mechanisms|Signal transduction mechanisms	----------------------------------------------------------------------------------------------------------------------------------------------------------------------------------------------------------------------------------------------------------------------------------------MLPASKILVVD---------D--------EPRMCHS---LKLLLNNSGH---EV------------------------------------QTSNNGHEAIK---CLAENSFDLVFL---…
40	GC_00000001	Core_metagenome	Seep_SRB2_Meg22_1416_Bin_56	2176	17	73	8	0	0.467315	0.67383	0.551886	COG0784|COG2202|COG4191	CheY-like REC (receiver) domain, includes chemotaxis protein CheY and sporulation regulator Spo0F (CheY) (PDB:6QRJ)|PAS domain (PAS) (PDB:2MWG)|Signal transduction histidine kinase regulating C4-dicarboxylate transport system (PDB:4GCZ)							T|T|T	Signal transduction mechanisms|Signal transduction mechanisms|Signal transduction mechanisms	---------------------------------------------------------------------------------------------------------------------------------------------------------------------------------------------------------------------------------------------------------------------------------------------------------------------------------------------------------------------------------------------------------------…
41	GC_00000001	Core_metagenome	Seep_SRB2_Meg22_1416_Bin_56	2048	17	73	8	0	0.467315	0.67383	0.551886	COG2202|COG3829	PAS domain (PAS) (PDB:2MWG)|RocR-type transcriptional regulator, contains PAS, AAA-type ATPase, and DNA-binding Fis domains (RocR)			PF13426.8	PAS domain			T|K|T	Signal transduction mechanisms|Transcription|Signal transduction mechanisms	---------------------------------------------------------------------------------------------------------------------------------------------------------------------------------------------------------------------------------------------------------------------------------------------------------------------------------------------------------------------------------------------------------------…
42	GC_00000001	Core_metagenome	Seep_SRB2_Meg22_1618_Bin_149	924	17	73	8	0	0.467315	0.67383	0.551886	COG0642|COG2202|COG2204	Signal transduction histidine kinase (BaeS) (PDB:1JOY)|PAS domain (PAS) (PDB:2MWG)|DNA-binding transcriptional response regulator, NtrC family, contains REC, AAA-type ATPase, and a Fis-type DNA-binding domains (AtoC) (PDB:1ZY2)			PF00072.25	Response regulator receiver domain	K13587	two-component system, cell cycle sensor histidine kinase and response regulator CckA [EC:2.7.13.3]	T|T|T	Signal transduction mechanisms|Signal transduction mechanisms|Signal transduction mechanisms	----------------------------------------------------------------------------------------------------------------------------------------------------------------------------------------------------------------------------------------------------------------------------------------MLPASKILVVD---------D--------EPRMCHS---LKLLLNNSGH---EV------------------------------------QTSNNGHEAIK---CLAENSFDLVFL---…
43	GC_00000001	Core_metagenome	Seep_SRB2_Meg22_1618_Bin_149	1620	17	73	8	0	0.467315	0.67383	0.551886	COG0784|COG2202|COG4191	CheY-like REC (receiver) domain, includes chemotaxis protein CheY and sporulation regulator Spo0F (CheY) (PDB:6QRJ)|PAS domain (PAS) (PDB:2MWG)|Signal transduction histidine kinase regulating C4-dicarboxylate transport system (PDB:4GCZ)			PF08448.11	PAS fold	K13587	two-component system, cell cycle sensor histidine kinase and response regulator CckA [EC:2.7.13.3]	T|T|T	Signal transduction mechanisms|Signal transduction mechanisms|Signal transduction mechanisms	---------------------------------------------------------------------------------------------------------------------------------------------------------------------------------------------------------------------------------------------------------------------------------MAQKPTYEELEQKISKLK---------K--------ETVDHKL---MEDALYDSQHMLNTV------------LDSIPSAVFWKDRNLFYLGGNRTWLNTVGMNSSEE---VIGKNDYELSYTKEQ…
44	GC_00000001	Core_metagenome	Seep_SRB2_Meg22_1618_Bin_149	1937	17	73	8	0	0.467315	0.67383	0.551886	COG0784|COG2202|COG4191	CheY-like REC (receiver) domain, includes chemotaxis protein CheY and sporulation regulator Spo0F (CheY) (PDB:6QRJ)|PAS domain (PAS) (PDB:2MWG)|Signal transduction histidine kinase regulating C4-dicarboxylate transport system (PDB:4GCZ)			PF00072.25	Response regulator receiver domain	K13587	two-component system, cell cycle sensor histidine kinase and response regulator CckA [EC:2.7.13.3]	T|T|T	Signal transduction mechanisms|Signal transduction mechanisms|Signal transduction mechanisms	----------------------------------------------------------------------------------------------------------------------------------------------------------------------------------------------------------------------------------------------------------------------------------------MPSPRRILICD---------D--------EEKIRKS---LGSLLRENGY---EV------------------------------------AFAENSARCLE---LAADQDFDLVIL---…
45	GC_00000001	Core_metagenome	Seep_SRB2_Meg22_1618_Bin_149	1155	17	73	8	0	0.467315	0.67383	0.551886	COG0642|COG0745|COG0784|COG2203|COG4191	Signal transduction histidine kinase (BaeS) (PDB:1JOY)|DNA-binding response regulator, OmpR family, contains REC and winged-helix (wHTH) domain (OmpR) (PDB:1XHF)|CheY-like REC (receiver) domain, includes chemotaxis protein CheY and sporulation regulator Spo0F (CheY) (PDB:6QRJ)|GAF domain (GAF)|Signal transduction histidine kinase regulating C4-dicarboxylate transport system (PDB:4GCZ)			PF08448.11	PAS fold	K13587	two-component system, cell cycle sensor histidine kinase and response regulator CckA [EC:2.7.13.3]	T|T|K|T|T|T	Signal transduction mechanisms|Signal transduction mechanisms|Transcription|Signal transduction mechanisms|Signal transduction mechanisms|Signal transduction mechanisms	---------------------------------------------------------------------------------------------------------------------------------------------------------------------------------------------------------------------------------------------------------------------------------MAGKPTYEELEQRVKILE---------KKYFKQKRAEEKLKHQKKRLESLIEYSSL---AI------------------------------------VTLDEGHNIIS-----CNRDFEKLFYFKE…
46	GC_00000001	Core_metagenome	Seep_SRB2_Meg22_1618_Bin_149	670	17	73	8	0	0.467315	0.67383	0.551886	COG0642|COG0784|COG2202	Signal transduction histidine kinase (BaeS) (PDB:1JOY)|CheY-like REC (receiver) domain, includes chemotaxis protein CheY and sporulation regulator Spo0F (CheY) (PDB:6QRJ)|PAS domain (PAS) (PDB:2MWG)			PF00072.25	Response regulator receiver domain	K13587	two-component system, cell cycle sensor histidine kinase and response regulator CckA [EC:2.7.13.3]	T|T|T	Signal transduction mechanisms|Signal transduction mechanisms|Signal transduction mechanisms	---------------------------------------------------------------------------------------------------------------------------------------------------------------------------------------------------------------------------------------------------------MLQTKNVLLGIILSCQSKFSKIWKHLLQWLFEIPLLKKLQTN---------D--KAGYLPQKPITLS---YDFIIHIKEKIITWIKSTRKFNQQKRFSTHLTTTIIILVTGSIILISGMLYISFQQRLKSEFNNKLLAQKGQIEIIL---…
47	GC_00000001	Core_metagenome	Seep_SRB2_Meg22_1618_Bin_165	304	17	73	8	0	0.467315	0.67383	0.551886	COG0784|COG2202|COG4191	CheY-like REC (receiver) domain, includes chemotaxis protein CheY and sporulation regulator Spo0F (CheY) (PDB:6QRJ)|PAS domain (PAS) (PDB:2MWG)|Signal transduction histidine kinase regulating C4-dicarboxylate transport system (PDB:4GCZ)			PF02518.27	Histidine kinase-, DNA gyrase B-, and HSP90-like ATPase	K13587	two-component system, cell cycle sensor histidine kinase and response regulator CckA [EC:2.7.13.3]	T|T|T	Signal transduction mechanisms|Signal transduction mechanisms|Signal transduction mechanisms	--------------------------------------------------------------------------------------------------------------------------------------------------------------------------------------------------------------------------------------------------------------------------MEQKISGKILFVSVACLVVIITIIS------------------LAYTCQSHFKNIVVSQTLGQLLTTA------------------------------------KTASHGLEE-----FVSEHSASLKAL---…
48	GC_00000001	Core_metagenome	Seep_SRB2_Meg22_1618_Bin_165	449	17	73	8	0	0.467315	0.67383	0.551886	COG0784|COG2202|COG4191	CheY-like REC (receiver) domain, includes chemotaxis protein CheY and sporulation regulator Spo0F (CheY) (PDB:6QRJ)|PAS domain (PAS) (PDB:2MWG)|Signal transduction histidine kinase regulating C4-dicarboxylate transport system (PDB:4GCZ)			PF00072.25	Response regulator receiver domain	K13587	two-component system, cell cycle sensor histidine kinase and response regulator CckA [EC:2.7.13.3]	T|T|T	Signal transduction mechanisms|Signal transduction mechanisms|Signal transduction mechanisms	---------------------------------------------------------------------------------------------------------------------------------------------------------------------------------------------------------------------------------------------------------------------------------MAKKPTYEKLEQRVKELE---------K--------EILEHRR---TGEALRKSEEL--FR-------------------------------------TIVETAPSLL---IICDSKGNNIYV---…
49	GC_00000001	Core_metagenome	Seep_SRB2_Meg22_1618_Bin_165	235	17	73	8	0	0.467315	0.67383	0.551886	COG0784|COG2202|COG4191	CheY-like REC (receiver) domain, includes chemotaxis protein CheY and sporulation regulator Spo0F (CheY) (PDB:6QRJ)|PAS domain (PAS) (PDB:2MWG)|Signal transduction histidine kinase regulating C4-dicarboxylate transport system (PDB:4GCZ)			PF00072.25	Response regulator receiver domain	K13587	two-component system, cell cycle sensor histidine kinase and response regulator CckA [EC:2.7.13.3]	T|T|T	Signal transduction mechanisms|Signal transduction mechanisms|Signal transduction mechanisms	-------------------------------------------------------------------------------------------------------------------------------------------------------------------------------------------------------------------------------------------------------------------------MGQASCGRSELRLEVMKKPKTLVLVD---------D--------DPDVTGT---LRDLVEMETDW--KI------------------------------------CEFNNPHLAID---YIENNDVALVLC---…
50	GC_00000001	Core_metagenome	Seep_SRB2_Meg22_46_Bin_87	1018	17	73	8	0	0.467315	0.67383	0.551886	COG0642|COG2202|COG2204	Signal transduction histidine kinase (BaeS) (PDB:1JOY)|PAS domain (PAS) (PDB:2MWG)|DNA-binding transcriptional response regulator, NtrC family, contains REC, AAA-type ATPase, and a Fis-type DNA-binding domains (AtoC) (PDB:1ZY2)			PF00072.25	Response regulator receiver domain	K13587	two-component system, cell cycle sensor histidine kinase and response regulator CckA [EC:2.7.13.3]	T|T|T	Signal transduction mechanisms|Signal transduction mechanisms|Signal transduction mechanisms	----------------------------------------------------------------------------------------------------------------------------------------------------------------------------------------------------------------------------------------------------------------------------------------MLPASKILVVD---------D--------EPRMCHS---LKLLLNNSGH---EV------------------------------------QTSNNGHEAIK---CLAENSFDLVFL---…
51	GC_00000001	Core_metagenome	Seep_SRB2_Meg22_46_Bin_87	1429	17	73	8	0	0.467315	0.67383	0.551886	COG0784|COG2202|COG4191	CheY-like REC (receiver) domain, includes chemotaxis protein CheY and sporulation regulator Spo0F (CheY) (PDB:6QRJ)|PAS domain (PAS) (PDB:2MWG)|Signal transduction histidine kinase regulating C4-dicarboxylate transport system (PDB:4GCZ)			PF00072.25	Response regulator receiver domain			T|T|T	Signal transduction mechanisms|Signal transduction mechanisms|Signal transduction mechanisms	---------------------------------------------------------------------------------------------------------------------------------------------------------------------------------------------------------------------------------------------------------------------------------------------------------------------------------------------------------------------------------------------------------------…
52	GC_00000001	Core_metagenome	Seep_SRB2_Meg22_46_Bin_87	1281	17	73	8	0	0.467315	0.67383	0.551886	COG0784|COG2202|COG4191	CheY-like REC (receiver) domain, includes chemotaxis protein CheY and sporulation regulator Spo0F (CheY) (PDB:6QRJ)|PAS domain (PAS) (PDB:2MWG)|Signal transduction histidine kinase regulating C4-dicarboxylate transport system (PDB:4GCZ)			PF00072.25	Response regulator receiver domain	K13587	two-component system, cell cycle sensor histidine kinase and response regulator CckA [EC:2.7.13.3]	T|T|T	Signal transduction mechanisms|Signal transduction mechanisms|Signal transduction mechanisms	-----------------------------------------------------------------------------------------------------------------------------------------------------------------------------------------------------------------------------------------------------------------------------------------MEMKKILVAD---------N--------HPLMLKY---MTNLLEKRGH---EV------------------------------------LTAQDGLSALD---ILNDFIPDIMFI---…
53	GC_00000001	Core_metagenome	Seep_SRB2_Meg22_46_Bin_87	1428	17	73	8	0	0.467315	0.67383	0.551886	COG0784|COG2202|COG4191	CheY-like REC (receiver) domain, includes chemotaxis protein CheY and sporulation regulator Spo0F (CheY) (PDB:6QRJ)|PAS domain (PAS) (PDB:2MWG)|Signal transduction histidine kinase regulating C4-dicarboxylate transport system (PDB:4GCZ)			PF08448.11	PAS fold	K13587	two-component system, cell cycle sensor histidine kinase and response regulator CckA [EC:2.7.13.3]	T|T|T	Signal transduction mechanisms|Signal transduction mechanisms|Signal transduction mechanisms	---------------------------------------------------------------------------------------------------------------------------------------------------------------------------------------------------------------------------------------------------------------------------------MAQKPTYEELEQKISKLK---------K--------ETVDHKL---MEDALYDSQHMLNTV------------LDSIPSAVFWKDRNLFYLGGNRTWLNTVGMNSSEE---VIGKNDYELSYTKEQ…
54	GC_00000001	Core_metagenome	Seep_SRB2_Meg22_810_Bin_10	224	17	73	8	0	0.467315	0.67383	0.551886	COG0642|COG2202|COG2204	Signal transduction histidine kinase (BaeS) (PDB:1JOY)|PAS domain (PAS) (PDB:2MWG)|DNA-binding transcriptional response regulator, NtrC family, contains REC, AAA-type ATPase, and a Fis-type DNA-binding domains (AtoC) (PDB:1ZY2)			PF00072.25	Response regulator receiver domain	K13587	two-component system, cell cycle sensor histidine kinase and response regulator CckA [EC:2.7.13.3]	T|T|T	Signal transduction mechanisms|Signal transduction mechanisms|Signal transduction mechanisms	----------------------------------------------------------------------------------------------------------------------------------------------------------------------------------------------------------------------------------------------------------------------------------------MLPASKILVVD---------D--------EPRMCHS---LKLLLNNSGH---EV------------------------------------QTSNNGHEAIK---CLAENSFDLVFL---…
55	GC_00000001	Core_metagenome	Seep_SRB2_Meg22_810_Bin_10	1657	17	73	8	0	0.467315	0.67383	0.551886	COG0784|COG2202|COG4191	CheY-like REC (receiver) domain, includes chemotaxis protein CheY and sporulation regulator Spo0F (CheY) (PDB:6QRJ)|PAS domain (PAS) (PDB:2MWG)|Signal transduction histidine kinase regulating C4-dicarboxylate transport system (PDB:4GCZ)			PF00072.25	Response regulator receiver domain	K13587	two-component system, cell cycle sensor histidine kinase and response regulator CckA [EC:2.7.13.3]	T|T|T	Signal transduction mechanisms|Signal transduction mechanisms|Signal transduction mechanisms	-----------------------------------------------------------------------------------------------------------------------------------------------------------------------------------------------------------------------------------------------------------------------------------------MEMKKILVAD---------N--------HPLMLKY---MTNLLEKRGH---EV------------------------------------LTAQDGLSALD---ILNDFIPDIMFI---…
56	GC_00000001	Core_metagenome	Seep_SRB2_Meg22_810_Bin_10	576	17	73	8	0	0.467315	0.67383	0.551886	COG0784|COG2202|COG4191	CheY-like REC (receiver) domain, includes chemotaxis protein CheY and sporulation regulator Spo0F (CheY) (PDB:6QRJ)|PAS domain (PAS) (PDB:2MWG)|Signal transduction histidine kinase regulating C4-dicarboxylate transport system (PDB:4GCZ)			PF08448.11	PAS fold	K13587	two-component system, cell cycle sensor histidine kinase and response regulator CckA [EC:2.7.13.3]	T|T|T	Signal transduction mechanisms|Signal transduction mechanisms|Signal transduction mechanisms	---------------------------------------------------------------------------------------------------------------------------------------------------------------------------------------------------------------------------------------------------------------------------------MAQKPTYEELEQKISKLK---------K--------ETVDHKL---MEDALYDSQHMLNTV------------LDSIPSAVFWKDRNLFYLGGNRTWLNTVGMNSSEE---VIGKNDYELSYTKEQ…
57	GC_00000001	Core_metagenome	Seep_SRB2_Meg22_810_Bin_10	340	17	73	8	0	0.467315	0.67383	0.551886	COG0784|COG2202|COG4191	CheY-like REC (receiver) domain, includes chemotaxis protein CheY and sporulation regulator Spo0F (CheY) (PDB:6QRJ)|PAS domain (PAS) (PDB:2MWG)|Signal transduction histidine kinase regulating C4-dicarboxylate transport system (PDB:4GCZ)			PF00072.25	Response regulator receiver domain	K13587	two-component system, cell cycle sensor histidine kinase and response regulator CckA [EC:2.7.13.3]	T|T|T	Signal transduction mechanisms|Signal transduction mechanisms|Signal transduction mechanisms	----------------------------------------------------------------------------------------------------------------------------------------------------------------------------------------------------------------------------------------------------------------------------------------MPSPRRILICD---------D--------EEKIRKS---LGSLLRENGY---EV------------------------------------AIAENSAKCIE---LAADQDFDLVIL---…
58	GC_00000001	Core_metagenome	Seep_SRB2_Meg22_810_Bin_10	1123	17	73	8	0	0.467315	0.67383	0.551886	COG0642|COG0784|COG2202	Signal transduction histidine kinase (BaeS) (PDB:1JOY)|CheY-like REC (receiver) domain, includes chemotaxis protein CheY and sporulation regulator Spo0F (CheY) (PDB:6QRJ)|PAS domain (PAS) (PDB:2MWG)			PF00072.25	Response regulator receiver domain	K13587	two-component system, cell cycle sensor histidine kinase and response regulator CckA [EC:2.7.13.3]	T|T|T	Signal transduction mechanisms|Signal transduction mechanisms|Signal transduction mechanisms	---------------------------------------------------------------------------------------------------------------------------------------------------------------------------------------------------------------------------------------------------------MLQIKNVLIGIILSCQSKFSKIWKHLLQWLFEIPLLKKLQTN---------D--KAGYLPQKPITLS---YDFIIHIKEKIITWIKSTRKFNQQKRFSTHLTTTIIILVTGSIILISGMLYISFQQRLKSEFNNKLLAQKGQIEIIL---…
59	GC_00000001	Core_metagenome	UBA3076_sp002367355	1456	17	73	8	0	0.467315	0.67383	0.551886	COG0784|COG2202|COG4191	CheY-like REC (receiver) domain, includes chemotaxis protein CheY and sporulation regulator Spo0F (CheY) (PDB:6QRJ)|PAS domain (PAS) (PDB:2MWG)|Signal transduction histidine kinase regulating C4-dicarboxylate transport system (PDB:4GCZ)			PF00072.25	Response regulator receiver domain			T|T|T	Signal transduction mechanisms|Signal transduction mechanisms|Signal transduction mechanisms	---------------------------------------------------------------------------------------------------------------------------------------------------------------------------------------------------------------------------------------------------------------------------------------------------------------------------------------------------------------------------------------------------------------…
60	GC_00000001	Core_metagenome	UBA3076_sp002367355	1112	17	73	8	0	0.467315	0.67383	0.551886	COG0784|COG2203|COG4191	CheY-like REC (receiver) domain, includes chemotaxis protein CheY and sporulation regulator Spo0F (CheY) (PDB:6QRJ)|GAF domain (GAF)|Signal transduction histidine kinase regulating C4-dicarboxylate transport system (PDB:4GCZ)			PF00072.25	Response regulator receiver domain	K13587	two-component system, cell cycle sensor histidine kinase and response regulator CckA [EC:2.7.13.3]	T|T|T	Signal transduction mechanisms|Signal transduction mechanisms|Signal transduction mechanisms	-----------------------------------------------------------------------------------------------------------------------------------------------------------------------------------------------------------------------------------------------------------------------------------------MIANTILIVD---------D--------DAELRDN---LTDILQDEGY---EL------------------------------------LTAATCAEGLK---LASERRPQAALL---…
61	GC_00000001	Core_metagenome	UBA3076_sp002367355	1137	17	73	8	0	0.467315	0.67383	0.551886	COG0784|COG2202|COG2203|COG2204|COG4191	CheY-like REC (receiver) domain, includes chemotaxis protein CheY and sporulation regulator Spo0F (CheY) (PDB:6QRJ)|PAS domain (PAS) (PDB:2MWG)|GAF domain (GAF)|DNA-binding transcriptional response regulator, NtrC family, contains REC, AAA-type ATPase, and a Fis-type DNA-binding domains (AtoC) (PDB:1ZY2)|Signal transduction histidine kinase regulating C4-dicarboxylate transport system (PDB:4GCZ)			PF00072.25	Response regulator receiver domain	K13587	two-component system, cell cycle sensor histidine kinase and response regulator CckA [EC:2.7.13.3]	T|T|T|T|T	Signal transduction mechanisms|Signal transduction mechanisms|Signal transduction mechanisms|Signal transduction mechanisms|Signal transduction mechanisms	---------------------------------------------------------------------------------------------------------------------------------------------------------------------------------------------------------------------------------------------------------------------------------MASRKRFSRFIAWTLVVF---------E--------GVSLTLV---VGILY----------------------------------------------ATLSNSMDHEF---YNKLQVQEKEVS---…
62	GC_00000001	Core_metagenome	UBA3076_sp003194485	206	17	73	8	0	0.467315	0.67383	0.551886	COG0642|COG2202|COG2204	Signal transduction histidine kinase (BaeS) (PDB:1JOY)|PAS domain (PAS) (PDB:2MWG)|DNA-binding transcriptional response regulator, NtrC family, contains REC, AAA-type ATPase, and a Fis-type DNA-binding domains (AtoC) (PDB:1ZY2)			PF00072.25	Response regulator receiver domain			T|T|T	Signal transduction mechanisms|Signal transduction mechanisms|Signal transduction mechanisms	----------------------------------------------------------------------------------------------------------------------------------------------------------------------------------------------------------------------------------------------------------------------------------------MSYIPKVLIVD---------D--------EPRMCNS---LKTLLNDHGY---EA------------------------------------KTAYSGKEAIE---RLAEDSFDLALV---…
63	GC_00000001	Core_metagenome	UBA3076_sp003194485	1055	17	73	8	0	0.467315	0.67383	0.551886	COG0784|COG2202|COG4191	CheY-like REC (receiver) domain, includes chemotaxis protein CheY and sporulation regulator Spo0F (CheY) (PDB:6QRJ)|PAS domain (PAS) (PDB:2MWG)|Signal transduction histidine kinase regulating C4-dicarboxylate transport system (PDB:4GCZ)			PF00072.25	Response regulator receiver domain			T|T|T	Signal transduction mechanisms|Signal transduction mechanisms|Signal transduction mechanisms	---------------------------------------------------------------------------------------------------------------------------------------------------------------------------------------------------------------------------------------------------------------------------------------------------------------------------------------------------------------------------------------------------------------…
64	GC_00000001	Core_metagenome	UBA3076_sp003194485	207	17	73	8	0	0.467315	0.67383	0.551886	COG0784|COG2202|COG4191	CheY-like REC (receiver) domain, includes chemotaxis protein CheY and sporulation regulator Spo0F (CheY) (PDB:6QRJ)|PAS domain (PAS) (PDB:2MWG)|Signal transduction histidine kinase regulating C4-dicarboxylate transport system (PDB:4GCZ)			PF00072.25	Response regulator receiver domain			T|T|T	Signal transduction mechanisms|Signal transduction mechanisms|Signal transduction mechanisms	---------------------------------------------------------------------------------------------------------------------------------------------------------------------------------------------------------------------------------------------------------------------------------------------------------------------------------------------------------------------------------------------------------------…
65	GC_00000001	Core_metagenome	UBA3076_sp003194485	1332	17	73	8	0	0.467315	0.67383	0.551886	COG0784|COG2202|COG4191	CheY-like REC (receiver) domain, includes chemotaxis protein CheY and sporulation regulator Spo0F (CheY) (PDB:6QRJ)|PAS domain (PAS) (PDB:2MWG)|Signal transduction histidine kinase regulating C4-dicarboxylate transport system (PDB:4GCZ)			PF00072.25	Response regulator receiver domain	K13587	two-component system, cell cycle sensor histidine kinase and response regulator CckA [EC:2.7.13.3]	T|T|T	Signal transduction mechanisms|Signal transduction mechanisms|Signal transduction mechanisms	---------------------------------------------------------------------------------------------------------------------------------------------------------------------------------------------------------------------------------------------------------------------------------MAKKPTYEKLEQRVKELE---------K--------EILEHRR---TGEALRKSEELF---------------------------------------RTIVETAPSLL---IICDSKGNNIYV---…
66	GC_00000001	Core_metagenome	UBA3076_sp003194485	224	17	73	8	0	0.467315	0.67383	0.551886	COG2202|COG2204|COG4191|COG4936	PAS domain (PAS) (PDB:2MWG)|DNA-binding transcriptional response regulator, NtrC family, contains REC, AAA-type ATPase, and a Fis-type DNA-binding domains (AtoC) (PDB:1ZY2)|Signal transduction histidine kinase regulating C4-dicarboxylate transport system (PDB:4GCZ)|Ligand-binding sensor domain (PocR)			PF00072.25	Response regulator receiver domain	K13587	two-component system, cell cycle sensor histidine kinase and response regulator CckA [EC:2.7.13.3]	T|T|T|T	Signal transduction mechanisms|Signal transduction mechanisms|Signal transduction mechanisms|Signal transduction mechanisms	-------------------------------------------------------------------------------------------------------------------------------------------------------------------------------------------------------------------------------------------------------------------MKNELKCWEFFGCSEEECPVYKLKKPRCWLVP---------G--------TRCRKES---QGNVPEKIGM----------------------------------------------CLECEV---LRANIDDDSVQE---…
67	GC_00000001	Core_metagenome	UBA3076_sp003194485	1060	17	73	8	0	0.467315	0.67383	0.551886	COG0784|COG2202|COG4191	CheY-like REC (receiver) domain, includes chemotaxis protein CheY and sporulation regulator Spo0F (CheY) (PDB:6QRJ)|PAS domain (PAS) (PDB:2MWG)|Signal transduction histidine kinase regulating C4-dicarboxylate transport system (PDB:4GCZ)			PF00072.25	Response regulator receiver domain	K13587	two-component system, cell cycle sensor histidine kinase and response regulator CckA [EC:2.7.13.3]	T|T|T	Signal transduction mechanisms|Signal transduction mechanisms|Signal transduction mechanisms	----------------------------------------------------------------------------------------------------------------------------------------------------------------------------------------------------------------------------------------------------------------------------------------MPSSHRILICD---------D--------EERIRKS---LGGLLEDQGY---DV------------------------------------ATARNSSECLE---MAAAHDFDLVIL---…
68	GC_00000001	Core_metagenome	UBA3076_sp003194495	1637	17	73	8	0	0.467315	0.67383	0.551886	COG0784|COG2203|COG4191	CheY-like REC (receiver) domain, includes chemotaxis protein CheY and sporulation regulator Spo0F (CheY) (PDB:6QRJ)|GAF domain (GAF)|Signal transduction histidine kinase regulating C4-dicarboxylate transport system (PDB:4GCZ)			PF00072.25	Response regulator receiver domain	K13587	two-component system, cell cycle sensor histidine kinase and response regulator CckA [EC:2.7.13.3]	T|T|T	Signal transduction mechanisms|Signal transduction mechanisms|Signal transduction mechanisms	-----------------------------------------------------------------------------------------------------------------------------------------------------------------------------------------------------------------------------------------------------------------------------------------MIADTILIVD---------D--------DSDLRDN---LTDILQDEGY---EL------------------------------------LTAATCAEGLK---LASERRPQAALL---…
69	GC_00000001	Core_metagenome	UBA3076_sp003194495	1640	17	73	8	0	0.467315	0.67383	0.551886	COG0784|COG2202|COG4191	CheY-like REC (receiver) domain, includes chemotaxis protein CheY and sporulation regulator Spo0F (CheY) (PDB:6QRJ)|PAS domain (PAS) (PDB:2MWG)|Signal transduction histidine kinase regulating C4-dicarboxylate transport system (PDB:4GCZ)			PF10114.10	Sensory domain found in PocR	K13587	two-component system, cell cycle sensor histidine kinase and response regulator CckA [EC:2.7.13.3]	T|T|T	Signal transduction mechanisms|Signal transduction mechanisms|Signal transduction mechanisms	----------------------------------------------------------------------------------------------------------------------------------------------------------------------------------------------------------------------------------------------------------------------------------------MDKSSSLRELI---------D--------LDELQAI---QDNFAKTAGVS--SI------------------------------------IFSPDGKPLTR---FSDPTSFCALIQ---…
70	GC_00000001	Core_metagenome	UBA3076_sp003194495	808	17	73	8	0	0.467315	0.67383	0.551886	COG0784|COG2202|COG4191	CheY-like REC (receiver) domain, includes chemotaxis protein CheY and sporulation regulator Spo0F (CheY) (PDB:6QRJ)|PAS domain (PAS) (PDB:2MWG)|Signal transduction histidine kinase regulating C4-dicarboxylate transport system (PDB:4GCZ)			PF13426.8	PAS domain	K13587	two-component system, cell cycle sensor histidine kinase and response regulator CckA [EC:2.7.13.3]	T|T|T	Signal transduction mechanisms|Signal transduction mechanisms|Signal transduction mechanisms	---------------------------------------------------------------------------------------------------------------------------------------------------------------------------------------------------------------------------------------------------------------------------------MANKPTYEELEKRVKDLE---------N--------EALEYKR---VNEALWESEKK--YR------------------------------------VLFETAKDAVF---LCDEAGRFVDAN---…
71	GC_00000001	Core_metagenome	UBA3076_sp003645605	1392	17	73	8	0	0.467315	0.67383	0.551886	COG0784|COG2202|COG4191	CheY-like REC (receiver) domain, includes chemotaxis protein CheY and sporulation regulator Spo0F (CheY) (PDB:6QRJ)|PAS domain (PAS) (PDB:2MWG)|Signal transduction histidine kinase regulating C4-dicarboxylate transport system (PDB:4GCZ)			PF00072.25	Response regulator receiver domain	K13587	two-component system, cell cycle sensor histidine kinase and response regulator CckA [EC:2.7.13.3]	T|T|T	Signal transduction mechanisms|Signal transduction mechanisms|Signal transduction mechanisms	---------------------------------------------------------------------------------------------------------------------------------------------------------------------------------------------------------------------------------------------------------------------------------------------------------------------------------------------------------------------------------------------------------------…
72	GC_00000001	Core_metagenome	UBA3076_sp003645605	1393	17	73	8	0	0.467315	0.67383	0.551886	COG2204|COG5001	DNA-binding transcriptional response regulator, NtrC family, contains REC, AAA-type ATPase, and a Fis-type DNA-binding domains (AtoC) (PDB:1ZY2)|Cyclic di-GMP metabolism protein, combines GGDEF and EAL domains with a 6TM membrane domain			PF00072.25	Response regulator receiver domain			T|T	Signal transduction mechanisms|Signal transduction mechanisms	----------------------------------------------------------------------------------------------------------------------------------------------------------------------------------------------------------------------------------------------------------------------------------------MLSASKILVVD---------D--------EPRMCDS---LKLLLNNSGYE--EV------------------------------------QTSNNGHEAIK---CMAKNAFDLVFL---…
73	GC_00000001	Core_metagenome	UBA3076_sp003645605	1104	17	73	8	0	0.467315	0.67383	0.551886	COG0784|COG2202|COG4191	CheY-like REC (receiver) domain, includes chemotaxis protein CheY and sporulation regulator Spo0F (CheY) (PDB:6QRJ)|PAS domain (PAS) (PDB:2MWG)|Signal transduction histidine kinase regulating C4-dicarboxylate transport system (PDB:4GCZ)			PF02518.27	Histidine kinase-, DNA gyrase B-, and HSP90-like ATPase	K13587	two-component system, cell cycle sensor histidine kinase and response regulator CckA [EC:2.7.13.3]	T|T|T	Signal transduction mechanisms|Signal transduction mechanisms|Signal transduction mechanisms	-----------------------------------------------------------------------------------------------------------------------------------------------------------------------------------------------------------------------------------------------------------------MEQKISGKILFVSVACLVVIITIISLAYTCQSHF---------K--------NIVVSQT---LGQLLTTA-------------------------------------------KTASHGLEEFV---SEHSASLKALSK---…
74	GC_00000002	Core_metagenome	FWG173_SeepSRB2	1008	19	49	4	0	0.724675	0.724379	0.724527	COG1908	Coenzyme F420-reducing hydrogenase, delta subunit (FrhD) (PDB:5ODC)			PF02662.17	Methyl-viologen-reducing hydrogenase, delta subunit			C	Energy production and conversion	------MTQEVFNPHILGFLCHWCCYAAADAAGVSRYQYPPNVRVIRVMCTGRIDVRFILEAFGCGADGVFTGG------------------------------------------------------------------------------------------------------------------------------------
75	GC_00000002	Core_metagenome	FWG173_SeepSRB2	2186	19	49	4	0	0.724675	0.724379	0.724527	COG1908	Coenzyme F420-reducing hydrogenase, delta subunit (FrhD) (PDB:5ODC)			PF02662.17	Methyl-viologen-reducing hydrogenase, delta subunit			C	Energy production and conversion	--------MNDWEPKITTFLCNWCSYGAADLAGVSRFQYPPNFRVIRVPCSGRVSPKFILAAFRHGSDGVWVSG------------------------------------------------------------------------------------------------------------------------------------
76	GC_00000002	Core_metagenome	FWG174_SeepSRB2	2246	19	49	4	0	0.724675	0.724379	0.724527	COG1908	Coenzyme F420-reducing hydrogenase, delta subunit (FrhD) (PDB:5ODC)			PF02662.17	Methyl-viologen-reducing hydrogenase, delta subunit			C	Energy production and conversion	--------MNDWEPKITTFLCNWCSYGAADLAGVSRFQYPPNFRVIRVPCSGRVSPKFILAAFRHGSDGVWVSG------------------------------------------------------------------------------------------------------------------------------------
77	GC_00000002	Core_metagenome	FWG174_SeepSRB2	2299	19	49	4	0	0.724675	0.724379	0.724527	COG1908	Coenzyme F420-reducing hydrogenase, delta subunit (FrhD) (PDB:5ODC)			PF02662.17	Methyl-viologen-reducing hydrogenase, delta subunit			C	Energy production and conversion	--------MNDWEPKITTFLCNWCSYGAADLAGVSRFQYPPNFRIIRVPCSGRVSPKFILAAFRHGSDGVWVSG------------------------------------------------------------------------------------------------------------------------------------
78	GC_00000002	Core_metagenome	Seep_SRB2_ML8_D	2728	19	49	4	0	0.724675	0.724379	0.724527	COG1908	Coenzyme F420-reducing hydrogenase, delta subunit (FrhD) (PDB:5ODC)			PF02662.17	Methyl-viologen-reducing hydrogenase, delta subunit			C	Energy production and conversion	------MTGGGFNPHILGFFCHWCCYAAADAAGVSRYQYPPNVRVIRVMCTGRIDLRFILEAFRCGADGVFTGG------------------------------------------------------------------------------------------------------------------------------------
79	GC_00000002	Core_metagenome	Seep_SRB2_ML8_D	489	19	49	4	0	0.724675	0.724379	0.724527	COG1908	Coenzyme F420-reducing hydrogenase, delta subunit (FrhD) (PDB:5ODC)			PF02662.17	Methyl-viologen-reducing hydrogenase, delta subunit			C	Energy production and conversion	-----METNKSFEPKILAFLCNWCAYAGADLAGVSRLQYPPTIRSIRVMCSGRVDPVYITDGLKSGFDSVFVSG------------------------------------------------------------------------------------------------------------------------------------
80	GC_00000002	Core_metagenome	Seep_SRB2_Meg19_1012_Bin_14	1103	19	49	4	0	0.724675	0.724379	0.724527	COG1908	Coenzyme F420-reducing hydrogenase, delta subunit (FrhD) (PDB:5ODC)			PF02662.17	Methyl-viologen-reducing hydrogenase, delta subunit			C	Energy production and conversion	------MTAEVFNPHILGFFCHWCCYAAADAAGVSRYQYPPNVRVIRVMCTGRIDVRFILEAFGCGADGVFTGG------------------------------------------------------------------------------------------------------------------------------------
81	GC_00000002	Core_metagenome	Seep_SRB2_Meg19_1012_Bin_14	1592	19	49	4	0	0.724675	0.724379	0.724527	COG1908	Coenzyme F420-reducing hydrogenase, delta subunit (FrhD) (PDB:5ODC)			PF02662.17	Methyl-viologen-reducing hydrogenase, delta subunit			C	Energy production and conversion	MKAGNIEMNKSFEPKILAFLCNWCAYAGADLAGVSRLQYPPAIRSIRVMCSGRVDPVYIIDGLKSGFDSVFVSG------------------------------------------------------------------------------------------------------------------------------------
82	GC_00000002	Core_metagenome	Seep_SRB2_Meg22_02_Bin_69	1063	19	49	4	0	0.724675	0.724379	0.724527	COG1908	Coenzyme F420-reducing hydrogenase, delta subunit (FrhD) (PDB:5ODC)			PF02662.17	Methyl-viologen-reducing hydrogenase, delta subunit			C	Energy production and conversion	MKAGNIEMNKSFEPKILAFLCNWCAYAGADLAGVSRLQYPPTIRSIRVMCSGRVDPVYIIDGLKSGFDSVFVSG------------------------------------------------------------------------------------------------------------------------------------
83	GC_00000002	Core_metagenome	Seep_SRB2_Meg22_1012_Bin_255	1845	19	49	4	0	0.724675	0.724379	0.724527	COG1908	Coenzyme F420-reducing hydrogenase, delta subunit (FrhD) (PDB:5ODC)			PF02662.17	Methyl-viologen-reducing hydrogenase, delta subunit			C	Energy production and conversion	------MTQEVFNPHILGFLCHWCCYAAADAAGVSRYQYPPNVRVIRVMCTGRIDARFVLEAFGCGADGVFTGG------------------------------------------------------------------------------------------------------------------------------------
84	GC_00000002	Core_metagenome	Seep_SRB2_Meg22_1012_Bin_255	365	19	49	4	0	0.724675	0.724379	0.724527	COG1908	Coenzyme F420-reducing hydrogenase, delta subunit (FrhD) (PDB:5ODC)			PF02662.17	Methyl-viologen-reducing hydrogenase, delta subunit			C	Energy production and conversion	---------MASKPRILGFLCHWCCYAAADAAGVARFQYPPHIRVIRVMCTGRIDPLFILEGFLHGADGIFVGG------------------------------------------------------------------------------------------------------------------------------------
85	GC_00000002	Core_metagenome	Seep_SRB2_Meg22_1012_Bin_255	321	19	49	4	0	0.724675	0.724379	0.724527	COG1908	Coenzyme F420-reducing hydrogenase, delta subunit (FrhD) (PDB:5ODC)			PF02662.17	Methyl-viologen-reducing hydrogenase, delta subunit	K14127	F420-non-reducing hydrogenase iron-sulfur subunit [EC:1.12.99.- 1.8.98.5 1.8.98.6]	C	Energy production and conversion	--------MNDWEPKITTFLCNWCSYGAADLAGVSRFQYPPNFRVIRVPCSGRVGPKFILAAFRHGSDGVWVSGCHPGDCHYLEGNYYARRKFALLKGLLEHIGIEPGRLHFSWISSAEATKFVEVAQEVAKEVKALGPAKHFIKKRAEVA-------------------------------------------------------
86	GC_00000002	Core_metagenome	Seep_SRB2_Meg22_1012_Bin_255	1326	19	49	4	0	0.724675	0.724379	0.724527	COG1908	Coenzyme F420-reducing hydrogenase, delta subunit (FrhD) (PDB:5ODC)			PF02662.17	Methyl-viologen-reducing hydrogenase, delta subunit	K14127	F420-non-reducing hydrogenase iron-sulfur subunit [EC:1.12.99.- 1.8.98.5 1.8.98.6]	C	Energy production and conversion	--------MGRFEPKIVGFLCNWCSYEGADSAGRGRKVYPANLRAIRVLCSGRTDPQFILQAFKEGADGVLILGCHPGDCHYKEGNFQALKRYIVLKKMLAEFGIEGDRLRLDWISVR----------------------------------------------------------------------------------------
87	GC_00000002	Core_metagenome	Seep_SRB2_Meg22_1012_Bin_335	1052	19	49	4	0	0.724675	0.724379	0.724527	COG1908	Coenzyme F420-reducing hydrogenase, delta subunit (FrhD) (PDB:5ODC)			PF02662.17	Methyl-viologen-reducing hydrogenase, delta subunit			C	Energy production and conversion	------MTAEVFNPHILGFFCHWCCYAAADAAGVSRYQYPPNVRVIRVMCTGRIDVRFILEAFGCGADGVFTGG------------------------------------------------------------------------------------------------------------------------------------
88	GC_00000002	Core_metagenome	Seep_SRB2_Meg22_1012_Bin_335	893	19	49	4	0	0.724675	0.724379	0.724527	COG1908	Coenzyme F420-reducing hydrogenase, delta subunit (FrhD) (PDB:5ODC)			PF02662.17	Methyl-viologen-reducing hydrogenase, delta subunit			C	Energy production and conversion	--------MNDWEPKITTFLCNWCSYGAADLAGVSRFQYPPNFRIIRVPCSGRVSPKFILAAFRHGSDGVWVSG------------------------------------------------------------------------------------------------------------------------------------
89	GC_00000002	Core_metagenome	Seep_SRB2_Meg22_1012_Bin_335	889	19	49	4	0	0.724675	0.724379	0.724527	COG1908	Coenzyme F420-reducing hydrogenase, delta subunit (FrhD) (PDB:5ODC)			PF02662.17	Methyl-viologen-reducing hydrogenase, delta subunit			C	Energy production and conversion	MKAGNIEMNKSFEPKILAFLCNLCAYAGADLAGVSRLQYPPAIRSIRVMCSGRVDPVYIIDGLKSGFDSVFVSG------------------------------------------------------------------------------------------------------------------------------------
90	GC_00000002	Core_metagenome	Seep_SRB2_Meg22_1214_Bin_60	1857	19	49	4	0	0.724675	0.724379	0.724527	COG1908	Coenzyme F420-reducing hydrogenase, delta subunit (FrhD) (PDB:5ODC)			PF02662.17	Methyl-viologen-reducing hydrogenase, delta subunit			C	Energy production and conversion	------MTAEVFNPHILGFFCHWCCYAAADAAGVSRYQYPPNVRVIRVMCTGRIDVRFILEAFGCGADGVFTGG------------------------------------------------------------------------------------------------------------------------------------
91	GC_00000002	Core_metagenome	Seep_SRB2_Meg22_1214_Bin_60	1183	19	49	4	0	0.724675	0.724379	0.724527	COG1908	Coenzyme F420-reducing hydrogenase, delta subunit (FrhD) (PDB:5ODC)			PF02662.17	Methyl-viologen-reducing hydrogenase, delta subunit			C	Energy production and conversion	--------MNDWEPKITTFLCNWCSYGAADLAGVSRFQYPPNFRIIRVPCSGRVSPKFILAAFRHGSDGVWVSG------------------------------------------------------------------------------------------------------------------------------------
92	GC_00000002	Core_metagenome	Seep_SRB2_Meg22_1214_Bin_60	1179	19	49	4	0	0.724675	0.724379	0.724527	COG1908	Coenzyme F420-reducing hydrogenase, delta subunit (FrhD) (PDB:5ODC)			PF02662.17	Methyl-viologen-reducing hydrogenase, delta subunit			C	Energy production and conversion	MKAGNIEMNKSFEPKILAFLCNWCAYAGADLAGVSRLQYPPAIRSIRVMCSGRVDPVYIIDGLKSGFDSVFVSG------------------------------------------------------------------------------------------------------------------------------------
93	GC_00000002	Core_metagenome	Seep_SRB2_Meg22_1214_Bin_80	650	19	49	4	0	0.724675	0.724379	0.724527	COG1908	Coenzyme F420-reducing hydrogenase, delta subunit (FrhD) (PDB:5ODC)			PF02662.17	Methyl-viologen-reducing hydrogenase, delta subunit			C	Energy production and conversion	------MTQEVFNPHILGFLCHWCCYAAADAAGVSRYQYPPNVRVIRVMCTGRIDARFVLEAFGCGADGVFTGG------------------------------------------------------------------------------------------------------------------------------------
94	GC_00000002	Core_metagenome	Seep_SRB2_Meg22_1214_Bin_80	1418	19	49	4	0	0.724675	0.724379	0.724527	COG1908	Coenzyme F420-reducing hydrogenase, delta subunit (FrhD) (PDB:5ODC)			PF02662.17	Methyl-viologen-reducing hydrogenase, delta subunit			C	Energy production and conversion	---------MASKPRILGFLCHWCCYAAADAAGVARFQYPPHIRVIRVMCTGRIDPLFILEGFLHGADGIFVGG------------------------------------------------------------------------------------------------------------------------------------
95	GC_00000002	Core_metagenome	Seep_SRB2_Meg22_1214_Bin_80	1722	19	49	4	0	0.724675	0.724379	0.724527	COG1908	Coenzyme F420-reducing hydrogenase, delta subunit (FrhD) (PDB:5ODC)			PF02662.17	Methyl-viologen-reducing hydrogenase, delta subunit	K14127	F420-non-reducing hydrogenase iron-sulfur subunit [EC:1.12.99.- 1.8.98.5 1.8.98.6]	C	Energy production and conversion	--------MNDWEPKITTFLCNWCSYGAADLAGVSRFQYPPNFRVIRVPCSGRVGPKFILAAFRHGSDGVWVSGCHPGDCHYLEGNYYARRKFALLKGLLEHIGIEPGRLHFSWISSAEATKFVEVAQEVAKEVKALGPAKHFIKKRAEVA-------------------------------------------------------
96	GC_00000002	Core_metagenome	Seep_SRB2_Meg22_1214_Bin_80	468	19	49	4	0	0.724675	0.724379	0.724527	COG1908	Coenzyme F420-reducing hydrogenase, delta subunit (FrhD) (PDB:5ODC)			PF02662.17	Methyl-viologen-reducing hydrogenase, delta subunit	K14127	F420-non-reducing hydrogenase iron-sulfur subunit [EC:1.12.99.- 1.8.98.5 1.8.98.6]	C	Energy production and conversion	--------MGRFEPKIVGFLCNWCSYEGADSAGRGRKVYPANLRAIRVLCSGRTDPQFILQAFKEGADGVLILGCHPGDCHYKEGNFQALKRYIVLKKMLAEFGIEGDRLRLDWISAGEGDKFVRVVSEMVEKVRQLGPLPR----------------------------------------------------------------
97	GC_00000002	Core_metagenome	Seep_SRB2_Meg22_1416_Bin_176	1631	19	49	4	0	0.724675	0.724379	0.724527	COG1908	Coenzyme F420-reducing hydrogenase, delta subunit (FrhD) (PDB:5ODC)			PF02662.17	Methyl-viologen-reducing hydrogenase, delta subunit			C	Energy production and conversion	------MTQEVFNPHILGFLCHWCCYAAADAAGVSRYQYPPNVRVIRVMCTGRIDARFVLEAFGCGADGVFTGG------------------------------------------------------------------------------------------------------------------------------------
98	GC_00000002	Core_metagenome	Seep_SRB2_Meg22_1416_Bin_176	852	19	49	4	0	0.724675	0.724379	0.724527	COG1908	Coenzyme F420-reducing hydrogenase, delta subunit (FrhD) (PDB:5ODC)			PF02662.17	Methyl-viologen-reducing hydrogenase, delta subunit	K14127	F420-non-reducing hydrogenase iron-sulfur subunit [EC:1.12.99.- 1.8.98.5 1.8.98.6]	C	Energy production and conversion	--------MNDWEPKITTFLCNWCSYGAADLAGVSRFQYPPNFRVIRVPCSGRVGPKFILAAFRHGSDGVWVSGCHPGDCHYLEGNYYARRKFALLKGLLEHIGIEPGRLHFSWISSAEATKFVEVAQEVAKEVKALGPAKHFIKKRAEVA-------------------------------------------------------
99	GC_00000002	Core_metagenome	Seep_SRB2_Meg22_1416_Bin_56	950	19	49	4	0	0.724675	0.724379	0.724527	COG1908	Coenzyme F420-reducing hydrogenase, delta subunit (FrhD) (PDB:5ODC)			PF02662.17	Methyl-viologen-reducing hydrogenase, delta subunit			C	Energy production and conversion	------MTAEVFNPHILGFFCHWCCYAAADAAGVSRYQYPPNVRVIRVMCTGRIDVRFILEAFGCGADGVFTGG------------------------------------------------------------------------------------------------------------------------------------
100	GC_00000002	Core_metagenome	Seep_SRB2_Meg22_1416_Bin_56	2168	19	49	4	0	0.724675	0.724379	0.724527	COG1908	Coenzyme F420-reducing hydrogenase, delta subunit (FrhD) (PDB:5ODC)			PF02662.17	Methyl-viologen-reducing hydrogenase, delta subunit			C	Energy production and conversion	--------MNDWEPKITTFLCNWCSYGAADLAGVSRFQYPPNFRIIRVPCSGRVSPKFILAAFRHGSDGVWVSG------------------------------------------------------------------------------------------------------------------------------------
101	GC_00000002	Core_metagenome	Seep_SRB2_Meg22_1618_Bin_149	1585	19	49	4	0	0.724675	0.724379	0.724527	COG1908	Coenzyme F420-reducing hydrogenase, delta subunit (FrhD) (PDB:5ODC)			PF02662.17	Methyl-viologen-reducing hydrogenase, delta subunit			C	Energy production and conversion	------MTAEVFNPHILGFFCHWCCYAAADAAGVSRYQYPPNVRVIRVMCTGRIDVRFILEAFGCGADGVFTGG------------------------------------------------------------------------------------------------------------------------------------
102	GC_00000002	Core_metagenome	Seep_SRB2_Meg22_1618_Bin_149	1218	19	49	4	0	0.724675	0.724379	0.724527	COG1908	Coenzyme F420-reducing hydrogenase, delta subunit (FrhD) (PDB:5ODC)			PF02662.17	Methyl-viologen-reducing hydrogenase, delta subunit			C	Energy production and conversion	MKAGNIEMNKSFEPKILAFLCNWCAYAGADLAGVSRLQYPPAIRSIRVMCSGRVDPVYIIDGLKSGFDSVFVSG------------------------------------------------------------------------------------------------------------------------------------
103	GC_00000002	Core_metagenome	Seep_SRB2_Meg22_1618_Bin_165	458	19	49	4	0	0.724675	0.724379	0.724527	COG1908	Coenzyme F420-reducing hydrogenase, delta subunit (FrhD) (PDB:5ODC)			PF02662.17	Methyl-viologen-reducing hydrogenase, delta subunit			C	Energy production and conversion	------MTQEVFNPHILGFLCHWCCYAAADAAGVSRYQYPPNVRVIRVMCTGRIDARFVLEAFGCGADGVFTGG------------------------------------------------------------------------------------------------------------------------------------
104	GC_00000002	Core_metagenome	Seep_SRB2_Meg22_1618_Bin_165	1358	19	49	4	0	0.724675	0.724379	0.724527	COG1908	Coenzyme F420-reducing hydrogenase, delta subunit (FrhD) (PDB:5ODC)			PF02662.17	Methyl-viologen-reducing hydrogenase, delta subunit			C	Energy production and conversion	---------MASKPRILGFLCHWCCYAAADAAGVARFQYPPHIRVIRVMCTGRIDPLFILEGFLHGADGIFVGG------------------------------------------------------------------------------------------------------------------------------------
105	GC_00000002	Core_metagenome	Seep_SRB2_Meg22_1618_Bin_165	406	19	49	4	0	0.724675	0.724379	0.724527	COG1908	Coenzyme F420-reducing hydrogenase, delta subunit (FrhD) (PDB:5ODC)			PF02662.17	Methyl-viologen-reducing hydrogenase, delta subunit	K14127	F420-non-reducing hydrogenase iron-sulfur subunit [EC:1.12.99.- 1.8.98.5 1.8.98.6]	C	Energy production and conversion	--------MGRFEPKIVGFLCNWCSYEGADSAGRGRKVYPANLRAIRVLCSGRTDPQFILQAFKEGAEGVLILGCHPGDCHYKEGNFQALKRYIVLKKMLAEFGIEGDRLRLDWISAGEGDKFVRVVSEMVEKVRQLGPLPR----------------------------------------------------------------
106	GC_00000002	Core_metagenome	Seep_SRB2_Meg22_46_Bin_87	1970	19	49	4	0	0.724675	0.724379	0.724527	COG1908	Coenzyme F420-reducing hydrogenase, delta subunit (FrhD) (PDB:5ODC)			PF02662.17	Methyl-viologen-reducing hydrogenase, delta subunit			C	Energy production and conversion	------MTAEVFNPHILGFFCHWCCYAAADAAGVSRYQYPPNVRVIRVMCTGRIDVRFILEAFGCGADGVFTGG------------------------------------------------------------------------------------------------------------------------------------
107	GC_00000002	Core_metagenome	Seep_SRB2_Meg22_46_Bin_87	1842	19	49	4	0	0.724675	0.724379	0.724527	COG1908	Coenzyme F420-reducing hydrogenase, delta subunit (FrhD) (PDB:5ODC)			PF02662.17	Methyl-viologen-reducing hydrogenase, delta subunit			C	Energy production and conversion	MKAGNIEMNKSFEPKILAFLCNWCAYAGADLAGVSRLQYPPAIRSIRVMCSGRVDPVYIIDGLKSGFDSVFVSG------------------------------------------------------------------------------------------------------------------------------------
108	GC_00000002	Core_metagenome	Seep_SRB2_Meg22_810_Bin_10	881	19	49	4	0	0.724675	0.724379	0.724527	COG1908	Coenzyme F420-reducing hydrogenase, delta subunit (FrhD) (PDB:5ODC)			PF02662.17	Methyl-viologen-reducing hydrogenase, delta subunit			C	Energy production and conversion	------MTAEVFNPHILGFFCHWCCYAAADAAGVSRYQYPPNVRVIRVMCTGRIDVRFILEAFGCGADGVFTGG------------------------------------------------------------------------------------------------------------------------------------
109	GC_00000002	Core_metagenome	Seep_SRB2_Meg22_810_Bin_10	1412	19	49	4	0	0.724675	0.724379	0.724527	COG1908	Coenzyme F420-reducing hydrogenase, delta subunit (FrhD) (PDB:5ODC)			PF02662.17	Methyl-viologen-reducing hydrogenase, delta subunit			C	Energy production and conversion	--------MNDWEPKITTFLCNWCSYGAADLAGVSRFQYPPNFRIIRVPCSGRVSPKFILAAFRHGSDGVWVSG------------------------------------------------------------------------------------------------------------------------------------
110	GC_00000002	Core_metagenome	UBA3076_sp002367355	587	19	49	4	0	0.724675	0.724379	0.724527	COG1908	Coenzyme F420-reducing hydrogenase, delta subunit (FrhD) (PDB:5ODC)			PF02662.17	Methyl-viologen-reducing hydrogenase, delta subunit			C	Energy production and conversion	------MTAEVFNPHILGFFCHWCCYAAADAAGVSRYQYPPNVRVIRVMCTGRIDVRFILEAFGCGADGVFTGG------------------------------------------------------------------------------------------------------------------------------------
111	GC_00000002	Core_metagenome	UBA3076_sp002367355	2097	19	49	4	0	0.724675	0.724379	0.724527	COG1908	Coenzyme F420-reducing hydrogenase, delta subunit (FrhD) (PDB:5ODC)			PF02662.17	Methyl-viologen-reducing hydrogenase, delta subunit			C	Energy production and conversion	--------MNDWEPKITTFLCNWCSYGAADLAGVSRFQYPPNFRIIRVPCSGRVSPKFILAAFRHGSDGVWVSG------------------------------------------------------------------------------------------------------------------------------------
112	GC_00000002	Core_metagenome	UBA3076_sp003194485	2113	19	49	4	0	0.724675	0.724379	0.724527	COG1908	Coenzyme F420-reducing hydrogenase, delta subunit (FrhD) (PDB:5ODC)			PF02662.17	Methyl-viologen-reducing hydrogenase, delta subunit			C	Energy production and conversion	------MTQEVFNPHILGFLCHWCCYAAADAAGVSRYQYPPNVRVIRVMCTGRIDARFVLEAFGCGADGVFTGG------------------------------------------------------------------------------------------------------------------------------------
113	GC_00000002	Core_metagenome	UBA3076_sp003194485	390	19	49	4	0	0.724675	0.724379	0.724527	COG1908	Coenzyme F420-reducing hydrogenase, delta subunit (FrhD) (PDB:5ODC)			PF02662.17	Methyl-viologen-reducing hydrogenase, delta subunit			C	Energy production and conversion	---------MASKPRILGFLCHWCCYAAADAAGVARFQYPPHIRVIRVMCTGRIDPLFILEGFLHGADGIFVGG------------------------------------------------------------------------------------------------------------------------------------
114	GC_00000002	Core_metagenome	UBA3076_sp003194485	914	19	49	4	0	0.724675	0.724379	0.724527	COG1908	Coenzyme F420-reducing hydrogenase, delta subunit (FrhD) (PDB:5ODC)			PF02662.17	Methyl-viologen-reducing hydrogenase, delta subunit			C	Energy production and conversion	--------MNDWEPKITTFLCNWCSYGAADLAGVSRFQYPPNFRVIRVPCSGRVGPKFILAAFRHGSDGVWVSG------------------------------------------------------------------------------------------------------------------------------------
115	GC_00000002	Core_metagenome	UBA3076_sp003194485	217	19	49	4	0	0.724675	0.724379	0.724527	COG1908	Coenzyme F420-reducing hydrogenase, delta subunit (FrhD) (PDB:5ODC)			PF02662.17	Methyl-viologen-reducing hydrogenase, delta subunit			C	Energy production and conversion	--------MGRFEPKIVGFLCNWCSYEGADSAGRERKVYPANLRAIRVLCSGRTDPQFILQAFKEGADGVLILGCHPGDCHYKEGNF-----------------------------------------------------------------------------------------------------------------------
116	GC_00000002	Core_metagenome	UBA3076_sp003194495	921	19	49	4	0	0.724675	0.724379	0.724527	COG1908	Coenzyme F420-reducing hydrogenase, delta subunit (FrhD) (PDB:5ODC)			PF02662.17	Methyl-viologen-reducing hydrogenase, delta subunit			C	Energy production and conversion	------MTAEVFNPHILGFFCHWCCYAAADAAGVSRYQYPPNVRVIRVMCTGRIDVRFILEAFGCGADGVFTGG------------------------------------------------------------------------------------------------------------------------------------
117	GC_00000002	Core_metagenome	UBA3076_sp003194495	1895	19	49	4	0	0.724675	0.724379	0.724527	COG1908	Coenzyme F420-reducing hydrogenase, delta subunit (FrhD) (PDB:5ODC)			PF02662.17	Methyl-viologen-reducing hydrogenase, delta subunit			C	Energy production and conversion	---------MVSKPRILGFLCHWCCYAAADAAGVARFQYPPHIRVIRVMCTGRIDPVFILEGFLQGADGIFVGG------------------------------------------------------------------------------------------------------------------------------------
118	GC_00000002	Core_metagenome	UBA3076_sp003194495	331	19	49	4	0	0.724675	0.724379	0.724527	COG1908	Coenzyme F420-reducing hydrogenase, delta subunit (FrhD) (PDB:5ODC)			PF02662.17	Methyl-viologen-reducing hydrogenase, delta subunit	K14127	F420-non-reducing hydrogenase iron-sulfur subunit [EC:1.12.99.- 1.8.98.5 1.8.98.6]	C	Energy production and conversion	#NAME?
119	GC_00000002	Core_metagenome	UBA3076_sp003194495	315	19	49	4	0	0.724675	0.724379	0.724527	COG1908	Coenzyme F420-reducing hydrogenase, delta subunit (FrhD) (PDB:5ODC)			PF02662.17	Methyl-viologen-reducing hydrogenase, delta subunit			C	Energy production and conversion	--------MNDWEPKITTFLCNWCSYGAADLAGVSRFQYPPNFRIIRVPCSGRVSPKFILAAFRHGSDGVWVSG------------------------------------------------------------------------------------------------------------------------------------
120	GC_00000002	Core_metagenome	UBA3076_sp003645605	1654	19	49	4	0	0.724675	0.724379	0.724527	COG1908	Coenzyme F420-reducing hydrogenase, delta subunit (FrhD) (PDB:5ODC)			PF02662.17	Methyl-viologen-reducing hydrogenase, delta subunit			C	Energy production and conversion	------MTAEVFNPHILGFFCHWCCYAAADAAGVSRYQYPPNVRVIRVMCTGRIDVRFILEAFGCGADGVFTGG------------------------------------------------------------------------------------------------------------------------------------
121	GC_00000002	Core_metagenome	UBA3076_sp003645605	1129	19	49	4	0	0.724675	0.724379	0.724527	COG1908	Coenzyme F420-reducing hydrogenase, delta subunit (FrhD) (PDB:5ODC)			PF02662.17	Methyl-viologen-reducing hydrogenase, delta subunit			C	Energy production and conversion	MKVGNIEMNKSFEPKILAFLCNWCAYAGADLAGVSRLQYPPTIRSIRVMCSGRVDPVYIIDGLKSGFDSVFVSG------------------------------------------------------------------------------------------------------------------------------------
122	GC_00000002	Core_metagenome	UBA3076_sp003645605	238	19	49	4	0	0.724675	0.724379	0.724527	COG1908	Coenzyme F420-reducing hydrogenase, delta subunit (FrhD) (PDB:5ODC)			PF02662.17	Methyl-viologen-reducing hydrogenase, delta subunit			C	Energy production and conversion	---------MGIEPGRLHF--SWISSAEAT-------KYVDVAREVAKEVKALGPAKHFIKKRAEVA-------------------------------------------------------------------------------------------------------------------------------------------
123	GC_00000003	Core_metagenome	FWG173_SeepSRB2	1006	18	49	5	0	0.795094	0.934127	0.859021	COG1148	Heterodisulfide reductase, subunit A (polyferredoxin) (HdrA) (PDB:5ODC)			PF07992.15	Pyridine nucleotide-disulphide oxidoreductase			C	Energy production and conversion	--MPEGK----TKKSGAIMVLGGGIAGVQTVLDLADLGYYVYLVEKKASIGGVMAQLDKTFPTNDCSL-------------------------------------------------------------------------------------------------------------------------------------------------------------------------------------------------------------------------------------------------------------------------------------------------------------------------------------------…
124	GC_00000003	Core_metagenome	Seep_SRB2_ML8_D	487	18	49	5	0	0.795094	0.934127	0.859021	COG1148	Heterodisulfide reductase, subunit A (polyferredoxin) (HdrA) (PDB:5ODC)			PF07992.15	Pyridine nucleotide-disulphide oxidoreductase			C	Energy production and conversion	-MSNDIK--------GSVMVVGGGIAGIQAALDLANSGFLVHIVEKSAAIGGVMSALDKTFPTNDCAM-------------------------------------------------------------------------------------------------------------------------------------------------------------------------------------------------------------------------------------------------------------------------------------------------------------------------------------------…
125	GC_00000003	Core_metagenome	Seep_SRB2_ML8_D	491	18	49	5	0	0.795094	0.934127	0.859021	COG1148	Heterodisulfide reductase, subunit A (polyferredoxin) (HdrA) (PDB:5ODC)			PF07992.15	Pyridine nucleotide-disulphide oxidoreductase			C	Energy production and conversion	-MAKDLE----IKNMGSVMVVGAGIAGMQAALDLATAGYYVHLVDKSPTIGGMMAQLDKTFPTNDCAM-------------------------------------------------------------------------------------------------------------------------------------------------------------------------------------------------------------------------------------------------------------------------------------------------------------------------------------------…
126	GC_00000003	Core_metagenome	Seep_SRB2_ML8_D	2726	18	49	5	0	0.795094	0.934127	0.859021	COG1148	Heterodisulfide reductase, subunit A (polyferredoxin) (HdrA) (PDB:5ODC)			PF07992.15	Pyridine nucleotide-disulphide oxidoreductase			C	Energy production and conversion	--MPEGK----SKKSGAVMVVGGGIAGIQTTLDLADLGYYVYLVEKRASIGGVMARLDKTFPTNDCSL-------------------------------------------------------------------------------------------------------------------------------------------------------------------------------------------------------------------------------------------------------------------------------------------------------------------------------------------…
127	GC_00000003	Core_metagenome	Seep_SRB2_Meg19_1012_Bin_14	1590	18	49	5	0	0.795094	0.934127	0.859021	COG1148	Heterodisulfide reductase, subunit A (polyferredoxin) (HdrA) (PDB:5ODC)			PF07992.15	Pyridine nucleotide-disulphide oxidoreductase			C	Energy production and conversion	-MSKDIK--------GSVMVVGGGIAGIQSALDLANSGFLVHMVEKSAAIGGVMSALDKTFPTNDCAM-------------------------------------------------------------------------------------------------------------------------------------------------------------------------------------------------------------------------------------------------------------------------------------------------------------------------------------------…
128	GC_00000003	Core_metagenome	Seep_SRB2_Meg19_1012_Bin_14	1594	18	49	5	0	0.795094	0.934127	0.859021	COG1148	Heterodisulfide reductase, subunit A (polyferredoxin) (HdrA) (PDB:5ODC)			PF07992.15	Pyridine nucleotide-disulphide oxidoreductase			C	Energy production and conversion	-MAKDIE----MKNMGSVMVVGAGIAGMQAALDLATAGYYVHLVDKSPTIGGMMAQLDKTFPTNDCAM-------------------------------------------------------------------------------------------------------------------------------------------------------------------------------------------------------------------------------------------------------------------------------------------------------------------------------------------…
129	GC_00000003	Core_metagenome	Seep_SRB2_Meg19_1012_Bin_14	1105	18	49	5	0	0.795094	0.934127	0.859021	COG1148	Heterodisulfide reductase, subunit A (polyferredoxin) (HdrA) (PDB:5ODC)			PF07992.15	Pyridine nucleotide-disulphide oxidoreductase			C	Energy production and conversion	--MPEGK----AKKTGAVMVLGGGIAGVQTTLDLADLGYYVYLVEKKASIGGVMAQLDKTFPTNDCSL-------------------------------------------------------------------------------------------------------------------------------------------------------------------------------------------------------------------------------------------------------------------------------------------------------------------------------------------…
130	GC_00000003	Core_metagenome	Seep_SRB2_Meg22_02_Bin_69	1065	18	49	5	0	0.795094	0.934127	0.859021	COG1148	Heterodisulfide reductase, subunit A (polyferredoxin) (HdrA) (PDB:5ODC)			PF07992.15	Pyridine nucleotide-disulphide oxidoreductase			C	Energy production and conversion	-MSKNIK--------GSVMVVGGGIAGMQSALDLANSGFLVHMVEKSAAIGGVMSALDKTFPTNDCAM-------------------------------------------------------------------------------------------------------------------------------------------------------------------------------------------------------------------------------------------------------------------------------------------------------------------------------------------…
131	GC_00000003	Core_metagenome	Seep_SRB2_Meg22_02_Bin_69	1187	18	49	5	0	0.795094	0.934127	0.859021	COG0493|COG1148	NADPH-dependent glutamate synthase beta chain or related oxidoreductase (GltD) (PDB:1H7X)|Heterodisulfide reductase, subunit A (polyferredoxin) (HdrA) (PDB:5ODC)	COG0493|COG1148	Glutamine biosynthesis	PF07992.15	Pyridine nucleotide-disulphide oxidoreductase	K03388	heterodisulfide reductase subunit A2 [EC:1.8.7.3 1.8.98.4 1.8.98.5 1.8.98.6]	E|R|C	Amino acid transport and metabolism|General function prediction only|Energy production and conversion	----MGK----ANVTGSVMVVGGGIAGIQAALNLADSGFYVHMVEKSPAIGGVMATLDKTFPTNDCSMCILSPKLVEVGRHLNINLITLADVQSIEGEAGNFKVKIHKTPRYIDSSRCTACGECAEVCPVVLPSEYDQGLAKRKATFKKYAQAIPGSFSIQKGDKAPCRLACPAGLNVQGYVQMVKQGKFKEALKIIMKDLPLPGVLGRICPHPCEDACRRCKIDEPIAIRALKRLASDQFDPRDIEIECLPSRDMKVAIVGSGPAGLSAAYHLAKKGIQSVIFEALPKAGGMLRVGIPEYRLPKKVLDGEIEVITNLGVEIRTGTALGPDLTVDDLFAEGFKAIYLAIGAHKGIELGIPGENARGVRQGVDFLREVNLTGKTDVGKSVAIIGGGNVAI…
132	GC_00000003	Core_metagenome	Seep_SRB2_Meg22_02_Bin_69	1061	18	49	5	0	0.795094	0.934127	0.859021	COG1148	Heterodisulfide reductase, subunit A (polyferredoxin) (HdrA) (PDB:5ODC)			PF07992.15	Pyridine nucleotide-disulphide oxidoreductase			C	Energy production and conversion	-MAKDRE----MKNMGSVMVVGAGIAGMQAALDLATAGYYVHLVDKSPTIGGMMAQLDKTFPTNDCAM-------------------------------------------------------------------------------------------------------------------------------------------------------------------------------------------------------------------------------------------------------------------------------------------------------------------------------------------…
133	GC_00000003	Core_metagenome	Seep_SRB2_Meg22_02_Bin_69	1847	18	49	5	0	0.795094	0.934127	0.859021	COG1148	Heterodisulfide reductase, subunit A (polyferredoxin) (HdrA) (PDB:5ODC)			PF07992.15	Pyridine nucleotide-disulphide oxidoreductase			C	Energy production and conversion	--MPEGK----NKKSGAVMVLGGGIAGVQTTLDLADLGYYVYLVEKKASIGGAMAQLDKTFPTNDCSL-------------------------------------------------------------------------------------------------------------------------------------------------------------------------------------------------------------------------------------------------------------------------------------------------------------------------------------------…
134	GC_00000003	Core_metagenome	Seep_SRB2_Meg22_1012_Bin_255	319	18	49	5	0	0.795094	0.934127	0.859021	COG1148	Heterodisulfide reductase, subunit A (polyferredoxin) (HdrA) (PDB:5ODC)			PF07992.15	Pyridine nucleotide-disulphide oxidoreductase			C	Energy production and conversion	-MSKDVK--------GSVMVVGGGVAGMQAALDLANSGFLVHIVEKSAAIGGVMSALDKTFPTNDCAM-------------------------------------------------------------------------------------------------------------------------------------------------------------------------------------------------------------------------------------------------------------------------------------------------------------------------------------------…
135	GC_00000003	Core_metagenome	Seep_SRB2_Meg22_1012_Bin_255	363	18	49	5	0	0.795094	0.934127	0.859021	COG1148	Heterodisulfide reductase, subunit A (polyferredoxin) (HdrA) (PDB:5ODC)			PF07992.15	Pyridine nucleotide-disulphide oxidoreductase			C	Energy production and conversion	MKIDVSR----EDLVGAAMVVGGGIAGIQAAMDLADAGFYVYLIEKSSAIGGIMAGLDKTFPTNDCAI-------------------------------------------------------------------------------------------------------------------------------------------------------------------------------------------------------------------------------------------------------------------------------------------------------------------------------------------…
136	GC_00000003	Core_metagenome	Seep_SRB2_Meg22_1012_Bin_255	1005	18	49	5	0	0.795094	0.934127	0.859021	COG1148	Heterodisulfide reductase, subunit A (polyferredoxin) (HdrA) (PDB:5ODC)			PF07992.15	Pyridine nucleotide-disulphide oxidoreductase			C	Energy production and conversion	--MPEGK----TKKSGAIMVLGGGIAGVQATLDLADLGYYVYLVEKKASIGGVMSQLDKTFPTNDCSL-------------------------------------------------------------------------------------------------------------------------------------------------------------------------------------------------------------------------------------------------------------------------------------------------------------------------------------------…
137	GC_00000003	Core_metagenome	Seep_SRB2_Meg22_1012_Bin_335	887	18	49	5	0	0.795094	0.934127	0.859021	COG1148	Heterodisulfide reductase, subunit A (polyferredoxin) (HdrA) (PDB:5ODC)			PF07992.15	Pyridine nucleotide-disulphide oxidoreductase			C	Energy production and conversion	-MSKDIK--------GSVMVVGGGIAGIQSALDLANSGFLVHMVEKSAAIGGVMSALDKTFPTNDCAM-------------------------------------------------------------------------------------------------------------------------------------------------------------------------------------------------------------------------------------------------------------------------------------------------------------------------------------------…
138	GC_00000003	Core_metagenome	Seep_SRB2_Meg22_1012_Bin_335	891	18	49	5	0	0.795094	0.934127	0.859021	COG1148	Heterodisulfide reductase, subunit A (polyferredoxin) (HdrA) (PDB:5ODC)			PF07992.15	Pyridine nucleotide-disulphide oxidoreductase			C	Energy production and conversion	-MAKDIE----MKNMGSVMVVGAGIAGMQAALDLATAGYYVHLVDKSPTIGGMMAQLDKTFPTNDCAM-------------------------------------------------------------------------------------------------------------------------------------------------------------------------------------------------------------------------------------------------------------------------------------------------------------------------------------------…
139	GC_00000003	Core_metagenome	Seep_SRB2_Meg22_1012_Bin_335	569	18	49	5	0	0.795094	0.934127	0.859021	COG1148	Heterodisulfide reductase, subunit A (polyferredoxin) (HdrA) (PDB:5ODC)			PF07992.15	Pyridine nucleotide-disulphide oxidoreductase			C	Energy production and conversion	--MPEGK----AKKTGAVMVLGGGIAGVQTTLDLADLGYYVYLVEKKASIGGVMAQLDKTFPTNDCSL-------------------------------------------------------------------------------------------------------------------------------------------------------------------------------------------------------------------------------------------------------------------------------------------------------------------------------------------…
140	GC_00000003	Core_metagenome	Seep_SRB2_Meg22_1214_Bin_60	1236	18	49	5	0	0.795094	0.934127	0.859021	COG1148	Heterodisulfide reductase, subunit A (polyferredoxin) (HdrA) (PDB:5ODC)			PF07992.15	Pyridine nucleotide-disulphide oxidoreductase			C	Energy production and conversion	-MSKDIK--------GSVMVVGGGIAGIQSALDLANSGFLVHMVEKSAAIGGVMSALDKTFPTNDCAM-------------------------------------------------------------------------------------------------------------------------------------------------------------------------------------------------------------------------------------------------------------------------------------------------------------------------------------------…
141	GC_00000003	Core_metagenome	Seep_SRB2_Meg22_1214_Bin_60	1181	18	49	5	0	0.795094	0.934127	0.859021	COG1148	Heterodisulfide reductase, subunit A (polyferredoxin) (HdrA) (PDB:5ODC)			PF07992.15	Pyridine nucleotide-disulphide oxidoreductase			C	Energy production and conversion	-MAKDIE----MKNMGSVMVVGAGIAGMQAALDLATAGYYVHLVDKSPTIGGMMAQLDKTFPTNDCAM-------------------------------------------------------------------------------------------------------------------------------------------------------------------------------------------------------------------------------------------------------------------------------------------------------------------------------------------…
142	GC_00000003	Core_metagenome	Seep_SRB2_Meg22_1214_Bin_60	1859	18	49	5	0	0.795094	0.934127	0.859021	COG1148	Heterodisulfide reductase, subunit A (polyferredoxin) (HdrA) (PDB:5ODC)			PF07992.15	Pyridine nucleotide-disulphide oxidoreductase			C	Energy production and conversion	--MPEGK----AKKTGAVMVLGGGIAGVQTTLDLADLGYYVYLVEKKASIGGVMAQLDKTFPTNDCSL-------------------------------------------------------------------------------------------------------------------------------------------------------------------------------------------------------------------------------------------------------------------------------------------------------------------------------------------…
143	GC_00000003	Core_metagenome	Seep_SRB2_Meg22_1214_Bin_80	1191	18	49	5	0	0.795094	0.934127	0.859021	COG1148	Heterodisulfide reductase, subunit A (polyferredoxin) (HdrA) (PDB:5ODC)			PF07992.15	Pyridine nucleotide-disulphide oxidoreductase			C	Energy production and conversion	-MSKDVK--------GSVMVVGGGVAGMQAALDLANSGFLVHIVEKSAAIGGVMSALDKTFPTNDCAM-------------------------------------------------------------------------------------------------------------------------------------------------------------------------------------------------------------------------------------------------------------------------------------------------------------------------------------------…
144	GC_00000003	Core_metagenome	Seep_SRB2_Meg22_1214_Bin_80	1416	18	49	5	0	0.795094	0.934127	0.859021	COG1148	Heterodisulfide reductase, subunit A (polyferredoxin) (HdrA) (PDB:5ODC)			PF07992.15	Pyridine nucleotide-disulphide oxidoreductase			C	Energy production and conversion	MKIDVSR----EDLVGAAMVVGGGIAGIQAAMDLADAGFYVYLIEKSSAIGGIMAGLDKTFPTNDCAI-------------------------------------------------------------------------------------------------------------------------------------------------------------------------------------------------------------------------------------------------------------------------------------------------------------------------------------------…
145	GC_00000003	Core_metagenome	Seep_SRB2_Meg22_1214_Bin_80	652	18	49	5	0	0.795094	0.934127	0.859021	COG1148	Heterodisulfide reductase, subunit A (polyferredoxin) (HdrA) (PDB:5ODC)			PF07992.15	Pyridine nucleotide-disulphide oxidoreductase			C	Energy production and conversion	--MPEGK----TKKSGAIMVLGGGIAGVQATLDLADLGYYVYLVEKKASIGGVMSQLDKTFPTNDCSL-------------------------------------------------------------------------------------------------------------------------------------------------------------------------------------------------------------------------------------------------------------------------------------------------------------------------------------------…
146	GC_00000003	Core_metagenome	Seep_SRB2_Meg22_1416_Bin_176	584	18	49	5	0	0.795094	0.934127	0.859021	COG1148	Heterodisulfide reductase, subunit A (polyferredoxin) (HdrA) (PDB:5ODC)			PF07992.15	Pyridine nucleotide-disulphide oxidoreductase			C	Energy production and conversion	MKIDVSR----EDLVGAAMVVGGGIAGIQAAMDLADAGFYVYLIEKSSAIGGIMAGLDKTFPTNDCAI-------------------------------------------------------------------------------------------------------------------------------------------------------------------------------------------------------------------------------------------------------------------------------------------------------------------------------------------…
147	GC_00000003	Core_metagenome	Seep_SRB2_Meg22_1416_Bin_176	1633	18	49	5	0	0.795094	0.934127	0.859021	COG1148	Heterodisulfide reductase, subunit A (polyferredoxin) (HdrA) (PDB:5ODC)			PF07992.15	Pyridine nucleotide-disulphide oxidoreductase			C	Energy production and conversion	--MPEGK----TKKSGAIMVLGGGIAGVQATLDLADLGYYVYLVEKKASIGGVMSQLDKTFPTNDCSL-------------------------------------------------------------------------------------------------------------------------------------------------------------------------------------------------------------------------------------------------------------------------------------------------------------------------------------------…
148	GC_00000003	Core_metagenome	Seep_SRB2_Meg22_1416_Bin_56	952	18	49	5	0	0.795094	0.934127	0.859021	COG1148	Heterodisulfide reductase, subunit A (polyferredoxin) (HdrA) (PDB:5ODC)			PF07992.15	Pyridine nucleotide-disulphide oxidoreductase			C	Energy production and conversion	--MPEGK----AKKTGAVMVLGGGIAGVQTTLDLADLGYYVYLVEKKASIGGVMAQLDKTFPTNDCSL-------------------------------------------------------------------------------------------------------------------------------------------------------------------------------------------------------------------------------------------------------------------------------------------------------------------------------------------…
149	GC_00000003	Core_metagenome	Seep_SRB2_Meg22_1618_Bin_149	1216	18	49	5	0	0.795094	0.934127	0.859021	COG1148	Heterodisulfide reductase, subunit A (polyferredoxin) (HdrA) (PDB:5ODC)			PF07992.15	Pyridine nucleotide-disulphide oxidoreductase			C	Energy production and conversion	-MSKDIK--------GSVMVVGGGIAGIQSALDLANSGFLVHMVEKSAAIGGVMSALDKTFPTNDCAM-------------------------------------------------------------------------------------------------------------------------------------------------------------------------------------------------------------------------------------------------------------------------------------------------------------------------------------------…
150	GC_00000003	Core_metagenome	Seep_SRB2_Meg22_1618_Bin_149	1220	18	49	5	0	0.795094	0.934127	0.859021	COG1148	Heterodisulfide reductase, subunit A (polyferredoxin) (HdrA) (PDB:5ODC)			PF07992.15	Pyridine nucleotide-disulphide oxidoreductase			C	Energy production and conversion	-MAKDIE----MKNMGSVMVVGAGIAGMQAALDLATAGYYVHLVDKSPTIGGMMAQLDKTFPTNDCAM-------------------------------------------------------------------------------------------------------------------------------------------------------------------------------------------------------------------------------------------------------------------------------------------------------------------------------------------…
151	GC_00000003	Core_metagenome	Seep_SRB2_Meg22_1618_Bin_149	1231	18	49	5	0	0.795094	0.934127	0.859021	COG1148	Heterodisulfide reductase, subunit A (polyferredoxin) (HdrA) (PDB:5ODC)			PF07992.15	Pyridine nucleotide-disulphide oxidoreductase			C	Energy production and conversion	--MPEGK----AKKTGAVMVLGGGIAGVQTTLDLADLGYYVYLVEKKASIGGVMAQLDKTFPTNDCSL-------------------------------------------------------------------------------------------------------------------------------------------------------------------------------------------------------------------------------------------------------------------------------------------------------------------------------------------…
152	GC_00000003	Core_metagenome	Seep_SRB2_Meg22_1618_Bin_165	42	18	49	5	0	0.795094	0.934127	0.859021	COG1148	Heterodisulfide reductase, subunit A (polyferredoxin) (HdrA) (PDB:5ODC)			PF07992.15	Pyridine nucleotide-disulphide oxidoreductase			C	Energy production and conversion	--MPEGK----TKKSGAIMVLGGGIAGVQATLDLADLGYYVYLVEKKASIGGVMSQLDKTFPTNDCSL-------------------------------------------------------------------------------------------------------------------------------------------------------------------------------------------------------------------------------------------------------------------------------------------------------------------------------------------…
153	GC_00000003	Core_metagenome	Seep_SRB2_Meg22_46_Bin_87	626	18	49	5	0	0.795094	0.934127	0.859021	COG1148	Heterodisulfide reductase, subunit A (polyferredoxin) (HdrA) (PDB:5ODC)			PF07992.15	Pyridine nucleotide-disulphide oxidoreductase			C	Energy production and conversion	-MSKDIK--------GSVMVVGGGIAGIQSALDLANSGFLVHMVEKSAAIGGVMSALDKTFPTNDCAM-------------------------------------------------------------------------------------------------------------------------------------------------------------------------------------------------------------------------------------------------------------------------------------------------------------------------------------------…
154	GC_00000003	Core_metagenome	Seep_SRB2_Meg22_46_Bin_87	1844	18	49	5	0	0.795094	0.934127	0.859021	COG1148	Heterodisulfide reductase, subunit A (polyferredoxin) (HdrA) (PDB:5ODC)			PF07992.15	Pyridine nucleotide-disulphide oxidoreductase			C	Energy production and conversion	-MAKDIE----MKNMGSVMVVGAGIAGMQAALDLATAGYYVHLVDKSPTIGGMMAQLDKTFPTNDCAM-------------------------------------------------------------------------------------------------------------------------------------------------------------------------------------------------------------------------------------------------------------------------------------------------------------------------------------------…
155	GC_00000003	Core_metagenome	Seep_SRB2_Meg22_46_Bin_87	1544	18	49	5	0	0.795094	0.934127	0.859021	COG1148	Heterodisulfide reductase, subunit A (polyferredoxin) (HdrA) (PDB:5ODC)			PF07992.15	Pyridine nucleotide-disulphide oxidoreductase			C	Energy production and conversion	--MPEGK----AKKTGAVMVLGGGIAGVQTTLDLADLGYYVYLVEKKASIGGVMAQLDKTFPTNDCSL-------------------------------------------------------------------------------------------------------------------------------------------------------------------------------------------------------------------------------------------------------------------------------------------------------------------------------------------…
156	GC_00000003	Core_metagenome	Seep_SRB2_Meg22_810_Bin_10	204	18	49	5	0	0.795094	0.934127	0.859021	COG1148	Heterodisulfide reductase, subunit A (polyferredoxin) (HdrA) (PDB:5ODC)			PF07992.15	Pyridine nucleotide-disulphide oxidoreductase			C	Energy production and conversion	-MSKDIK--------GSVMVVGGGIAGIQSALDLANSGFLVHMVEKSAAIGGVMSALDKTFPTNDCAM-------------------------------------------------------------------------------------------------------------------------------------------------------------------------------------------------------------------------------------------------------------------------------------------------------------------------------------------…
157	GC_00000003	Core_metagenome	Seep_SRB2_Meg22_810_Bin_10	207	18	49	5	0	0.795094	0.934127	0.859021	COG1148	Heterodisulfide reductase, subunit A (polyferredoxin) (HdrA) (PDB:5ODC)			PF07992.15	Pyridine nucleotide-disulphide oxidoreductase			C	Energy production and conversion	-MAKDIE----MKNMGSVMVVGAGIAGMQAALDLATAGYYVHLVDKLPTIGGMMAQLDKTFPTNDCAM-------------------------------------------------------------------------------------------------------------------------------------------------------------------------------------------------------------------------------------------------------------------------------------------------------------------------------------------…
158	GC_00000003	Core_metagenome	Seep_SRB2_Meg22_810_Bin_10	879	18	49	5	0	0.795094	0.934127	0.859021	COG1148	Heterodisulfide reductase, subunit A (polyferredoxin) (HdrA) (PDB:5ODC)			PF07992.15	Pyridine nucleotide-disulphide oxidoreductase			C	Energy production and conversion	--MPEGK----AKKTGAVMVLGGGIAGVQTTLDLADLGYYVYLVEKKASIGGVMAQLDKTFPTNDCSL-------------------------------------------------------------------------------------------------------------------------------------------------------------------------------------------------------------------------------------------------------------------------------------------------------------------------------------------…
159	GC_00000003	Core_metagenome	UBA3076_sp002367355	1453	18	49	5	0	0.795094	0.934127	0.859021	COG1148	Heterodisulfide reductase, subunit A (polyferredoxin) (HdrA) (PDB:5ODC)			PF07992.15	Pyridine nucleotide-disulphide oxidoreductase			C	Energy production and conversion	-MSKDIK--------GSVMVVGGGIAGMQSALDLANSGFLVHMVEKSAAIGGVMSALDKTFPTNDCAM-------------------------------------------------------------------------------------------------------------------------------------------------------------------------------------------------------------------------------------------------------------------------------------------------------------------------------------------…
160	GC_00000003	Core_metagenome	UBA3076_sp002367355	589	18	49	5	0	0.795094	0.934127	0.859021	COG1148	Heterodisulfide reductase, subunit A (polyferredoxin) (HdrA) (PDB:5ODC)			PF07992.15	Pyridine nucleotide-disulphide oxidoreductase			C	Energy production and conversion	--MPEGK----TKKSGAVMVLGGGIAGVQTTLDLADLGYYVYLVEKKASIGGVMAQLDKTFPTNDCSL-------------------------------------------------------------------------------------------------------------------------------------------------------------------------------------------------------------------------------------------------------------------------------------------------------------------------------------------…
161	GC_00000003	Core_metagenome	UBA3076_sp003194485	912	18	49	5	0	0.795094	0.934127	0.859021	COG1148	Heterodisulfide reductase, subunit A (polyferredoxin) (HdrA) (PDB:5ODC)			PF07992.15	Pyridine nucleotide-disulphide oxidoreductase			C	Energy production and conversion	-MSKDVK--------GSVMVVGGGVAGMQAALDLANSGFLVHIVEKSAAIGGVMSALDKTFPTNDCAM-------------------------------------------------------------------------------------------------------------------------------------------------------------------------------------------------------------------------------------------------------------------------------------------------------------------------------------------…
162	GC_00000003	Core_metagenome	UBA3076_sp003194485	388	18	49	5	0	0.795094	0.934127	0.859021	COG1148	Heterodisulfide reductase, subunit A (polyferredoxin) (HdrA) (PDB:5ODC)			PF07992.15	Pyridine nucleotide-disulphide oxidoreductase			C	Energy production and conversion	MKIDASR----EDLVGAAMVVGGGIAGIQAAMDLADAGFYVYLIERSSAIGGIMAGLDKTFPTNDCAI-------------------------------------------------------------------------------------------------------------------------------------------------------------------------------------------------------------------------------------------------------------------------------------------------------------------------------------------…
163	GC_00000003	Core_metagenome	UBA3076_sp003194485	2111	18	49	5	0	0.795094	0.934127	0.859021	COG1148	Heterodisulfide reductase, subunit A (polyferredoxin) (HdrA) (PDB:5ODC)			PF07992.15	Pyridine nucleotide-disulphide oxidoreductase			C	Energy production and conversion	--MPEGK----TKKSGAIMVLGGGIAGVQATLDLADLGYYVYLVEKKASIGGVMSQLDKTFPTNDCSL-------------------------------------------------------------------------------------------------------------------------------------------------------------------------------------------------------------------------------------------------------------------------------------------------------------------------------------------…
164	GC_00000003	Core_metagenome	UBA3076_sp003194495	307	18	49	5	0	0.795094	0.934127	0.859021	COG1148	Heterodisulfide reductase, subunit A (polyferredoxin) (HdrA) (PDB:5ODC)			PF07992.15	Pyridine nucleotide-disulphide oxidoreductase			C	Energy production and conversion	-MSKDIK--------GSVMVVGGGIAGIQSALDLANSGFLVHMVEKSAAIGGVMSALDKTFPTNDCAM-------------------------------------------------------------------------------------------------------------------------------------------------------------------------------------------------------------------------------------------------------------------------------------------------------------------------------------------…
165	GC_00000003	Core_metagenome	UBA3076_sp003194495	1893	18	49	5	0	0.795094	0.934127	0.859021	COG1148	Heterodisulfide reductase, subunit A (polyferredoxin) (HdrA) (PDB:5ODC)			PF07992.15	Pyridine nucleotide-disulphide oxidoreductase			C	Energy production and conversion	MKIDASR----EDLVGAAMVVGGGIAGIQAAMDLADAGFYVYLIERSSAIGGIMAGLDKTFPTNDCAI-------------------------------------------------------------------------------------------------------------------------------------------------------------------------------------------------------------------------------------------------------------------------------------------------------------------------------------------…
166	GC_00000003	Core_metagenome	UBA3076_sp003194495	313	18	49	5	0	0.795094	0.934127	0.859021	COG1148	Heterodisulfide reductase, subunit A (polyferredoxin) (HdrA) (PDB:5ODC)			PF07992.15	Pyridine nucleotide-disulphide oxidoreductase			C	Energy production and conversion	-MAKDME----MKNMGSVMVVGAGIAGMQAALDLATAGYYVHLVDKSPTIGGMMAQLDKTFPTNDCAM-------------------------------------------------------------------------------------------------------------------------------------------------------------------------------------------------------------------------------------------------------------------------------------------------------------------------------------------…
167	GC_00000003	Core_metagenome	UBA3076_sp003194495	905	18	49	5	0	0.795094	0.934127	0.859021	COG1148	Heterodisulfide reductase, subunit A (polyferredoxin) (HdrA) (PDB:5ODC)			PF07992.15	Pyridine nucleotide-disulphide oxidoreductase			C	Energy production and conversion	--MPEGN----NKKSGAVMVLGGGIAGVQTTLDLADLGYYVYLVEKKASIGGVMAQLDKTFPTNDCSL-------------------------------------------------------------------------------------------------------------------------------------------------------------------------------------------------------------------------------------------------------------------------------------------------------------------------------------------…
168	GC_00000003	Core_metagenome	UBA3076_sp003194495	325	18	49	5	0	0.795094	0.934127	0.859021	COG1148	Heterodisulfide reductase, subunit A (polyferredoxin) (HdrA) (PDB:5ODC)			PF07992.15	Pyridine nucleotide-disulphide oxidoreductase			C	Energy production and conversion	MISPKGVLSAVQQTAGSVLVVGSGVAGVQAALDLTELGYRVHLLEKSAAIGGAMARLDKTFPTNDCSLCILAPKLVEAGRNPNIEILTNAEVIAVEGRPGRFSVLVRRKPRYINEEACTGCGQCALYCLKVIGDDYNEHLSLTHAAHIDYAQAVPTSYHIDP---------------------------------------------------------------------------------------------------------------------------------------------------------------------------------------------------------------------------------------------…
169	GC_00000003	Core_metagenome	UBA3076_sp003645605	1131	18	49	5	0	0.795094	0.934127	0.859021	COG1148	Heterodisulfide reductase, subunit A (polyferredoxin) (HdrA) (PDB:5ODC)			PF07992.15	Pyridine nucleotide-disulphide oxidoreductase			C	Energy production and conversion	------------------MVVGGGIAGMQSALDLANSGFLVHMVEKSAAIGGVMSALDKTFPTNDCAM-------------------------------------------------------------------------------------------------------------------------------------------------------------------------------------------------------------------------------------------------------------------------------------------------------------------------------------------…
170	GC_00000003	Core_metagenome	UBA3076_sp003645605	1127	18	49	5	0	0.795094	0.934127	0.859021	COG1148	Heterodisulfide reductase, subunit A (polyferredoxin) (HdrA) (PDB:5ODC)			PF07992.15	Pyridine nucleotide-disulphide oxidoreductase			C	Energy production and conversion	-MAKDRE----MKNMGSVMVVGAGIAGMQAALDLATAGYYVHLVDKSPTIGGMMAQLDKTFPTNDCAM-------------------------------------------------------------------------------------------------------------------------------------------------------------------------------------------------------------------------------------------------------------------------------------------------------------------------------------------…
171	GC_00000003	Core_metagenome	UBA3076_sp003645605	1475	18	49	5	0	0.795094	0.934127	0.859021	COG1148	Heterodisulfide reductase, subunit A (polyferredoxin) (HdrA) (PDB:5ODC)			PF07992.15	Pyridine nucleotide-disulphide oxidoreductase			C	Energy production and conversion	--MPEGN----NKKSGAVMVLGGGIAGVQTTLDLADLGYYVYLVEKKASIGGAMAQLDKTFPTNDCSL-------------------------------------------------------------------------------------------------------------------------------------------------------------------------------------------------------------------------------------------------------------------------------------------------------------------------------------------…
172	GC_00000004	Core_metagenome	FWG173_SeepSRB2	1192	19	44	3	0	0.775989	0.958753	0.857744	COG1278	Cold shock protein, CspA family (CspC) (PDB:1C9O)			PF00313.23	'Cold-shock' DNA-binding domain	K03704	cold shock protein	K	Transcription	#NAME?
173	GC_00000004	Core_metagenome	FWG173_SeepSRB2	2141	19	44	3	0	0.775989	0.958753	0.857744	COG1278	Cold shock protein, CspA family (CspC) (PDB:1C9O)			PF00313.23	'Cold-shock' DNA-binding domain	K03704	cold shock protein	K	Transcription	-MKGTVKWFNDQKGFGFISQENGPDVFVHFSAIEGSGFKSLEEGQTVEFDVVEGPKGPQASNVRS---
174	GC_00000004	Core_metagenome	FWG174_SeepSRB2	789	19	44	3	0	0.775989	0.958753	0.857744	COG1278	Cold shock protein, CspA family (CspC) (PDB:1C9O)			PF00313.23	'Cold-shock' DNA-binding domain	K03704	cold shock protein	K	Transcription	#NAME?
175	GC_00000004	Core_metagenome	FWG174_SeepSRB2	236	19	44	3	0	0.775989	0.958753	0.857744	COG1278	Cold shock protein, CspA family (CspC) (PDB:1C9O)			PF00313.23	'Cold-shock' DNA-binding domain	K03704	cold shock protein	K	Transcription	-MKGTVKWFNDQKGFGFISQENGPDVFVHFSAIEGSGFKSLEEGQTVEFDVVEGPKGPQASNVRS---
176	GC_00000004	Core_metagenome	FWG174_SeepSRB2	470	19	44	3	0	0.775989	0.958753	0.857744	COG1278	Cold shock protein, CspA family (CspC) (PDB:1C9O)			PF00313.23	'Cold-shock' DNA-binding domain	K03704	cold shock protein	K	Transcription	MTNGTVKWFNDRKGFGFIEQKDGSDVFVHHSAINADGFKSLNEGDRVSFDIEQGQKGPAAVNVTVI--
177	GC_00000004	Core_metagenome	Seep_SRB2_ML8_D	3211	19	44	3	0	0.775989	0.958753	0.857744	COG1278	Cold shock protein, CspA family (CspC) (PDB:1C9O)			PF00313.23	'Cold-shock' DNA-binding domain	K03704	cold shock protein	K	Transcription	#NAME?
178	GC_00000004	Core_metagenome	Seep_SRB2_ML8_D	1327	19	44	3	0	0.775989	0.958753	0.857744	COG1278	Cold shock protein, CspA family (CspC) (PDB:1C9O)			PF00313.23	'Cold-shock' DNA-binding domain	K03704	cold shock protein	K	Transcription	MAQGTVKWFNDQKGFGFISQENGPDVFVHFSAIEGSGFKSLEEGQKVEFDVVEGPKGPQASNVRS---
179	GC_00000004	Core_metagenome	Seep_SRB2_ML8_D	1392	19	44	3	0	0.775989	0.958753	0.857744	COG1278	Cold shock protein, CspA family (CspC) (PDB:1C9O)			PF00313.23	'Cold-shock' DNA-binding domain	K03704	cold shock protein	K	Transcription	MTNGTVKWFNDSKGFGFIEQEDGPDVFVHHSAINATGFKSLNEGARVTFDIEQGPKGPAAVNVTVA--
180	GC_00000004	Core_metagenome	Seep_SRB2_Meg19_1012_Bin_14	2053	19	44	3	0	0.775989	0.958753	0.857744	COG1278	Cold shock protein, CspA family (CspC) (PDB:1C9O)			PF00313.23	'Cold-shock' DNA-binding domain	K03704	cold shock protein	K	Transcription	#NAME?
181	GC_00000004	Core_metagenome	Seep_SRB2_Meg19_1012_Bin_14	942	19	44	3	0	0.775989	0.958753	0.857744	COG1278	Cold shock protein, CspA family (CspC) (PDB:1C9O)			PF00313.23	'Cold-shock' DNA-binding domain	K03704	cold shock protein	K	Transcription	MTNGTVKWFNDRKGFGFIEQDDGPDVFVHHSAINATGFKSLSEGARVTFDIEQGPKGPAAANVTMV--
182	GC_00000004	Core_metagenome	Seep_SRB2_Meg19_1012_Bin_14	1319	19	44	3	0	0.775989	0.958753	0.857744	COG1278	Cold shock protein, CspA family (CspC) (PDB:1C9O)			PF00313.23	'Cold-shock' DNA-binding domain	K03704	cold shock protein	K	Transcription	MAKGTVKWFNDQKGFGFISQENGPDVFVHFSAIEGAGFKSLEEGQTVEFDVVEGPKGPQASNVHA---
183	GC_00000004	Core_metagenome	Seep_SRB2_Meg22_02_Bin_69	1363	19	44	3	0	0.775989	0.958753	0.857744	COG1278	Cold shock protein, CspA family (CspC) (PDB:1C9O)			PF00313.23	'Cold-shock' DNA-binding domain	K03704	cold shock protein	K	Transcription	MAKGTVKWFNDQKGFGFISQENGPDVFVHFSAIEGSGFKSLEEGQTVEFDVVEGPKGPQASNVRP---
184	GC_00000004	Core_metagenome	Seep_SRB2_Meg22_02_Bin_69	254	19	44	3	0	0.775989	0.958753	0.857744	COG1278	Cold shock protein, CspA family (CspC) (PDB:1C9O)			PF00313.23	'Cold-shock' DNA-binding domain	K03704	cold shock protein	K	Transcription	MTNGTVKWFNDRKGFGFIEQEDGPDVFVHHSAINATGFKSLSEGARVTFDIEQGPKGPAAVNVTIA--
185	GC_00000004	Core_metagenome	Seep_SRB2_Meg22_1012_Bin_255	1496	19	44	3	0	0.775989	0.958753	0.857744	COG1278	Cold shock protein, CspA family (CspC) (PDB:1C9O)			PF00313.23	'Cold-shock' DNA-binding domain	K03704	cold shock protein	K	Transcription	MMEGRVKWFNDKKGYGFIETDNEGDVFVHYSAIQGEGFRSLQEGDKVTFDIEQSPRGPQAANVKRAAG
186	GC_00000004	Core_metagenome	Seep_SRB2_Meg22_1012_Bin_255	2028	19	44	3	0	0.775989	0.958753	0.857744	COG1278	Cold shock protein, CspA family (CspC) (PDB:1C9O)			PF00313.23	'Cold-shock' DNA-binding domain	K03704	cold shock protein	K	Transcription	MTNGTVKWFNDRKGFGFIEQKDGSDVFVHHSAINADGFKSLNEGDRVSFDIEQGQKGPAAVNVTVI--
187	GC_00000004	Core_metagenome	Seep_SRB2_Meg22_1012_Bin_335	1546	19	44	3	0	0.775989	0.958753	0.857744	COG1278	Cold shock protein, CspA family (CspC) (PDB:1C9O)			PF00313.23	'Cold-shock' DNA-binding domain	K03704	cold shock protein	K	Transcription	#NAME?
188	GC_00000004	Core_metagenome	Seep_SRB2_Meg22_1012_Bin_335	1330	19	44	3	0	0.775989	0.958753	0.857744	COG1278	Cold shock protein, CspA family (CspC) (PDB:1C9O)			PF00313.23	'Cold-shock' DNA-binding domain	K03704	cold shock protein	K	Transcription	MTNGTVKWFNDRKGFGFIEQDDGPDVFVHHSAINATGFKSLSEGARVTFDIEQGPKGPAAANVTMV--
189	GC_00000004	Core_metagenome	Seep_SRB2_Meg22_1012_Bin_335	328	19	44	3	0	0.775989	0.958753	0.857744	COG1278	Cold shock protein, CspA family (CspC) (PDB:1C9O)			PF00313.23	'Cold-shock' DNA-binding domain	K03704	cold shock protein	K	Transcription	MAKGTVKWFNDQKGFGFISQENGPDVFVHFSAIEGAGFKSLEEGQTVEFDVVEGPKGPQASNVHA---
190	GC_00000004	Core_metagenome	Seep_SRB2_Meg22_1214_Bin_60	562	19	44	3	0	0.775989	0.958753	0.857744	COG1278	Cold shock protein, CspA family (CspC) (PDB:1C9O)			PF00313.23	'Cold-shock' DNA-binding domain	K03704	cold shock protein	K	Transcription	#NAME?
191	GC_00000004	Core_metagenome	Seep_SRB2_Meg22_1214_Bin_60	1359	19	44	3	0	0.775989	0.958753	0.857744	COG1278	Cold shock protein, CspA family (CspC) (PDB:1C9O)			PF00313.23	'Cold-shock' DNA-binding domain	K03704	cold shock protein	K	Transcription	MTNGTVKWFNDRKGFGFIEQDDGPDVFVHHSAINATGFKSLSEGARVTFDIEQGPKGPAAANVTMV--
192	GC_00000004	Core_metagenome	Seep_SRB2_Meg22_1214_Bin_60	483	19	44	3	0	0.775989	0.958753	0.857744	COG1278	Cold shock protein, CspA family (CspC) (PDB:1C9O)			PF00313.23	'Cold-shock' DNA-binding domain	K03704	cold shock protein	K	Transcription	MAKGTVKWFNDQKGFGFISQENGPDVFVHFSAIEGAGFKSLEEGQTVEFDVVEGPKGPQASNVHA---
193	GC_00000004	Core_metagenome	Seep_SRB2_Meg22_1214_Bin_80	1643	19	44	3	0	0.775989	0.958753	0.857744	COG1278	Cold shock protein, CspA family (CspC) (PDB:1C9O)			PF00313.23	'Cold-shock' DNA-binding domain	K03704	cold shock protein	K	Transcription	MMEGRVKWFNDKKGYGFIETDNEGDVFVHYSAIQGEGFRSLQEGDKVTFDIEQSPRGPQAANVKRAAG
194	GC_00000004	Core_metagenome	Seep_SRB2_Meg22_1416_Bin_176	1026	19	44	3	0	0.775989	0.958753	0.857744	COG1278	Cold shock protein, CspA family (CspC) (PDB:1C9O)			PF00313.23	'Cold-shock' DNA-binding domain	K03704	cold shock protein	K	Transcription	MAKGTVKWFNDQKGFGFISQDDGPDVFVHFSAIEGNGFKSLEEGQIVEFEVVEGPKGPQASNVHS---
195	GC_00000004	Core_metagenome	Seep_SRB2_Meg22_1416_Bin_56	266	19	44	3	0	0.775989	0.958753	0.857744	COG1278	Cold shock protein, CspA family (CspC) (PDB:1C9O)			PF00313.23	'Cold-shock' DNA-binding domain	K03704	cold shock protein	K	Transcription	#NAME?
196	GC_00000004	Core_metagenome	Seep_SRB2_Meg22_1416_Bin_56	279	19	44	3	0	0.775989	0.958753	0.857744	COG1278	Cold shock protein, CspA family (CspC) (PDB:1C9O)			PF00313.23	'Cold-shock' DNA-binding domain	K03704	cold shock protein	K	Transcription	MTNGTVKWFNDRKGFGFIEQDDGPDVFVHHSAINATGFKSLSEGARVTFDIEQGPKGPAAANVTMV--
197	GC_00000004	Core_metagenome	Seep_SRB2_Meg22_1416_Bin_56	2575	19	44	3	0	0.775989	0.958753	0.857744	COG1278	Cold shock protein, CspA family (CspC) (PDB:1C9O)			PF00313.23	'Cold-shock' DNA-binding domain	K03704	cold shock protein	K	Transcription	MAKGTVKWFNDQKGFGFISQENGPDVFVHFSAIEGAGFKSLEEGQTVEFDVVEGPKGPQASNVHA---
198	GC_00000004	Core_metagenome	Seep_SRB2_Meg22_1618_Bin_149	1642	19	44	3	0	0.775989	0.958753	0.857744	COG1278	Cold shock protein, CspA family (CspC) (PDB:1C9O)			PF00313.23	'Cold-shock' DNA-binding domain	K03704	cold shock protein	K	Transcription	#NAME?
199	GC_00000004	Core_metagenome	Seep_SRB2_Meg22_1618_Bin_149	1177	19	44	3	0	0.775989	0.958753	0.857744	COG1278	Cold shock protein, CspA family (CspC) (PDB:1C9O)			PF00313.23	'Cold-shock' DNA-binding domain	K03704	cold shock protein	K	Transcription	MTNGTVKWFNDRKGFGFIEQDDGPDVFVHHSAINATGFKSLSEGARVTFDIEQGPKGPAAANVTMV--
200	GC_00000004	Core_metagenome	Seep_SRB2_Meg22_1618_Bin_149	1721	19	44	3	0	0.775989	0.958753	0.857744	COG1278	Cold shock protein, CspA family (CspC) (PDB:1C9O)			PF00313.23	'Cold-shock' DNA-binding domain	K03704	cold shock protein	K	Transcription	MAKGTVKWFNDQKGFGFISQENGPDVFVHFSAIEGAGFKSLEEGQTVEFDVVEGPKGPQASNVHA---
201	GC_00000004	Core_metagenome	Seep_SRB2_Meg22_1618_Bin_165	1491	19	44	3	0	0.775989	0.958753	0.857744	COG1278	Cold shock protein, CspA family (CspC) (PDB:1C9O)			PF00313.23	'Cold-shock' DNA-binding domain	K03704	cold shock protein	K	Transcription	MMEGRVKWFNDKKGYGFIETDNEGDVFVHYSAIQGEGFRSLQEGDKVTFDIEQSPRGPQAANVKRAAG
202	GC_00000004	Core_metagenome	Seep_SRB2_Meg22_1618_Bin_165	276	19	44	3	0	0.775989	0.958753	0.857744	COG1278	Cold shock protein, CspA family (CspC) (PDB:1C9O)			PF00313.23	'Cold-shock' DNA-binding domain	K03704	cold shock protein	K	Transcription	MAKGTVKWFNDQKGFGFISQDDGPDVFVHFSAIEGNGFKSLEEGQIVEFEVVEGPKGPQASNVHS---
203	GC_00000004	Core_metagenome	Seep_SRB2_Meg22_46_Bin_87	652	19	44	3	0	0.775989	0.958753	0.857744	COG1278	Cold shock protein, CspA family (CspC) (PDB:1C9O)			PF00313.23	'Cold-shock' DNA-binding domain	K03704	cold shock protein	K	Transcription	#NAME?
204	GC_00000004	Core_metagenome	Seep_SRB2_Meg22_46_Bin_87	697	19	44	3	0	0.775989	0.958753	0.857744	COG1278	Cold shock protein, CspA family (CspC) (PDB:1C9O)			PF00313.23	'Cold-shock' DNA-binding domain	K03704	cold shock protein	K	Transcription	MTNGTVKWFNDRKGFGFIEQDDGPDVFVHHSAINATGFKSLSEGARVTFDIEQGPKGPAAANVTMV--
205	GC_00000004	Core_metagenome	Seep_SRB2_Meg22_46_Bin_87	2317	19	44	3	0	0.775989	0.958753	0.857744	COG1278	Cold shock protein, CspA family (CspC) (PDB:1C9O)			PF00313.23	'Cold-shock' DNA-binding domain	K03704	cold shock protein	K	Transcription	MAKGTVKWFNDQKGFGFISQENGPDVFVHFSAIEGAGFKSLEEGQTVEFDVVEGPKGPQASNVHA---
206	GC_00000004	Core_metagenome	Seep_SRB2_Meg22_810_Bin_10	280	19	44	3	0	0.775989	0.958753	0.857744	COG1278	Cold shock protein, CspA family (CspC) (PDB:1C9O)			PF00313.23	'Cold-shock' DNA-binding domain	K03704	cold shock protein	K	Transcription	#NAME?
207	GC_00000004	Core_metagenome	Seep_SRB2_Meg22_810_Bin_10	1738	19	44	3	0	0.775989	0.958753	0.857744	COG1278	Cold shock protein, CspA family (CspC) (PDB:1C9O)			PF00313.23	'Cold-shock' DNA-binding domain	K03704	cold shock protein	K	Transcription	MTNGTVKWFNDRKGFGFIEQDDGPDVFVHHSAINATGFKSLSEGARVTFDIEQGPKGPAAANVTMV--
208	GC_00000004	Core_metagenome	Seep_SRB2_Meg22_810_Bin_10	1047	19	44	3	0	0.775989	0.958753	0.857744	COG1278	Cold shock protein, CspA family (CspC) (PDB:1C9O)			PF00313.23	'Cold-shock' DNA-binding domain	K03704	cold shock protein	K	Transcription	MAKGTVKWFNDQKGFGFISQENGPDVFVHFSAIEGAGFKSLEEGQTVEFDVVEGPKGPQASNVHA---
209	GC_00000004	Core_metagenome	UBA3076_sp002367355	2346	19	44	3	0	0.775989	0.958753	0.857744	COG1278	Cold shock protein, CspA family (CspC) (PDB:1C9O)			PF00313.23	'Cold-shock' DNA-binding domain	K03704	cold shock protein	K	Transcription	MMEGRVKWFNDKKGYGFIETDNEGDVFVHYSAIQGEGFRSLQEGDKVTFDIEQSPRGPQAIDVRRAAG
210	GC_00000004	Core_metagenome	UBA3076_sp002367355	619	19	44	3	0	0.775989	0.958753	0.857744	COG1278	Cold shock protein, CspA family (CspC) (PDB:1C9O)			PF00313.23	'Cold-shock' DNA-binding domain	K03704	cold shock protein	K	Transcription	MAKGTVKWFNDQKGFGFISQENGPDVFVHFSAIEGSGFKSLEEGQTVEFDVVEGPKGPQAANVHA---
211	GC_00000004	Core_metagenome	UBA3076_sp003194485	1404	19	44	3	0	0.775989	0.958753	0.857744	COG1278	Cold shock protein, CspA family (CspC) (PDB:1C9O)			PF00313.23	'Cold-shock' DNA-binding domain	K03704	cold shock protein	K	Transcription	MMEGRVKWFNDKKGYGFIETDNEGDVFVHYSAIQGEGFRSLQEGDKVTFDIEQSPRGPQAANVKRTAG
212	GC_00000004	Core_metagenome	UBA3076_sp003194485	1963	19	44	3	0	0.775989	0.958753	0.857744	COG1278	Cold shock protein, CspA family (CspC) (PDB:1C9O)			PF00313.23	'Cold-shock' DNA-binding domain	K03704	cold shock protein	K	Transcription	MAKGTVKWFNDQKGFGFISQDDGPDVFVHFSAIEGNGFKSLEEGQTVEFEVVEGPKGPQASNVHS---
213	GC_00000004	Core_metagenome	UBA3076_sp003194495	3237	19	44	3	0	0.775989	0.958753	0.857744	COG1278	Cold shock protein, CspA family (CspC) (PDB:1C9O)			PF00313.23	'Cold-shock' DNA-binding domain	K03704	cold shock protein	K	Transcription	MAKGTVKWFNDQKGFGFISQENGPDVFVHFSAIEGSGFKSLEEGQTVEFDVVEGPKGPQASNVHS---
214	GC_00000004	Core_metagenome	UBA3076_sp003645605	1287	19	44	3	0	0.775989	0.958753	0.857744	COG1278	Cold shock protein, CspA family (CspC) (PDB:1C9O)			PF00313.23	'Cold-shock' DNA-binding domain	K03704	cold shock protein	K	Transcription	MMEGRVKWFNDKKGYGFIETDNEGDVFVHYSAIQGEGFRSLQEGDKVTFDIEQSPRGPQAIDVRRAAG
215	GC_00000004	Core_metagenome	UBA3076_sp003645605	1672	19	44	3	0	0.775989	0.958753	0.857744	COG1278	Cold shock protein, CspA family (CspC) (PDB:1C9O)			PF00313.23	'Cold-shock' DNA-binding domain	K03704	cold shock protein	K	Transcription	MAKGTVKWFNDQKGFGFISQENGPDVFVHFSAIEGSGFKSLEEGQIVEFDVVEGPKGPQASNVHA---
216	GC_00000005	Core_metagenome	FWG173_SeepSRB2	2189	19	42	4	0	0.64045	0.688289	0.663509	COG0543	NAD(P)H-flavin reductase (Mcr1) (PDB:3A1F)			PF00175.22	Oxidoreductase NAD-binding domain	K17995	sulfhydrogenase subunit gamma (sulfur reductase) [EC:1.12.98.4]	H|C	Coenzyme transport and metabolism|Energy production and conversion	------MKNPYLPYPVRID---KIITETEDRNLRTFR---------FVFLNSKDEEKFSYTPGQFAELSIAGKGESPIGIASSPTEKGHVTFTVNKVGLVTTRLHNMKEGDV---------------------MGIRGPLGNWY-------PWEEMEGKNVVI--IGGGFAFTTLRSSIIYMLHPENRPRFKDISVVYGARNPGMLLYKDELAEWEQRDDIHMHITVDGTDDPDWK---------------YNIGFVPTITEQKITSADNAIAI--VCGPPIMIKF---TQPVLEKVGFPPERIILSLEM---RMKCGIGM------------------------------------------------------------------------------…
217	GC_00000005	Core_metagenome	FWG173_SeepSRB2	2188	19	42	4	0	0.64045	0.688289	0.663509	COG1150	Heterodisulfide reductase, subunit C (HdrC) (PDB:5ODC)			PF17179.5	4Fe-4S dicluster domain	K17996	sulfhydrogenase subunit beta (sulfur reductase) [EC:1.12.98.4]	C	Energy production and conversion	MTKKIYTKKEWMEVLKGLADTYKIFVPVRDGDFHTFKALDETKIPDFDFKNTQLSPKSLVYPQSERMFEYTLDENAPDANIIKESKKDYSPQAIVGIRPCDAHAFQIVKPNFDNPEYQDPWWIQRYESTTFVGLGCNDPGSTCFCTSVGGGPFSE-KGLDVLLYDLGDTFLAKALTDKGETFLEKAQGGKEADEKAINAGEGLAAGA-ADKIEVRVHTDKLKDKVQTELFDAPFWDDVAFACINCGICTYLCPTCWCFDIQDEMVGKQGDRIRNWDSCMFPLFTLHGSGHNPRSKKVQRVRQRFMHKLKYYVDKHNNGVQCSG----------------------------------------------------------------------------…
218	GC_00000005	Core_metagenome	FWG174_SeepSRB2	2249	19	42	4	0	0.64045	0.688289	0.663509	COG0543	NAD(P)H-flavin reductase (Mcr1) (PDB:3A1F)			PF00175.22	Oxidoreductase NAD-binding domain	K17995	sulfhydrogenase subunit gamma (sulfur reductase) [EC:1.12.98.4]	H|C	Coenzyme transport and metabolism|Energy production and conversion	------MKNPYLPYPVRID---KIITETEDRNLRTFR---------FVFLNSKDEEKFSYTPGQFAELSIAGKGESPIGIASSPTEKGHVTFTVNKVGLVTTRLHNMKEGDV---------------------MGIRGPLGNWY-------PWEEMEGKNVVI--IGGGFAFTTLRSSIIYMLHPENRPRFKDISVVYGARNPGMLLYKDELAEWEQRDDIHMHITVDGTDDPDWK---------------YNIGFVPTITEQKITSADNAIAI--VCGPPIMIKF---TQPVLEKVGFPPERIILSLEM---RMKCGIGM------------------------------------------------------------------------------…
219	GC_00000005	Core_metagenome	FWG174_SeepSRB2	2302	19	42	4	0	0.64045	0.688289	0.663509	COG0543	NAD(P)H-flavin reductase (Mcr1) (PDB:3A1F)			PF00175.22	Oxidoreductase NAD-binding domain	K17995	sulfhydrogenase subunit gamma (sulfur reductase) [EC:1.12.98.4]	H|C	Coenzyme transport and metabolism|Energy production and conversion	------MENPYLPYPVRID---KIITETEDRNLKTFR---------FVFLNPGDEKKFSYTPGQFAELSIAGRGESPIGIASSPTEKGHVTFTVNKVGLVTTRLHNMKEGDV---------------------MGIRGPLGNWY-------PWEEMEGKNVVI--IGGGFAFTTLRSSIIYMLHPENRSRFKDISVVYGARNPGMLLYKDELAEWEQRDDIHMHITVDGTDDPDWK---------------YNIGFVPTITEQKITSADNAIAI--VCGPPIMIKF---TQPVLEKVGFPPERIILSLEM---RMKCGIGM------------------------------------------------------------------------------…
220	GC_00000005	Core_metagenome	FWG174_SeepSRB2	2301	19	42	4	0	0.64045	0.688289	0.663509	COG1150	Heterodisulfide reductase, subunit C (HdrC) (PDB:5ODC)			PF17179.5	4Fe-4S dicluster domain	K17996	sulfhydrogenase subunit beta (sulfur reductase) [EC:1.12.98.4]	C	Energy production and conversion	MTKKIYTKEEWIKALAGLKSSYNIFVPVKDGDFHTFKALDETKIPDFNFQNTRLSPKSLIYPQSERIFEYNLDKDAPDANIIKESEKDYSPRAIVGIRPCDAHAFQIVKPNFDNPEYQDPWWIQRYESTTFVGLGCNDPGSTCFCTSVGGGPFSE-KGLDALLYDLGDTFLVKALTDKGETFLNQAQGGKEADETALKAGEDLAAKA-ADKIEQKVSIDRLKGKVQTELFDAPFWDEVAFACINCGICTYLCPTCWCFDIQDEVLEKQGDRIRNWDSCMFPLFTLHGSGHNPRAKKVQRVRQRFMHKLKYYVDKYNNGVQCSG----------------------------------------------------------------------------…
221	GC_00000005	Core_metagenome	FWG174_SeepSRB2	2248	19	42	4	0	0.64045	0.688289	0.663509	COG1150	Heterodisulfide reductase, subunit C (HdrC) (PDB:5ODC)			PF17179.5	4Fe-4S dicluster domain	K17996	sulfhydrogenase subunit beta (sulfur reductase) [EC:1.12.98.4]	C	Energy production and conversion	MTKKIYTKKEWMEVLKGLADTYKIFVPVRDGDFHTFKALDETKIPDFDFKNTQLSPKSLVYPQSERMFEYTLDENAPDANIIKESKKDYSPQAIVGIRPCDAHAFQIVKPNFDNPEYQDPWWIQRYESTTFVGLGCNDPGSTCFCTSVGGGPFSE-KGLDVLLYDLGDTFLAKALTDKGETFLEKAQGGKEADEKAINAGEGLAAGA-ADKIEVRVHTDKLKDKVQTELFDAPFWDDVAFACINCGICTYLCPTCWCFDIQDEMVGKQGDRIRNWDSCMFPLFTLHGSGHNPRSKKVQRVRQRFMHKLKYYVDKHNNGVQCSG----------------------------------------------------------------------------…
222	GC_00000005	Core_metagenome	Seep_SRB2_ML8_D	496	19	42	4	0	0.64045	0.688289	0.663509	COG0543	NAD(P)H-flavin reductase (Mcr1) (PDB:3A1F)			PF00175.22	Oxidoreductase NAD-binding domain	K17995	sulfhydrogenase subunit gamma (sulfur reductase) [EC:1.12.98.4]	H|C	Coenzyme transport and metabolism|Energy production and conversion	------MKNPYLPYPVRID---KIITETEDRNLKTFR---------FVFQKPEDEHKFSYIPGQFAELSVAGKGESPIGIASSPTEKGHVTFTINKVGLVTTHLHNMKEGDV---------------------MGIRGPLGNCY-------PWKEMEGKNIVI--IGGGFAFTTLRSSIVYMLHPENRDRFKDISVVYGARNPGMLLYKDELAQWEQRDDINMHITVDGTDDPDWK---------------YNVGFVPTITEQKITNADNAIAI--VCGPPIMIKF---TQPMLEKVGFSPERIILSLEM---RMKCGIGM------------------------------------------------------------------------------…
223	GC_00000005	Core_metagenome	Seep_SRB2_ML8_D	495	19	42	4	0	0.64045	0.688289	0.663509	COG1150	Heterodisulfide reductase, subunit C (HdrC) (PDB:5ODC)			PF17179.5	4Fe-4S dicluster domain	K17996	sulfhydrogenase subunit beta (sulfur reductase) [EC:1.12.98.4]	C	Energy production and conversion	MTKKIYTKKEWIETLAGLKSSYNIFVPVRDGDFHTFEAMDDKKNPDFNFKNTRLSPKSLVFPQSEHLFEYTLDENDPDANIIKQSEKDYFPQAIVGIRPCDAHAFQIVRPNFDNPEYQDPWWIQRYESTTFVGLGCNDPDSTCFCTSVGGGPFSE-KGLDALLYDLGDKFLVKALTDKGETFLSLAKGGKEADEAALKASEELAASA-LDKIRNKVSTDKLKDKVQTELFDAPFWDEVAFACINCGTCTYLCPTCWCFDIQDEVFKKQGDRIRNWDSCMFPLFTLHGSGHNPRARKVQRVRQRFMHKLKYYVDKYNNGVQCSG----------------------------------------------------------------------------…
224	GC_00000005	Core_metagenome	Seep_SRB2_Meg19_1012_Bin_14	1598	19	42	4	0	0.64045	0.688289	0.663509	COG0543	NAD(P)H-flavin reductase (Mcr1) (PDB:3A1F)			PF00175.22	Oxidoreductase NAD-binding domain	K17995	sulfhydrogenase subunit gamma (sulfur reductase) [EC:1.12.98.4]	H|C	Coenzyme transport and metabolism|Energy production and conversion	------MKNPYLPYPVRID---KIITETEDRNLKTFR---------FVFLNPKDEKKFSYIPGQFAELSIAGKGESPIGIASSPTEKGHVTFTVNKVGLVTTHLHNMKEGDV---------------------MGIRGPLGNCY-------PWKEMEGKNVVI--IGGGFAFTTLRSSIVYMLNPENRSRFKDISVVYGARNPGMLLYKDELAEWEQRDDIHMHITVDGTDDPDWK---------------YNTGFVPTITEQKITSADDAIAI--VCGPPIMIKF---TQPVLEKVGFSPERIILSLEM---RMKCGIGM------------------------------------------------------------------------------…
225	GC_00000005	Core_metagenome	Seep_SRB2_Meg19_1012_Bin_14	1597	19	42	4	0	0.64045	0.688289	0.663509	COG1150	Heterodisulfide reductase, subunit C (HdrC) (PDB:5ODC)			PF17179.5	4Fe-4S dicluster domain	K17996	sulfhydrogenase subunit beta (sulfur reductase) [EC:1.12.98.4]	C	Energy production and conversion	MTKKIYTKEEWIKALAGLKSSYNIFVPVKEEGFHTFKALDEKKSPDFDFQNTRLSPKSLVYPQSERLFEYTLDENAPDANIIKESEKGYFPQAIVGIRPCDAHAFQIVKPNFDNPEYQDPWWIKRFESTTFVGLGCNDPSSTCFCTSVGGSPFSE-KGLDALLYDLGDTFLVKALTDKGEKFLNQAQGGKEADETTLKAGEDLAASA-SDKIEHKISTDKLKDKVQTELFDAPFWDDVAFACINCGTCTYLCPTCWCFDIQDEVLEKQGDRIRNWDSCMFPLFTLHGSGHNPRAKKVQRVRQRFMHKLKYYVDKYNNGVQCSG----------------------------------------------------------------------------…
226	GC_00000005	Core_metagenome	Seep_SRB2_Meg22_02_Bin_69	868	19	42	4	0	0.64045	0.688289	0.663509	COG0543	NAD(P)H-flavin reductase (Mcr1) (PDB:3A1F)			PF00175.22	Oxidoreductase NAD-binding domain			H|C	Coenzyme transport and metabolism|Energy production and conversion	-------------------------------------------------------------------------------------------------------------------------------------------------------------------------------------MLHPENRSRFKDISVVYGARNPGMLLYKDELAEWEQRDDIHMHITVDGTDDPDWK---------------YNVGFVPTITEQKITSADDAIAI--VCGPPIMIKF---TQPVLEKVGFSPERIILSLEM---RMKCGIGM------------------------------------------------------------------------------…
227	GC_00000005	Core_metagenome	Seep_SRB2_Meg22_02_Bin_69	866	19	42	4	0	0.64045	0.688289	0.663509	COG1150	Heterodisulfide reductase, subunit C (HdrC) (PDB:5ODC)			PF17179.5	4Fe-4S dicluster domain	K17996	sulfhydrogenase subunit beta (sulfur reductase) [EC:1.12.98.4]	C	Energy production and conversion	MTKKIYTKEEWIKALAGLKSSYNIFVPVRDGDFHTFKALDETKGPDFNFKNTRLSPKSLVYPQSERIFEYNLDEDASDANIIKESEKDYSPRAVVGIRPCDAHAFQIVRPNFDNPEYQDPWWIQRYESTTFVGLGCNDPSSTCFCTSVGGGPFSE-KGLDVLLYDLGDTFLVKALTNKGETFLNQAQGGKEADETALKAGADLAASA-ADKIEYKVSTDKLKDKVQTELFDAPFWDDVAFACINCGTCTYLCPTCW------------------WDSCMFPLFTLHGSGHNPRAKKVQRVRQRFMHKLKYYVDKYNNGVQCSG----------------------------------------------------------------------------…
228	GC_00000005	Core_metagenome	Seep_SRB2_Meg22_02_Bin_69	867	19	42	4	0	0.64045	0.688289	0.663509	COG0543	NAD(P)H-flavin reductase (Mcr1) (PDB:3A1F)			PF00970.25	Oxidoreductase FAD-binding domain			H|C	Coenzyme transport and metabolism|Energy production and conversion	--MERLLKNPYLPYPVRID---KIITETEDRNLKTFR---------FVFLNPKDEEKFSYTPGQFAELSIAGKGESPIGIASSPTEKGHVTFTVNKVGLVTTHLHNMKEGDV---------------------MGIRGPLGNWY-------PWEEMEGKNVVI--IGGH--------------------------------------------------------------------------------------------------------------------------------------------------------------------------------------------------------------------------------------…
229	GC_00000005	Core_metagenome	Seep_SRB2_Meg22_1012_Bin_255	1414	19	42	4	0	0.64045	0.688289	0.663509	COG0543	NAD(P)H-flavin reductase (Mcr1) (PDB:3A1F)			PF10418.10	Iron-sulfur cluster binding domain of dihydroorotate dehydrogenase B			H|C	Coenzyme transport and metabolism|Energy production and conversion	------------------------------------------------------------------------------------------------------------------------------------------------------------------------------------------------------------------------------------------------------------------------------------------MIKF---TQPVLEKVGFTPERIILSLEM---RMKCGIGM------------------------------------------------------------------------------…
230	GC_00000005	Core_metagenome	Seep_SRB2_Meg22_1012_Bin_255	324	19	42	4	0	0.64045	0.688289	0.663509	COG0543	NAD(P)H-flavin reductase (Mcr1) (PDB:3A1F)			PF00175.22	Oxidoreductase NAD-binding domain	K17995	sulfhydrogenase subunit gamma (sulfur reductase) [EC:1.12.98.4]	H|C	Coenzyme transport and metabolism|Energy production and conversion	------MENPYLPYPVRID---KIVTETEDRNLKTFR---------LVFLNSKDEEKFSYIPGQFAELSIAGRGECPIGIASSPTEKGHVTFTVNKVGLVTTRLHNMKEGDV---------------------MGIRGPLGNWY-------PWEEMEGKNVVI--IGGGFAFTTLRSSIVYMLHPENRSRFKDISVVYGARTPGMLLYKDELAEWEQRDDIQMHITVDGTDDPEWK---------------YNIGFVPTITEQKITSADDAIAI--VCGPPIMIKF---TQPVLEKVGFPPERIILSLEM---RMKCGIGM------------------------------------------------------------------------------…
231	GC_00000005	Core_metagenome	Seep_SRB2_Meg22_1012_Bin_255	323	19	42	4	0	0.64045	0.688289	0.663509	COG1150	Heterodisulfide reductase, subunit C (HdrC) (PDB:5ODC)			PF17179.5	4Fe-4S dicluster domain	K17996	sulfhydrogenase subunit beta (sulfur reductase) [EC:1.12.98.4]	C	Energy production and conversion	MTKKIYTKEEWIKALAGLKSSYRIFVPVMDGDFYIFKAMDETKIPGFDFKNTRLSPKSLIYPQSERMFEYTLDENAPDANIIKESEKDYSPRAIVGIRPCDAHAFQIVRPNFDNPEYQDPWWIRRYESTTFVGLGCNEPVSTCFCTSVGGGPFSE-KGLDVLIYDLGDTFLVKALTDKGETFLNQARGGKEADEKAISAGEDLAAKA-VDKIKTKVPTDKLKDKVQTELFDAPFWDDVAFACINCGICTYLCPTCWCFDIQDEVFKKQGDRIRNWDSCMFPLFTLHGSGHNPRSKKVQRVRQRFMHKLKYYVDKYNNGIQCSG----------------------------------------------------------------------------…
232	GC_00000005	Core_metagenome	Seep_SRB2_Meg22_1012_Bin_335	895	19	42	4	0	0.64045	0.688289	0.663509	COG1150	Heterodisulfide reductase, subunit C (HdrC) (PDB:5ODC)			PF17179.5	4Fe-4S dicluster domain	K17996	sulfhydrogenase subunit beta (sulfur reductase) [EC:1.12.98.4]	C	Energy production and conversion	MTKKIYTKEEWIKALAGLKSSYNIFVPVKEEGFHTFKALDEKKSPDFDFQNTRLSPKSLVYPQSERLFEYTLDENAPDANIIKESEKGYFPQAIVGIRPCDAHAFQIVKPNFDNPEYQDPWWIKRFESTTFVGLGCNDPSSTCFCTSVGGSPFSE-KGLDALLYDLGDTFLVKALTDKGEKFLNQAQGGKEADETTLKAGEDLAASA-SDKIEHKISTDKLKDKVQTELFDAPFWDDVAFACINCGTCTYLCPTCWCFDIQDEVLEKQGDRIRNWDSCMFPLFTLHGSGHNPRAKKVQRVRQRFMHKLKYYVDKYNNGVQCSG----------------------------------------------------------------------------…
233	GC_00000005	Core_metagenome	Seep_SRB2_Meg22_1214_Bin_60	1186	19	42	4	0	0.64045	0.688289	0.663509	COG0543	NAD(P)H-flavin reductase (Mcr1) (PDB:3A1F)			PF00175.22	Oxidoreductase NAD-binding domain	K17995	sulfhydrogenase subunit gamma (sulfur reductase) [EC:1.12.98.4]	H|C	Coenzyme transport and metabolism|Energy production and conversion	--MERLLKNPYLPYPVRID---KIITETEDRNLKTFR---------FVFLNPKDEKKFSYIPGQFAELSIAGKGESPIGIASSPTEKGHVTFTVNKVGLVTTHLHNMKEGDV---------------------MGIRGPLGNCY-------PWKEMEGKNVVI--IGGGFAFTTLRSSIVYMLNPENRSRFKDISVVYGARNPGMLLYKDELAEWEQRDDIHMHITVDGTDDPDWK---------------YNTGFVPTITEQKITSADDAIAI--VCGPPIMIKF---TQPVLEKVGFSPERIILSLEM---RMKCGIGM------------------------------------------------------------------------------…
234	GC_00000005	Core_metagenome	Seep_SRB2_Meg22_1214_Bin_60	1185	19	42	4	0	0.64045	0.688289	0.663509	COG1150	Heterodisulfide reductase, subunit C (HdrC) (PDB:5ODC)			PF17179.5	4Fe-4S dicluster domain	K17996	sulfhydrogenase subunit beta (sulfur reductase) [EC:1.12.98.4]	C	Energy production and conversion	MTKKIYTKEEWIKALAGLKSSYNIFVPVKEEGFHTFKALDEKKSPDFDFQNTRLSPKSLVYPQSERLFEYTLDENAPDANIIKESEKGYFPQAIVGIRPCDAHAFQIVKPNFDNPEYQDPWWIKRFESTTFVGLGCNDPSSTCFCTSVGGSPFSE-KGLDALLYDLGDTFLVKALTDKGEKFLNQAQGGKEADETTLKAGEDLAASA-SDKIEHKISTDKLKDKVQTELFDAPFWDDVAFACINCGTCTYLCPTCWCFDIQDEVLEKQGDRIRNWDSCMFPLFTLHGSGHNPRAKKVQRVRQRFMHKLKYYVDKYNNGVQCSG----------------------------------------------------------------------------…
235	GC_00000005	Core_metagenome	Seep_SRB2_Meg22_1214_Bin_80	205	19	42	4	0	0.64045	0.688289	0.663509	COG0543	NAD(P)H-flavin reductase (Mcr1) (PDB:3A1F)			PF10418.10	Iron-sulfur cluster binding domain of dihydroorotate dehydrogenase B			H|C	Coenzyme transport and metabolism|Energy production and conversion	------------------------------------------------------------------------------------------------------------------------------------------------------------------------------------------------------------------------------------------------------------------------------------------MIKF---TQPVLEKVGFTPERIILSLEM---RMKCGIGM------------------------------------------------------------------------------…
236	GC_00000005	Core_metagenome	Seep_SRB2_Meg22_1214_Bin_80	1725	19	42	4	0	0.64045	0.688289	0.663509	COG0543	NAD(P)H-flavin reductase (Mcr1) (PDB:3A1F)			PF00175.22	Oxidoreductase NAD-binding domain	K17995	sulfhydrogenase subunit gamma (sulfur reductase) [EC:1.12.98.4]	H|C	Coenzyme transport and metabolism|Energy production and conversion	------MENPYLPYPVRID---KIVTETEDRNLKTFR---------LVFLNSKDEEKFSYIPGQFAELSIAGRGECPIGIASSPTEKGHVTFTVNKVGLVTTRLHNMKEGDV---------------------MGIRGPLGNWY-------PWEEMEGKNVVI--IGGGFAFTTLRSSIVYMLHPENRSRFKDISVVYGARTPGMLLYKDELAEWEQRDDIQMHITVDGTDDPEWK---------------YNIGFVPTITEQKITSADDAIAI--VCGPPIMIKF---TQPVLEKVGFPPERIILSLEM---RMKCGIGM------------------------------------------------------------------------------…
237	GC_00000005	Core_metagenome	Seep_SRB2_Meg22_1214_Bin_80	1724	19	42	4	0	0.64045	0.688289	0.663509	COG1150	Heterodisulfide reductase, subunit C (HdrC) (PDB:5ODC)			PF17179.5	4Fe-4S dicluster domain	K17996	sulfhydrogenase subunit beta (sulfur reductase) [EC:1.12.98.4]	C	Energy production and conversion	MTKKIYTKEEWIKALAGLKSSYRIFVPVMDGDFYIFKAMDETKIPGFDFKNTRLSPKSLIYPQSERMFEYTLDENAPDANIIKESEKDYSPRAIVGIRPCDAHAFQIVRPNFDNPEYQDPWWIRRYESTTFVGLGCNEPVSTCFCTSVGGGPFSE-KGLDVLIYDLGDTFLVKALTDKGETFLNQARGGKEADEKAISAGEDLAAKA-VDKIKTKVPTDKLKDKVQTELFDAPFWDDVAFACINCGICTYLCPTCWCFDIQDEVFKKQGDRIRNWDSCMFPLFTLHGSGHNPRSKKVQRVRQRFMHKLKYYVDKYNNGIQCSG----------------------------------------------------------------------------…
238	GC_00000005	Core_metagenome	Seep_SRB2_Meg22_1416_Bin_176	350	19	42	4	0	0.64045	0.688289	0.663509	COG0543	NAD(P)H-flavin reductase (Mcr1) (PDB:3A1F)			PF10418.10	Iron-sulfur cluster binding domain of dihydroorotate dehydrogenase B			H|C	Coenzyme transport and metabolism|Energy production and conversion	------------------------------------------------------------------------------------------------------------------------------------------------------------------------------------------------------------------------------------------------------------------------------------------MIKF---TQPVLEKVGFTPERIILSLEM---RMKCGIGM------------------------------------------------------------------------------…
239	GC_00000005	Core_metagenome	Seep_SRB2_Meg22_1416_Bin_176	855	19	42	4	0	0.64045	0.688289	0.663509	COG0543	NAD(P)H-flavin reductase (Mcr1) (PDB:3A1F)			PF00175.22	Oxidoreductase NAD-binding domain	K17995	sulfhydrogenase subunit gamma (sulfur reductase) [EC:1.12.98.4]	H|C	Coenzyme transport and metabolism|Energy production and conversion	------MENPYLPYPVRID---KIVTETEDRNLKTFR---------LVFLNSKDEEKFSYIPGQFAELSIAGRGECPIGIASSPTEKGHVTFTVNKVGLVTTRLHNMKEGDV---------------------MGIRGPLGNWY-------PWEEMEGKNVVI--IGGGFAFTTLRSSIVYMLHPENRSRFKDISVVYGARTPGMLLYKDELAEWEQRDDIQMHITVDGTDDPEWK---------------YNIGFVPTITEQKITSADDAIAI--VCGPPIMIKF---TQPVLEKVGFPPERIILSLEM---RMKCGIGM------------------------------------------------------------------------------…
240	GC_00000005	Core_metagenome	Seep_SRB2_Meg22_1416_Bin_176	854	19	42	4	0	0.64045	0.688289	0.663509	COG1150	Heterodisulfide reductase, subunit C (HdrC) (PDB:5ODC)			PF17179.5	4Fe-4S dicluster domain	K17996	sulfhydrogenase subunit beta (sulfur reductase) [EC:1.12.98.4]	C	Energy production and conversion	MTKKIYTKEEWIKALAGLKSSYRIFVPVMDGDFYIFKAMDETKIPGFDFKNTRLSPKSLIYPQSERMFEYTLDENAPDANIIKESEKDYSPRAIVGIRPCDAHAFQIVRPNFDNPEYQDPWWIRRYESTTFVGLGCNEPVSTCFCTSVGGGPFSE-KGLDVLIYDLGDTFLVKALTDKGETFLNQARGGKEADEKAISAGEDLAAKA-VDKIKTKVPTDKLKDKVQTELFDAPFWDDVAFACINCGICTYLCPTCWCFDIQDEVFKKQGDRIRNWDSCMFPLFTLHGSGHNPRSKKVQRVRQRFMHKLKYYVDKYNNGIQCSG----------------------------------------------------------------------------…
241	GC_00000005	Core_metagenome	Seep_SRB2_Meg22_1416_Bin_56	2166	19	42	4	0	0.64045	0.688289	0.663509	COG0543	NAD(P)H-flavin reductase (Mcr1) (PDB:3A1F)			PF17179.5	4Fe-4S dicluster domain	K17995	sulfhydrogenase subunit gamma (sulfur reductase) [EC:1.12.98.4]	H|C	Coenzyme transport and metabolism|Energy production and conversion	MTKKIYTKEEWIKALAGLKSSYNIFVPVKEEGFHTFKALDEKKSPDFDFQNTRLSPKSLVYPQSERLFEYTLDENAPDANIIKESEKGYFPQAIVGIRPCDAHAFQIVKPNFDNPEYQDPWWIKRFESTTFVGLGCNDPSSTCFCTSVGGSPFSE-KGLDALLYDLGDTFLVKALTDKGEKFLNQAQGGKEADETTLKAGEDLAASA-SDKIEHKISTDKLKDKVQTELFDAPFWDDVAFACINCGTCTYLCPTCWCFDIQDEVLEKQGDRIRNWDSCMFPLFTLHGSGHNPRAKKVQRVRQRFMHKLKYYVDKYNNGVQCSGCGRCVRNCPVNIDIREICELMMERLLKNPYLPYPVRIDKIITETEDRNLKTFRFVFLNPKDEKKFSYIPGQFAELS…
242	GC_00000005	Core_metagenome	Seep_SRB2_Meg22_1618_Bin_149	1224	19	42	4	0	0.64045	0.688289	0.663509	COG0543	NAD(P)H-flavin reductase (Mcr1) (PDB:3A1F)			PF00175.22	Oxidoreductase NAD-binding domain	K17995	sulfhydrogenase subunit gamma (sulfur reductase) [EC:1.12.98.4]	H|C	Coenzyme transport and metabolism|Energy production and conversion	------MKNPYLPYPVRID---KIITETEDRNLKTFR---------FVFLNPKDEKKFSYIPGQFAELSIAGKGESPIGIASSPTEKGHVTFTVNKVGLVTTHLHNMKEGDV---------------------MGIRGPLGNCY-------PWKEMEGKNVVI--IGGGFAFTTLRSSIVYMLNPENRSRFKDISVVYGARNPGMLLYKDELAEWEQRDDIHMHITVDGTDDPDWK---------------YNTGFVPTITEQKITSADDAIAI--VCGPPIMIKF---TQPVLEKVGFSPERIILSLEM---RMKCGIGM------------------------------------------------------------------------------…
243	GC_00000005	Core_metagenome	Seep_SRB2_Meg22_1618_Bin_149	1223	19	42	4	0	0.64045	0.688289	0.663509	COG1150	Heterodisulfide reductase, subunit C (HdrC) (PDB:5ODC)			PF17179.5	4Fe-4S dicluster domain	K17996	sulfhydrogenase subunit beta (sulfur reductase) [EC:1.12.98.4]	C	Energy production and conversion	MTKKIYTKEEWIKALAGLKSSYNIFVPVKEEGFHTFKALDEKKSPDFDFQNTRLSPKSLVYPQSERLFEYTLDENAPDANIIKESEKGYFPQAIVGIRPCDAHAFQIVKPNFDNPEYQDPWWIKRFESTTFVGLGCNDPSSTCFCTSVGGSPFSE-KGLDALLYDLGDTFLVKALTDKGEKFLNQAQGGKEADETTLKAGEDLAASA-SDKIEHKISTDKLKDKVQTELFDAPFWDDVAFACINCGTCTYLCPTCWCFDIQDEVLEKQGDRIRNWDSCMFPLFTLHGSGHNPRAKKVQRVRQRFMHKLKYYVDKYNNGVQCSG----------------------------------------------------------------------------…
244	GC_00000005	Core_metagenome	Seep_SRB2_Meg22_1618_Bin_165	193	19	42	4	0	0.64045	0.688289	0.663509	COG0543	NAD(P)H-flavin reductase (Mcr1) (PDB:3A1F)			PF10418.10	Iron-sulfur cluster binding domain of dihydroorotate dehydrogenase B			H|C	Coenzyme transport and metabolism|Energy production and conversion	------------------------------------------------------------------------------------------------------------------------------------------------------------------------------------------------------------------------------------------------------------------------------------------MIKF---TQPVLEKVGFTPERIILSLEM---RMKCGIGM------------------------------------------------------------------------------…
245	GC_00000005	Core_metagenome	Seep_SRB2_Meg22_46_Bin_87	149	19	42	4	0	0.64045	0.688289	0.663509	COG0543	NAD(P)H-flavin reductase (Mcr1) (PDB:3A1F)			PF00175.22	Oxidoreductase NAD-binding domain	K17995	sulfhydrogenase subunit gamma (sulfur reductase) [EC:1.12.98.4]	H|C	Coenzyme transport and metabolism|Energy production and conversion	------MKNPYLPYPVRID---KIITETEDRNLKTFR---------FVFLNPKDEKKFSYIPGQFAELSIAGKGESPIGIASSPTEKGHVTFTVNKVGLVTTHLHNMKEGDV---------------------MGIRGPLGNCY-------PWKEMEGKNVVI--IGGGFAFTTLRSSIVYMLNPENRSRFKDISVVYGARNPGMLLYKDELAEWEQRDDIHMHITVDGTDDPDWK---------------YNTGFVPTITEQKITSADDAIAI--VCGPPIMIKF---TQPVLEKVGFSPERIILSLEM---RMKCGIGM------------------------------------------------------------------------------…
246	GC_00000005	Core_metagenome	Seep_SRB2_Meg22_46_Bin_87	150	19	42	4	0	0.64045	0.688289	0.663509	COG1150	Heterodisulfide reductase, subunit C (HdrC) (PDB:5ODC)			PF17179.5	4Fe-4S dicluster domain	K17996	sulfhydrogenase subunit beta (sulfur reductase) [EC:1.12.98.4]	C	Energy production and conversion	MTKKIYTKEEWIKALAGLKSSYNIFVPVKEEGFHTFKALDEKKSPDFDFQNTRLSPKSLVYLQSERLFEYTLDENAPDANIIKESEKGYFPQAIVGIRPCDAHAFQIVKPNFDNPEYQDPWWIKRFESTTFVGLGCNDPSSTCFCTSVGGSPFSE-KGLDALLYDLGDTFLVKALTDKGEKFLNQAQGGKEADETTLKAGEDLAASA-SDKIEHKISTDKLKDKVQTELFDAPFWDDVAFACINCGTCTYLCPTCWCFDIQDEVLEKQGDRIRNWDSCMFPLFTLHGSGHNPRAKKVQRVRQRFMHKLKYYVDKYNNGVQCSG----------------------------------------------------------------------------…
247	GC_00000005	Core_metagenome	Seep_SRB2_Meg22_810_Bin_10	1415	19	42	4	0	0.64045	0.688289	0.663509	COG0543	NAD(P)H-flavin reductase (Mcr1) (PDB:3A1F)			PF00175.22	Oxidoreductase NAD-binding domain	K17995	sulfhydrogenase subunit gamma (sulfur reductase) [EC:1.12.98.4]	H|C	Coenzyme transport and metabolism|Energy production and conversion	--MERLLKNPYLPYPVRID---KIITETEDRNLKTFR---------FVFLNPKDEKKFSYIPGQFAELSIAGKGESPIGIASSPTEKGHVTFTVNKVGLVTTHLHNMKEGDV---------------------MGIRGPLGNCY-------PWKEMEGKNVVI--IGGGFAFTTLRSSIVYMLNPENRSRFKDISVVYGARNPGMLLYKDELAEWEQRDDIHMHITVDGTDDPDWK---------------YNTGFVPTITEQKITSADDAIAI--VCGPPIMIKF---TQPVLEKVGFSPERIILSLEM---RMKCGIGM------------------------------------------------------------------------------…
248	GC_00000005	Core_metagenome	Seep_SRB2_Meg22_810_Bin_10	1414	19	42	4	0	0.64045	0.688289	0.663509	COG1150	Heterodisulfide reductase, subunit C (HdrC) (PDB:5ODC)			PF17179.5	4Fe-4S dicluster domain	K17996	sulfhydrogenase subunit beta (sulfur reductase) [EC:1.12.98.4]	C	Energy production and conversion	MTKKIYTKEEWIKALAGLKSSYNIFVPVKEEGFHTFKALDEKKSPDFDFQNTRLSPKSLVYPQSERLFEYTLDENAPDANIIKESEKGYFPQAIVGIRPCDAHAFQIVKPNFDNPEYQDPWWIKRFESTTFVGLGCNDPSSTCFCTSVGGSPFSE-KGLDALLYDLGDTFLVKALTDKGEKFLNQAQGGKEADETTLKAGEDLAASA-SDKIEHKISTDKLKDKVQTELFDAPFWDDVAFACINCGTCTYLCPTCWCFDIQDEVLEKQGDRIRNWDSCMFPLFTLHGSGHNPRAKKVQRVRQRFMHKLKYYVDKYNNGVQCSG----------------------------------------------------------------------------…
249	GC_00000005	Core_metagenome	UBA3076_sp002367355	2095	19	42	4	0	0.64045	0.688289	0.663509	COG1150	Heterodisulfide reductase, subunit C (HdrC) (PDB:5ODC)			PF17179.5	4Fe-4S dicluster domain	K17996	sulfhydrogenase subunit beta (sulfur reductase) [EC:1.12.98.4]	C	Energy production and conversion	MTKKIYTKEEWIKALAGLKSSYNIFVPVRDGDFHTFKALDEKKNPDFNFKNTRLSPKSLVYPQSERIFEYTLDEDDPDANILRESVKDYSPRAVVGIRPCDAHAFQIVKLNFDNPEYQDPWWIQRYESTTFVGLGCNAPDSTCFCTSVGGGPFSE-KGLDAILYDLGDSFLVKALTDKGEIFIEKAQGGKEADETALKVGEDLAASA-ADKIEQKVSIDKLKDKVQTELFDAPFWNDVAFACINCGTCTYLCPTCWCFDIQDEVLGKQGDRIRNWDSCMFPLFTLHGSGHNPRARKVQRVRQRFMHKLKYYVDKYNNGVQCSG----------------------------------------------------------------------------…
250	GC_00000005	Core_metagenome	UBA3076_sp003194485	1519	19	42	4	0	0.64045	0.688289	0.663509	COG0543	NAD(P)H-flavin reductase (Mcr1) (PDB:3A1F)			PF10418.10	Iron-sulfur cluster binding domain of dihydroorotate dehydrogenase B			H|C	Coenzyme transport and metabolism|Energy production and conversion	------------------------------------------------------------------------------------------------------------------------------------------------------------------------------------------------------------------------------------------------------------------------------------------MIKF---TQPVLEKVGFTPERIILSLEM---RMKCGIGM------------------------------------------------------------------------------…
251	GC_00000005	Core_metagenome	UBA3076_sp003194485	1751	19	42	4	0	0.64045	0.688289	0.663509	COG0543	NAD(P)H-flavin reductase (Mcr1) (PDB:3A1F)			PF10418.10	Iron-sulfur cluster binding domain of dihydroorotate dehydrogenase B			H|C	Coenzyme transport and metabolism|Energy production and conversion	----------------------------------------------------------------------------------------------------------------------------------------------------------------------------------------------------------------MDRATESRQANNI---------------------------------GFVPTITEQKITGVDDAVAI--VCGPPIMIKF---TQPVLEKVGFPPERIILSLEM---RMKCGIGM------------------------------------------------------------------------------…
252	GC_00000005	Core_metagenome	UBA3076_sp003194485	917	19	42	4	0	0.64045	0.688289	0.663509	COG0543	NAD(P)H-flavin reductase (Mcr1) (PDB:3A1F)			PF00175.22	Oxidoreductase NAD-binding domain	K17995	sulfhydrogenase subunit gamma (sulfur reductase) [EC:1.12.98.4]	H|C	Coenzyme transport and metabolism|Energy production and conversion	------MENPYLPYPVRID---KIVTETEDRNLKTFR---------LVFLNSKDEEKFSYIPGQFAELSIAGRGECPIGIASSPTEKGHVTFTVNKVGLVTTRLHNMKEGDV---------------------MGIRGPLGNWY-------PWEEMEGKNVVI--IGGGFAFTTLRSSIVYMLHPENRSRFKDISVVYGARTPGMLLYKDELAEWEQRNDIQMHITVDGTDDPEWK---------------YNIGFVPTITEQKITSADDAIAI--VCGPPIMIKF---TQPVLEKVGFPPERIILSLEM---RMKCGIGM------------------------------------------------------------------------------…
253	GC_00000005	Core_metagenome	UBA3076_sp003194485	916	19	42	4	0	0.64045	0.688289	0.663509	COG1150	Heterodisulfide reductase, subunit C (HdrC) (PDB:5ODC)			PF17179.5	4Fe-4S dicluster domain	K17996	sulfhydrogenase subunit beta (sulfur reductase) [EC:1.12.98.4]	C	Energy production and conversion	MTKKIYTKEEWIKALAGLKSSYRIFVPVMDGDFYIFKAMDETKIPGFDFKNTRLSPKSLIYPQSERMFEYTLDENAPDANIIKESEKDYSPRAIVGIRPCDAHAFQIVRPNFDNPEYQDPWWIRRYESTTFVGLGCNEPVSTCFCTSVGGGPFSE-KGLDVLIYDLGDTFLVKALTDKGETFLNQAQGGKEADEKAISAGEDLAAKA-VDKIKTKVPTDKLKDKVQTELFDAPFWDDVAFACINCGICTYLCPTCWCFDIQDEVFKKQGDRIRNWDSCMFPLFTLHGSGHNPRSKKVQRVRQRFMHKLKYYVDKYNNGIQCSG----------------------------------------------------------------------------…
254	GC_00000005	Core_metagenome	UBA3076_sp003194495	318	19	42	4	0	0.64045	0.688289	0.663509	COG0543	NAD(P)H-flavin reductase (Mcr1) (PDB:3A1F)			PF00175.22	Oxidoreductase NAD-binding domain	K17995	sulfhydrogenase subunit gamma (sulfur reductase) [EC:1.12.98.4]	H|C	Coenzyme transport and metabolism|Energy production and conversion	------MENPYLPYPVRID---KIITETEDRNLKTFR---------FVFLNPKDEKKFSYTPGQFAELSIAGKGESPIGIASSPTEKGFVTFTVNKVGLVTTRLHNMKEGDV---------------------MGIRGPLGNWY-------PWEEIEGKNVVI--IGGGFAFTTLRSSIIYMLHPENRSRFKDISVVYGARTPGMLLYKDELAEWEQRDDIHMHITVDGTDDPDWK---------------YNIGFVPTITEQKITSADDAIAI--VCGPPIMIKF---TQPVLEKVGFPPERIILSLEM---RMKCGIGM------------------------------------------------------------------------------…
255	GC_00000005	Core_metagenome	UBA3076_sp003194495	317	19	42	4	0	0.64045	0.688289	0.663509	COG1150	Heterodisulfide reductase, subunit C (HdrC) (PDB:5ODC)			PF17179.5	4Fe-4S dicluster domain	K17996	sulfhydrogenase subunit beta (sulfur reductase) [EC:1.12.98.4]	C	Energy production and conversion	MTKKIYTKEEWIKALAGLKSSYNIFVPVRDGDFHTFKVLDEKKIPDFNFQNTRLSPKSLVYPRSERLFEYTLDENAPDVNIIKESEKDYSPRAIVGIRPCDAHAFQIVKPNFENPEYQDPWWTQRYESTTFVGLGCNAPDSTCFCTSVGGGPFSE-KGLDALLYDLGDTFLVKGLTEKGETFLENAQGGKTADETALKAGEDLAAGV-SDKIEQKVSTDKLKHKVQTELFDAPFWDEVAFACINCGTCTYLCPTCWCFDIQDEVLGKQGDRIRNWDSCMFPLFTLHGSGHNPRARKVQRVRQRFMHKLKYYVDKYNNGVQCSG----------------------------------------------------------------------------…
256	GC_00000005	Core_metagenome	UBA3076_sp003645605	241	19	42	4	0	0.64045	0.688289	0.663509	COG0543	NAD(P)H-flavin reductase (Mcr1) (PDB:3A1F)			PF00175.22	Oxidoreductase NAD-binding domain	K17995	sulfhydrogenase subunit gamma (sulfur reductase) [EC:1.12.98.4]	H|C	Coenzyme transport and metabolism|Energy production and conversion	------MENPYLPYPVRID---KIITETEDRNLKTFR---------FVFLNPKDEEKFSYTPGQFAELSIAGKGESPIGIASSPTEKGHITFTVNKVGLVTTHLHNMKEGDV---------------------MGIRGPLGNWY-------PWEEMEGKNVVI--IGGGFAFTTLRSSIIYMLHPENRSRFKDISVVYGARNPGMLLYKDELAEWEQRDDIHMHITVDGTDDPDWK---------------YNVGFVPTITEQKITSADDAIAI--VCGPPIMIKF---TQPVLEKVGFSPERIILSLEM---RMKCGIGM------------------------------------------------------------------------------…
257	GC_00000005	Core_metagenome	UBA3076_sp003645605	240	19	42	4	0	0.64045	0.688289	0.663509	COG1150	Heterodisulfide reductase, subunit C (HdrC) (PDB:5ODC)			PF17179.5	4Fe-4S dicluster domain	K17996	sulfhydrogenase subunit beta (sulfur reductase) [EC:1.12.98.4]	C	Energy production and conversion	MTEKIYTKEEWIKALSGLKSFYNIFVPVRDGDFHTFKALDEKKIPDFNFQNTRLSPKSLVYPQSERIFAYTLDEDTPDANIIKESEKDYSPKAVVGIRPCDAHAFQIVRPNFDNPEYQDPWWIQRYESTTLVGLGCNAPGSTCFCTSVGGGPFSE-KGLDALLYDLGDTFLIKALTEKGEAFLENAQGGKEADDAALKAGEDLAAKA-ANKIEQKISIDKLKDKVQTELFDAPFWDDVAFACINCGTCTYLCPTCWCFDIQDEVLEKQGDRIRNWDSCMFPLFTLHGSGHNPRAKKVQRVRQRFMHKLKYYVDKYNNGVQCSG----------------------------------------------------------------------------…
258	GC_00000006	Core_metagenome	FWG173_SeepSRB2	1759	19	37	3	0	0.652062	0.677559	0.664566	COG0436	Aspartate/methionine/tyrosine aminotransferase (AspB) (PDB:2O0R)	COG0436	Isoleucine, leucine, valine biosynthesis	PF00155.22	Aminotransferase class I and II	K00812	aspartate aminotransferase [EC:2.6.1.1]	E	Amino acid transport and metabolism	-----------------------------------------------------------------------------------------------------------------------------------------------------------------------------------------------------------------------------------------MSWTFPLAERVRNLKPSPTLAVDTKAKTLKAQGVDIVNLSAGEPDFDTPEHIKEAAIKAIREGFTKYTPVGGIPELKEAIAAKFEQDYELTYRPEQIMVSTGGKQVLYNVAQAILDPGDEVIIPVPYWVSYPAMVELAGGNVKFLLSDPDKDFALDLAILGSMITN…
259	GC_00000006	Core_metagenome	FWG173_SeepSRB2	1758	19	37	3	0	0.652062	0.677559	0.664566	COG0101	tRNA U38,U39,U40 pseudouridine synthase TruA (TruA) (PDB:1DJ0)	COG0101	tRNA modification	PF01416.21	tRNA pseudouridine synthase	K06173	tRNA pseudouridine38-40 synthase [EC:5.4.99.12]	J	Translation, ribosomal structure and biogenesis	--------------------------------------------------------------------------------------------------------------------------------------------------------------------------------------------------------------------------------------------------------------------------------------------MTGEQVCLIGSGRTD----TGVHALAQV--ANFHTDSKI----------------------------------------------------------PLEGF---LKGLNSLLP-…
260	GC_00000006	Core_metagenome	FWG174_SeepSRB2	1510	19	37	3	0	0.652062	0.677559	0.664566	COG0436	Aspartate/methionine/tyrosine aminotransferase (AspB) (PDB:2O0R)	COG0436	Isoleucine, leucine, valine biosynthesis	PF00155.22	Aminotransferase class I and II	K00812	aspartate aminotransferase [EC:2.6.1.1]	E	Amino acid transport and metabolism	-----------------------------------------------------------------------------------------------------------------------------------------------------------------------------------------------------------------------------------------MSWTFPLAERVRNLKPSPTLAVDTKAKTLKAQGVDIVNLSAGEPDFDTPEHIKEAAIKAIREGFTKYTPVGGIPELKEAIAAKFEQDYELTYRPEQIMVSTGGKQVLYNVAQAILDPGDEVIIPVPYWVSYPAMVELAGGNVKFLLSDPDKDFALDLAILGSMITN…
261	GC_00000006	Core_metagenome	FWG174_SeepSRB2	1511	19	37	3	0	0.652062	0.677559	0.664566	COG0101	tRNA U38,U39,U40 pseudouridine synthase TruA (TruA) (PDB:1DJ0)	COG0101	tRNA modification	PF01416.21	tRNA pseudouridine synthase	K06173	tRNA pseudouridine38-40 synthase [EC:5.4.99.12]	J	Translation, ribosomal structure and biogenesis	--------------------------------------------------------------------------------------------------------------------------------------------------------------------------------------------------------------------------------------------------------------------------------------------MTGEQVCLIGSGRTD----TGVHALAQV--ANFHTDSKI----------------------------------------------------------PLEGF---LKGLNSLLP-…
262	GC_00000006	Core_metagenome	Seep_SRB2_ML8_D	887	19	37	3	0	0.652062	0.677559	0.664566	COG0436	Aspartate/methionine/tyrosine aminotransferase (AspB) (PDB:2O0R)	COG0436	Isoleucine, leucine, valine biosynthesis	PF00155.22	Aminotransferase class I and II	K00812	aspartate aminotransferase [EC:2.6.1.1]	E	Amino acid transport and metabolism	-----------------------------------------------------------------------------------------------------------------------------------------------------------------------------------------------------------------------------------------MSWTFPLSERVRNLKPSPTLAIDTKAKTLKVKGVDIINLSAGEPDFDTPEHIKEAAIKAIRDGFTKYTPVGGIPELKEAIAAKFEQDYKLTYRPEQIMVSTGGKQVLYNVAQAILDPGDEVIIPVPYWVSYPAIVELAEGKVRFLPSDPDKDFALDLAALGSMLTS…
263	GC_00000006	Core_metagenome	Seep_SRB2_ML8_D	886	19	37	3	0	0.652062	0.677559	0.664566	COG0101	tRNA U38,U39,U40 pseudouridine synthase TruA (TruA) (PDB:1DJ0)	COG0101	tRNA modification	PF01416.21	tRNA pseudouridine synthase	K06173	tRNA pseudouridine38-40 synthase [EC:5.4.99.12]	J	Translation, ribosomal structure and biogenesis	--------------------------------------------------------------------------------------------------------------------------------------------------------------------------------------------------------------------------------------------------------------------------------------------MTGEEVCLIGSGRTD----AGVHALAQV--ANFHTDSKI----------------------------------------------------------PLAGF---LKGLNSLLP-…
264	GC_00000006	Core_metagenome	Seep_SRB2_Meg19_1012_Bin_14	1617	19	37	3	0	0.652062	0.677559	0.664566	COG0436	Aspartate/methionine/tyrosine aminotransferase (AspB) (PDB:2O0R)	COG0436	Isoleucine, leucine, valine biosynthesis	PF00155.22	Aminotransferase class I and II	K00812	aspartate aminotransferase [EC:2.6.1.1]	E	Amino acid transport and metabolism	-----------------------------------------------------------------------------------------------------------------------------------------------------------------------------------------------------------------------------------------MSWTFPLAERVRNLKPSPTLAVDTKAKTLKAQGIDIINLSAGEPDFDTPEHIKEAAIKAIRDGFTKYTPVGGILELKESIAAKFEQDYSLIYRPEQIMVSTGGKQVLYNVAQAILDPGDEVIIPVPYWVSYPAIVELAGGKVRFLPSDPDKDFALDLAALGSMLTS…
265	GC_00000006	Core_metagenome	Seep_SRB2_Meg19_1012_Bin_14	1618	19	37	3	0	0.652062	0.677559	0.664566	COG0101	tRNA U38,U39,U40 pseudouridine synthase TruA (TruA) (PDB:1DJ0)	COG0101	tRNA modification	PF01416.21	tRNA pseudouridine synthase	K06173	tRNA pseudouridine38-40 synthase [EC:5.4.99.12]	J	Translation, ribosomal structure and biogenesis	--------------------------------------------------------------------------------------------------------------------------------------------------------------------------------------------------------------------------------------------------------------------------------------------MTGEQVCLVGSGRTD----AGVHALAQV--ANFHTDSKI----------------------------------------------------------PLEGF---LKGLNSLLP-…
266	GC_00000006	Core_metagenome	Seep_SRB2_Meg22_02_Bin_69	1276	19	37	3	0	0.652062	0.677559	0.664566	COG0436	Aspartate/methionine/tyrosine aminotransferase (AspB) (PDB:2O0R)	COG0436	Isoleucine, leucine, valine biosynthesis	PF00155.22	Aminotransferase class I and II	K00812	aspartate aminotransferase [EC:2.6.1.1]	E	Amino acid transport and metabolism	MTGEQVCLIGSGRTDAGVHALAQVTNFHTDSKISLEGFLKGLNSLLPEDIAILAISEASPDFHSIRNSICKIYCYHILVSDTKIPFWNKRAWLLNRSLDIHSMETALPSLIGTHDFSAFKASGSNAKTGIRTIYLCEIKPINWEIFPPSGGLHYMFTVAADGFLRYMVRNIVGLLVQIGLGTRSYEDMANVIASKDRSSAGPTAPPQGLYLKQVYYDKSEIPFVINDHRKEQQMSWTLPLAERVRNLKPSPTLAVDTKAKTLKAQGVDIINLSAGEPDFDTPEHIKEAAIKAIRDGFTKYTPVGGIPELKEAIAAKIEQDYKLTYRPEQIMVSTGGKQVLYNVAQAILDPGDEVIIPVPYWVSYPAMVELAGGKVRFLPSDPDKDFALDLAALGSMLTS…
267	GC_00000006	Core_metagenome	Seep_SRB2_Meg22_1012_Bin_255	2034	19	37	3	0	0.652062	0.677559	0.664566	COG0436	Aspartate/methionine/tyrosine aminotransferase (AspB) (PDB:2O0R)	COG0436	Isoleucine, leucine, valine biosynthesis	PF00155.22	Aminotransferase class I and II			E	Amino acid transport and metabolism	-----------------------------------------------------------------------------------------------------------------------------------------------------------------------------------------------------------------------------------------MSWTFPLAERVRNLKPSPTLAIDTKAKTLKAQGVDIVNLSAGEPDFDTPEHIKEAAIKAIKDGFTKYTPVGGIPELKEAIAAKFEQDYNL----------------------------------------------------------------------------…
268	GC_00000006	Core_metagenome	Seep_SRB2_Meg22_1012_Bin_255	2033	19	37	3	0	0.652062	0.677559	0.664566	COG0101	tRNA U38,U39,U40 pseudouridine synthase TruA (TruA) (PDB:1DJ0)	COG0101	tRNA modification	PF01416.21	tRNA pseudouridine synthase	K06173	tRNA pseudouridine38-40 synthase [EC:5.4.99.12]	J	Translation, ribosomal structure and biogenesis	---------------------------------------------------------------------------------------------------------------------------------------------------------------------------------------------------------------------------------------------MGSSGRSRLPLRNIKLTIQYNGTRYHGWQRQVGQISIQGVIEAALEKMTGEQVCLIGSGRTD----TGVHALAQV--ANFHTDSKI----------------------------------------------------------PLEGF---LKGLNSLLP-…
269	GC_00000006	Core_metagenome	Seep_SRB2_Meg22_1012_Bin_335	150	19	37	3	0	0.652062	0.677559	0.664566	COG0436	Aspartate/methionine/tyrosine aminotransferase (AspB) (PDB:2O0R)	COG0436	Isoleucine, leucine, valine biosynthesis	PF00155.22	Aminotransferase class I and II	K00812	aspartate aminotransferase [EC:2.6.1.1]	E	Amino acid transport and metabolism	-----------------------------------------------------------------------------------------------------------------------------------------------------------------------------------------------------------------------------------------MSWTFPLAERVRNLKPSPTLAVDTKAKTLKAQGIDIINLSAGEPDFDTPEHIKEAAIKAIRDGFTKYTPVGGILELKESIAAKFEQDYSLIYRPEQIMVSTGGKQVLYNVAQAILDPGDEVIIPVPYWVSYPAIVELAGGKVRFLPSDPDKDFALDLAALGSMLTS…
270	GC_00000006	Core_metagenome	Seep_SRB2_Meg22_1012_Bin_335	151	19	37	3	0	0.652062	0.677559	0.664566	COG0101	tRNA U38,U39,U40 pseudouridine synthase TruA (TruA) (PDB:1DJ0)	COG0101	tRNA modification	PF01416.21	tRNA pseudouridine synthase	K06173	tRNA pseudouridine38-40 synthase [EC:5.4.99.12]	J	Translation, ribosomal structure and biogenesis	--------------------------------------------------------------------------------------------------------------------------------------------------------------------------------------------------------------------------------------------------------------------------------------------MTGEQVCLVGSGRTD----AGVHALAQV--ANFHTDSKI----------------------------------------------------------PLEGF---LKGLNSLLP-…
271	GC_00000006	Core_metagenome	Seep_SRB2_Meg22_1214_Bin_60	2089	19	37	3	0	0.652062	0.677559	0.664566	COG0436	Aspartate/methionine/tyrosine aminotransferase (AspB) (PDB:2O0R)	COG0436	Isoleucine, leucine, valine biosynthesis	PF00155.22	Aminotransferase class I and II	K00812	aspartate aminotransferase [EC:2.6.1.1]	E	Amino acid transport and metabolism	-----------------------------------------------------------------------------------------------------------------------------------------------------------------------------------------------------------------------------------------MSWTFPLAERVRNLKPSPTLAVDTKAKTLKAQGIDIINLSAGEPDFDTPEHIKEAAIKAIRDGFTKYTPVGGILELKESIAAKFEQDYSLIYRPEQIMVSTGGKQVLYNVAQAILDPGDEVIIPVPYWVSYPAIVELAGGKVRFLPSDPDKDFALDLAALGSMLTS…
272	GC_00000006	Core_metagenome	Seep_SRB2_Meg22_1214_Bin_60	2088	19	37	3	0	0.652062	0.677559	0.664566	COG0101	tRNA U38,U39,U40 pseudouridine synthase TruA (TruA) (PDB:1DJ0)	COG0101	tRNA modification	PF01416.21	tRNA pseudouridine synthase	K06173	tRNA pseudouridine38-40 synthase [EC:5.4.99.12]	J	Translation, ribosomal structure and biogenesis	--------------------------------------------------------------------------------------------------------------------------------------------------------------------------------------------------------------------------------------------------------------------------------------------MTGEQVCLVGSGRTD----AGVHALAQV--ANFHTDSKI----------------------------------------------------------PLEGF---LKGLNSLLP-…
273	GC_00000006	Core_metagenome	Seep_SRB2_Meg22_1214_Bin_80	501	19	37	3	0	0.652062	0.677559	0.664566	COG0101	tRNA U38,U39,U40 pseudouridine synthase TruA (TruA) (PDB:1DJ0)	COG0101	tRNA modification	PF01416.21	tRNA pseudouridine synthase	K06173	tRNA pseudouridine38-40 synthase [EC:5.4.99.12]	J	Translation, ribosomal structure and biogenesis	---------------------------------------------------------------------------------------------------------------------------------------------------------------------------------------------------------------------------------------------MGSSGRSRLPLRNIKLTIQYNGTRYHGWQRQVGQISIQGVIEAALEKMTGEQVCLIGSGRTD----TGVHALAQV--ANFHTDSKI----------------------------------------------------------PLEGF---LKGLNSLLP-…
274	GC_00000006	Core_metagenome	Seep_SRB2_Meg22_1416_Bin_176	1162	19	37	3	0	0.652062	0.677559	0.664566	COG0436	Aspartate/methionine/tyrosine aminotransferase (AspB) (PDB:2O0R)	COG0436	Isoleucine, leucine, valine biosynthesis	PF00155.22	Aminotransferase class I and II	K00812	aspartate aminotransferase [EC:2.6.1.1]	E	Amino acid transport and metabolism	-----------------------------------------------------------------------------------------------------------------------------------------------------------------------------------------------------------------------------------------MSWTFPLAERVRNLKPSPTLAIDTKAKTLKAQGVDIVNLSAGEPDFDTPEHIKEAAIKAIKDGFTKYTPVGGIPELKEAIAAKFEQDYKLIYRPEQIMVSTGGKQVLYNVAQAVLDPGDEVIIPVPYWVSYPAIVELAGGNVKFLPGNPDNDFALDFAVLGSLITS…
275	GC_00000006	Core_metagenome	Seep_SRB2_Meg22_1416_Bin_176	1161	19	37	3	0	0.652062	0.677559	0.664566	COG0101	tRNA U38,U39,U40 pseudouridine synthase TruA (TruA) (PDB:1DJ0)	COG0101	tRNA modification	PF01416.21	tRNA pseudouridine synthase	K06173	tRNA pseudouridine38-40 synthase [EC:5.4.99.12]	J	Translation, ribosomal structure and biogenesis	---------------------------------------------------------------------------------------------------------------------------------------------------------------------------------------------------------------------------------------------MGSSGRSRLPLRNIKLTIQYNGTRYHGWQRQVGQISIQGVIEAALEKMTGEQVCLIGSGRTD----TGVHALAQV--ANFHTDSKI----------------------------------------------------------PLEGF---LKGLNSLLP-…
276	GC_00000006	Core_metagenome	Seep_SRB2_Meg22_1416_Bin_56	2350	19	37	3	0	0.652062	0.677559	0.664566	COG0436	Aspartate/methionine/tyrosine aminotransferase (AspB) (PDB:2O0R)	COG0436	Isoleucine, leucine, valine biosynthesis	PF00155.22	Aminotransferase class I and II	K00812	aspartate aminotransferase [EC:2.6.1.1]	E	Amino acid transport and metabolism	-----------------------------------------------------------------------------------------------------------------------------------------------------------------------------------------------------------------------------------------MSWTFPLAERVRNLKPSPTLAVDTKAKTLKAQGIDIINLSAGEPDFDTPEHIKEAAIKAIRDGFTKYTPVGGILELKESIAAKFEQDYSLIYRPEQIMVSTGGKQVLYNVAQAILDPGDEVIIPVPYWVSYPAIVELAGGKVRFLPSDPDKDFALDLAALGSMLTS…
277	GC_00000006	Core_metagenome	Seep_SRB2_Meg22_1416_Bin_56	2351	19	37	3	0	0.652062	0.677559	0.664566	COG0101	tRNA U38,U39,U40 pseudouridine synthase TruA (TruA) (PDB:1DJ0)	COG0101	tRNA modification	PF01416.21	tRNA pseudouridine synthase	K06173	tRNA pseudouridine38-40 synthase [EC:5.4.99.12]	J	Translation, ribosomal structure and biogenesis	--------------------------------------------------------------------------------------------------------------------------------------------------------------------------------------------------------------------------------------------------------------------------------------------MTGEQVCLVGSGRTD----AGVHALAQV--ANFHTDSKI----------------------------------------------------------PLEGF---LKGLNSLLP-…
278	GC_00000006	Core_metagenome	Seep_SRB2_Meg22_1618_Bin_149	841	19	37	3	0	0.652062	0.677559	0.664566	COG0436	Aspartate/methionine/tyrosine aminotransferase (AspB) (PDB:2O0R)	COG0436	Isoleucine, leucine, valine biosynthesis	PF00155.22	Aminotransferase class I and II	K00812	aspartate aminotransferase [EC:2.6.1.1]	E	Amino acid transport and metabolism	-----------------------------------------------------------------------------------------------------------------------------------------------------------------------------------------------------------------------------------------MSWTFPLAERVRNLKPSPTLAVDTKAKTLKAQGIDIINLSAGEPDFDTPEHIKEAAIKAIRDGFTKYTPVGGILELKESIAAKFEQDYSLIYRPEQIMVSTGGKQVLYNVAQAILDPGDEVIIPVPYWVSYPAIVELAGGKVRFLPSDPDKDFALDLAALGSMLTS…
279	GC_00000006	Core_metagenome	Seep_SRB2_Meg22_1618_Bin_149	842	19	37	3	0	0.652062	0.677559	0.664566	COG0101	tRNA U38,U39,U40 pseudouridine synthase TruA (TruA) (PDB:1DJ0)	COG0101	tRNA modification	PF01416.21	tRNA pseudouridine synthase	K06173	tRNA pseudouridine38-40 synthase [EC:5.4.99.12]	J	Translation, ribosomal structure and biogenesis	--------------------------------------------------------------------------------------------------------------------------------------------------------------------------------------------------------------------------------------------------------------------------------------------MTGEQVCLVGSGRTD----AGVHALAQV--ANFHTDSKI----------------------------------------------------------PLEGF---LKGLNSLLP-…
280	GC_00000006	Core_metagenome	Seep_SRB2_Meg22_1618_Bin_165	975	19	37	3	0	0.652062	0.677559	0.664566	COG0436	Aspartate/methionine/tyrosine aminotransferase (AspB) (PDB:2O0R)	COG0436	Isoleucine, leucine, valine biosynthesis	PF00155.22	Aminotransferase class I and II	K00812	aspartate aminotransferase [EC:2.6.1.1]	E	Amino acid transport and metabolism	-----------------------------------------------------------------------------------------------------------------------------------------------------------------------------------------------------------------------------------------MSWTFPLAERVRNLKPSPTLAIDTKAKTLKAQGVDIVNLSAGEPDFDTPEHIKEAAIKAIKDGFTKYTPVGGIPELKEAIAAKFEQDYKLIYRPEQIMVSTGGKQVLYNVAQAVLDPGDEVIIPVPYWVSYPAIVELAGGNVKFLPCDPYRDFALDFAVLGSLITS…
281	GC_00000006	Core_metagenome	Seep_SRB2_Meg22_1618_Bin_165	974	19	37	3	0	0.652062	0.677559	0.664566	COG0101	tRNA U38,U39,U40 pseudouridine synthase TruA (TruA) (PDB:1DJ0)	COG0101	tRNA modification	PF01416.21	tRNA pseudouridine synthase	K06173	tRNA pseudouridine38-40 synthase [EC:5.4.99.12]	J	Translation, ribosomal structure and biogenesis	---------------------------------------------------------------------------------------------------------------------------------------------------------------------------------------------------------------------------------------------MGSSGRSRLPLRNIKLTIQYNGTRYHGWQRQVGQISIQGVIEAALEKMTGEQVCLIGSGRTD----TGVHALAQV--ANFHTDSKI----------------------------------------------------------PLEGF---LKGLNSLLP-…
282	GC_00000006	Core_metagenome	Seep_SRB2_Meg22_46_Bin_87	1127	19	37	3	0	0.652062	0.677559	0.664566	COG0436	Aspartate/methionine/tyrosine aminotransferase (AspB) (PDB:2O0R)	COG0436	Isoleucine, leucine, valine biosynthesis	PF00155.22	Aminotransferase class I and II	K00812	aspartate aminotransferase [EC:2.6.1.1]	E	Amino acid transport and metabolism	-----------------------------------------------------------------------------------------------------------------------------------------------------------------------------------------------------------------------------------------MSWTFPLAERVRNLKPSPTLAVDTKAKTLKAQGIDIINLSAGEPDFDTPEHIKEAAIKAIRDGFTKYTPVGGILELKESIAAKFEQDYSLIYRPEQIMVSTGGKQVLYNVAQAILDPGDEVIIPVPYWVSYPAIVELAGGKVRFLPSDPDKDFALDLAALGSMLTS…
283	GC_00000006	Core_metagenome	Seep_SRB2_Meg22_46_Bin_87	1129	19	37	3	0	0.652062	0.677559	0.664566	COG0101	tRNA U38,U39,U40 pseudouridine synthase TruA (TruA) (PDB:1DJ0)	COG0101	tRNA modification	PF01416.21	tRNA pseudouridine synthase			J	Translation, ribosomal structure and biogenesis	--------------------------------------------------------------------------------------------------------------------------------------------------------------------------------------------------------------------------------------------------------------------------------------------MTGEQVCLVGSGRTD----AGVHALAQV--ANFHTDSKI----------------------------------------------------------PLEGF---LKGLNSLLP-…
284	GC_00000006	Core_metagenome	Seep_SRB2_Meg22_46_Bin_87	1128	19	37	3	0	0.652062	0.677559	0.664566	COG0101	tRNA U38,U39,U40 pseudouridine synthase TruA (TruA) (PDB:1DJ0)	COG0101	tRNA modification	PF01416.21	tRNA pseudouridine synthase			J	Translation, ribosomal structure and biogenesis	---------------------------------------------------------------------------------------------------------------------------------------------------------------------------------------------------------------------------------------------------------------------------------------------------------------------------------------------------------------------------------------------------------------…
285	GC_00000006	Core_metagenome	Seep_SRB2_Meg22_810_Bin_10	1882	19	37	3	0	0.652062	0.677559	0.664566	COG0436	Aspartate/methionine/tyrosine aminotransferase (AspB) (PDB:2O0R)	COG0436	Isoleucine, leucine, valine biosynthesis	PF00155.22	Aminotransferase class I and II	K00812	aspartate aminotransferase [EC:2.6.1.1]	E	Amino acid transport and metabolism	-----------------------------------------------------------------------------------------------------------------------------------------------------------------------------------------------------------------------------------------MSWTFPLAERVRNLKPSPTLAVDTKAKTLKAQGIDIINLSAGEPDFDTPEHIKEAAIKAIRDGFTKYTPVGGILELKESIAAKFEQDYSLIYRPEQIMVSTGGKQVLYNVAQAILDPGDEVIIPVPYWVSYPAIVELAGGKVRFLPSDPDKDFALDLAALGSMLTS…
286	GC_00000006	Core_metagenome	Seep_SRB2_Meg22_810_Bin_10	1881	19	37	3	0	0.652062	0.677559	0.664566	COG0101	tRNA U38,U39,U40 pseudouridine synthase TruA (TruA) (PDB:1DJ0)	COG0101	tRNA modification	PF01416.21	tRNA pseudouridine synthase	K06173	tRNA pseudouridine38-40 synthase [EC:5.4.99.12]	J	Translation, ribosomal structure and biogenesis	--------------------------------------------------------------------------------------------------------------------------------------------------------------------------------------------------------------------------------------------------------------------------------------------MTGEQVCLVGSGRTD----AGVHALAQV--ANFHTDSKI----------------------------------------------------------PLEGF---LKGLNSLLP-…
287	GC_00000006	Core_metagenome	UBA3076_sp002367355	946	19	37	3	0	0.652062	0.677559	0.664566	COG0101	tRNA U38,U39,U40 pseudouridine synthase TruA (TruA) (PDB:1DJ0)	COG0101	tRNA modification	PF01416.21	tRNA pseudouridine synthase	K06173	tRNA pseudouridine38-40 synthase [EC:5.4.99.12]	J	Translation, ribosomal structure and biogenesis	---------------------------------------------------------------------------------------------------------------------------------------------------------------------------------------------------------------------------------------------MDPSDQSCPPSRNIKLTIQYNGTKYHGWQRQVGQISIQEVIQASLEKMTGEQVCLIGSGRTD----AGVHALAQV--ANFHTGSKI----------------------------------------------------------SLEGF---LKGLNSLLP-…
288	GC_00000006	Core_metagenome	UBA3076_sp003194485	1816	19	37	3	0	0.652062	0.677559	0.664566	COG0436	Aspartate/methionine/tyrosine aminotransferase (AspB) (PDB:2O0R)	COG0436	Isoleucine, leucine, valine biosynthesis	PF00155.22	Aminotransferase class I and II	K00812	aspartate aminotransferase [EC:2.6.1.1]	E	Amino acid transport and metabolism	-----------------------------------------------------------------------------------------------------------------------------------------------------------------------------------------------------------------------------------------MSWTFPLAERVRNLKPSPTLAIDTKAKTLKAQGVDIVNLSAGEPDFDTPEHIKEAAIKAIKDGFTKYTPVGGIPELKEAIAAKFEQDYKLIYRPEQIMVSTGGKQVLYNVAQAVLDPGDEVIIPVPYWVSYPAIVELAGGNVKFLPCDPYRDFALDFAVLGSLITS…
289	GC_00000006	Core_metagenome	UBA3076_sp003194485	1815	19	37	3	0	0.652062	0.677559	0.664566	COG0101	tRNA U38,U39,U40 pseudouridine synthase TruA (TruA) (PDB:1DJ0)	COG0101	tRNA modification	PF01416.21	tRNA pseudouridine synthase	K06173	tRNA pseudouridine38-40 synthase [EC:5.4.99.12]	J	Translation, ribosomal structure and biogenesis	--------------------------------------------------------------------------------------------------------------------------------------------------------------------------------------------------------------------------------------------------------------------------------------------MTGEQVCLIGSGRTD----TGVHALAQV--ANFHTDSKI----------------------------------------------------------PLEGF---LKGLNSLLP-…
290	GC_00000006	Core_metagenome	UBA3076_sp003194495	3140	19	37	3	0	0.652062	0.677559	0.664566	COG0436	Aspartate/methionine/tyrosine aminotransferase (AspB) (PDB:2O0R)	COG0436	Isoleucine, leucine, valine biosynthesis	PF00155.22	Aminotransferase class I and II	K00812	aspartate aminotransferase [EC:2.6.1.1]	E	Amino acid transport and metabolism	-----------------------------------------------------------------------------------------------------------------------------------------------------------------------------------------------------------------------------------------MSWTLPLAERVRNLKPSPTLAVDTKAKTLKAQGVDIINLSAGEPDFDTPEHIKEAAIKAIRDGFTKYTPVGGILELKEAIGAKIEQDYSLIYRPEQIMVSTGGKQVLYNVAQAILDPGDEVIIPVPYWVSYPAMVELAGGKVKFLPSDPDKDFALDLAALGSMLTS…
291	GC_00000006	Core_metagenome	UBA3076_sp003194495	3141	19	37	3	0	0.652062	0.677559	0.664566	COG0101	tRNA U38,U39,U40 pseudouridine synthase TruA (TruA) (PDB:1DJ0)	COG0101	tRNA modification	PF01416.21	tRNA pseudouridine synthase	K06173	tRNA pseudouridine38-40 synthase [EC:5.4.99.12]	J	Translation, ribosomal structure and biogenesis	--------------------------------------------------------------------------------------------------------------------------------------------------------------------------------------------------------------------------------------------------------------------------------------------MTGEQVCLIGSGRTD----AGVHALAQV--ANFHTDSKI----------------------------------------------------------PLEGF---LKGLNSLLP-…
292	GC_00000006	Core_metagenome	UBA3076_sp003645605	857	19	37	3	0	0.652062	0.677559	0.664566	COG0436	Aspartate/methionine/tyrosine aminotransferase (AspB) (PDB:2O0R)	COG0436	Isoleucine, leucine, valine biosynthesis	PF00155.22	Aminotransferase class I and II	K00812	aspartate aminotransferase [EC:2.6.1.1]	E	Amino acid transport and metabolism	-----------------------------------------------------------------------------------------------------------------------------------------------------------------------------------------------------------------------------------------MSWTLPLAERVRNLKPSPTLAVDTKAKTLKAQGVDIINLSAGEPDFDTPEHIKEAAIKAIRDGFTKYTPVGGILELKEAIGAKIEQDYGLTYRPEQIMVSTGGKQVLYNVAQAILDPGDEVIIPVPYWVSYPAMVELAGGNVKFLTSDPDKDFALDLAALGSMLTS…
293	GC_00000006	Core_metagenome	UBA3076_sp003645605	1539	19	37	3	0	0.652062	0.677559	0.664566	COG0436	Aspartate/methionine/tyrosine aminotransferase (AspB) (PDB:2O0R)	COG0436	Isoleucine, leucine, valine biosynthesis	PF00155.22	Aminotransferase class I and II	K00812	aspartate aminotransferase [EC:2.6.1.1]	E	Amino acid transport and metabolism	-----------------------------------------------------------------------------------------------------------------------------------------------------------------------------------------------------------------------------------------MSWTFPLSERVRNLKPSPTLAIDTKAKTLKAQGVDIINLSAGEPDFDTPDHIKEAAVKAIRDGFTKYTPVGGIPELKEAIAAKFEHDYKLIYRPEQIMVSTGGKQVLYNVAQAVLDPGDEVIIPVPYWVSYPAIVELAGGKVRFLPSDPDKDFALDLPALGSMRTS…
294	GC_00000006	Core_metagenome	UBA3076_sp003645605	858	19	37	3	0	0.652062	0.677559	0.664566	COG0101	tRNA U38,U39,U40 pseudouridine synthase TruA (TruA) (PDB:1DJ0)	COG0101	tRNA modification	PF01416.21	tRNA pseudouridine synthase	K06173	tRNA pseudouridine38-40 synthase [EC:5.4.99.12]	J	Translation, ribosomal structure and biogenesis	---------------------------------------------------------------------------------------------------------------------------------------------------------------------------------------------------------------------------------------------MDYSDQSRHPSRNIKLTIQYNGTKYHGWQKQVGQISIQEVIQAAIEKMTGEQVCLIGSGRTD----AGVHALAQV--ANFHTDSKI----------------------------------------------------------PLEGF---LKGLNSLLP-…
295	GC_00000007	Core_metagenome	FWG173_SeepSRB2	1341	19	36	3	0	0.66619	0.671766	0.668966	COG0719	Fe-S cluster assembly scaffold protein SufB (SufB) (PDB:1VH4)			PF02540.18	NAD synthase	K07033	uncharacterized protein	O	Posttranslational modification, protein turnover, chaperones	MNYSENYYDTKDF-SDDDLLETFTPASEVERPKDIGEFEEEELVRLKQTGIDLTTPDRTGTFIQTNSSVLKCDCEAQGVELLSITEALKKYDGLKDYWWKLISTEKDSFTREADQELDNGYFIRALPGEKVIYPLQTCLYIRNENVAQRIHNI-VIAEEGSELQVITGCSTHPHLTSGLHIGVSEFYVKKGAKLIFTMVHNWGENVYVRPRTGIRVEEDGVFLSNYIALKGAKSVQNFPTATLAGPNALARFNSVIVAPEGSDIDTGARVILKAPGSRSEIISRTISFGGRVVARGHLVGLASDIKAHLECQGLILAEHGVIHAIPELEAHVADVDMSHEAAVGRIAQEEIEYLMARGLSEEEATSTIVRGFLDVRINGLPAELNKELQEVVEECXXXX…
296	GC_00000007	Core_metagenome	FWG174_SeepSRB2	1832	19	36	3	0	0.66619	0.671766	0.668966	COG0719	Fe-S cluster assembly scaffold protein SufB (SufB) (PDB:1VH4)			PF01458.18	SUF system FeS cluster assembly, SufBD	K07033	uncharacterized protein	O	Posttranslational modification, protein turnover, chaperones	MNYSENYYDTKDF-SDDDLLETFTPASEVERPKDIGEFEEEELVRLKQTGIDLTTPDRTGTFIQTNSSVLKCDCEAQGVELLSITEALKKYDGLKDYWWKLISTEKDSFTREADQELDNGYFIRALPGEKVIYPLQTCLYIRNENVAQRIHNI-VIAEEGSELQVIT----------------------------------------------------------------------------------------------------------------------------------------------------------------------------------------------------------------------------------------…
297	GC_00000007	Core_metagenome	FWG174_SeepSRB2	1831	19	36	3	0	0.66619	0.671766	0.668966	COG0171|COG0388	NH3-dependent NAD+ synthetase (NadE) (PDB:3HMQ)|Omega-amidase YafV/Nit2, hydrolyzes alpha-ketoglutaramate (Nit2) (PUBMED:28373563)	COG0171|COG0388	NAD biosynthesis	PF02540.18	NAD synthase			H|C	Coenzyme transport and metabolism|Energy production and conversion	---------------MKIGLAQYSPT--------IGAFKYNIGQMVRLAG---KAREEGCKLVIFPELAV---CGYPPRDLL----------------------EREEFIQDNLQAMD--WLMSEIKGIAVLC---GCVSPNTKRAGKPIHNTAILFEEGKVLAKMH----------------------------------------------------------------------------------------------------------------------------------------------------------------------------------------------------------------------------------------…
298	GC_00000007	Core_metagenome	Seep_SRB2_ML8_D	2757	19	36	3	0	0.66619	0.671766	0.668966	COG0719	Fe-S cluster assembly scaffold protein SufB (SufB) (PDB:1VH4)			PF01458.18	SUF system FeS cluster assembly, SufBD	K07033	uncharacterized protein	O	Posttranslational modification, protein turnover, chaperones	MRYSENHTGNKNF-SDEELLKTFSPASASKGPKDTGEFEEEELERLKQTGIDLTNPNRTGTFVQTNHTVQRCDCESSGIELLPVTAALKKYDGLKEYWWKLISAEKDSFTREADQELDNGYFIRALPGEKVIYPLQTCLYIRDENLAQRVHNI-VIAEEGSELNIIT----------------------------------------------------------------------------------------------------------------------------------------------------------------------------------------------------------------------------------------…
299	GC_00000007	Core_metagenome	Seep_SRB2_ML8_D	2758	19	36	3	0	0.66619	0.671766	0.668966	COG0171|COG0388	NH3-dependent NAD+ synthetase (NadE) (PDB:3HMQ)|Omega-amidase YafV/Nit2, hydrolyzes alpha-ketoglutaramate (Nit2) (PUBMED:28373563)	COG0171|COG0388	NAD biosynthesis	PF02540.18	NAD synthase	K01950	NAD+ synthase (glutamine-hydrolysing) [EC:6.3.5.1]	H|C	Coenzyme transport and metabolism|Energy production and conversion	-----------MI-DVKIGLAQYNPT--------VGAFQNNV---VQMAGLALKARDKGCELVIFPELAI---SGYPPLDLL----------------------ERREFIQENLRATD--RLISEVKGIAVLY---GCVSLNTKGGGKPIYNTAVLFEDGKVLARVH----------------------------------------------------------------------------------------------------------------------------------------------------------------------------------------------------------------------------------------…
300	GC_00000007	Core_metagenome	Seep_SRB2_ML8_D	2954	19	36	3	0	0.66619	0.671766	0.668966	COG0171|COG0388	NH3-dependent NAD+ synthetase (NadE) (PDB:3HMQ)|Omega-amidase YafV/Nit2, hydrolyzes alpha-ketoglutaramate (Nit2) (PUBMED:28373563)	COG0171|COG0388	NAD biosynthesis	PF02540.18	NAD synthase			H|C	Coenzyme transport and metabolism|Energy production and conversion	---------------MRIALAQLNPV--------IGDFSSNTD---KMRGAAEKAKHLACDLIVFPELVI---SGYPPRDLL----------------------EKNEFVEANLASLQ--SLVQSIAGIGAIC---GYVDRNPGDAGNPLYNSAVLFEGGKILHRAH----------------------------------------------------------------------------------------------------------------------------------------------------------------------------------------------------------------------------------------…
301	GC_00000007	Core_metagenome	Seep_SRB2_Meg19_1012_Bin_14	1846	19	36	3	0	0.66619	0.671766	0.668966	COG0719	Fe-S cluster assembly scaffold protein SufB (SufB) (PDB:1VH4)			PF01458.18	SUF system FeS cluster assembly, SufBD	K07033	uncharacterized protein	O	Posttranslational modification, protein turnover, chaperones	MNYSENHRDTKDL-SDDDLLKTFTPASEVEEPKDIGEFEEEELERLRQTGIDLTTPDRTGTFIQTNHSVLKCDCQTPGVELLPITEALKKYDGLKDYWWKLISAEKDPFTREADQKLDNGYFIRALPGEKVIYPLQTCLYIRNENVAQHIHNI-VVAEEGSELHIIT----------------------------------------------------------------------------------------------------------------------------------------------------------------------------------------------------------------------------------------…
302	GC_00000007	Core_metagenome	Seep_SRB2_Meg22_02_Bin_69	902	19	36	3	0	0.66619	0.671766	0.668966	COG0719	Fe-S cluster assembly scaffold protein SufB (SufB) (PDB:1VH4)			PF01458.18	SUF system FeS cluster assembly, SufBD			O	Posttranslational modification, protein turnover, chaperones	MNYSENHYDTKDL-SDEDLLETFTPASEVEGPKDIGEFEEEELERLKQTGIDLTNPNRTGTFVQTNSSVLKCDCESQGVELLPITEAFKKYNGLKDYWWKLVPAEKDAFTREADQELDNGYFIRALPGEKVIYPLQTCLYMRNENVAQRVHNI-VIAEEGSELHVIT----------------------------------------------------------------------------------------------------------------------------------------------------------------------------------------------------------------------------------------…
303	GC_00000007	Core_metagenome	Seep_SRB2_Meg22_02_Bin_69	903	19	36	3	0	0.66619	0.671766	0.668966	COG0719	Fe-S cluster assembly scaffold protein SufB (SufB) (PDB:1VH4)			PF01458.18	SUF system FeS cluster assembly, SufBD			O	Posttranslational modification, protein turnover, chaperones	---------------------------------------------------------------------------------------------------------------------------------------------------------------------------------------------------------------------------------------------------------------------------------------------------------------------------------------------------------------------------------------------------------------…
304	GC_00000007	Core_metagenome	Seep_SRB2_Meg22_02_Bin_69	904	19	36	3	0	0.66619	0.671766	0.668966	COG0171|COG0388	NH3-dependent NAD+ synthetase (NadE) (PDB:3HMQ)|Omega-amidase YafV/Nit2, hydrolyzes alpha-ketoglutaramate (Nit2) (PUBMED:28373563)	COG0171|COG0388	NAD biosynthesis	PF02540.18	NAD synthase			H|C	Coenzyme transport and metabolism|Energy production and conversion	-----------MI-EVKIGLAQYDPI--------IGAFKHNMAQMVRLAG---KARDDGCELVIFPELAV---CGYPPRDLL----------------------ERKEFIQDNLQAMD--WLMSEVKRIAVLC---GCVSLNTKRAGKPIYNTAILFEEGQVLAKVH----------------------------------------------------------------------------------------------------------------------------------------------------------------------------------------------------------------------------------------…
305	GC_00000007	Core_metagenome	Seep_SRB2_Meg22_1012_Bin_255	1182	19	36	3	0	0.66619	0.671766	0.668966	COG0719	Fe-S cluster assembly scaffold protein SufB (SufB) (PDB:1VH4)			PF01458.18	SUF system FeS cluster assembly, SufBD	K07033	uncharacterized protein	O	Posttranslational modification, protein turnover, chaperones	MNYSENRYDTKDL-SDEDLLETFKPASEVEGPKDIGEFGEEELERLRQTGIDLKAPDKAGTFIQTNCSILKCDCEAHGIELLPITEALKKYDGLKDYWWKLVSTEKDSFTREADQKLDNGYFIRTLPGEKVVYPLQTCLYIRNENVAQRIHNI-VIAEEGSELHIIT----------------------------------------------------------------------------------------------------------------------------------------------------------------------------------------------------------------------------------------…
306	GC_00000007	Core_metagenome	Seep_SRB2_Meg22_1012_Bin_255	1183	19	36	3	0	0.66619	0.671766	0.668966	COG0171|COG0388	NH3-dependent NAD+ synthetase (NadE) (PDB:3HMQ)|Omega-amidase YafV/Nit2, hydrolyzes alpha-ketoglutaramate (Nit2) (PUBMED:28373563)	COG0171|COG0388	NAD biosynthesis	PF02540.18	NAD synthase			H|C	Coenzyme transport and metabolism|Energy production and conversion	---------------MKIGLAQYDPT--------IGAFRHNVAQLVRLAG---KARDGGCELVIFPELAV---CGYPPRDLL----------------------EREEFIQDNLQAMD--WLMSEVKGIAVLC---GCISPNTKRAGKPIHNTAVLFEEGNVLAKVH----------------------------------------------------------------------------------------------------------------------------------------------------------------------------------------------------------------------------------------…
307	GC_00000007	Core_metagenome	Seep_SRB2_Meg22_1012_Bin_335	867	19	36	3	0	0.66619	0.671766	0.668966	COG0719	Fe-S cluster assembly scaffold protein SufB (SufB) (PDB:1VH4)			PF01458.18	SUF system FeS cluster assembly, SufBD	K07033	uncharacterized protein	O	Posttranslational modification, protein turnover, chaperones	MNYSENHRDTKDL-SDDDLLKTFTPASEVEEPKDIGEFEEEELERLRQTGIDLTTPDRTGTFIQTNHSVLKCDCQTPGVELLPITEALKKYDGLKDYWWKLISAEKDPFTREADQKLDNGYFIRALPGEKVIYPLQTCLYIRNENVAQHIHNI-VVAEEGSELHIIT----------------------------------------------------------------------------------------------------------------------------------------------------------------------------------------------------------------------------------------…
308	GC_00000007	Core_metagenome	Seep_SRB2_Meg22_1012_Bin_335	868	19	36	3	0	0.66619	0.671766	0.668966	COG0171|COG0388	NH3-dependent NAD+ synthetase (NadE) (PDB:3HMQ)|Omega-amidase YafV/Nit2, hydrolyzes alpha-ketoglutaramate (Nit2) (PUBMED:28373563)	COG0171|COG0388	NAD biosynthesis	PF02540.18	NAD synthase	K01950	NAD+ synthase (glutamine-hydrolysing) [EC:6.3.5.1]	H|C	Coenzyme transport and metabolism|Energy production and conversion	-----------MI-EVKIGLAQYDPT--------IGAFKHNVAQIVRLAG---KARDEGCELVIFPELAV---CGYPPLDLL----------------------ERKEFIKDNLQAMD--WLMSEVKGVAVLC---GCVSLNTKRAGKPIHNTAILFEEGKVLAEVH----------------------------------------------------------------------------------------------------------------------------------------------------------------------------------------------------------------------------------------…
309	GC_00000007	Core_metagenome	Seep_SRB2_Meg22_1214_Bin_60	1836	19	36	3	0	0.66619	0.671766	0.668966	COG0719	Fe-S cluster assembly scaffold protein SufB (SufB) (PDB:1VH4)			PF01458.18	SUF system FeS cluster assembly, SufBD	K07033	uncharacterized protein	O	Posttranslational modification, protein turnover, chaperones	MNYSENHRDTKDL-SDDDLLKTFTPASEVEEPKDIGEFEEEELERLRQTGIDLTTPDRTGTFIQTNHSVLKCDCQTPGVELLPITEALKKYDGLKDYWWKLISAEKDPFTREADQKLDNGYFIRALPGEKVIYPLQTCLYIRNENVAQHIHNI-VVAEEGSELHIIT----------------------------------------------------------------------------------------------------------------------------------------------------------------------------------------------------------------------------------------…
310	GC_00000007	Core_metagenome	Seep_SRB2_Meg22_1214_Bin_60	1835	19	36	3	0	0.66619	0.671766	0.668966	COG0171|COG0388	NH3-dependent NAD+ synthetase (NadE) (PDB:3HMQ)|Omega-amidase YafV/Nit2, hydrolyzes alpha-ketoglutaramate (Nit2) (PUBMED:28373563)	COG0171|COG0388	NAD biosynthesis	PF02540.18	NAD synthase	K01950	NAD+ synthase (glutamine-hydrolysing) [EC:6.3.5.1]	H|C	Coenzyme transport and metabolism|Energy production and conversion	-----------MI-EVKIGLAQYDPT--------IGAFKHNVAQIVRLAG---KARDEGCELVIFPELAV---CGYPPLDLL----------------------ERKEFIKDNLQAMD--WLMSEVKGVAVLC---GCVSLNTKRAGKPIHNTAILFEEGKVLAEVH----------------------------------------------------------------------------------------------------------------------------------------------------------------------------------------------------------------------------------------…
311	GC_00000007	Core_metagenome	Seep_SRB2_Meg22_1214_Bin_80	1472	19	36	3	0	0.66619	0.671766	0.668966	COG0719	Fe-S cluster assembly scaffold protein SufB (SufB) (PDB:1VH4)			PF01458.18	SUF system FeS cluster assembly, SufBD	K07033	uncharacterized protein	O	Posttranslational modification, protein turnover, chaperones	MNYSENRYDTKDL-SDEDLLETFKPASEVEGPKDIGEFGEEELERLRQTGIDLKAPDKAGTFIQTNCSILKCDCEAHGIELLPITEALKKYDGLKDYWWKLVSTEKDSFTREADQKLDNGYFIRTLPGEKVVYPLQTCLYIRNENVAQRIHNI-VIAEEGSELHIIT----------------------------------------------------------------------------------------------------------------------------------------------------------------------------------------------------------------------------------------…
312	GC_00000007	Core_metagenome	Seep_SRB2_Meg22_1214_Bin_80	1471	19	36	3	0	0.66619	0.671766	0.668966	COG0171|COG0388	NH3-dependent NAD+ synthetase (NadE) (PDB:3HMQ)|Omega-amidase YafV/Nit2, hydrolyzes alpha-ketoglutaramate (Nit2) (PUBMED:28373563)	COG0171|COG0388	NAD biosynthesis	PF02540.18	NAD synthase			H|C	Coenzyme transport and metabolism|Energy production and conversion	---------------MKIGLAQYDPT--------IGAFRHNVAQLVRLAG---KARDGGCELVIFPELAV---CGYPPRDLL----------------------EREEFIQDNLQAMD--WLMSEVKGIAVLC---GCISPNTKRAGKPIHNTAVLFEEGNVLAKVH----------------------------------------------------------------------------------------------------------------------------------------------------------------------------------------------------------------------------------------…
313	GC_00000007	Core_metagenome	Seep_SRB2_Meg22_1416_Bin_176	546	19	36	3	0	0.66619	0.671766	0.668966	COG0719	Fe-S cluster assembly scaffold protein SufB (SufB) (PDB:1VH4)			PF01458.18	SUF system FeS cluster assembly, SufBD	K07033	uncharacterized protein	O	Posttranslational modification, protein turnover, chaperones	MNYSENRYDTKDL-SDEDLLETFKPASEVEGPKDIGEFGEEELERLRQTGIDLKAPDKAGTFIQTNCSILKCDCEAHGIELLPITEALKKYDGLKDYWWKLVSTEKDSFTREADQKLDNGYFIRTLPGEKVVYPLQTCLYIRNENVAQRIHNI-VIAEEGSELHIIT----------------------------------------------------------------------------------------------------------------------------------------------------------------------------------------------------------------------------------------…
314	GC_00000007	Core_metagenome	Seep_SRB2_Meg22_1416_Bin_176	545	19	36	3	0	0.66619	0.671766	0.668966	COG0171|COG0388	NH3-dependent NAD+ synthetase (NadE) (PDB:3HMQ)|Omega-amidase YafV/Nit2, hydrolyzes alpha-ketoglutaramate (Nit2) (PUBMED:28373563)	COG0171|COG0388	NAD biosynthesis	PF02540.18	NAD synthase			H|C	Coenzyme transport and metabolism|Energy production and conversion	---------------MKIGLAQYDPT--------IGAFRHNVAQLVRLAG---KARDGGCELVIFPELAV---CGYPPRDLL----------------------EREEFIQDNLQAMD--WLMSEVKGIAVLC---GCISPNTKRAGKPIHNTAVLFEEGNVLAKVH----------------------------------------------------------------------------------------------------------------------------------------------------------------------------------------------------------------------------------------…
315	GC_00000007	Core_metagenome	Seep_SRB2_Meg22_1416_Bin_56	2553	19	36	3	0	0.66619	0.671766	0.668966	COG0719	Fe-S cluster assembly scaffold protein SufB (SufB) (PDB:1VH4)			PF01458.18	SUF system FeS cluster assembly, SufBD	K07033	uncharacterized protein	O	Posttranslational modification, protein turnover, chaperones	MNYSENHRDTKDL-SDDDLLKTFTPASEVEEPKDIGEFEEEELERLRQTGIDLTTPDRTGTFIQTNHSVLKCDCQTPGVELLPITEALKKYDGLKDYWWKLISAEKDPFTREADQKLDNGYFIRALPGEKVIYPLQTCLYIRNENVAQHIHNI-VVAEEGSELHIIT----------------------------------------------------------------------------------------------------------------------------------------------------------------------------------------------------------------------------------------…
316	GC_00000007	Core_metagenome	Seep_SRB2_Meg22_1416_Bin_56	2552	19	36	3	0	0.66619	0.671766	0.668966	COG0171|COG0388	NH3-dependent NAD+ synthetase (NadE) (PDB:3HMQ)|Omega-amidase YafV/Nit2, hydrolyzes alpha-ketoglutaramate (Nit2) (PUBMED:28373563)	COG0171|COG0388	NAD biosynthesis	PF02540.18	NAD synthase	K01950	NAD+ synthase (glutamine-hydrolysing) [EC:6.3.5.1]	H|C	Coenzyme transport and metabolism|Energy production and conversion	-----------MI-EVKIGLAQYDPT--------IGAFKHNVAQIVRLAG---KARDEGCELVIFPELAV---CGYPPLDLL----------------------ERKEFIKDNLQAMD--WLMSEVKGVAVLC---GCVSLNTKRAGKPIHNTAILFEEGKVLAEVH----------------------------------------------------------------------------------------------------------------------------------------------------------------------------------------------------------------------------------------…
317	GC_00000007	Core_metagenome	Seep_SRB2_Meg22_1618_Bin_149	294	19	36	3	0	0.66619	0.671766	0.668966	COG0719	Fe-S cluster assembly scaffold protein SufB (SufB) (PDB:1VH4)			PF01458.18	SUF system FeS cluster assembly, SufBD	K07033	uncharacterized protein	O	Posttranslational modification, protein turnover, chaperones	MNYSENHRDTKDL-SDDDLLKTFTPASEVEEPKDIGEFEEEELERLRQTGIDLTTPDRTGTFIQTNHSVLKCDCQTPGVELLPITEALKKYDGLKDYWWKLISAEKDPFTREADQKLDNGYFIRALPGEKVIYPLQTCLYIRNENVAQHIHNI-VVAEEGSELHIIT----------------------------------------------------------------------------------------------------------------------------------------------------------------------------------------------------------------------------------------…
318	GC_00000007	Core_metagenome	Seep_SRB2_Meg22_1618_Bin_149	293	19	36	3	0	0.66619	0.671766	0.668966	COG0171|COG0388	NH3-dependent NAD+ synthetase (NadE) (PDB:3HMQ)|Omega-amidase YafV/Nit2, hydrolyzes alpha-ketoglutaramate (Nit2) (PUBMED:28373563)	COG0171|COG0388	NAD biosynthesis	PF02540.18	NAD synthase	K01950	NAD+ synthase (glutamine-hydrolysing) [EC:6.3.5.1]	H|C	Coenzyme transport and metabolism|Energy production and conversion	-----------MI-EVKIGLAQYDPT--------IGAFKHNVAQIVRLAG---KARDEGCELVIFPELAV---CGYPPLDLL----------------------ERKEFIKDNLQAMD--WLMSEVKGVAVLC---GCVSLNTKRAGKPIHNTAILFEEGKVLAEVH----------------------------------------------------------------------------------------------------------------------------------------------------------------------------------------------------------------------------------------…
319	GC_00000007	Core_metagenome	Seep_SRB2_Meg22_1618_Bin_165	1217	19	36	3	0	0.66619	0.671766	0.668966	COG0719	Fe-S cluster assembly scaffold protein SufB (SufB) (PDB:1VH4)			PF01458.18	SUF system FeS cluster assembly, SufBD	K07033	uncharacterized protein	O	Posttranslational modification, protein turnover, chaperones	MNYSENRYDTKDL-SDEDLLETFKPASEVEGPKDIGEFGEEELERLRQTGIDLKAPDKAGTFIQTNCSILKCDCEAHGIELLPITEALKKYDGLKDYWWKLVSTEKDSFTREADQKLDNGYFIRTLPGEKVVYPLQTCLYIRNENVAQRIHNI-VIAEEGSELHIIT----------------------------------------------------------------------------------------------------------------------------------------------------------------------------------------------------------------------------------------…
320	GC_00000007	Core_metagenome	Seep_SRB2_Meg22_46_Bin_87	1069	19	36	3	0	0.66619	0.671766	0.668966	COG0719	Fe-S cluster assembly scaffold protein SufB (SufB) (PDB:1VH4)			PF01458.18	SUF system FeS cluster assembly, SufBD	K07033	uncharacterized protein	O	Posttranslational modification, protein turnover, chaperones	MNYSENHRDTKDL-SDDDLLKTFTPASEVEEPKDIGEFEEEELERLRQTGIDLTTPDRTGTFIQTNHSVLKCDCQTPGVELLPITEALKKYDGLKDYWWKLISAEKDPFTREADQKLDNGYFIRALPGEKVIYPLQTCLYIRNENVAQHIHNI-VVAEEGSELHIIT----------------------------------------------------------------------------------------------------------------------------------------------------------------------------------------------------------------------------------------…
321	GC_00000007	Core_metagenome	Seep_SRB2_Meg22_46_Bin_87	1070	19	36	3	0	0.66619	0.671766	0.668966	COG0171|COG0388	NH3-dependent NAD+ synthetase (NadE) (PDB:3HMQ)|Omega-amidase YafV/Nit2, hydrolyzes alpha-ketoglutaramate (Nit2) (PUBMED:28373563)	COG0171|COG0388	NAD biosynthesis	PF02540.18	NAD synthase	K01950	NAD+ synthase (glutamine-hydrolysing) [EC:6.3.5.1]	H|C	Coenzyme transport and metabolism|Energy production and conversion	-----------MI-EVKIGLAQYDPT--------IGAFKHNVAQIVRLAG---KARDEGCELVIFPELAV---CGYPPLDLL----------------------ERKEFIKDNLQAMD--WLMSEVKGVAVLC---GCVSLNTKRAGKPIHNTAILFEEGKVLAEVH----------------------------------------------------------------------------------------------------------------------------------------------------------------------------------------------------------------------------------------…
322	GC_00000007	Core_metagenome	Seep_SRB2_Meg22_810_Bin_10	902	19	36	3	0	0.66619	0.671766	0.668966	COG0719	Fe-S cluster assembly scaffold protein SufB (SufB) (PDB:1VH4)			PF01458.18	SUF system FeS cluster assembly, SufBD	K07033	uncharacterized protein	O	Posttranslational modification, protein turnover, chaperones	MNYSENHRDTKDL-SDDDLLKTFTPASEVEEPKDIGEFEEEELERLRQTGIDLTTPDRTGTFIQTNHSVLKCDCQTPGVELLPITEALKKYDGLKDYWWKLISAEKDPFTREADQKLDNGYFIRALPGEKVIYPLQTCLYIRNENVAQHIHNI-VVAEEGSELHIIT----------------------------------------------------------------------------------------------------------------------------------------------------------------------------------------------------------------------------------------…
323	GC_00000007	Core_metagenome	Seep_SRB2_Meg22_810_Bin_10	903	19	36	3	0	0.66619	0.671766	0.668966	COG0171|COG0388	NH3-dependent NAD+ synthetase (NadE) (PDB:3HMQ)|Omega-amidase YafV/Nit2, hydrolyzes alpha-ketoglutaramate (Nit2) (PUBMED:28373563)	COG0171|COG0388	NAD biosynthesis	PF02540.18	NAD synthase	K01950	NAD+ synthase (glutamine-hydrolysing) [EC:6.3.5.1]	H|C	Coenzyme transport and metabolism|Energy production and conversion	-----------MI-EVKIGLAQYDPT--------IGAFKHNVAQIVRLAG---KARDEGCELVIFPELAV---CGYPPLDLL----------------------ERKEFIKDNLQAMD--WLMSEVKGVAVLC---GCVSLNTKRAGKPIHNTAILFEEGKVLAEVH----------------------------------------------------------------------------------------------------------------------------------------------------------------------------------------------------------------------------------------…
324	GC_00000007	Core_metagenome	UBA3076_sp002367355	201	19	36	3	0	0.66619	0.671766	0.668966	COG0719	Fe-S cluster assembly scaffold protein SufB (SufB) (PDB:1VH4)			PF01458.18	SUF system FeS cluster assembly, SufBD	K07033	uncharacterized protein	O	Posttranslational modification, protein turnover, chaperones	MNYSENYYDTKDL-SDEDLLETFTPASEVEGPKDIGEFEEEELERLKQTGIDLTTPDRTGTFIQTNSSVLKCDCESPSIELLPITEALKKYDGLKDYWWKLISAEKDTFTREADQELDNGYFIRALPGEKVIYPLQTCLYIRDENVAQRVHNI-VIAEEGSELHIIT----------------------------------------------------------------------------------------------------------------------------------------------------------------------------------------------------------------------------------------…
325	GC_00000007	Core_metagenome	UBA3076_sp002367355	202	19	36	3	0	0.66619	0.671766	0.668966	COG0171|COG0388	NH3-dependent NAD+ synthetase (NadE) (PDB:3HMQ)|Omega-amidase YafV/Nit2, hydrolyzes alpha-ketoglutaramate (Nit2) (PUBMED:28373563)	COG0171|COG0388	NAD biosynthesis	PF02540.18	NAD synthase	K01950	NAD+ synthase (glutamine-hydrolysing) [EC:6.3.5.1]	H|C	Coenzyme transport and metabolism|Energy production and conversion	MDKRWVLQAALVI-EVKIGLAQYDPT--------IGAFKHNVAQIVRLAG---KARDKGCELVIFPELAV---CGYPPRDLL----------------------ERKEFIQDNLQAMD--WLISEVKGIAVLC---GCVSPNTKRAGKPIHNTAILFEEGKVLAKVH----------------------------------------------------------------------------------------------------------------------------------------------------------------------------------------------------------------------------------------…
326	GC_00000007	Core_metagenome	UBA3076_sp003194485	1253	19	36	3	0	0.66619	0.671766	0.668966	COG0719	Fe-S cluster assembly scaffold protein SufB (SufB) (PDB:1VH4)			PF01458.18	SUF system FeS cluster assembly, SufBD	K07033	uncharacterized protein	O	Posttranslational modification, protein turnover, chaperones	MNYSENRYDTKDL-SDEDLLETFKPASEVEGPKDIGEFGEEELERLRQTGIDLKAPDKAGTFIQTNCSILKCDCEAHGIELLPITEALKKYDGLKDYWWKLVSTEKDSFTREADQKLDNGYFIRTLPGEKVVYPLQTCLYIRNENVAQRIHNI-VIAEEGSELHIIT----------------------------------------------------------------------------------------------------------------------------------------------------------------------------------------------------------------------------------------…
327	GC_00000007	Core_metagenome	UBA3076_sp003194485	1254	19	36	3	0	0.66619	0.671766	0.668966	COG0171|COG0388	NH3-dependent NAD+ synthetase (NadE) (PDB:3HMQ)|Omega-amidase YafV/Nit2, hydrolyzes alpha-ketoglutaramate (Nit2) (PUBMED:28373563)	COG0171|COG0388	NAD biosynthesis	PF02540.18	NAD synthase			H|C	Coenzyme transport and metabolism|Energy production and conversion	---------------MKIGLAQYDPT--------IGAFRHNVAQLVRLAG---KARDGGCELVIFPELAV---CGYPPRDLL----------------------EREEFIQDNLQAMD--WLMSEVKGIAVLC---GCISPNTKRAGKPIHNTAVLFEEGNVLAKVH----------------------------------------------------------------------------------------------------------------------------------------------------------------------------------------------------------------------------------------…
328	GC_00000007	Core_metagenome	UBA3076_sp003194495	3062	19	36	3	0	0.66619	0.671766	0.668966	COG0719	Fe-S cluster assembly scaffold protein SufB (SufB) (PDB:1VH4)			PF01458.18	SUF system FeS cluster assembly, SufBD	K07033	uncharacterized protein	O	Posttranslational modification, protein turnover, chaperones	MNYSENHYDTKDLKSDEDLLETFTPASEVEGPKDIGEFEEEEIERLKQTGIDLTGLDRVGTFIQTNSSVQKCDCESQGVELLPITEAFKKYNGLKDYWWKLISPEKDSFTREADQELDNGYFIRALPGEKVIYPLQTCLYMRNENVAQRVHNI-VIAEEGSELHVIT----------------------------------------------------------------------------------------------------------------------------------------------------------------------------------------------------------------------------------------…
329	GC_00000007	Core_metagenome	UBA3076_sp003194495	3061	19	36	3	0	0.66619	0.671766	0.668966	COG0171|COG0388	NH3-dependent NAD+ synthetase (NadE) (PDB:3HMQ)|Omega-amidase YafV/Nit2, hydrolyzes alpha-ketoglutaramate (Nit2) (PUBMED:28373563)	COG0171|COG0388	NAD biosynthesis	PF02540.18	NAD synthase	K01950	NAD+ synthase (glutamine-hydrolysing) [EC:6.3.5.1]	H|C	Coenzyme transport and metabolism|Energy production and conversion	---------------MKIGLAQYDPI--------IGAFKHNMAQIVRLAG---KARDEGCELVIFPELAV---CGYPPRDLL----------------------ERKDFIQDNLQAMD--RLMSEVKGIAVLC---GCVSLNTKRAGKPIYNTAILFEEGKVLAKVH----------------------------------------------------------------------------------------------------------------------------------------------------------------------------------------------------------------------------------------…
330	GC_00000007	Core_metagenome	UBA3076_sp003645605	235	19	36	3	0	0.66619	0.671766	0.668966	COG0171|COG0388	NH3-dependent NAD+ synthetase (NadE) (PDB:3HMQ)|Omega-amidase YafV/Nit2, hydrolyzes alpha-ketoglutaramate (Nit2) (PUBMED:28373563)	COG0171|COG0388	NAD biosynthesis	PF02540.18	NAD synthase			H|C	Coenzyme transport and metabolism|Energy production and conversion	---------------MKIGLAQYDPT--------IGAFKHNVAQIVRLAG---KAGDEGCELVIFPEFAV---CGYPPRDLL----------------------ERKEFIQDNLKAMD--RLVSEVKGIAVLC---GCVSLNTKSTGKPIHNTAILFEEGNVLAKVH----------------------------------------------------------------------------------------------------------------------------------------------------------------------------------------------------------------------------------------…
331	GC_00000008	Core_metagenome	FWG173_SeepSRB2	698	18	36	4	0	0.607268	0.705598	0.652751	COG1212	CMP-2-keto-3-deoxyoctulosonic acid synthetase (KdsB) (PDB:1VH1)	COG1212	Lipid A biosynthesis	PF02348.20	Cytidylyltransferase	K00979	3-deoxy-manno-octulosonate cytidylyltransferase (CMP-KDO synthetase) [EC:2.7.7.38]	M	Cell wall/membrane/envelope biogenesis	#NAME?
332	GC_00000008	Core_metagenome	FWG173_SeepSRB2	697	18	36	4	0	0.607268	0.705598	0.652751	COG0313	16S rRNA C1402 (ribose-2'-O) methylase RsmI (RsmI) (PDB:3KWP) (PUBMED:24078611)	COG0313	16S rRNA modification	PF00590.21	Tetrapyrrole (Corrin/Porphyrin) Methylases	K07056	16S rRNA (cytidine1402-2'-O)-methyltransferase [EC:2.1.1.198]	J	Translation, ribosomal structure and biogenesis	----------------------------------------------------------------------------------------------------------------------------------------------------------------------------------------------------------------------------------------------------------------------------------------------------MIKSQNHKITKSPNK--GALYIVGTPIGNLKDISIRAKEVLGQVSLVAAEDTRSTRKLLAHLGVKAGLLSCHKHNERTSAKKVITLLEKGKDVALVSEAGTPALSDP…
333	GC_00000008	Core_metagenome	FWG174_SeepSRB2	373	18	36	4	0	0.607268	0.705598	0.652751	COG1212	CMP-2-keto-3-deoxyoctulosonic acid synthetase (KdsB) (PDB:1VH1)	COG1212	Lipid A biosynthesis	PF02348.20	Cytidylyltransferase	K00979	3-deoxy-manno-octulosonate cytidylyltransferase (CMP-KDO synthetase) [EC:2.7.7.38]	M	Cell wall/membrane/envelope biogenesis	#NAME?
334	GC_00000008	Core_metagenome	FWG174_SeepSRB2	374	18	36	4	0	0.607268	0.705598	0.652751	COG0313	16S rRNA C1402 (ribose-2'-O) methylase RsmI (RsmI) (PDB:3KWP) (PUBMED:24078611)	COG0313	16S rRNA modification	PF00590.21	Tetrapyrrole (Corrin/Porphyrin) Methylases	K07056	16S rRNA (cytidine1402-2'-O)-methyltransferase [EC:2.1.1.198]	J	Translation, ribosomal structure and biogenesis	----------------------------------------------------------------------------------------------------------------------------------------------------------------------------------------------------------------------------------------------------------------------------------------------------MIKSQNHKITKSPNK--GALYIVGTPIGNLKDISIRAKEVLGQVSLVAAEDTRSTRKLLAHLGVKAGLLSCHKHNERTSAKKVITLLEKGKDVALVSEAGTPALSDP…
335	GC_00000008	Core_metagenome	Seep_SRB2_ML8_D	3168	18	36	4	0	0.607268	0.705598	0.652751	COG1212	CMP-2-keto-3-deoxyoctulosonic acid synthetase (KdsB) (PDB:1VH1)	COG1212	Lipid A biosynthesis	PF02348.20	Cytidylyltransferase	K00979	3-deoxy-manno-octulosonate cytidylyltransferase (CMP-KDO synthetase) [EC:2.7.7.38]	M	Cell wall/membrane/envelope biogenesis	-----------------------------------------------------------------------------------------------------------------------------------------------------------------------------------------------------------------------------------------------------------------------------------------------------MNFPSNQITRSPNHQIKVSAIIPARFGSYRFPGKPLAKIQGSPMILHVYQ-----RALEVPGIEQVVVA-------TDDSRIAECVETAGGTVFMTDPGHASGTDR…
336	GC_00000008	Core_metagenome	Seep_SRB2_ML8_D	1257	18	36	4	0	0.607268	0.705598	0.652751	COG1212	CMP-2-keto-3-deoxyoctulosonic acid synthetase (KdsB) (PDB:1VH1)	COG1212	Lipid A biosynthesis	PF02348.20	Cytidylyltransferase	K00979	3-deoxy-manno-octulosonate cytidylyltransferase (CMP-KDO synthetase) [EC:2.7.7.38]	M	Cell wall/membrane/envelope biogenesis	-----------------------------------------------------------------------------------------------------------------------------------------------------------------------------------------------------------------------------------------------------------------------------------------------------MNITGHQITKSSNHQIKVVAIIPARFASSRFPGKPLADIQGSPMILHVYQ-----RALEVPGIDQVVVA-------TDDSSIANCVERAGGTVFMTDPGHQSGTDR…
337	GC_00000008	Core_metagenome	Seep_SRB2_ML8_D	3167	18	36	4	0	0.607268	0.705598	0.652751	COG0313	16S rRNA C1402 (ribose-2'-O) methylase RsmI (RsmI) (PDB:3KWP) (PUBMED:24078611)	COG0313	16S rRNA modification	PF00590.21	Tetrapyrrole (Corrin/Porphyrin) Methylases	K07056	16S rRNA (cytidine1402-2'-O)-methyltransferase [EC:2.1.1.198]	J	Translation, ribosomal structure and biogenesis	-----------------------------------------------------------------------------------------------------------------------------------------------------------------------------------------------------------------------------------------------------------------------------------------------------------MPIKSLNK--GILYVTGTPIGNLKDIGIRAKEVLGRVSLVAAEDTRSTRKLLTHLGVNAGLLSCHKHNERSSAKKVIALLEEGKDVALVSDAGTPALSDP…
338	GC_00000008	Core_metagenome	Seep_SRB2_ML8_D	1256	18	36	4	0	0.607268	0.705598	0.652751	COG0313	16S rRNA C1402 (ribose-2'-O) methylase RsmI (RsmI) (PDB:3KWP) (PUBMED:24078611)	COG0313	16S rRNA modification	PF00590.21	Tetrapyrrole (Corrin/Porphyrin) Methylases	K07056	16S rRNA (cytidine1402-2'-O)-methyltransferase [EC:2.1.1.198]	J	Translation, ribosomal structure and biogenesis	-----------------------------------------------------------------------------------------------------------------------------------------------------------------------------------------------------------------------------------------------------------------------------------------------------------MPDISANK--GVLYVVGTPIGNLKDISMRAIEILAKVSLVAAEDTRGTRKMLTHLKIRTKLLSCHKHNERTSAQKVITALAEGKDVALVSDAGTPALSDP…
339	GC_00000008	Core_metagenome	Seep_SRB2_Meg19_1012_Bin_14	383	18	36	4	0	0.607268	0.705598	0.652751	COG1212	CMP-2-keto-3-deoxyoctulosonic acid synthetase (KdsB) (PDB:1VH1)	COG1212	Lipid A biosynthesis	PF02348.20	Cytidylyltransferase	K00979	3-deoxy-manno-octulosonate cytidylyltransferase (CMP-KDO synthetase) [EC:2.7.7.38]	M	Cell wall/membrane/envelope biogenesis	-----------------------------------------------------------------------------------------------------------------------------------------------------------------------------------------------------------------------------------------------------------------------------------------------------MNLPNHQIPKSPNPQIKVVAIIPARFGSSRFPGKPLAKIQGNPMILHVYQ-----RALKVSGIDQVVVA-------TDDSRIAKCVEKAGGTVFMTDPGHPSGTDR…
340	GC_00000008	Core_metagenome	Seep_SRB2_Meg19_1012_Bin_14	384	18	36	4	0	0.607268	0.705598	0.652751	COG0313	16S rRNA C1402 (ribose-2'-O) methylase RsmI (RsmI) (PDB:3KWP) (PUBMED:24078611)	COG0313	16S rRNA modification	PF00590.21	Tetrapyrrole (Corrin/Porphyrin) Methylases	K07056	16S rRNA (cytidine1402-2'-O)-methyltransferase [EC:2.1.1.198]	J	Translation, ribosomal structure and biogenesis	-----------------------------------------------------------------------------------------------------------------------------------------------------------------------------------------------------------------------------------------------------------------------------------------------------------MPIKSPHN--GVLYVVGTPIGNLKDISIRAKEVLGEVSLVAAEDTRNTRKLLTHLGIKAGLLSCHKHNERTSAEKVIKLLAEGKNVALVSDAGTPALSDP…
341	GC_00000008	Core_metagenome	Seep_SRB2_Meg22_02_Bin_69	1023	18	36	4	0	0.607268	0.705598	0.652751	COG0313	16S rRNA C1402 (ribose-2'-O) methylase RsmI (RsmI) (PDB:3KWP) (PUBMED:24078611)	COG0313	16S rRNA modification	PF00590.21	Tetrapyrrole (Corrin/Porphyrin) Methylases	K07056	16S rRNA (cytidine1402-2'-O)-methyltransferase [EC:2.1.1.198]	J	Translation, ribosomal structure and biogenesis	----------------------------------------------------------------------------------------------------------------------------------------------------------------------------------------------------------------------------------------------------------------------------------------------MYTDNQVIKSPNHQITKSPNK--GVLYVVGTPIGNLKDISVRAKEVLSGVSLVAAEDTRGTRKLLTHLGIKTGLLSCHKHNERTSAKKVITLLAEGKDVAMVSDAGTPALSDP…
342	GC_00000008	Core_metagenome	Seep_SRB2_Meg22_1012_Bin_255	401	18	36	4	0	0.607268	0.705598	0.652751	COG1212	CMP-2-keto-3-deoxyoctulosonic acid synthetase (KdsB) (PDB:1VH1)	COG1212	Lipid A biosynthesis	PF02348.20	Cytidylyltransferase	K00979	3-deoxy-manno-octulosonate cytidylyltransferase (CMP-KDO synthetase) [EC:2.7.7.38]	M	Cell wall/membrane/envelope biogenesis	-------------------------------------------------------------------------------------------------------------------------------------------------------------------------------------------------------------------------------------------------------------------------------------------------------MQKAHYWNYLDHPIKVVAIIPARFGSSRFPGKPLAEIHGRPMILHVYE-----RALEVPGVDQVVVA-------TDDSRIAECVETAGGTVFMTDPGHPSGTDR…
343	GC_00000008	Core_metagenome	Seep_SRB2_Meg22_1012_Bin_255	400	18	36	4	0	0.607268	0.705598	0.652751	COG0313	16S rRNA C1402 (ribose-2'-O) methylase RsmI (RsmI) (PDB:3KWP) (PUBMED:24078611)	COG0313	16S rRNA modification			K07056	16S rRNA (cytidine1402-2'-O)-methyltransferase [EC:2.1.1.198]	J	Translation, ribosomal structure and biogenesis	---------------------------------------------------------------------------------------------------------------------------------------------------------------------------------------------------------------------------------------------------------------------------------------------------------------------------------------------------------------------------------------------------------------…
344	GC_00000008	Core_metagenome	Seep_SRB2_Meg22_1012_Bin_255	399	18	36	4	0	0.607268	0.705598	0.652751	COG0313	16S rRNA C1402 (ribose-2'-O) methylase RsmI (RsmI) (PDB:3KWP) (PUBMED:24078611)	COG0313	16S rRNA modification	PF00590.21	Tetrapyrrole (Corrin/Porphyrin) Methylases	K07056	16S rRNA (cytidine1402-2'-O)-methyltransferase [EC:2.1.1.198]	J	Translation, ribosomal structure and biogenesis	-----------------------------------------------------------------------------------------------------------------------------------------------------------------------------------------------------------------------------------------------------------------------------------------------------------MPIKSQHK--GALYIVGTPIGNLKDISIRAKEVLGQVSLVAAEDTRSTRKLLTHLGIRAGLLSCHKHNERSSAKKIITLLEKGKDVALVSEAGTPALSDP…
345	GC_00000008	Core_metagenome	Seep_SRB2_Meg22_1012_Bin_335	1384	18	36	4	0	0.607268	0.705598	0.652751	COG1212	CMP-2-keto-3-deoxyoctulosonic acid synthetase (KdsB) (PDB:1VH1)	COG1212	Lipid A biosynthesis	PF02348.20	Cytidylyltransferase	K00979	3-deoxy-manno-octulosonate cytidylyltransferase (CMP-KDO synthetase) [EC:2.7.7.38]	M	Cell wall/membrane/envelope biogenesis	-----------------------------------------------------------------------------------------------------------------------------------------------------------------------------------------------------------------------------------------------------------------------------------------------------MNLPNHQIPKSPNPQIKVVAIIPARFGSSRFPGKPLAKIQGSPMILHVYQ-----RALKVPGIDQVVVA-------TDDSRIAKCVEKAGGTVFMTDPGHPSGTDR…
346	GC_00000008	Core_metagenome	Seep_SRB2_Meg22_1012_Bin_335	1383	18	36	4	0	0.607268	0.705598	0.652751	COG0313	16S rRNA C1402 (ribose-2'-O) methylase RsmI (RsmI) (PDB:3KWP) (PUBMED:24078611)	COG0313	16S rRNA modification	PF00590.21	Tetrapyrrole (Corrin/Porphyrin) Methylases	K07056	16S rRNA (cytidine1402-2'-O)-methyltransferase [EC:2.1.1.198]	J	Translation, ribosomal structure and biogenesis	-----------------------------------------------------------------------------------------------------------------------------------------------------------------------------------------------------------------------------------------------------------------------------------------------------------MPIKSPHN--GVLYVVGTPIGNLKDISIRAKEVLGEVSLVAAEDTRNTRKLLTHLGIKAGLLSCHKHNERTSAEKVIKLLAEGKNVALVSDAGTPALSDP…
347	GC_00000008	Core_metagenome	Seep_SRB2_Meg22_1214_Bin_60	679	18	36	4	0	0.607268	0.705598	0.652751	COG1212	CMP-2-keto-3-deoxyoctulosonic acid synthetase (KdsB) (PDB:1VH1)	COG1212	Lipid A biosynthesis	PF02348.20	Cytidylyltransferase	K00979	3-deoxy-manno-octulosonate cytidylyltransferase (CMP-KDO synthetase) [EC:2.7.7.38]	M	Cell wall/membrane/envelope biogenesis	-----------------------------------------------------------------------------------------------------------------------------------------------------------------------------------------------------------------------------------------------------------------------------------------------------MNLPNHQIPKSPNPQIKVVAIIPARFGSSRFPGKPLAKIQGSPMILHVYQ-----RALKVPGIDQVVVA-------TDDSRIAKCVEKAGGTVFMTDPGHPSGTDR…
348	GC_00000008	Core_metagenome	Seep_SRB2_Meg22_1214_Bin_60	680	18	36	4	0	0.607268	0.705598	0.652751	COG0313	16S rRNA C1402 (ribose-2'-O) methylase RsmI (RsmI) (PDB:3KWP) (PUBMED:24078611)	COG0313	16S rRNA modification	PF00590.21	Tetrapyrrole (Corrin/Porphyrin) Methylases	K07056	16S rRNA (cytidine1402-2'-O)-methyltransferase [EC:2.1.1.198]	J	Translation, ribosomal structure and biogenesis	-----------------------------------------------------------------------------------------------------------------------------------------------------------------------------------------------------------------------------------------------------------------------------------------------------------MPIKSPHN--GVLYVVGTPIGNLKDISIRAKEVLGEVSLVAAEDTRNTRKLLTHLGIKAGLLSCHKHNERTSAEKVIKLLAEGKNVALVSDAGTPALSDP…
349	GC_00000008	Core_metagenome	Seep_SRB2_Meg22_1214_Bin_80	865	18	36	4	0	0.607268	0.705598	0.652751	COG1212	CMP-2-keto-3-deoxyoctulosonic acid synthetase (KdsB) (PDB:1VH1)	COG1212	Lipid A biosynthesis	PF02348.20	Cytidylyltransferase	K00979	3-deoxy-manno-octulosonate cytidylyltransferase (CMP-KDO synthetase) [EC:2.7.7.38]	M	Cell wall/membrane/envelope biogenesis	-------------------------------------------------------------------------------------------------------------------------------------------------------------------------------------------------------------------------------------------------------------------------------------------------------MQKAHYWNYLDHPIKVVAIIPARFGSSRFPGKPLAEIHGRPMILHVYE-----RALEVPGVDQVVVA-------TDDSRIAECVETAGGTVFMTDPGHPSGTDR…
350	GC_00000008	Core_metagenome	Seep_SRB2_Meg22_1214_Bin_80	866	18	36	4	0	0.607268	0.705598	0.652751	COG0313	16S rRNA C1402 (ribose-2'-O) methylase RsmI (RsmI) (PDB:3KWP) (PUBMED:24078611)	COG0313	16S rRNA modification	PF00590.21	Tetrapyrrole (Corrin/Porphyrin) Methylases	K07056	16S rRNA (cytidine1402-2'-O)-methyltransferase [EC:2.1.1.198]	J	Translation, ribosomal structure and biogenesis	-----------------------------------------------------------------------------------------------------------------------------------------------------------------------------------------------------------------------------------------------------------------------------------------------------------MPIKSQHK--GALYIVGTPIGNLKDISIRAKEVLGQVSLVAAEDTRSTRKLLTHLGIRAGLLSCHKHNERSSAKKIITLLEKGKDVALVSEAGTPALSDP…
351	GC_00000008	Core_metagenome	Seep_SRB2_Meg22_1416_Bin_176	1473	18	36	4	0	0.607268	0.705598	0.652751	COG1212	CMP-2-keto-3-deoxyoctulosonic acid synthetase (KdsB) (PDB:1VH1)	COG1212	Lipid A biosynthesis	PF02348.20	Cytidylyltransferase	K00979	3-deoxy-manno-octulosonate cytidylyltransferase (CMP-KDO synthetase) [EC:2.7.7.38]	M	Cell wall/membrane/envelope biogenesis	-------------------------------------------------------------------------------------------------------------------------------------------------------------------------------------------------------------------------------------------------------------------------------------------------------MQKAHYWNYLDHPIKVVAIIPARFGSSRFPGKPLAEIHGRPMILHVYE-----RALEVPGVDQVVVA-------TDDSRIAECVETAGGTVFMTDPGHPSGTDR…
352	GC_00000008	Core_metagenome	Seep_SRB2_Meg22_1416_Bin_176	1474	18	36	4	0	0.607268	0.705598	0.652751	COG0313	16S rRNA C1402 (ribose-2'-O) methylase RsmI (RsmI) (PDB:3KWP) (PUBMED:24078611)	COG0313	16S rRNA modification	PF00590.21	Tetrapyrrole (Corrin/Porphyrin) Methylases	K07056	16S rRNA (cytidine1402-2'-O)-methyltransferase [EC:2.1.1.198]	J	Translation, ribosomal structure and biogenesis	-----------------------------------------------------------------------------------------------------------------------------------------------------------------------------------------------------------------------------------------------------------------------------------------------------------MPIKSQHK--GALYIVGTPIGNLKDISIRAKEVLGQVSLVAAEDTRSTRKLLTHLGIRAGLLSCHKHNERSSAKKIITLLEKGKDVALVSEAGTPALSDP…
353	GC_00000008	Core_metagenome	Seep_SRB2_Meg22_1618_Bin_149	419	18	36	4	0	0.607268	0.705598	0.652751	COG1212	CMP-2-keto-3-deoxyoctulosonic acid synthetase (KdsB) (PDB:1VH1)	COG1212	Lipid A biosynthesis	PF02348.20	Cytidylyltransferase	K00979	3-deoxy-manno-octulosonate cytidylyltransferase (CMP-KDO synthetase) [EC:2.7.7.38]	M	Cell wall/membrane/envelope biogenesis	-----------------------------------------------------------------------------------------------------------------------------------------------------------------------------------------------------------------------------------------------------------------------------------------------------MNLPNHQIPKSPNPQIKVVAIIPARFGSSRFPGKPLAKIQGNPMILHVYQ-----RALKVSGIDQVVVA-------TDDSRIAKCVEKAGGTVFMTDPGHPSGTDR…
354	GC_00000008	Core_metagenome	Seep_SRB2_Meg22_1618_Bin_149	420	18	36	4	0	0.607268	0.705598	0.652751	COG0313	16S rRNA C1402 (ribose-2'-O) methylase RsmI (RsmI) (PDB:3KWP) (PUBMED:24078611)	COG0313	16S rRNA modification	PF00590.21	Tetrapyrrole (Corrin/Porphyrin) Methylases	K07056	16S rRNA (cytidine1402-2'-O)-methyltransferase [EC:2.1.1.198]	J	Translation, ribosomal structure and biogenesis	-----------------------------------------------------------------------------------------------------------------------------------------------------------------------------------------------------------------------------------------------------------------------------------------------------------MPIKSPHN--GVLYVVGTPIGNLKDISIRAKEVLGEVSLVAAEDTRNTRKLLTHLGIKAGLLSCHKHNERTSAEKVIKLLAEGKNVALVSDAGTPALSDP…
355	GC_00000008	Core_metagenome	Seep_SRB2_Meg22_1618_Bin_165	1924	18	36	4	0	0.607268	0.705598	0.652751	COG1212	CMP-2-keto-3-deoxyoctulosonic acid synthetase (KdsB) (PDB:1VH1)	COG1212	Lipid A biosynthesis	PF02348.20	Cytidylyltransferase	K00979	3-deoxy-manno-octulosonate cytidylyltransferase (CMP-KDO synthetase) [EC:2.7.7.38]	M	Cell wall/membrane/envelope biogenesis	-------------------------------------------------------------------------------------------------------------------------------------------------------------------------------------------------------------------------------------------------------------------------------------------------------MQKAHYWNYLDHPIKVVAIIPARFGSSRFPGKPLAEIHGRPMILHVYE-----RALEVPGVDQVVVA-------TDDSRIAECVETAGGTVFMTDPGHPSGTDR…
356	GC_00000008	Core_metagenome	Seep_SRB2_Meg22_1618_Bin_165	1925	18	36	4	0	0.607268	0.705598	0.652751	COG0313	16S rRNA C1402 (ribose-2'-O) methylase RsmI (RsmI) (PDB:3KWP) (PUBMED:24078611)	COG0313	16S rRNA modification	PF00590.21	Tetrapyrrole (Corrin/Porphyrin) Methylases	K07056	16S rRNA (cytidine1402-2'-O)-methyltransferase [EC:2.1.1.198]	J	Translation, ribosomal structure and biogenesis	-----------------------------------------------------------------------------------------------------------------------------------------------------------------------------------------------------------------------------------------------------------------------------------------------------------MPIKSQHK--GALYIVGTPIGNLKDISIRAKEVLGQVSLVAAEDTRSTRKLLTHLGIRAGLLSCHKHNERSSAKKIITLLEKGKDVALVSEAGTPALSDP…
357	GC_00000008	Core_metagenome	Seep_SRB2_Meg22_46_Bin_87	474	18	36	4	0	0.607268	0.705598	0.652751	COG1212	CMP-2-keto-3-deoxyoctulosonic acid synthetase (KdsB) (PDB:1VH1)	COG1212	Lipid A biosynthesis	PF02348.20	Cytidylyltransferase	K00979	3-deoxy-manno-octulosonate cytidylyltransferase (CMP-KDO synthetase) [EC:2.7.7.38]	M	Cell wall/membrane/envelope biogenesis	-----------------------------------------------------------------------------------------------------------------------------------------------------------------------------------------------------------------------------------------------------------------------------------------------------MNLPNHQIPKSPNPQIKVVAIIPARFGSSRFPGKPLAKIQGSPMILHVYQ-----RALKVPGIDQVVVA-------TDDSRIAKCVEKAGGTVFMTDPGHPSGTDR…
358	GC_00000008	Core_metagenome	Seep_SRB2_Meg22_46_Bin_87	475	18	36	4	0	0.607268	0.705598	0.652751	COG0313	16S rRNA C1402 (ribose-2'-O) methylase RsmI (RsmI) (PDB:3KWP) (PUBMED:24078611)	COG0313	16S rRNA modification	PF00590.21	Tetrapyrrole (Corrin/Porphyrin) Methylases	K07056	16S rRNA (cytidine1402-2'-O)-methyltransferase [EC:2.1.1.198]	J	Translation, ribosomal structure and biogenesis	-----------------------------------------------------------------------------------------------------------------------------------------------------------------------------------------------------------------------------------------------------------------------------------------------------------MPIKSPHN--GVLYVVGTPIGNLKDISIRAKEVLGEVSLVAAEDTRNTRKLLTHLGIKAGLLSCHKHNERTSAEKVIKLLAEGKNVALVSDAGTPALSDP…
359	GC_00000008	Core_metagenome	Seep_SRB2_Meg22_810_Bin_10	471	18	36	4	0	0.607268	0.705598	0.652751	COG1212	CMP-2-keto-3-deoxyoctulosonic acid synthetase (KdsB) (PDB:1VH1)	COG1212	Lipid A biosynthesis	PF02348.20	Cytidylyltransferase	K00979	3-deoxy-manno-octulosonate cytidylyltransferase (CMP-KDO synthetase) [EC:2.7.7.38]	M	Cell wall/membrane/envelope biogenesis	-----------------------------------------------------------------------------------------------------------------------------------------------------------------------------------------------------------------------------------------------------------------------------------------------------MNLPNHQIPKSPNPQIKVVAIIPARFGSSRFPGKPLAKIQGNPMILHVYQ-----RALKVSGIDQVVVA-------TDDSRIAKCVEKAGGTVFMTDPGHPSGTDR…
360	GC_00000008	Core_metagenome	Seep_SRB2_Meg22_810_Bin_10	470	18	36	4	0	0.607268	0.705598	0.652751	COG0313	16S rRNA C1402 (ribose-2'-O) methylase RsmI (RsmI) (PDB:3KWP) (PUBMED:24078611)	COG0313	16S rRNA modification	PF00590.21	Tetrapyrrole (Corrin/Porphyrin) Methylases	K07056	16S rRNA (cytidine1402-2'-O)-methyltransferase [EC:2.1.1.198]	J	Translation, ribosomal structure and biogenesis	-----------------------------------------------------------------------------------------------------------------------------------------------------------------------------------------------------------------------------------------------------------------------------------------------------------MPIKSPHN--GVLYVVGTPIGNLKDISIRAKEVLGEVSLVAAEDTRNTRKLLTHLGIKAGLLSCHKHNERTSAEKVIKLLAEGKNVALVSDAGTPALSDP…
361	GC_00000008	Core_metagenome	UBA3076_sp002367355	186	18	36	4	0	0.607268	0.705598	0.652751	COG1212	CMP-2-keto-3-deoxyoctulosonic acid synthetase (KdsB) (PDB:1VH1)	COG1212	Lipid A biosynthesis	PF02348.20	Cytidylyltransferase	K00979	3-deoxy-manno-octulosonate cytidylyltransferase (CMP-KDO synthetase) [EC:2.7.7.38]	M	Cell wall/membrane/envelope biogenesis	----------------------------------------------------------------------------------------------------------------------------------------------------------------------------------------------------------------------------------------------------------------------------------------------------------------------MFAIIPARFGSSRFPGKPLAKIQGSPMILHVYQ-----RALEVPGIDQVVVA-------TDDSRIAECVETAGGTVFMTDPGHPSGTDR…
362	GC_00000008	Core_metagenome	UBA3076_sp002367355	2081	18	36	4	0	0.607268	0.705598	0.652751	COG0313	16S rRNA C1402 (ribose-2'-O) methylase RsmI (RsmI) (PDB:3KWP) (PUBMED:24078611)	COG0313	16S rRNA modification	PF00590.21	Tetrapyrrole (Corrin/Porphyrin) Methylases	K07056	16S rRNA (cytidine1402-2'-O)-methyltransferase [EC:2.1.1.198]	J	Translation, ribosomal structure and biogenesis	------------------------------------------------------------------------------------------------------------------------------------------------------------------------------------------------------------------------------------------------------------------------------------------------------------MIKSPNK--GVLYVTGTPIGNLKDISIRAKEVLGEVSLVAAEDTRSTRKLLTHLGAKAGLLSCHKHNERTSAKKVITLLAKGNDVALVSDAGTPALSDP…
363	GC_00000008	Core_metagenome	UBA3076_sp003194485	687	18	36	4	0	0.607268	0.705598	0.652751	COG1212	CMP-2-keto-3-deoxyoctulosonic acid synthetase (KdsB) (PDB:1VH1)	COG1212	Lipid A biosynthesis	PF02348.20	Cytidylyltransferase	K00979	3-deoxy-manno-octulosonate cytidylyltransferase (CMP-KDO synthetase) [EC:2.7.7.38]	M	Cell wall/membrane/envelope biogenesis	-------------------------------------------------------------------------------------------------------------------------------------------------------------------------------------------------------------------------------------------------------------------------------------------------------MQKAHYWNHPDHPVKVVAIIPARFGSSRFPGKPLAEIHGRPMILHVHE-----RALEVPGVDQVVVA-------TDDSRIAECVETAGGTVFMTDPGHPSGTDR…
364	GC_00000008	Core_metagenome	UBA3076_sp003194485	686	18	36	4	0	0.607268	0.705598	0.652751	COG0313	16S rRNA C1402 (ribose-2'-O) methylase RsmI (RsmI) (PDB:3KWP) (PUBMED:24078611)	COG0313	16S rRNA modification	PF00590.21	Tetrapyrrole (Corrin/Porphyrin) Methylases	K07056	16S rRNA (cytidine1402-2'-O)-methyltransferase [EC:2.1.1.198]	J	Translation, ribosomal structure and biogenesis	------------------------------------------------------------------------------------------------------------------------------------------------------------------------------------------------------------------------------------------------------------------------------------------------------------MIKLPNK--GALYIVGTPIGNLKDISIRAKEVLGQVSLVAAEDTRSTRKLLTHLGIRVGLLSCHKHNERTSAKKVITLLEKGKDVALVSEAGTPALSDP…
365	GC_00000008	Core_metagenome	UBA3076_sp003194495	1125	18	36	4	0	0.607268	0.705598	0.652751	COG0313	16S rRNA C1402 (ribose-2'-O) methylase RsmI (RsmI) (PDB:3KWP) (PUBMED:24078611)	COG0313	16S rRNA modification	PF02348.20	Cytidylyltransferase	K07056	16S rRNA (cytidine1402-2'-O)-methyltransferase [EC:2.1.1.198]	J	Translation, ribosomal structure and biogenesis	MSFKSQNKGALYVVGTPIGNLKDISVRAKEVLGEVSLVAAEDTRSTRKLLTHLGIKAGLLSCHKHNERTSAEKVITLLAEGKDVAMVSDAGTPALSDPGAGLVKLVRDAGFSIVPVPGASAVVAALSVAAMTADSFFFAGFLPSKQAERRKTLEKLAEIPHTIVIFEAPHRLLDALEDILGVLGNRQMVMARELTKLHETVISGSVSGILKQLSKGRVRGEITLVIEWADKDRHRKSCRDPEAVEKALQYLISEKSLSARDSVDLLVRLTGMTKSQVYPLALEIKQKDSMGNHMNLPNHQITKSLNHQIKVFAIIPARFGSSRFPGKPLAKIQGSPMILHVYQ-----RALKVPGIDQVVVA-------TDDSRIAECVKAAGGTVFMTDPGHPSGTDR…
366	GC_00000008	Core_metagenome	UBA3076_sp003645605	1675	18	36	4	0	0.607268	0.705598	0.652751	COG0313	16S rRNA C1402 (ribose-2'-O) methylase RsmI (RsmI) (PDB:3KWP) (PUBMED:24078611)	COG0313	16S rRNA modification	PF00590.21	Tetrapyrrole (Corrin/Porphyrin) Methylases	K07056	16S rRNA (cytidine1402-2'-O)-methyltransferase [EC:2.1.1.198]	J	Translation, ribosomal structure and biogenesis	----------------------------------------------------------------------------------------------------------------------------------------------------------------------------------------------------------------------------------------------------------------------------------------------MYTDNQVIKSPNHQITKSPNK--GVLYVVGTPIGNLKDISIRAKEILGEVSLVAAEDTRSTRKLLTHMGIKTGLLSCHKHNERTSAKKVITLLAEGKDVAMVSDAGTPALSDP…
367	GC_00000009	Core_metagenome	FWG173_SeepSRB2	930	18	35	3	0	0.772836	0.86859	0.81792	COG0466	ATP-dependent Lon protease, bacterial type (Lon) (PDB:6ON2)			PF05362.14	Lon protease (S16) C-terminal proteolytic domain	K01338	ATP-dependent Lon protease [EC:3.4.21.53]	O	Posttranslational modification, protein turnover, chaperones	--MSENTQIK-----ENTKHSTIRE-LPVLHNEELVLFPHMIVSWVVEKPNLVKLVDDALATDRTVAVISEKKG----DDGTL---SFHKVGTVGLILRMAKNEEGHARLIVQGVTRVRLLEITEEEPYVKA------KVEPVQNIDSHDL--ETQALVVNVRQVFSKVLELSPNLPKELGMMIMSVEDSGTLADVVISHLNISTDDKQAVLEALDVKERLQAALRVLTRQLEILELGHKIQSQVKGQVDKTQKEFFLREQLKAIKKELGEGEEKPDEIGELSEKLEAKGLPEDAMKEAKRELERLSKMHPFAPEYTVARTYIDWLIELPWNEFTEDHLDLDQAERILNEDHYDLEKVKNRVVEYLAVRKLKPDAKGTILCFYGPPGTGKTSLGKSIAR…
368	GC_00000009	Core_metagenome	FWG173_SeepSRB2	831	18	35	3	0	0.772836	0.86859	0.81792	COG0466	ATP-dependent Lon protease, bacterial type (Lon) (PDB:6ON2)			PF05362.14	Lon protease (S16) C-terminal proteolytic domain	K01338	ATP-dependent Lon protease [EC:3.4.21.53]	O	Posttranslational modification, protein turnover, chaperones	-MDIEDSITDLLEI-DDQEPIEIPEALPLMPVRDVIVFPSMIIPLFIGREASVAAINEALASDRLIFLVTQKDA----SEENPSKEGLYKTGVVAMIMRTLQLPDGRLKVLGQALVKGTILEFLQEKPWFRV------RMETVKEEEPAEISVEVEALIRNVRDQAEKLFNLRGVFTPEMGAILNGVEEPGRLADIVASNLNLKSLEAQRLLEMTDSLVRLQEVNNLLSRELEVSTVQAKIQSEAKEEMTKTQREYFLREQLMAIRRELGEIDEKSEELAELRQKVRKARMSKEAEKETLKQIQRLESMHPEASEASMVRTYIDWLVEVPWSKSTKDKLDVRRAQKVLDEDHYDLEKVKERIVEYIAVKKLNPSAKGAILCFVGPPGVGKTSLGRSVAR…
369	GC_00000009	Core_metagenome	FWG174_SeepSRB2	691	18	35	3	0	0.772836	0.86859	0.81792	COG0466	ATP-dependent Lon protease, bacterial type (Lon) (PDB:6ON2)			PF05362.14	Lon protease (S16) C-terminal proteolytic domain	K01338	ATP-dependent Lon protease [EC:3.4.21.53]	O	Posttranslational modification, protein turnover, chaperones	--MSENTQIK-----ENTKHSTIRE-LPVLHNEELVLFPHMIVSWVVEKPNLVKLVDDALATDRTVAVISEKKG----DDGTL---SFHKVGTVGLILRMAKNEEGHARLIVQGVTRVRLLEITEEEPYVKA------KVEPVQNIDSHDL--ETQALVVNVRQVFSKVLELSPNLPKELGMMIMSVEDSGTLADVVISHLNISTDDKQAVLEALDVKERLQAALRVLTRQLEILELGHKIQSQVKGQVDKTQKEFFLREQLKAIKKELGEGEEKPDEIGELSEKLEAKGLPEDAMKEAKRELERLSKMHPFAPEYTVARTYIDWLIELPWNEFTEDHLDLDQAERILNEDHYDLEKVKNRVVEYLAVRKLKPDAKGTILCFYGPPGTGKTSLGKSIAR…
370	GC_00000009	Core_metagenome	FWG174_SeepSRB2	1203	18	35	3	0	0.772836	0.86859	0.81792	COG0466	ATP-dependent Lon protease, bacterial type (Lon) (PDB:6ON2)			PF05362.14	Lon protease (S16) C-terminal proteolytic domain	K01338	ATP-dependent Lon protease [EC:3.4.21.53]	O	Posttranslational modification, protein turnover, chaperones	-MDIEDSITDLLEI-DDQEPIEIPEALPLMPVRDVIVFPSMIIPLFIGREASVAAINEALASDRLIFLVTQKDA----SEENPSKEGLYKTGVVAMIMRTLQLPDGRLKVLGQALVKGTILEFLQEKPWFRV------RMETVKEEEPAEISVEVEALIRNVRDQAEKLFNLRGVFTPEMGAILNGVEEPGRLADIVASNLNLKSLEAQRLLEMTDSLVRLQEVNNLLSRELEVSTVQAKIQSEAKEEMTKTQREYFLREQLMAIRRELGEIDEKSEELAELRQKVRKARMSKEAEKETLKQIQRLESMHPEASEASMVRTYIDWLVEVPWSKSTKDKLDVRRAQKVLDEDHYDLEKVKERIVEYIAVKKLNPSAKGAILCFVGPPGVGKTSLGRSVAR…
371	GC_00000009	Core_metagenome	Seep_SRB2_ML8_D	1216	18	35	3	0	0.772836	0.86859	0.81792	COG0466	ATP-dependent Lon protease, bacterial type (Lon) (PDB:6ON2)			PF05362.14	Lon protease (S16) C-terminal proteolytic domain	K01338	ATP-dependent Lon protease [EC:3.4.21.53]	O	Posttranslational modification, protein turnover, chaperones	--MIKNTHTK-----ENGRHTTIRE-LPVLPSKELVLFPHMVVSWVVEQPNFVKLIDDALATDRTVAVMSEKKV----DEKSP---GFHNVGTVGLILRMVKNEDGHARLIVKGVTRVRLLKITKEKPYIKA------KVEPVQHIDSHDL--EIQALVVNVRQIFSKVLELSPNLPKELGAMIISLEDSGVLADVVISHLNISMDDKQTVLEALDVKERLQAALRILTKQLEILELGHKIQSQVKGQVEKTQKEFILREQLKAIKKELGEGEEKPDELEELRETLETRGMPEDAVKECRRELERLSKMHPFAPEYSVAMTYVDWMLKLPWKEFTEDHLDLDRAENILNEDHYDLKKVKNRILEYLAVRKLKPDAKGTILCFYGPPGTGKTSLGKSIAR…
372	GC_00000009	Core_metagenome	Seep_SRB2_ML8_D	3199	18	35	3	0	0.772836	0.86859	0.81792	COG0466	ATP-dependent Lon protease, bacterial type (Lon) (PDB:6ON2)			PF05362.14	Lon protease (S16) C-terminal proteolytic domain	K01338	ATP-dependent Lon protease [EC:3.4.21.53]	O	Posttranslational modification, protein turnover, chaperones	MSDKIEKEVQEKQN-IDPSQLEIPDELPILPLHGFVFFPGMGFPLQIKSPAAKQLIDDILLKDRLLGMVSYKQAASQQEEIGPE--NLHSTGVVGYIHKLIKGEGGAYHILTSGFKKIKVKEYVQESPYLKA------KIEVLEMADKPDK--EIKALDLNLKTEFKK-LALLTNLTPELAVTVDSLDNLYYVAYLITSQLGLSTDVEQEILEISKLKDLLRRVTTELTERLETAEMSQKIQKSAKEDIDKKQREFLLRQQLQAIRKELGEDSENLD-LDELKERFKDAQLSEEAEKVAQKELDRLARISPASPEYTVSRTYLDWLLELPWKKSTPDSLDIKKAKIDLDRDHYGLERIKKRILEFLAVRKLKQDMHGPILCFVGPPGTGKTSLGRSIAR…
373	GC_00000009	Core_metagenome	Seep_SRB2_ML8_D	328	18	35	3	0	0.772836	0.86859	0.81792	COG0466	ATP-dependent Lon protease, bacterial type (Lon) (PDB:6ON2)			PF05362.14	Lon protease (S16) C-terminal proteolytic domain	K01338	ATP-dependent Lon protease [EC:3.4.21.53]	O	Posttranslational modification, protein turnover, chaperones	-MDIEDTITDLLETDDRGDSLEIPEELPLLPVRDVIVFPSMIIPLFIGREASVAAINEAMAADRMIFLVTQKDA----SEETPSKDGLYRTGVVAMIMRTLQLPDGRLKVLGQALVKGTIQEFLQEKPCFRV------RMKTVKEEESAEISVEVEALIRNIRDQAEKLFNLKGVFTPEMGAILSGVEEPGRLADIVASNLNLKSAEAQRLLEMTDPLARLREVNNLLTRELEVSTVQAKIQSDAKEEMTKTQREYFLREQLMAIRRELGEIDEKSEELADLREKVRKAKIPKEAEKETLKQIQRLESMHPEASEASMVRTYIDWLIDVPWSKNTKDKLDVRRAQKILDEDHYDLEKVKERIVEYIAVRKLNPSLKGPILCFIGPPGVGKTSLGRSIAR…
374	GC_00000009	Core_metagenome	Seep_SRB2_Meg19_1012_Bin_14	544	18	35	3	0	0.772836	0.86859	0.81792	COG0466	ATP-dependent Lon protease, bacterial type (Lon) (PDB:6ON2)			PF05362.14	Lon protease (S16) C-terminal proteolytic domain	K01338	ATP-dependent Lon protease [EC:3.4.21.53]	O	Posttranslational modification, protein turnover, chaperones	MLMSENAHTK-----ENSKHSTIRE-LPVLPSKELVLFPHMVVSWVVEQPNLVKLIDDALATDRTVAIMSEKKG----DDKSL---SFHKVGTVGLILRMAKSEEGHARLIVQGVTRVRLLEITEEEPYIKA------KVETVQHIDSHDL--EIQALVVNVRQIFSKVLELSPNLPKELGAMIMSVEDSGVLADVVISHLNISMHDKQTVLEAMDVKERLQAALRILTGQLEILELGHKIQSQVKGQVEKSQKEFLLREQLKAIKKELGEGEEQPDEIEELREKLETKGLPEEATKEAKRELERLSKMHPFAPEYTVARTYLDWMLELPWNEFTEDHLDLDRAERILNEDHYDLEKVKNRVVEYLAVRKLKPDAKGTILCFYGPPGTGKTSLGKSIAR…
375	GC_00000009	Core_metagenome	Seep_SRB2_Meg22_02_Bin_69	597	18	35	3	0	0.772836	0.86859	0.81792	COG0466	ATP-dependent Lon protease, bacterial type (Lon) (PDB:6ON2)			PF05362.14	Lon protease (S16) C-terminal proteolytic domain	K01338	ATP-dependent Lon protease [EC:3.4.21.53]	O	Posttranslational modification, protein turnover, chaperones	--MTKNTHIK-----ENTKHSTIRE-LPVLPSKELVLFPHMVVSWVVEQPNLVKLVDDALATDRTVAVMSEKKG----DDKSL---GFHNVGTVGLILRMAKNEEGHARLIVQGVTRVRLLEITEEEPYIKAKVEPVQKVEPVQHIDSHDL--EIQALVVNVRQIFYKVLELSPNLPKELGAMIMSVEDSGVLADVVISHLNISTDDKQTVLEALDVKERLQAALRILNGQLEILELGHKIQSQVKGQVDKTQKEFLLREQLKAIKKELGEGEEKPDEIDELREKLEAKGLPEDAMKEATRELDRLSKMHPFAPEYTVARTYIDWLIELPWNELTEDHLDLDQAERILNEDHYDLEKVKNRIIEYLAVRKLKPDAKGTILCFYGPPGTGKTSLGKSIAR…
376	GC_00000009	Core_metagenome	Seep_SRB2_Meg22_02_Bin_69	1365	18	35	3	0	0.772836	0.86859	0.81792	COG0466	ATP-dependent Lon protease, bacterial type (Lon) (PDB:6ON2)			PF05362.14	Lon protease (S16) C-terminal proteolytic domain	K01338	ATP-dependent Lon protease [EC:3.4.21.53]	O	Posttranslational modification, protein turnover, chaperones	-MDIEDTITDLLEI-DDQEPIEIPEVLPLMPVRDVIVFPSMIIPLFIGREASVAAINEALASDRLIFLVTQKDA----SEENPSKDGLYKTGVVAMIMRTLQLPDGRLKVLGQALVKGIIQEFLQDKPCFRV------RIETVKEEEPAEISVDVEALIRNVRDQAEKLFNLKGVFTPEMGAILKGVEEPGRLADIVASNLNLKSAEAQRLLEMTDPLARLKEVNNLLARELEVSTVQAKIQSEAKGEMTKTQREYFLREQLMAIRRELGEIDEKSEELEELKKKVRKAKMPKEAEKETLKQIQRLESMHPEASEASMVRTYVDWLVEVPWSKSTKDKLDVRRAQKILDEDHYDLEKVKERIVEYIAVRKLNPSAKGPILCFIGPPGVGKTSLGRSVAR…
377	GC_00000009	Core_metagenome	Seep_SRB2_Meg22_1012_Bin_255	1696	18	35	3	0	0.772836	0.86859	0.81792	COG0466	ATP-dependent Lon protease, bacterial type (Lon) (PDB:6ON2)			PF05362.14	Lon protease (S16) C-terminal proteolytic domain	K01338	ATP-dependent Lon protease [EC:3.4.21.53]	O	Posttranslational modification, protein turnover, chaperones	--MSENTHTK-----ENTRHSTIRE-LPVLPSEDLVLFPHMVVSWVVEQPNLVKLVDDALATDRTVAVICTKKA----EDKKPF--SYHKVGTVGLILRMAKNEEGHARLIVQGVTRVRLLEITEEEPYVKA------KVEPVQNIDSHEI--ETQALVVNVRQVFSKVLELSPNLSKELGMMIMSVDDSGTLADVVISHLNISTDDKQAVLEALDVKERLKAALRILTQQLEILELGHKIQSQVKGQVEKTQKEYFLREQLKAIKEELGEGEEKPDEIEELRKKLEVKGLPEDAMKEAKRELDRLSRMHPFAPEYTVARTYIDWLLELPWNEFTEDHLDLDQAERILNEDHYDLEKVKDRIIEYLAVRKLKPDAKGTILCFYGPPGTGKTSLGKSIAR…
378	GC_00000009	Core_metagenome	Seep_SRB2_Meg22_1012_Bin_255	1790	18	35	3	0	0.772836	0.86859	0.81792	COG0466	ATP-dependent Lon protease, bacterial type (Lon) (PDB:6ON2)			PF05362.14	Lon protease (S16) C-terminal proteolytic domain	K01338	ATP-dependent Lon protease [EC:3.4.21.53]	O	Posttranslational modification, protein turnover, chaperones	-MDIEDTATNLLEI-DDQESIEIPEVLPLMPVRDVIVFPSMIIPLFVGREASVAAINEALASDRLIFLVTQKDA----SEDNPSVEGLYKTGVVAMIMRTLQLPDGRIKILGQALVKGTILEIMQEKPWFRV------RIETVKEEEPDEISVEAEALIRNVRDQAEKLFNLRGVFTAEMGAILNGIEEPGRLADIVASNLNLKSLEAQRLLEMTDSLARLQEVNNLLSRELEVSTVQAKIQSQAKKEMTRTQREYFLREQLMAIRRELGEIDEKSEELAELREKVRKARMPKEAEKETLKQIQRLESMHPEASEASIVRTYIDWLVEVPWSKSTKDKLDVRKAQKILDEDHYDLEKVKERIVEYIAVKKLNPSAKGPILCFVGPPGVGKTSLGRSVAR…
379	GC_00000009	Core_metagenome	Seep_SRB2_Meg22_1012_Bin_335	995	18	35	3	0	0.772836	0.86859	0.81792	COG0466	ATP-dependent Lon protease, bacterial type (Lon) (PDB:6ON2)			PF02190.17	ATP-dependent protease La (LON) substrate-binding domain			O	Posttranslational modification, protein turnover, chaperones	MLMSENAHTK-----ENSKHSTIRE-LPVLPSKELVLFPHMVVSWVVEQPNLVKLIDDALATDRTVAIMSEKKG----DDKSL---SFHKVGTVGLILRMAKSEEGHARLIVQGVTRVRLLEITEEEPYIKA------KVETVQHIDSNDL--EIQALVVNVRQIFSKVLELSPNLPKELGAMIMSVEDSGVLADVVISHLNISMHDKQTVLEAMDVKERLQAALRILTGQLEILELGHKIQSQVKGQVEKSQKEFLLREQLKAIKKELGEGEEQPDEIEELREKLETKGLPEEATKEAKRELERLSKMHPFAPEYTVARTYLDWMLELPWNEFTEDHLDLDRAERILNEDHYDLEKVKNRVVEYLAVRKLKPDAKGTILCFYGPPGTGKTSLGKSIAR…
380	GC_00000009	Core_metagenome	Seep_SRB2_Meg22_1012_Bin_335	1314	18	35	3	0	0.772836	0.86859	0.81792	COG0466	ATP-dependent Lon protease, bacterial type (Lon) (PDB:6ON2)			PF05362.14	Lon protease (S16) C-terminal proteolytic domain	K01338	ATP-dependent Lon protease [EC:3.4.21.53]	O	Posttranslational modification, protein turnover, chaperones	-MDIEDTITDLLEI-DDREPIEIPEILPLMPVRDVIVFPSMIIPLFIGRETSVAAINEAMASDRMIFLVTQKDA----SEENPSKDELYKTGVVAMIMRTLQLPDGRLKILGQALVKGTIHEFLQEKPCFKV------RIKTVKEEEPVEISVEVEALIRNVRDQAEKLFNLKGVFTPEMGAILNGVEEPGRLADIVASNLNLKSAEAQRLLEMTDPLARVQEVNNLLTRELEVSTVQAKIQSEAKEEMTKTQREYFLREQLMAIRRELGEIDEKSEELAELRKKVRKAKMPKEAEKETLKQIQRLESMHPEASEASMVRTYIDWLVEVPWSKNTRDKLDVRRAQKILDEDHYDLEKVKERIVEYIAVRKLNPSAKGPILCFIGPPGVGKTSLGRSVAR…
381	GC_00000009	Core_metagenome	Seep_SRB2_Meg22_1214_Bin_60	2201	18	35	3	0	0.772836	0.86859	0.81792	COG0466	ATP-dependent Lon protease, bacterial type (Lon) (PDB:6ON2)			PF05362.14	Lon protease (S16) C-terminal proteolytic domain	K01338	ATP-dependent Lon protease [EC:3.4.21.53]	O	Posttranslational modification, protein turnover, chaperones	MLMSENAHTK-----ENSKHSTIRE-LPVLPSKELVLFPHMVVSWVVEQPNLVKLIDDALATDRTVAIMSEKKG----DDKSL---SFHKVGTVGLILRMAKSEEGHARLIVQGVTRVRLLEITEEEPYIKA------KVETVQHIDSNDL--EIQALVVNVRQIFSKVLELSPNLPKELGAMIMSVEDSGVLADVVISHLNISMHDKQTVLEAMDVKERLQAALRILTGQLEILELGHKIQSQVKGQVEKSQKEFLLREQLKAIKKELGEGEEQPDEIEELREKLETKGLPEEATKEAKRELERLSKMHPFAPEYTVAMTYLDWMLELPWNEFTEDHLDLDRAERILNEDHYDLEKVKNRVVEYLAVRKLKPDAKGTILCFYGPPGTGKTSLGKSIAR…
382	GC_00000009	Core_metagenome	Seep_SRB2_Meg22_1214_Bin_60	1873	18	35	3	0	0.772836	0.86859	0.81792	COG0466	ATP-dependent Lon protease, bacterial type (Lon) (PDB:6ON2)			PF05362.14	Lon protease (S16) C-terminal proteolytic domain	K01338	ATP-dependent Lon protease [EC:3.4.21.53]	O	Posttranslational modification, protein turnover, chaperones	-MDIEDTITDLLEI-DDREPIEIPEILPLMPVRDVIVFPSMIIPLFIGRETSVAAINEAMASDRMIFLVTQKDA----SEENPSKDELYKTGVVAMIMRTLQLPDGRLKILGQALVKGTIHEFLQEKPCFKV------RIKTVKEEEPVEISVEVEALIRNVRDQAEKLFNLKGVFTPEMGAILNGVEEPGRLADIVASNLNLKSAEAQRLLEMTDPLARVQEVNNLLTRELEVSTVQAKIQSEAKEEMTKTQREYFLREQLMAIRRELGEIDEKSEELAELRKKVRKAKMPKEAEKETLKQIQRLESMHPEASEASMVRTYIDWLVEVPWSKNTRDKLDVRRAQKILDEDHYDLEKVKERIVEYIAVRKLNPSAKGPILCFIGPPGVGKTSLGRSVAR…
383	GC_00000009	Core_metagenome	Seep_SRB2_Meg22_1214_Bin_80	979	18	35	3	0	0.772836	0.86859	0.81792	COG0466	ATP-dependent Lon protease, bacterial type (Lon) (PDB:6ON2)			PF05362.14	Lon protease (S16) C-terminal proteolytic domain	K01338	ATP-dependent Lon protease [EC:3.4.21.53]	O	Posttranslational modification, protein turnover, chaperones	--MSENTHTK-----ENTRHSTIRE-LPVLPSEDLVLFPHMVVSWVVEQPNLVKLVDDALATDRTVAVICTKKA----EDKKPF--SYHKVGTVGLILRMAKNEEGHARLIVQGVTRVRLLEITEEEPYVKA------KVEPVQNIDSHEI--ETQALVVNVRQVFSKVLELSPNLSKELGMMIMSVDDSGTLADVVISHLNISTDDKQAVLEALDVKERLKAALRILTQQLEILELGHKIQSQVKGQVEKTQKEYFLREQLKAIKEELGEGEEKPDEIEELRKKLEVKGLPEDAMKEAKRELDRLSRMHPFAPEYTVARTYIDWLLELPWNEFTEDHLDLDQAERILNEDHYDLEKVKDRIIEYLAVRKLKPDAKGTILCFYGPPGTGKTSLGKSIAR…
384	GC_00000009	Core_metagenome	Seep_SRB2_Meg22_1214_Bin_80	1805	18	35	3	0	0.772836	0.86859	0.81792	COG0466	ATP-dependent Lon protease, bacterial type (Lon) (PDB:6ON2)			PF05362.14	Lon protease (S16) C-terminal proteolytic domain	K01338	ATP-dependent Lon protease [EC:3.4.21.53]	O	Posttranslational modification, protein turnover, chaperones	-MDIEDTATNLLEI-DDQESIEIPEVLPLMPVRDVIVFPSMIIPLFVGREASVAAINEALASDRLIFLVTQKDA----SEDNPSVEGLYKTGVVAMIMRTLQLPDGRIKILGQALVKGTILEIMQEKPWFRV------RIETVKEEEPDEISVEAEALIRNVRDQAEKLFNLRGVFTAEMGAILNGIEEPGRLADIVASNLNLKSLEAQRLLEMTDSLARLQEVNNLLSRELEVSTVQAKIQSQAKKEMTRTQREYFLREQLMAIRRELGEIDEKSEELAELREKVRKARMPKEAEKETLKQIQRLESMHPEASEASIVRTYIDWLVEVPWSKSTKDKLDVRKAQKILDEDHYDLEKVKERIVEYIAVKKLNPSAKGPILCFVGPPGVGKTSLGRSVAR…
385	GC_00000009	Core_metagenome	Seep_SRB2_Meg22_1416_Bin_176	461	18	35	3	0	0.772836	0.86859	0.81792	COG0466	ATP-dependent Lon protease, bacterial type (Lon) (PDB:6ON2)			PF05362.14	Lon protease (S16) C-terminal proteolytic domain	K01338	ATP-dependent Lon protease [EC:3.4.21.53]	O	Posttranslational modification, protein turnover, chaperones	--MSENTHTK-----ENTRHSTIRE-LPVLPSEDLVLFPHMVVSWVVEQPNLVKLVDDALATDRTVAVICTKKA----EDKKPF--SYHKVGTVGLILRMAKNEEGHARLIVQGVTRVRLLEITEEEPYVKA------KVEPVQNIDSHEI--ETQALVVNVRQVFSKVLELSPNLSKELGMMIMSVDDSGTLADVVISHLNISTDDKQAVLEALDVKERLKAALRILTQQLEILELGHKIQSQVKGQVEKTQKEYFLREQLKAIKEELGEGEEKPDEIEELRKKLEVKGLPEDAMKEAKRELDRLSRMHPFAPEYTVARTYIDWLLELPWNEFTEDHLDLDQAERILNEDHYDLEKVKDRIIEYLAVRKLKPDAKGTILCFYGPPGTGKTSLGKSIAR…
386	GC_00000009	Core_metagenome	Seep_SRB2_Meg22_1416_Bin_176	1241	18	35	3	0	0.772836	0.86859	0.81792	COG0466	ATP-dependent Lon protease, bacterial type (Lon) (PDB:6ON2)			PF05362.14	Lon protease (S16) C-terminal proteolytic domain	K01338	ATP-dependent Lon protease [EC:3.4.21.53]	O	Posttranslational modification, protein turnover, chaperones	-MDIEDTATNLLEI-DDQESIEIPEVLPLMPVRDVIVFPSMIIPLFVGREASVAAINEALASDRLIFLVTQKDA----SEDNPSVEGLYKTGVVAMIMRTLQLPDGRIKILGQALVKGTILEIMQEKPWFRV------RIETVKEEEPDEISVEAEALIRNVRDQAEKLFNLRGVFTAEMGAILNGIEEPGRLADIVASNLNLKSLEAQRLLEMTDSLARLQEVNNLLSRELEVSTVQAKIQSQAKKEMTRTQREYFLREQLMAIRRELGEIDEKSEELAELREKVRKARMPKEAEKETLKQIQRLESMHPEASEASIVRTYIDWLVEVPWSKSTKDKLDVRKAQKILDEDHYDLEKVKERIVEYIAVKKLNPSAKGPILCFVGPPGVGKTSLGRSVAR…
387	GC_00000009	Core_metagenome	Seep_SRB2_Meg22_1416_Bin_56	1117	18	35	3	0	0.772836	0.86859	0.81792	COG0466	ATP-dependent Lon protease, bacterial type (Lon) (PDB:6ON2)			PF00004.30	ATPase family associated with various cellular activities (AAA)			O	Posttranslational modification, protein turnover, chaperones	-----------------------------------------------------------------------------------------------------------------------------------------------------------------------------------MGAILNGVEEPGRLADIVASNLNLKSAEAQRLLEMTDPLARVQEVNNLLTRELEVSTVQAKIQSEAKEEMTKTQREYFLREQLMAIRRELGEIDEKSEELAELRKKVRKAKMPKEAEKETLKQIQRLESMHPEASEASMVRTYIDWLVEVPWSKNTRDKLDVRRAQKILDEDHYDLEKVKERIVEYIAVRKLNPSAKGPILCFIGPPGVGKTSLGRSVAR…
388	GC_00000009	Core_metagenome	Seep_SRB2_Meg22_1416_Bin_56	1116	18	35	3	0	0.772836	0.86859	0.81792	COG0466	ATP-dependent Lon protease, bacterial type (Lon) (PDB:6ON2)			PF02190.17	ATP-dependent protease La (LON) substrate-binding domain			O	Posttranslational modification, protein turnover, chaperones	-MDIEDTITDLLEI-DDREPIEIPEILPLMPVRDVIVFPSMIIPLFIGRETSVAAINEAMASDRMIFLVTQKDA----SEENPSKDELYKTGVVAMIMRTLQLPDGRLKILGQALVKGTIHEFLQEKPCFKV------RIKTVKEEEP------------------------------------------------------------------------------------------------------------------------------------EIRQKN----------------------------------------------------------------------------------------------CLI----------------…
389	GC_00000009	Core_metagenome	Seep_SRB2_Meg22_1618_Bin_149	767	18	35	3	0	0.772836	0.86859	0.81792	COG0466	ATP-dependent Lon protease, bacterial type (Lon) (PDB:6ON2)			PF05362.14	Lon protease (S16) C-terminal proteolytic domain	K01338	ATP-dependent Lon protease [EC:3.4.21.53]	O	Posttranslational modification, protein turnover, chaperones	MLMSENAHTK-----ENSKHSTIRE-LPVLPSKELVLFPHMVVSWVVEQPNLVKLIDDALATDRTVAIMSEKKG----DDKSL---SFHKVGTVGLILRMAKSEEGHARLIVQGVTRVRLLEITEEEPYIKA------KVETVQHIDSNDL--EIQALVVNVRQIFSKVLELSPNLPKELGAMIMSVEDSGVLADVVISHLNISMHDKQTVLEAMDVKERLQAALRILTGQLEILELGHKIQSQVKGQVEKSQKEFLLREQLKAIKKELGEGEEQPDEIEELREKLETKGLPEEATKEAKRELERLSKMHPFAPEYTVARTYLDWMLELPWNEFTEDHLDLDRAERILNEDHYDLEKVKNRVVEYLAVRKLKPDAKGTILCFYGPPGTGKTSLGKSIAR…
390	GC_00000009	Core_metagenome	Seep_SRB2_Meg22_1618_Bin_149	413	18	35	3	0	0.772836	0.86859	0.81792	COG0466	ATP-dependent Lon protease, bacterial type (Lon) (PDB:6ON2)			PF05362.14	Lon protease (S16) C-terminal proteolytic domain	K01338	ATP-dependent Lon protease [EC:3.4.21.53]	O	Posttranslational modification, protein turnover, chaperones	-MDIEDTITDLLEI-DDREPIEIPEILPLMPVRDVIVFPSMIIPLFIGRETSVAAINEAMASDRMIFLVTQKDA----SEENPSKDELYKTGVVAMIMRTLQLPDGRLKILGQALVKGTIHEFLQEKPCFKV------RIKTVKEEEPVEISVKVEALIRNVRDQAEKLFNLKGVFTPEMGAILNGVEEPGRLADIVASNLNLKSAEAQRLLEMTDPLARVQEVNNLLTRELEVSTVQAKIQSEAKEEMTKTQREYFLREQLMAIRRELGEIDEKSEELAELRKKVRKAKMPKEAEKETLKQIQRLESMHPEASEASMVRTYIDWLVEVPWSKNTRDKLDVRRAQKILDEDHYDLEKVKERIVEYIAVRKLNPSAKGPILCFIGPPGVGKTSLGRSVAR…
391	GC_00000009	Core_metagenome	Seep_SRB2_Meg22_1618_Bin_165	550	18	35	3	0	0.772836	0.86859	0.81792	COG0466	ATP-dependent Lon protease, bacterial type (Lon) (PDB:6ON2)			PF05362.14	Lon protease (S16) C-terminal proteolytic domain	K01338	ATP-dependent Lon protease [EC:3.4.21.53]	O	Posttranslational modification, protein turnover, chaperones	--MSENTHTK-----ENTRHSTIRE-LPVLPSEDLVLFPHMVVSWVVEQPNLVKLVDDALATDRTVAVICTKKA----EDKKPF--SYHKVGTVGLILRMAKNEEGHARLIVQGVTRVRLLEITEEEPYVKA------KVEPVQNIDSHEI--ETQALVVNVRQVFSKVLELSPNLSKELGMMIMSVDDSGTLADVVISHLNISTDDKQAVLEALDVKERLKAALRILTQQLEILELGHKIQSQVKGQVEKTQKEYFLREQLKAIKEELGEGEEKPDEIEELRKKLEVKGLPEDAMKEAKRELDRLSRMHPFAPEYTVARTYIDWLLELPWNEFTEDHLDLDQAERILNEDHYDLEKVKDRIIEYLAVRKLKPDAKGTILCFYGPPGTGKTSLGKSIAR…
392	GC_00000009	Core_metagenome	Seep_SRB2_Meg22_810_Bin_10	2035	18	35	3	0	0.772836	0.86859	0.81792	COG0466	ATP-dependent Lon protease, bacterial type (Lon) (PDB:6ON2)			PF05362.14	Lon protease (S16) C-terminal proteolytic domain	K01338	ATP-dependent Lon protease [EC:3.4.21.53]	O	Posttranslational modification, protein turnover, chaperones	MLMSENAHTK-----ENSKHSTIRE-LPVLPSKELVLFPHMVVSWVVEQPNLVKLIDDALATDRTVAIMSEKKG----DDKSL---SFHKVGTVGLILRMAKSEEGHARLIVQGVTRVRLLEITEEEPYIKA------KVETVQHIDSHDL--EIQALVVNVRQIFSKVLELSPNLPKELGAMIMSVEDSGVLADVVISHLNISMHDKQTVLEAMDVKERLQAALRILTGQLEILELGHKIQSQVKGQVEKSQKEFLLREQLKAIKKELGEGEEQPDEIEELREKLETKGLPEEATKEAKRELERLSKMHPFAPEYTVARTYLDWMLELPWNEFTEDHLDLDRAERILNEDHYDLEKVKNRVVEYLAVRKLKPDAKGTILCFYGPPGTGKTSLGKSIAR…
393	GC_00000009	Core_metagenome	Seep_SRB2_Meg22_810_Bin_10	1404	18	35	3	0	0.772836	0.86859	0.81792	COG0466	ATP-dependent Lon protease, bacterial type (Lon) (PDB:6ON2)			PF05362.14	Lon protease (S16) C-terminal proteolytic domain	K01338	ATP-dependent Lon protease [EC:3.4.21.53]	O	Posttranslational modification, protein turnover, chaperones	-MDIEDTITDLLEI-DDREPIEIPEILPLMPVRDVIVFPSMIIPLFIGRETSVAAINEAMASDRMIFLVTQKDA----SEENPSKDELYKTGVVAMIMRTLQLPDGRLKILGQALVKGTIHEFLQEKPCFKV------RIKTVKEEEPVEISVEVEALIRNVRDQAEKLFNLKGVFTPEMGAILNGVEEPGRLADIVASNLNLKSAEAQRLLEMTDPLARVQEVNNLLTRELEVSTVQAKIQSEAKEEMTKTQREYFLREQLMAIRRELGEIDEKSEELAELRKKVRKAKMPKEAEKETLKQIQRLESMHPEASEASMVRTYIDWLVEVPWSKNTRDKLDVRRAQKILDEDHYDLEKVKERIVEYIAVRKLNPSAKGPILCFIGPPGVGKTSLGRSVAR…
394	GC_00000009	Core_metagenome	UBA3076_sp002367355	1219	18	35	3	0	0.772836	0.86859	0.81792	COG0466	ATP-dependent Lon protease, bacterial type (Lon) (PDB:6ON2)			PF05362.14	Lon protease (S16) C-terminal proteolytic domain	K01338	ATP-dependent Lon protease [EC:3.4.21.53]	O	Posttranslational modification, protein turnover, chaperones	MLMTKNTHIK-----ENTKHSTIRE-LPVLPGKELVLFPHMVVSWVVEQPNLVKLVDDALATDRTVAVMTEKKG----DDKPL---GFHNVGTVGLILRMAKNEEGHARLIVQGVTRVRLLEITEEEPYIKA------KVEPVQHIDSHDL--EIQALTVNVRQIFSRVLELSPNLPRELGAMIMGVEDSGVLADVVISHLNISTDDKQTVLEALDVKERLQAALRILTGQLEILELGHKIQSQVKGQVEKTQKEFLLREQLKAIKKELGEGEEKPDEIEELREKLEAKGLPEDAMKEATRELDRLSKMHPFAPEYTVARTYIDWLLELPWNEFTEDHLDLDQAERILNEDHYDLEKVKNRIIEYLAVRKLKPDAKGTILCFYGPPGTGKTSLGKSIAR…
395	GC_00000009	Core_metagenome	UBA3076_sp002367355	1309	18	35	3	0	0.772836	0.86859	0.81792	COG0466	ATP-dependent Lon protease, bacterial type (Lon) (PDB:6ON2)			PF05362.14	Lon protease (S16) C-terminal proteolytic domain	K01338	ATP-dependent Lon protease [EC:3.4.21.53]	O	Posttranslational modification, protein turnover, chaperones	-MDIEDTITNLLEI-DDHEPIEIPEELPLMPVRDVIVFPSMIIPLFIGREASVAAINEALASDRMIFLVTQKDA----SEENPSKDGLYKTGVVAMIMRTLQLPDGRLKVLGQALVKGTIQEFLQDKPCFKV------RIETVKEEEPAEISVEVEALIRNVRDQAEKLFNLKGVFTPEMGAILNGVEEPGRLADIVGSNLNLKSAEAQRLLEMTDPLARLKEVNNLLARELEVSTVQAKIQSEAKGEMTKTQREYFLREQLMAIRRELGEIDEKSEELAELKKKVRKAKMPKEAEKETLKQIQRLESMHPEASEASMVRTYVDWLVEVPWSKSTKDKLDVRRAQKILDEDHYDLEKVKERIVEYIAVRKLNPSAKGPILCFIGPPGVGKTSLGRSVAR…
396	GC_00000009	Core_metagenome	UBA3076_sp003194485	613	18	35	3	0	0.772836	0.86859	0.81792	COG0466	ATP-dependent Lon protease, bacterial type (Lon) (PDB:6ON2)			PF05362.14	Lon protease (S16) C-terminal proteolytic domain			O	Posttranslational modification, protein turnover, chaperones	----------------------------------------------------------------------------------------------------------------------------------------------------------------------------------------------------------------------------------------------------------------------------------------------------------------------------------------------------------------------------------------------MGPPGVGKTSLGRSVAR…
397	GC_00000009	Core_metagenome	UBA3076_sp003194485	2080	18	35	3	0	0.772836	0.86859	0.81792	COG0466	ATP-dependent Lon protease, bacterial type (Lon) (PDB:6ON2)			PF05362.14	Lon protease (S16) C-terminal proteolytic domain	K01338	ATP-dependent Lon protease [EC:3.4.21.53]	O	Posttranslational modification, protein turnover, chaperones	--MSENTHTK-----ENTRHSTIRE-LPVLPSEDLVLFPHMVVSWVVEQPNLVKLVDDALATDRTVAVICTKKA----EDKKPF--SYHKVGTVGLILRMAKNEEGHARLIVQGVTRVRLLEITEEEPYVKA------KVEPVQNIDSHEI--ETQALVVNVRQVFSKVLELSPNLSKELGMMIMSVDDSGTLADVVISHLNISTDDKQAVLEALDVKERLKAALRILTQQLEILELGHKIQSQVKGQVEKTQKEYFLREQLKAIKEELGEGEEKPDEIEELRKKLEVKGLPEDAMKEAERELDRLSRMHPFAPEYTVARTYIDWLLELPWNEFTEDHLDLDQAERILNEDHYDLEKVKDRIIEYLAVRKLKPDAKGTILCFYGPPGTGKTSLGKSIAR…
398	GC_00000009	Core_metagenome	UBA3076_sp003194485	612	18	35	3	0	0.772836	0.86859	0.81792	COG0466	ATP-dependent Lon protease, bacterial type (Lon) (PDB:6ON2)			PF02190.17	ATP-dependent protease La (LON) substrate-binding domain			O	Posttranslational modification, protein turnover, chaperones	-MDIEDTATNLLEI-DDQESIEIPEVLPLMPVRDVIVFPSMIIPLFVGREASVAAINEALASDRLIFLVTQKDA----SEDNPSVEGLYKTGVVAMIMRTLQLPDGRIKILGQALVKGTILEIMQEKPWFRV------RIETVKEEEPDEISVEAEALIRNVRDQAEKLFNLRGVFTAEMGAILNGIEEPGRLADIVASNLNLKSLEAQRLLEMTDSLARLQEVNNLLSRELEVSTVQAKIQSQAKKEMTRTQREYFLREQLMAIRRELGEIDEKSEELAELREKVRKARIPKEAEKETLKQIQRLESMHPEASEASIVRTYIDWLL-----------------------------------------------------------------------R…
399	GC_00000009	Core_metagenome	UBA3076_sp003194495	3076	18	35	3	0	0.772836	0.86859	0.81792	COG0466	ATP-dependent Lon protease, bacterial type (Lon) (PDB:6ON2)			PF05362.14	Lon protease (S16) C-terminal proteolytic domain	K01338	ATP-dependent Lon protease [EC:3.4.21.53]	O	Posttranslational modification, protein turnover, chaperones	MLMSENTHIK-----ENTKHSTIRE-LPVLPGKELVLFPHMVVSWVVEQPNLVKLVDDALATDRTVAVFSEKKG----DDESL---GFHNVGTVGLILRMAKNEEGHARLIVQGVTRVRLLKITEEEPYIKA------KVEPVQHIDSHDL--EIQALAVNVRQIFTKVLDLSPNLPRELGAMIMGVEDSGALADIVISHLNISTDDKQTVLEALDVKERLQAALRILTGQLEILELGHKIQSQVKGQVEKTQKEFLLREQLKVIKKELGEGEEKPDEIEELREKLEAKDLPEDAMKEATRELDRLSKMHPFAPEYTVARTYIDWLLELPWNEFTEDHLDLDHAERILNEDHYDLEKVKNRIIEYLAVRKLKPDAKGTILCFYGPPGTGKTSLGKSIAR…
400	GC_00000009	Core_metagenome	UBA3076_sp003194495	3116	18	35	3	0	0.772836	0.86859	0.81792	COG0466	ATP-dependent Lon protease, bacterial type (Lon) (PDB:6ON2)			PF05362.14	Lon protease (S16) C-terminal proteolytic domain	K01338	ATP-dependent Lon protease [EC:3.4.21.53]	O	Posttranslational modification, protein turnover, chaperones	-MDIEDTITNLLEIDDDQEPIEIPEELPLMPVRDVIVFPSMIIPLFIGREASVAAINEALAADRMIFLVTQNDA----AEENPSKDGLYKTGVVAMIMRTLQLPDGRLKVLGQALVKGTVQEFLQDKPCFKV------RIETVKEEEPAEISVKVEALIRNVRDQAEKLFNLKGVFTPEMGAILNGVEEPGRLADIVASNLNLKSAEAQRLLEMTDPLARLQEVNNLLTRELEVSTVQAKIQSEAKEEMTKTQREYFLREQLMAIRRELGEIDEKSEELAELRKKVRKARMPKEAEKETLKQIQRLESMHPEASEASMVRTYIDWLVEVPWSKYTKDKLDVRRAQKVLDEDHYDLEKVKERIVEYIAVRKLNPSAKGPILCFIGPPGVGKTSLGRSVAR…
401	GC_00000009	Core_metagenome	UBA3076_sp003645605	45	18	35	3	0	0.772836	0.86859	0.81792	COG0466	ATP-dependent Lon protease, bacterial type (Lon) (PDB:6ON2)			PF05362.14	Lon protease (S16) C-terminal proteolytic domain	K01338	ATP-dependent Lon protease [EC:3.4.21.53]	O	Posttranslational modification, protein turnover, chaperones	-MDIEDTITNLLEIDDDQEPLEIPEELPLMPVRDVIVFPSMIIPLFIGRETSVAAINEALASDRMIFLVTQKDA----SEENPSKDGLYKTGVVAMIMRTLQLPDGRLKVLGQALVKGTIQEFLQDKPCFKV------RIETVKEEEPAEISVEVEALIRNVRDQAEKLFNLKGVFTPEMGAILNGVEEPGRLADIVGSNLNLKSAEAQRLLEMADPLARLKEVNNLLARELEVSTVQAKIQSEAKGEMTKTQREYFLREQLMAIRRELGEIDEKSEELEELKKKVRKAKMPKEAEKETLKQIQRLESMHPEASEASMVRTYIDWLVEVPWSKNTKDKLDVRRAQKILDEDHYDLEKVKERIVEYIAVRKLNPSAKGPILCFIGPPGVGKTSLGRSVAR…
402	GC_00000010	Core_metagenome	FWG173_SeepSRB2	1022	19	35	2	0	0.770458	0.995636	0.868691	COG0158	Fructose-1,6-bisphosphatase (Fbp) (PDB:1BK4)	COG0158	Gluconeogenesis	PF00316.21	Fructose-1-6-bisphosphatase, N-terminal domain	K03841	fructose-1,6-bisphosphatase I [EC:3.1.3.11]	G	Carbohydrate transport and metabolism	-MTKGITVNEFILSRQKEQPEATGAFTSILSELTVAAKIIAKKVDKANLSDALDTMESESVGESFVQKLREYANSTIVNRLSHIGHLACMVSKMNTDLIPIPEEYPKGNYILIFDPLGGITNIDVPVTIGTVFSILKKQGPKEFGLMAEALKPGHKQVAAGYFIYGSSKIMVYTTGDGVHGFTLQPSIGEFLLSHENIRIPKKGKTYSVNEGNYYFWEENIQDAIEYFKTPDLKTGRPYTARYTGSFVTDFHRNLLKGGIYMYPENSKDPSKPHGKLMLTCEVNPLAFIVEEAGGYASTGTERILDIEPQHLHQRVPVFIGSTDDVRMAEGIIQGKR
403	GC_00000010	Core_metagenome	FWG173_SeepSRB2	110	19	35	2	0	0.770458	0.995636	0.868691	COG0158	Fructose-1,6-bisphosphatase (Fbp) (PDB:1BK4)	COG0158	Gluconeogenesis	PF00316.21	Fructose-1-6-bisphosphatase, N-terminal domain	K03841	fructose-1,6-bisphosphatase I [EC:3.1.3.11]	G	Carbohydrate transport and metabolism	MKGLGITVTEHLLIHQKESPAATGRLTRLLQELIFAAKIISREVNKAGLVDILGLTGDINVQGERVRKLDDFANHVLIYRMERSGVVCAMSSEENADIITVPEDLPKEDYLLTFDPLDGSSNIDANVNIGTIFSIHRKVSDRPYVTLDDFLRRGSKQVAAGYFIYGPSTMLVYTTGKSVNGFTLDPSVGEFLLSHQNIKIPERGKVYSVNEAYTCYWDERTKKVVDYFKSQENERGKPYAARYIGSFVADFHRNLLYGGIFMYPADKKDPAKPRGKLRLLCEVAPMAYILKLAGGAATDGEQNILDIKPSALHERVPVFLGSKLDVEKATDIMQGKD
404	GC_00000010	Core_metagenome	FWG174_SeepSRB2	1501	19	35	2	0	0.770458	0.995636	0.868691	COG0158	Fructose-1,6-bisphosphatase (Fbp) (PDB:1BK4)	COG0158	Gluconeogenesis	PF00316.21	Fructose-1-6-bisphosphatase, N-terminal domain	K03841	fructose-1,6-bisphosphatase I [EC:3.1.3.11]	G	Carbohydrate transport and metabolism	-MTKGITVNEFILSRQKEQPEATGAFTSILSELTVAAKIIAKKVDKANLSDALDTMESESVGESFVQKLREYANSTIVNRLSHIGHLACMVSKMNTDLIPIPEEYPKGNYILIFDPLGGITNIDVPVTIGTVFSILKKQGPKEFGLMAEALKPGHKQVAAGYFIYGSSKIMVYTTGDGVHGFTLQPSIGEFLLSHENIRIPKKGKTYSVNEGNYYFWEENIQDAIEYFKTPDLKTGRPYTARYTGSFVTDFHRNLLKGGIYMYPENSKDPSKPHGKLMLTCEVNPLAFIVEEAGGYASTGTERILDIEPQHLHQRVPVFIGSTDDVRMAEGIIQGKR
405	GC_00000010	Core_metagenome	FWG174_SeepSRB2	44	19	35	2	0	0.770458	0.995636	0.868691	COG0158	Fructose-1,6-bisphosphatase (Fbp) (PDB:1BK4)	COG0158	Gluconeogenesis	PF00316.21	Fructose-1-6-bisphosphatase, N-terminal domain	K03841	fructose-1,6-bisphosphatase I [EC:3.1.3.11]	G	Carbohydrate transport and metabolism	MKGLGITVTEHLLIHQKESPAATGRLTRLLQELIFAAKIISREVNKAGLVDILGLTGDINVQGERVRKLDDFANHVLIYRMERSGVVCAMSSEENADIITVPEDLPKEDYLLTFDPLDGSSNIDANVNIGTIFSIHRKVSDRPYVTLDDFLRRGSKQVAAGYFIYGPSTMLVYTTGKSVNGFTLDPSVGEFLLSHQNIKIPERGKVYSVNEAYTCYWDERTKKVVDYFKSQENERGKPYAARYIGSFVADFHRNLLYGGIFMYPADKKDPAKPRGKLRLLCEVAPMAYILKLAGGAATDGEQNILDIKPSALHERVPVFLGSKLDVEKATDIMQGKD
406	GC_00000010	Core_metagenome	Seep_SRB2_ML8_D	2737	19	35	2	0	0.770458	0.995636	0.868691	COG0158	Fructose-1,6-bisphosphatase (Fbp) (PDB:1BK4)	COG0158	Gluconeogenesis	PF00316.21	Fructose-1-6-bisphosphatase, N-terminal domain	K03841	fructose-1,6-bisphosphatase I [EC:3.1.3.11]	G	Carbohydrate transport and metabolism	-MAKGITVTEFILSRQKEQPEATGAFTSILSELTVAAKIIAQKVDKANLSDALDTIESMSGEEGVVQKLHEFANSTIVNRLSHVGCLSFMASKMNTDLISIPKKYGRGNYILIFDPLGGITNIDVHMSIGTVFSIFRKRGIVEFGLMADALHPGYEQVAAGYFIYGSSRMMVYTTGNGVHGFTLQPAIGEFLLSHENICMPKKGKTYSVNEGNYYFWEENVRDVIEYFKTPDLKTGRPYTARYSGSFVMDIHRNLLKGGIYMYPANSKDPSKPHGKLMLTCEVNPLAFIVEQAGGLASTGTERILDLEPRHLHERVPVFMGSMDDVRMAEDIIQGRR
407	GC_00000010	Core_metagenome	Seep_SRB2_ML8_D	2428	19	35	2	0	0.770458	0.995636	0.868691	COG0158	Fructose-1,6-bisphosphatase (Fbp) (PDB:1BK4)	COG0158	Gluconeogenesis	PF00316.21	Fructose-1-6-bisphosphatase, N-terminal domain	K03841	fructose-1,6-bisphosphatase I [EC:3.1.3.11]	G	Carbohydrate transport and metabolism	MEGLGITVTEHLLIHQKESPAATGRLTRLLQELIFGAKIISREVNKAGLVDIMGLTGEINVQGERVRKLDDFANRVLIYRMERSGVICAMASEENADIITVPEHMSREDYILIFDPLDGSSNIDANVNIGTIFSIHRKVSERPYITLDDFLRRGSKQVAAGYFIYGPSTMLVYTTGKGVNGFTLDPSVGEFLLSHQNIMTPEVGKIYSVNEAYTCYWDERTKKTVDYFKGQTTKGKKPYAARYIGSFVADFHRNLLYGGIFMYPADKKDPAKPRGKLRLLCEVAPMAYIIEQAGGAATDGEKNILDIKPTELHQRVPVFMGSKFDVKKATDIMQGRH
408	GC_00000010	Core_metagenome	Seep_SRB2_Meg19_1012_Bin_14	1094	19	35	2	0	0.770458	0.995636	0.868691	COG0158	Fructose-1,6-bisphosphatase (Fbp) (PDB:1BK4)	COG0158	Gluconeogenesis	PF00316.21	Fructose-1-6-bisphosphatase, N-terminal domain	K03841	fructose-1,6-bisphosphatase I [EC:3.1.3.11]	G	Carbohydrate transport and metabolism	-MAQGITVTEFILSGQKEQPEATGAFTSILSELTVAAKIIAQKVKKANLSDMLDTMESESVGEAFIQKLREHANSTIINRLSHIGHLDCMASKMNTDLIPIPKKYAKGNYILIFDPLGGITNIDVPCTIGTVFSILKKQGPGEFGLMTETLQPGHKQVAAGYFIYGSSKIMVYTTGNGVHGFTLQPSIGEFLLSHENIRIPKKGKTYSVNEGNYYFWKENVQDAIEYFKTPDLKTGRPYTARYTGSFVTDIHRNLLKGGIYMYPENSKDPSKPHGKLMLTCEVNPLAYIVEQAGGYASNGFERILDLEPKYLHQRLPVFMGSINDVRMAENIIQGKH
409	GC_00000010	Core_metagenome	Seep_SRB2_Meg19_1012_Bin_14	1184	19	35	2	0	0.770458	0.995636	0.868691	COG0158	Fructose-1,6-bisphosphatase (Fbp) (PDB:1BK4)	COG0158	Gluconeogenesis	PF00316.21	Fructose-1-6-bisphosphatase, N-terminal domain	K03841	fructose-1,6-bisphosphatase I [EC:3.1.3.11]	G	Carbohydrate transport and metabolism	MKGLGITVTEHLLIHQKESPAATGRLTRLLQELIFGAKIISREVNKAGLVDILGLTGDINVQGERVRKLDDFANHVLIYRMERSGVVCAMSSEENADIITVPEDMPQEDYLLTFDPLDGSSNIDANVNIGTIFSIHRKVSDRPYVTLNDFLRRGSKQVAAGYFIYGPSTMLVYTTGKGVNGFTLDPSVGEFLLSHQDITIPERGKVYSVNEAYTSYWDEKTKRVVNYFKSQENERGKPYAARYIGSFVADFHRNLLYGGIFMYPADKKDPAKPRGKLRLLCEVAPMAYILEQAGGAATDGEQNILDIKPSELHERVPVFLGSKLDVEKATSIMQGKD
410	GC_00000010	Core_metagenome	Seep_SRB2_Meg22_02_Bin_69	1092	19	35	2	0	0.770458	0.995636	0.868691	COG0158	Fructose-1,6-bisphosphatase (Fbp) (PDB:1BK4)	COG0158	Gluconeogenesis	PF00316.21	Fructose-1-6-bisphosphatase, N-terminal domain	K03841	fructose-1,6-bisphosphatase I [EC:3.1.3.11]	G	Carbohydrate transport and metabolism	#NAME?
411	GC_00000010	Core_metagenome	Seep_SRB2_Meg22_02_Bin_69	1056	19	35	2	0	0.770458	0.995636	0.868691	COG0158	Fructose-1,6-bisphosphatase (Fbp) (PDB:1BK4)	COG0158	Gluconeogenesis	PF00316.21	Fructose-1-6-bisphosphatase, N-terminal domain	K03841	fructose-1,6-bisphosphatase I [EC:3.1.3.11]	G	Carbohydrate transport and metabolism	MKGLGITVTEHLLIHQKESPSATGRLTRLLQELIFAAKIISREVNKAGLVDILGLTGDINVQGERVRKLDDFANHVLIYRMERSGVVCAMSSEENADVITVPEDLPMEDYLLTFDPLDGSSNIDANVNIGTIFSIHRKVSDRPYVTLDDFLRRGSKQVAAGYFIYGPSTMLVYTTGKSVNGFTLDPSVGEFLLSHQNIKIPERGKVYSVNEAYTSYWDEKTKRVVNYFKSQENERGKPYSARYIGSFVADFHRNLLYGGIFMYPADKKDPAKPRGKLRLLCEVAPMAYILKHAGGAATDGEQNILDIKPSALHERVPVFMGSKLDVEKATNIMQGKD
412	GC_00000010	Core_metagenome	Seep_SRB2_Meg22_1012_Bin_255	1417	19	35	2	0	0.770458	0.995636	0.868691	COG0158	Fructose-1,6-bisphosphatase (Fbp) (PDB:1BK4)	COG0158	Gluconeogenesis	PF00316.21	Fructose-1-6-bisphosphatase, N-terminal domain	K03841	fructose-1,6-bisphosphatase I [EC:3.1.3.11]	G	Carbohydrate transport and metabolism	-MAKGITVTEFILSRQKERPEATGAFTSILSEMTVAAKIIAKKVDKANLSDALDTVESESVGEAFVQKLREYANFTIMNRLSHVGYLACMVSKMNTDLIPIPEEYPRGNYILIFDPLGGVTNIDVPVTIGTVFSIIKKEGPREFGLMAEALKPGYKQVAAGYFIYGSSKIMVYTTGDGVHGFTLQPSIGEFLLSHENIRIPDKGKTYSVNEGNYYFWDERVQDVIEYFKTPDIKTGRPYTARYTGSFVTDFHRNLLKGGIYMYPANSKDPLKPHGKLMLTCEVNPLAFVVEQAGGYASTGFERILDIQPQHLHQRVPVFIGSAEDVRMAEGIIQGKR
413	GC_00000010	Core_metagenome	Seep_SRB2_Meg22_1012_Bin_255	763	19	35	2	0	0.770458	0.995636	0.868691	COG0158	Fructose-1,6-bisphosphatase (Fbp) (PDB:1BK4)	COG0158	Gluconeogenesis	PF00316.21	Fructose-1-6-bisphosphatase, N-terminal domain	K03841	fructose-1,6-bisphosphatase I [EC:3.1.3.11]	G	Carbohydrate transport and metabolism	MKGLGITVTEHLLIHQKESPAATGRLTRLLQELIFAAKIISREVNKAGLVDILGLTGDINIQGERVRKLDDFSNHVIIYRMERAGVICAMASEENADIIPVPEDMPKEDYILIFDPLDGSSNIDVNVNIGTIFSIHRKVSDRPYVTLDDFLRRGSEQVAAGYFVYGPSTMLVYTTGKGVNGFTLDPSVGEFLLSHQNITIPERGKVYSVNEAYTCYWDERTKKVVDYFKSSENERGKPYAARYIGSFVADFHRNLLYGGIFMYPADKKDPAKPRGKLRLLCEVAPMAFILEQAGGAATDGEQNILDIKPSALHERVPVFIGSKMDVEKATSIMQGKA
414	GC_00000010	Core_metagenome	Seep_SRB2_Meg22_1012_Bin_335	1466	19	35	2	0	0.770458	0.995636	0.868691	COG0158	Fructose-1,6-bisphosphatase (Fbp) (PDB:1BK4)	COG0158	Gluconeogenesis	PF00316.21	Fructose-1-6-bisphosphatase, N-terminal domain	K03841	fructose-1,6-bisphosphatase I [EC:3.1.3.11]	G	Carbohydrate transport and metabolism	-MAQGITVTEFILSGQKEQPEATGAFTSILSELTVAAKIIAQKVKKANLSDMLDTMESESVGEAFIQKLREHANSTIINRLSHIGHLDCMASKMNTDLIPIPKKYAKGNYILIFDPLGGITNIDVPCTIGTVFSILKKQGPGEFGLMTETLQPGHKQVAAGYFIYGSSKIMVYTTGNGVHGFTLQPSIGEFLLSHENIRIPKKGKTYSVNEGNYYFWKENVQNAIEYFKTPDLKTGRPYTARYTGSFVTDIHRNLLKGGIYMYPENSKDPSKPHGKLMLTCEVNPLAYIVEQAGGYASNGFERILDLEPKYLHQRLPVFMGSINDVRMAENIIQGKH
415	GC_00000010	Core_metagenome	Seep_SRB2_Meg22_1012_Bin_335	2071	19	35	2	0	0.770458	0.995636	0.868691	COG0158	Fructose-1,6-bisphosphatase (Fbp) (PDB:1BK4)	COG0158	Gluconeogenesis	PF00316.21	Fructose-1-6-bisphosphatase, N-terminal domain	K03841	fructose-1,6-bisphosphatase I [EC:3.1.3.11]	G	Carbohydrate transport and metabolism	MKGLGITVTEHLLIHQKESPAATGRLTRLLQELIFGAKIISREVNKAGLVDILGLTGDINVQGERVRKLDDFANHVLIYRMERSGVVCAMSSEENADIITVPEDMPQEDYLLTFDPLDGSSNIDANVNIGTIFSIHRKVSDRPYVTLNDFLRRGSKQVAAGYFIYGPSTMLVYTTGKGVNGFTLDPSVGEFLLSHQDITIPERGKVYSVNEAYTSYWDEKTKRVVNYFKSQENERGKPYAARYIGSFVADFHRNLLYGGIFMYPADKKDPAKPRGKLRLLCEVAPMAYILEQAGGAATDGEQNILDIKPSELHERVPVFLGSKLDVEKATSIMQGKD
416	GC_00000010	Core_metagenome	Seep_SRB2_Meg22_1214_Bin_60	1848	19	35	2	0	0.770458	0.995636	0.868691	COG0158	Fructose-1,6-bisphosphatase (Fbp) (PDB:1BK4)	COG0158	Gluconeogenesis	PF00316.21	Fructose-1-6-bisphosphatase, N-terminal domain	K03841	fructose-1,6-bisphosphatase I [EC:3.1.3.11]	G	Carbohydrate transport and metabolism	-MAQGITVTEFILSGQKEQPEATGAFTSILSELTVAAKIIAQKVKKANLSDMLDTMESESVGEAFIQKLREHANSTIINRLSHIGHLDCMASKMNTDLIPIPKKYAKGNYILIFDPLGGITNIDVPCTIGTVFSILKKQGPGEFGLMTETLQPGHKQVAAGYFIYGSSKIMVYTTGNGVHGFTLQPSIGEFLLSHENIRIPKKGKTYSVNEGNYYFWKENVQNAIEYFKTPDLKTGRPYTARYTGSFVTDIHRNLLKGGIYMYPENSKDPSKPHGKLMLTCEVNPLAYIVEQAGGYASNGFERILDLEPKYLHQRLPVFMGSINDVRMAENIIQGKH
417	GC_00000010	Core_metagenome	Seep_SRB2_Meg22_1214_Bin_60	1477	19	35	2	0	0.770458	0.995636	0.868691	COG0158	Fructose-1,6-bisphosphatase (Fbp) (PDB:1BK4)	COG0158	Gluconeogenesis	PF00316.21	Fructose-1-6-bisphosphatase, N-terminal domain	K03841	fructose-1,6-bisphosphatase I [EC:3.1.3.11]	G	Carbohydrate transport and metabolism	MKGLGITVTEHLLIHQKESPAATGRLTRLLQELIFGAKIISREVNKAGLVDILGLTGDINVQGERVRKLDDFANHVLIYRMERSGVVCAMSSEENADIITVPEDMPQEDYLLTFDPLDGSSNIDANVNIGTIFSIHRKVSDRPYVTLNDFLRRGSKQVAAGYFIYGPSTMLVYTTGKGVNGFTLDPSVGEFLLSHQDITIPERGKVYSVNEAYTSYWDEKTKRVVNYFKSLENERGKPYAARYIGSFVADFHRNLLYGGIFMYPADKKDPAKPRGKLRLLCEVAPMAYILEQAGGAATDGEQNILDIKPSELHERVPVFLGSKLDVEKATSIMQGKD
418	GC_00000010	Core_metagenome	Seep_SRB2_Meg22_1214_Bin_80	208	19	35	2	0	0.770458	0.995636	0.868691	COG0158	Fructose-1,6-bisphosphatase (Fbp) (PDB:1BK4)	COG0158	Gluconeogenesis	PF00316.21	Fructose-1-6-bisphosphatase, N-terminal domain	K03841	fructose-1,6-bisphosphatase I [EC:3.1.3.11]	G	Carbohydrate transport and metabolism	-MAKGITVTEFILSRQKERPEATGAFTSILSEMTVAAKIIAKKVDKANLSDALDTVESESVGEAFVQKLREYANFTIMNRLSHVGYLACMVSKMNTDLIPIPEEYPRGNYILIFDPLGGVTNIDVPVTIGTVFSIIKKEGPREFGLMAEALKPGYKQVAAGYFIYGSSKIMVYTTGDGVHGFTLQPSIGEFLLSHENIRIPDKGKTYSVNEGNYYFWDERVQDVIEYFKTPDIKTGRPYTARYTGSFVTDFHRNLLKGGIYMYPANSKDPLKPHGKLMLTCEVNPLAFVVEQAGGYASTGFERILDIQPQHLHQRVPVFIGSAEDVRMAEGIIQGKR
419	GC_00000010	Core_metagenome	Seep_SRB2_Meg22_1214_Bin_80	900	19	35	2	0	0.770458	0.995636	0.868691	COG0158	Fructose-1,6-bisphosphatase (Fbp) (PDB:1BK4)	COG0158	Gluconeogenesis	PF00316.21	Fructose-1-6-bisphosphatase, N-terminal domain	K03841	fructose-1,6-bisphosphatase I [EC:3.1.3.11]	G	Carbohydrate transport and metabolism	MKGLGITVTEHLLIHQKESPAATGRLTRLLQELIFAAKIISREVNKAGLVDILGLTGDINIQGERVRKLDDFSNHVIIYRMERAGVICAMASEENADIIPVPEDMPKEDYILIFDPLDGSSNIDVNVNIGTIFSIHRKVSDRPYVTLDDFLRRGSEQVAAGYFVYGPSTMLVYTTGKGVNGFTLDPSVGEFLLSHQNITIPERGKVYSVNEAYTCYWDERTKKVVDYFKSSENERGKPYAARYIGSFVADFHRNLLYGGIFMYPADKKDPAKPRGKLRLLCEVAPMAFILEQAGGAATDGEQNILDIKPSALHERVPVFIGSKMDVEKATSIMQGKA
420	GC_00000010	Core_metagenome	Seep_SRB2_Meg22_1416_Bin_176	347	19	35	2	0	0.770458	0.995636	0.868691	COG0158	Fructose-1,6-bisphosphatase (Fbp) (PDB:1BK4)	COG0158	Gluconeogenesis	PF00316.21	Fructose-1-6-bisphosphatase, N-terminal domain	K03841	fructose-1,6-bisphosphatase I [EC:3.1.3.11]	G	Carbohydrate transport and metabolism	-MAKGITVTEFILSRQKERPEATGAFTSILSEMTVAAKIIAKKVDKANLSDALDTVESESVGEAFVQKLREYANFTIMNRLSHVGYLACMVSKMNTDLIPIPEEYPRGNYILIFDPLGGVTNIDVPVTIGTVFSIIKKEGPREFGLMAEALKPGYKQVAAGYFIYGSSKIMVYTTGDGVHGFTLQPSIGEFLLSHENIRIPDKGKTYSVNEGNYYFWDERVQDVIEYFKTPDIKTGRPYTARYTGSFVTDFHRNLLKGGIYMYPANSKDPLKPHGKLMLTCEVNPLAFVVEQAGGYASTGFERILDIQPQHLHQRVPVFIGSAEDVRMAEGIIQGKR
421	GC_00000010	Core_metagenome	Seep_SRB2_Meg22_1416_Bin_176	468	19	35	2	0	0.770458	0.995636	0.868691	COG0158	Fructose-1,6-bisphosphatase (Fbp) (PDB:1BK4)	COG0158	Gluconeogenesis	PF00316.21	Fructose-1-6-bisphosphatase, N-terminal domain	K03841	fructose-1,6-bisphosphatase I [EC:3.1.3.11]	G	Carbohydrate transport and metabolism	MKGLGITVTEHLLIHQKESPAATGRLTRLLQELIFAAKIISREVNKAGLVDILGLTGDINIQGERVRKLDDFSNHVIIYRMERAGVICAMASEENADIIPVPEDMPKEDYILIFDPLDGSSNIDVNVNIGTIFSIHRKVSDRPYVTLDDFLRRGSEQVAAGYFVYGPSTMLVYTTGKGVNGFTLDPSVGEFLLSHQNITIPERGKVYSVNEAYTCYWDERTKKVVDYFKSSENERGKPYAARYIGSFVADFHRNLLYGGIFMYPADKKDPAKPRGKLRLLCEVAPMAFILEQAGGAATDGEQNILDIKPSALHERVPVFIGSKMDVEKATSIMQGKA
422	GC_00000010	Core_metagenome	Seep_SRB2_Meg22_1416_Bin_56	941	19	35	2	0	0.770458	0.995636	0.868691	COG0158	Fructose-1,6-bisphosphatase (Fbp) (PDB:1BK4)	COG0158	Gluconeogenesis	PF00316.21	Fructose-1-6-bisphosphatase, N-terminal domain	K03841	fructose-1,6-bisphosphatase I [EC:3.1.3.11]	G	Carbohydrate transport and metabolism	-MAQGITVTEFILSGQKEQPEATGAFTSILSELTVAAKIIAQKVKKANLSDMLDTMESESVGEAFIQKLREHANSTIINRLSHIGHLDCMASKMNTDLIPIPKKYAKGNYILIFDPLGGITNIDVPCTIGTVFSILKKQGPGEFGLMTETLQPGHKQVAAGYFIYGSSKIMVYTTGNGVHGFTLQPSIGEFLLSHENIRIPKKGKTYSVNEGNYYFWKENVQNAIEYFKTPDLKTGRPYTARYTGSFVTDIHRNLLKGGIYMYPENSKDPSKPHGKLMLTCEVNPLAYIVEQAGGYASNGFERILDLEPKYLHQRLPVFMGSINDVRMAENIIQGKH
423	GC_00000010	Core_metagenome	Seep_SRB2_Meg22_1416_Bin_56	1916	19	35	2	0	0.770458	0.995636	0.868691	COG0158	Fructose-1,6-bisphosphatase (Fbp) (PDB:1BK4)	COG0158	Gluconeogenesis	PF00316.21	Fructose-1-6-bisphosphatase, N-terminal domain	K03841	fructose-1,6-bisphosphatase I [EC:3.1.3.11]	G	Carbohydrate transport and metabolism	MKGLGITVTEHLLIHQKESPAATGRLTRLLQELIFGAKIISREVNKAGLVDILGLTGDINVQGERVRKLDDFANHVLIYRMERSGVVCAMSSEENADIITVPEDMPQEDYLLTFDPLDGSSNIDANVNIGTIFSIHRKVSDRPYVTLNDFLRRGSKQVAAGYFIYGPSTMLVYTTGKGVNGFTLDPSVGEFLLSHQDITIPERGKVYSVNEAYTSYWDEKTKRVVNYFKSQENERGKPYAARYIGSFVADFHRNLLYGGIFMYPADKKDPAKPRGKLRLLCEVAPMAYILEQAGGAATDGEQNILDIKPSELHERVPVFLGSKLDVEKATSIMQGKD
424	GC_00000010	Core_metagenome	Seep_SRB2_Meg22_1618_Bin_149	1575	19	35	2	0	0.770458	0.995636	0.868691	COG0158	Fructose-1,6-bisphosphatase (Fbp) (PDB:1BK4)	COG0158	Gluconeogenesis	PF00316.21	Fructose-1-6-bisphosphatase, N-terminal domain	K03841	fructose-1,6-bisphosphatase I [EC:3.1.3.11]	G	Carbohydrate transport and metabolism	-MAQGITVTEFILSGQKEQPEATGAFTSILSELTVAAKIIAQKVKKANLSDMLDTMESESVGEAFIQKLREHANSTIINRLSHIGHLDCMASKMNTDLIPIPKKYAKGNYILIFDPLGGITNIDVPCTIGTVFSILKKQGPGEFGLMTETLQPGHKQVAAGYFIYGSSKIMVYTTGNGVHGFTLQPSIGEFLLSHENIRIPKKGKTYSVNEGNYYFWKENVQNAIEYFKTPDLKTGRPYTARYTGSFVTDIHRNLLKGGIYMYPENSKDPSKPHGKLMLTCEVNPLAYIVEQAGGYASNGFERILDLEPKYLHQRLPVFMGSINDVRMAENIIQGKH
425	GC_00000010	Core_metagenome	Seep_SRB2_Meg22_1618_Bin_149	1129	19	35	2	0	0.770458	0.995636	0.868691	COG0158	Fructose-1,6-bisphosphatase (Fbp) (PDB:1BK4)	COG0158	Gluconeogenesis	PF00316.21	Fructose-1-6-bisphosphatase, N-terminal domain	K03841	fructose-1,6-bisphosphatase I [EC:3.1.3.11]	G	Carbohydrate transport and metabolism	MKGLGITVTEHLLIHQKESPAATGRLTRLLQELIFGAKIISREVNKAGLVDILGLTGDINVQGERVRKLDDFANHVLIYRMERSGVVCAMSSEENADIITVPEDMPQEDYLLTFDPLDGSSNIDANVNIGTIFSIHRKVSDRPYVTLNDFLRRGSKQVAAGYFIYGPSTMLVYTTGKGVNGFTLDPSVGEFLLSHQDITIPERGKVYSVNEAYTSYWDEKTKRVVNYFKSLENERGKPYAARYIGSFVADFHRNLLYGGIFMYPADKKDPAKPRGKLRLLCEVAPMAYILEQAGGAATDGEQNILDIKPSELHERVPVFLGSKLDVEKATSIMQGKD
426	GC_00000010	Core_metagenome	Seep_SRB2_Meg22_1618_Bin_165	190	19	35	2	0	0.770458	0.995636	0.868691	COG0158	Fructose-1,6-bisphosphatase (Fbp) (PDB:1BK4)	COG0158	Gluconeogenesis	PF00316.21	Fructose-1-6-bisphosphatase, N-terminal domain	K03841	fructose-1,6-bisphosphatase I [EC:3.1.3.11]	G	Carbohydrate transport and metabolism	-MAKGITVTEFILSRQKERPEATGAFTSILSEMTVAAKIIAKKVDKANLSDALDTVESESVGEAFVQKLREYANFTIMNRLSHVGYLACMVSKMNTDLIPIPEEYPRGNYILIFDPLGGVTNIDVPVTIGTVFSIIKKEGPREFGLMAEALKPGYKQVAAGYFIYGSSKIMVYTTGDGVHGFTLQPSIGEFLLSHENIRIPDKGKTYSVNEGNYYFWDERVQDVIEYFKTPDIKTGRPYTARYTGSFVTDFHRNLLKGGIYMYPANSKDPLKPHGKLMLTCEVNPLAFVVEQAGGYASTGFERILDIQPQHLHQRVPVFIGSAEDVRMAEGIIQGKR
427	GC_00000010	Core_metagenome	Seep_SRB2_Meg22_46_Bin_87	1960	19	35	2	0	0.770458	0.995636	0.868691	COG0158	Fructose-1,6-bisphosphatase (Fbp) (PDB:1BK4)	COG0158	Gluconeogenesis	PF00316.21	Fructose-1-6-bisphosphatase, N-terminal domain	K03841	fructose-1,6-bisphosphatase I [EC:3.1.3.11]	G	Carbohydrate transport and metabolism	-MAQGITVTEFILSGQKEQPEATGAFTSILSELTVAAKIIAQKVKKANLSDMLDTMESESVGEAFIQKLREHANSTIINRLSHIGHLDCMASKMNTDLIPIPKKYAKGNYILIFDPLGGITNIDVPCTIGTVFSILKKQGPGEFGLMTETLQPGHKQVAAGYFIYGSSKIMVYTTGNGVHGFTLQPSIGEFLLSHENIRIPKKGKTYSVNEGNYYFWKENVQDAIEYFKTPDLKTGRPYTARYTGSFVTDIHRNLLKGGIYMYPENSKDPSKPHGKLMLTCEVNPLAYIVEQAGGYASNGFERILDLEPKYLHQRLPVFMGSINDVRMAENIIQGKH
428	GC_00000010	Core_metagenome	Seep_SRB2_Meg22_46_Bin_87	1221	19	35	2	0	0.770458	0.995636	0.868691	COG0158	Fructose-1,6-bisphosphatase (Fbp) (PDB:1BK4)	COG0158	Gluconeogenesis	PF00316.21	Fructose-1-6-bisphosphatase, N-terminal domain	K03841	fructose-1,6-bisphosphatase I [EC:3.1.3.11]	G	Carbohydrate transport and metabolism	MKGLGITVTEHLLIHQKESPAATGRLTRLLQELIFGAKIISREVNKAGLVDILGLTGDINVQGERVRKLDDFANHVLIYRMERSGVVCAMSSEENADIITVPEDMPQEDYLLTFDPLDGSSNIDANVNIGTIFSIHRKVSDRPYVTLNDFLRRGSKQVAAGYFIYGPSTMLVYTTGKGVNGFTLDPSVGEFLLSHQDITIPERGKVYSVNEAYTSYWDEKTKRVVNYFKSQENERGKPYAARYIGSFVADFHRNLLYGGIFMYPADKKDPAKPRGKLRLLCEVAPMAYILEQAGGAATDGEQNILDIKPSELHERVPVFLGSKLDVEKATSIMQGKD
429	GC_00000010	Core_metagenome	Seep_SRB2_Meg22_810_Bin_10	890	19	35	2	0	0.770458	0.995636	0.868691	COG0158	Fructose-1,6-bisphosphatase (Fbp) (PDB:1BK4)	COG0158	Gluconeogenesis	PF00316.21	Fructose-1-6-bisphosphatase, N-terminal domain	K03841	fructose-1,6-bisphosphatase I [EC:3.1.3.11]	G	Carbohydrate transport and metabolism	-MAQGITVTEFILSGQKEQPEATGAFTSILSELTVAAKIIAQKVKKANLSDMLDTMESESVGEAFIQKLREHANSTIINRLSHIGHLDCMASKMNTDLIPIPKKYAKGNYILIFDPLGGITNIDVPCTIGTVFSILKKQGPGEFGLMTETLQPGHKQVAAGYFIYGSSKIMVYTTGNGVHGFTLQPSIGEFLLSHENIRIPKKGKTYSVNEGNYYFWKENVQNAIEYFKTPDLKTGRPYTARYTGSFVTDIHRNLLKGGIYMYPENSKDPSKPHGKLMLTCEVNPLAYIVEQAGGYASNGFERILDLEPKYLHQRLPVFMGSINDVRMAENIIQGKH
430	GC_00000010	Core_metagenome	UBA3076_sp002367355	578	19	35	2	0	0.770458	0.995636	0.868691	COG0158	Fructose-1,6-bisphosphatase (Fbp) (PDB:1BK4)	COG0158	Gluconeogenesis	PF00316.21	Fructose-1-6-bisphosphatase, N-terminal domain	K03841	fructose-1,6-bisphosphatase I [EC:3.1.3.11]	G	Carbohydrate transport and metabolism	-MAKGITVTEFILSSQKEQPEATGAFTSILSELTVAAKIIAQKVDKANLSDALDTIESASGDEGVVQKLHEFANSTIVNRLSHVGCLSCMASKMNTDLIPIPKKYAKGNYILIFDPLGGITNIDVPVAIGSIFSLFKKRGLGEFGLMADALQPGCEQVAAGYCIYGSSTMMVYTTGDGVHGFTLQPSIGEFLLSHENIRIPKKGKTYSVNEGNYYFWEENIQDAIEYFKTPDLKTGRPYTGRYTGSFVTDFHRNLLKGGIYMYPENSKDPSKPHGKLMLTCEVNPLAYIVEQAGGHASTGTERILDIEPQHLHQRVPVFIGGMDDVRMAEDIIQGKR
431	GC_00000010	Core_metagenome	UBA3076_sp002367355	1607	19	35	2	0	0.770458	0.995636	0.868691	COG0158	Fructose-1,6-bisphosphatase (Fbp) (PDB:1BK4)	COG0158	Gluconeogenesis	PF00316.21	Fructose-1-6-bisphosphatase, N-terminal domain	K03841	fructose-1,6-bisphosphatase I [EC:3.1.3.11]	G	Carbohydrate transport and metabolism	MEGLGITVTEHLLIHQKESPAATGRLTRLLQELIFAAKIISREVNKAGLVDILGLTGEINVQGERVRKLDDFANYVLIYRMERAGVVCAMASEENADIIPVPEDMPQEDYILIFDPLDGSSNIDANVNIGTIFSIHRKVSDRPYITLDDFLRRGSKQVAAGYFIYGPSTILVYTTGKGVNGFTLDPSVGEFLLSHRNITIPERGRIYSVNEAYTCYWDARTKKVVDYFKSPENETGKPYAARYIGSFVADFHRNLLYGGIFMYPADKKDPAKPKGKLRLLCEVAPMAYVLEQAGGAATDGEQNILDIKPSALHERVPVFMGSKLDVEKATNIMQGKD
432	GC_00000010	Core_metagenome	UBA3076_sp003194485	1466	19	35	2	0	0.770458	0.995636	0.868691	COG0158	Fructose-1,6-bisphosphatase (Fbp) (PDB:1BK4)	COG0158	Gluconeogenesis	PF00316.21	Fructose-1-6-bisphosphatase, N-terminal domain	K03841	fructose-1,6-bisphosphatase I [EC:3.1.3.11]	G	Carbohydrate transport and metabolism	-MAKGITVTEFILSRQKERPEATGAFTSILSEMTVAAKIIAKKVDKANLSDALDTVESESVGEAFVQKLREYANFTIMNRLSHVGYLACMVSKMNTDLIPIPEEYPRGNYILIFDPLGGVTNIDVPVTIGTVFSIIKKEGPREFGLMAEALKPGYKQVAAGYFIYGSSKIMVYTTGDGVHGFTLQPSIGEFLLSHENIRIPDKGKTYSVNEGNYYFWDERVQDVIEYFKTPDIKTGRPYTARYTGSFVTDFHRNLLKGGIYMYPANSKDPSKPHGKLMLTCEVNPLAFVVEQAGGYASTGFERILDIQPQHLHQRVPVFIGSAEDVRMAEGIIQGKR
433	GC_00000010	Core_metagenome	UBA3076_sp003194485	146	19	35	2	0	0.770458	0.995636	0.868691	COG0158	Fructose-1,6-bisphosphatase (Fbp) (PDB:1BK4)	COG0158	Gluconeogenesis	PF00316.21	Fructose-1-6-bisphosphatase, N-terminal domain	K03841	fructose-1,6-bisphosphatase I [EC:3.1.3.11]	G	Carbohydrate transport and metabolism	MKGLGITVTEHLLIHQKESPAATGRLTRLLQELIFAAKIISREVNKAGLVDILGLTGDINIQGERVRKLDDFSNHVIIYRMERAGVICAMASEENADIIPVPEDMPKEDYILIFDPLDGSSNIDVNVNIGTIFSIHRKVSDRPYVTLDDFLRRGSEQVAAGYFVYGPSTMLVYTTGKGVNGFTLDPSVGEFLLSHQNITIPERGKVYSVNEAYTCYWDERTKKVVDYFKSPENERGKPYAARYIGSFVADFHRNLLYGGIFIYPADKKDPAKPRGKLRLLCEVAPMAFILEQAGGAATDGEQNILDIKPSALHERVPVFIGSKLDVEKATSIMQGKA
434	GC_00000010	Core_metagenome	UBA3076_sp003194495	930	19	35	2	0	0.770458	0.995636	0.868691	COG0158	Fructose-1,6-bisphosphatase (Fbp) (PDB:1BK4)	COG0158	Gluconeogenesis	PF00316.21	Fructose-1-6-bisphosphatase, N-terminal domain	K03841	fructose-1,6-bisphosphatase I [EC:3.1.3.11]	G	Carbohydrate transport and metabolism	-MAKGITVTEFILSSQKEQPEATGAFTSILSELTIAAKIIAQKVGKANLSDALDTIESVSGDEGVVQKLHEFANSTIVNRLSHVGCLSCMASKMNTDLIPIPKKYAKGNYVLIFDPLGGITNIDVPVAIGSIFSLFKKRGIGEFGMMADALQPGCEQVAAGYCIYGSSTMMVYTTGDGVHGFTLQPSIGEFLLSHENIRIPKTGKTYSVNEGNYCFWEENVQDAIEYFKTPDLKTGRPYTGRYTGSFVTDFHRNLLKGGIYMYPENSKDPSKPHGKLMLTCEVNPLAYIVEQAGGHASTGTERILNIEPKHLHQRVPVFIGGMDDVRMAEDIIQGKR
435	GC_00000010	Core_metagenome	UBA3076_sp003194495	2516	19	35	2	0	0.770458	0.995636	0.868691	COG0158	Fructose-1,6-bisphosphatase (Fbp) (PDB:1BK4)	COG0158	Gluconeogenesis	PF00316.21	Fructose-1-6-bisphosphatase, N-terminal domain	K03841	fructose-1,6-bisphosphatase I [EC:3.1.3.11]	G	Carbohydrate transport and metabolism	MEGLGITVTEHLLIHQKESPAATGRLTRLLQELIFAAKIISREVNKAGLVDILGLTGEVNVQGERVRKLDDFANHVLIYRMERAGVVCAMASEENADIIPVPEDMPQEDYILTFDPLDGSSNIDVNVNIGTIFSIHRKVSDRPYITLDDFLRRGSKQVAAGYFIYGPSTMLVYTTGKGVNGFTLDPSVGEFLLSHRNITIPERGRVYSVNEAYTSYWDERTKKVVDYFKNPENETGKPYAARYIGSFVADFHRNLLYGGIFMYPADKKDPAKPRGKLRLLCEVAPMAYILEQAGGASTDGEQDILDIKPSALHERVPVFLGSKLDVEKATNIMQGKN
436	GC_00000010	Core_metagenome	UBA3076_sp003645605	506	19	35	2	0	0.770458	0.995636	0.868691	COG0158	Fructose-1,6-bisphosphatase (Fbp) (PDB:1BK4)	COG0158	Gluconeogenesis	PF00316.21	Fructose-1-6-bisphosphatase, N-terminal domain	K03841	fructose-1,6-bisphosphatase I [EC:3.1.3.11]	G	Carbohydrate transport and metabolism	-MAKGITVTEFILSSQKEQPEATGAFTSILSELTVAAKIIAQKVGKANLSDALDTIESVSGDEGVVQKLHEFANSTIVNRLSHVGCLSCMASKMNTDLISIPKKYAKGNYVLIFDPLGGITNIDVPVAIGSIFSLFKKRGIGEFGMMADALLPGCEQVAAGYCIYGSSTMMVYTTGDGVHGFTLQPSIGEFLLSHENIRIPKKGKTYSVNEGNYYFWEENVQDAIEYFKTPDLKTGRPYTGRYTGSFVTDFHRNLLKGGIYMYPENSKDPSKPHGKLMLTCEVNPLAYIVEQAGGYASTGTERILDIEPQHLHQRVPVFIGGMDDVRMAEDIIQGKR
437	GC_00000011	Core_metagenome	FWG174_SeepSRB2	1420	17	33	2	0	0.675843	0.69253	0.684085	COG1143	Formate hydrogenlyase subunit 6/NADH:ubiquinone oxidoreductase 23 kD subunit (chain I) (NuoI) (PDB:1B0P)	COG1143	NADH dehydrogenase	PF12838.8	4Fe-4S dicluster domain	K00338	NADH-quinone oxidoreductase subunit I [EC:7.1.1.2]	C	Energy production and conversion	MAKPVVKKEYTLLERIYLWEILKGMKLTWGHFWFNFKACWRPGPHTIPTCWQYPEDRTREISPIFRGEHMLQKDD----KGREKCIACGMCAKICPA----KCITIKKAKRKEGEE------DKYAAKTYSSSF-EIDLLRCIFCGF---------------CQEVC---PKEAIILTQEFEMARYTKEECILDKPKLLANYQKAKDEGKLRPPRKRVPVVPAP---------PKPEGEEE-PEGAEGKKAK--------------VAAAG---------------KAKAKKKPIA---------------------------KKKAAEKPEGAEKVEATEKPEGAEKEE-------------------------------------------------…
438	GC_00000011	Core_metagenome	FWG174_SeepSRB2	1419	17	33	2	0	0.675843	0.69253	0.684085	COG1005	NADH:ubiquinone oxidoreductase subunit 1 (chain H) (NuoH) (PDB:6HUM)	COG1005	NADH dehydrogenase	PF00146.22	NADH dehydrogenase	K00337	NADH-quinone oxidoreductase subunit H [EC:7.1.1.2]	C	Energy production and conversion	MDDWLIAIIKVVG--IWVWVLLIAVVMTWVERRGAGLIQDRPGPNRAGP-WGL-------FQPLADGIKLFTKEEIIPTKARKILYILGPLLFSLPAFSAYAVVPFGDKIILGGKEIILQVSDVNIGFLFILAIGSMAVYGVILGGWGSTNKYSILGGLRSTAQMVSYEVPLGLALLAIVFVYGTFSLRDISLAQQGTFLGFLPN--WGIFKQPLGFILFIVAAYAEANRVPFDLPEAESEIVSGYHTEYGSMRLGLYLFGEYVNLVTISGVIVALYFGSWHMPYIDLGAYLGPISWGIVSFCIFFLKVSFFLWMFVWVRWTLPRFRYDQVMGLGWKGLIPLALFNIFITALFIQLTV-----------------------------------------…
439	GC_00000011	Core_metagenome	Seep_SRB2_ML8_D	1776	17	33	2	0	0.675843	0.69253	0.684085	COG1005	NADH:ubiquinone oxidoreductase subunit 1 (chain H) (NuoH) (PDB:6HUM)	COG1005	NADH dehydrogenase	PF00146.22	NADH dehydrogenase	K00337	NADH-quinone oxidoreductase subunit H [EC:7.1.1.2]	C	Energy production and conversion	MDDWLIAIIKVVG--IWVWVLLIAVVMTWVERRGAGLMQDRPGPNRAGP-FGL-------FQPLADGIKLFTKEEIIPTKAQKFLYILGPALFSLPAFSAYAVVPFGDKIILGGKEIILQVSDVNIGFLYILAIGSMAVYGVILGGWGSTNKYSILGGLRSTAQMVSYEVPLGLALLAVVFVYGTFSLRDISLAQQGTFLGFLPN--WGIFKQPLGFILFIVAAYAEANRVPFDLPEAESEIVSGYHTEYGSMRLGLYLFGEYVNLVTISGIIVALYFGSWHLPYIDLGAYLGPISWGIVSFCIFFLKVSFFLWMFVWVRWTLPRFRYDQVMGLGWRGLIPLALFNIFITALFIKPVVKKEYTLTERIYLWEILKGMKLTWGHFWFNFKACWRPGPHTI…
440	GC_00000011	Core_metagenome	Seep_SRB2_Meg19_1012_Bin_14	1020	17	33	2	0	0.675843	0.69253	0.684085	COG1143	Formate hydrogenlyase subunit 6/NADH:ubiquinone oxidoreductase 23 kD subunit (chain I) (NuoI) (PDB:1B0P)	COG1143	NADH dehydrogenase	PF00037.28	4Fe-4S binding domain	K00338	NADH-quinone oxidoreductase subunit I [EC:7.1.1.2]	C	Energy production and conversion	MAKPVVKKEYTLSERIYLWEILKGMKLTWGHFWFNFKACWRPGPHTIPTCWQYPEDRTREISPIFRGEHMLQKDD----KGREMCIACGMCAKICPA----KCITIKKAKRKEGEE------DKYAGKTYPAAF-EVDLLRCIFCGF---------------CQDVC---PKEAIVLGQEYEFARYTKEECLLDKRKLLLNYRRAKEEGKLRPPRKRVPVVPAP---------PKPEKAE----GAEAKEGK--------------AAAVG-----------------KAKKKPVA---------------------------KKKVAEKEE-------------------------------------------------------------------…
441	GC_00000011	Core_metagenome	Seep_SRB2_Meg19_1012_Bin_14	1021	17	33	2	0	0.675843	0.69253	0.684085	COG1005	NADH:ubiquinone oxidoreductase subunit 1 (chain H) (NuoH) (PDB:6HUM)	COG1005	NADH dehydrogenase	PF00146.22	NADH dehydrogenase	K00337	NADH-quinone oxidoreductase subunit H [EC:7.1.1.2]	C	Energy production and conversion	MDDWLIAIIKVVG--IWVWVLLIAVVMTWVERRGAALIQDRPGPNRAGP-FGL-------FQPLADGIKLFTKEEIIPTNAQKLLYIMGPLLFSLPAFSAYAVVPFGDKIILGGKEIILQVSDVNVGFLYILAIGSMGVYGVILGGWGSNNKYSILGGLRSTAQMVSYEVPLGLALLGIVFVYGTFSLRDISLAQQGTFLGFLPN--WGIFKQPLGFILFIVAAYAEANRVPFDLPEAESEIVSGYHTEYGSMRLGLYLFGEYVNLVTISGIIVALYFGSWHMPYIDLGAYLGPISWGIVSFCIFFLKVSFFLWMFVWVRWTLPRFRYDQVMGLGWRGLIPLALFNIFITALFIQLTV-----------------------------------------…
442	GC_00000011	Core_metagenome	Seep_SRB2_Meg22_02_Bin_69	1682	17	33	2	0	0.675843	0.69253	0.684085	COG1143	Formate hydrogenlyase subunit 6/NADH:ubiquinone oxidoreductase 23 kD subunit (chain I) (NuoI) (PDB:1B0P)	COG1143	NADH dehydrogenase	PF00037.28	4Fe-4S binding domain	K00338	NADH-quinone oxidoreductase subunit I [EC:7.1.1.2]	C	Energy production and conversion	MAKPVVKKEYTLLERIYLWEILKGMKLTWGHFWFNFKACWRPGPHTIPTCWQYPEDRTREISPIFRGEHMLMRDD----KGREKCIACGMCAKICPA----QCITIKKAKRKEGEE------DKYAAKTYPAAF-EVDLLRCIFCGF---------------CQEVC---PKEAIVLGQEFEFARYTKEECILDKRKLLMNYRKAKEAGKLRPPRKKVPVVPAP---------PKPEAEEK-PEDAEAKKGK--------------VAAAG-----------------KVKKKPVAKKKARKSQSPRKKRLRMPKALRRKWQRRRKNKSGVESTL----------------------------------------------------------------…
443	GC_00000011	Core_metagenome	Seep_SRB2_Meg22_02_Bin_69	1683	17	33	2	0	0.675843	0.69253	0.684085	COG1005	NADH:ubiquinone oxidoreductase subunit 1 (chain H) (NuoH) (PDB:6HUM)	COG1005	NADH dehydrogenase	PF00146.22	NADH dehydrogenase	K00337	NADH-quinone oxidoreductase subunit H [EC:7.1.1.2]	C	Energy production and conversion	MDDWLIAIIKVVG--IWVWVLLIAVVMTWVERRGAALIQDRPGPNRAGP-WGL-------FQPLADGIKLFTKEEIIPTNAQKLLYIMGPLLFSVPAFSAYAVVPFGDKIVLGGKEIILQVSDVNIGFLYILAIGSMAVYGVILGGWGSNNKYSILGGLRSTAQMVSYEVPLGLALLGIVFVYGTFSLRDISLAQQGTFLGFLPN--WGIFKQPLGFILFIVAAYAEANRVPFDLPEAESEIVSGYHTEYGSMRLGLYLFGEYVNLVTISGIIVALYFGSWHIPYIDLGAYLGPISWGIVSFCIFFLKVSFFLWMFVWVRWTLPRFRYDQVMGLGWRGLIPLALFNIFITALFIQLTV-----------------------------------------…
444	GC_00000011	Core_metagenome	Seep_SRB2_Meg22_1012_Bin_255	1317	17	33	2	0	0.675843	0.69253	0.684085	COG1143	Formate hydrogenlyase subunit 6/NADH:ubiquinone oxidoreductase 23 kD subunit (chain I) (NuoI) (PDB:1B0P)	COG1143	NADH dehydrogenase	PF00037.28	4Fe-4S binding domain	K00338	NADH-quinone oxidoreductase subunit I [EC:7.1.1.2]	C	Energy production and conversion	MAKPVVKKEYTLGERIYLWEILKGLRLTWRHFVFNVRASFRPGPHTIPTCWQYPEDRTREISPVFRGEHMLQRDD----KGREKCIACGMCAKICPA----KCITIKKGKREEGEE------DKYAAKTYPASF-EVDLLRCIFCGF---------------CQEVC---PKQAIVLGQNFELARYTREECILDKRRLLANYRKAKEEGRLRPPRKPVPVVPAP---------PKPEKDKK-AGGAEAKKGK--------------AAVAG-----------------KAKKKPIA---------------------------KKKAAEKPEGAEKAE-------------------------------------------------------------…
445	GC_00000011	Core_metagenome	Seep_SRB2_Meg22_1012_Bin_255	1318	17	33	2	0	0.675843	0.69253	0.684085	COG1005	NADH:ubiquinone oxidoreductase subunit 1 (chain H) (NuoH) (PDB:6HUM)	COG1005	NADH dehydrogenase	PF00146.22	NADH dehydrogenase	K00337	NADH-quinone oxidoreductase subunit H [EC:7.1.1.2]	C	Energy production and conversion	MDDWLIAIIKVVC--IWVWVLLIAVVMTWVERRGAAMIQDRPGPNRAGP-FGL-------FQPIADGIKLFTKEEIIPARSQKLLYILGPLLFSLPAFSAYAVVPFGDKIILGGKEIILQVSDVNIGFLFILAIGSMAVYGIILGGWGSTNKYSILGGLRSTAQMISYEVPLGLSLLAVVFVYGTFSLREISLAQQGTFLGFLPN--WGIFKQPLGFILFIVAAYAEANRVPFDLPEAESEIVAGYHTEYGSMRLGLYLFGEYVNLVTISGVIVALYFGSWHLPYINLGAYLGPVLWGIVSFCIFFLKVSFFLWLFVWVRWTVPRFRYDQVMGLGWKALIPLALFNIFITALFIQLTV-----------------------------------------…
446	GC_00000011	Core_metagenome	Seep_SRB2_Meg22_1012_Bin_335	1489	17	33	2	0	0.675843	0.69253	0.684085	COG1143	Formate hydrogenlyase subunit 6/NADH:ubiquinone oxidoreductase 23 kD subunit (chain I) (NuoI) (PDB:1B0P)	COG1143	NADH dehydrogenase	PF00037.28	4Fe-4S binding domain	K00338	NADH-quinone oxidoreductase subunit I [EC:7.1.1.2]	C	Energy production and conversion	MAKPVVKKEYTLSERIYLWEILKGMKLTWGHFWFNFKACWRPGPHTIPTCWQYPEDRTREISPIFRGEHMLQKDD----KGREMCIACGMCAKICPA----KCITIKKAKRKEGEE------DKYAGKTYPAAF-EVDLLRCIFCGF---------------CQDVC---PKEAIVLGQEYEFARYTKEECLLDKRKLLLNYRRAKEEGKLRPPRKRVPVVPAP---------PKPEKAE----GAEAKEGK--------------AAAVG-----------------KAKKKPVA---------------------------KKKVAEKEE-------------------------------------------------------------------…
447	GC_00000011	Core_metagenome	Seep_SRB2_Meg22_1012_Bin_335	1490	17	33	2	0	0.675843	0.69253	0.684085	COG1005	NADH:ubiquinone oxidoreductase subunit 1 (chain H) (NuoH) (PDB:6HUM)	COG1005	NADH dehydrogenase	PF00146.22	NADH dehydrogenase	K00337	NADH-quinone oxidoreductase subunit H [EC:7.1.1.2]	C	Energy production and conversion	MDDWLIAIIKVVG--IWVWVLLIAVVMTWVERRGAALIQDRPGPNRAGP-FGL-------FQPLADGIKLFTKEEIIPTNAQKLLYIMGPLLFSLPAFSAYAVVPFGDKIILGGKEIILQVSDVNVGFLYILAIGSMGVYGVILGGWGSNNKYSILGGLRSTAQMVSYEVPLGLALLGIVFVYGTFSLRDISLAQQGTFLGFLPN--WGIFKQPLGFILFIVAAYAEANRVPFDLPEAESEIVSGYHTEYGSMRLGLYLFGEYVNLVTISGIIVALYFGSWHMPYIDLGAYLGPISWGIVSFCIFFLKVSFFLWMFVWVRWTLPRFRYDQVMGLGWRGLIPLALFNIFITALFIQLTV-----------------------------------------…
448	GC_00000011	Core_metagenome	Seep_SRB2_Meg22_1214_Bin_60	1464	17	33	2	0	0.675843	0.69253	0.684085	COG1143	Formate hydrogenlyase subunit 6/NADH:ubiquinone oxidoreductase 23 kD subunit (chain I) (NuoI) (PDB:1B0P)	COG1143	NADH dehydrogenase	PF00037.28	4Fe-4S binding domain	K00338	NADH-quinone oxidoreductase subunit I [EC:7.1.1.2]	C	Energy production and conversion	MAKPVVKKEYTLSERIYLWEILKGMKLTWGHFWFNFKACWRPGPHTIPTCWQYPEDRTREISPIFRGEHMLQKDD----KGREMCIACGMCAKICPA----KCITIKKAKRKEGEE------DKYAGKTYPAAF-EVDLLRCIFCGF---------------CQDVC---PKEAIVLGQEYEFARYTKEECLLDKRKLLLNYRRAKEEGKLRPPRKRVPVVPAP---------PKPEKAE----GAEAKEGK--------------AAAVG-----------------KAKKKPVA---------------------------KKKVAEKEE-------------------------------------------------------------------…
449	GC_00000011	Core_metagenome	Seep_SRB2_Meg22_1214_Bin_60	1465	17	33	2	0	0.675843	0.69253	0.684085	COG1005	NADH:ubiquinone oxidoreductase subunit 1 (chain H) (NuoH) (PDB:6HUM)	COG1005	NADH dehydrogenase	PF00146.22	NADH dehydrogenase	K00337	NADH-quinone oxidoreductase subunit H [EC:7.1.1.2]	C	Energy production and conversion	MDDWLIAIIKVVG--IWVWVLLIAVVMTWVERRGAALIQDRPGPNRAGP-FGL-------FQPLADGIKLFTKEEIIPTNAQKLLYIMGPLLFSLPAFSAYAVVPFGDKIILGGKEIILQVSDVNVGFLYILAIGSMGVYGVILGGWGSNNKYSILGGLRSTAQMVSYEVPLGLALLGIVFVYGTFSLRDISLAQQGTFLGFLPN--WGIFKQPLGFILFIVAAYAEANRVPFDLPEAESEIVSGYHTEYGSMRLGLYLFGEYVNLVTISGIIVALYFGSWHMPYIDLGAYLGPISWGIVSFCIFFLKVSFFLWMFVWVRWTLPRFRYDQVMGLGWRGLIPLALFNIFITALFIQLTV-----------------------------------------…
450	GC_00000011	Core_metagenome	Seep_SRB2_Meg22_1214_Bin_80	1293	17	33	2	0	0.675843	0.69253	0.684085	COG1143	Formate hydrogenlyase subunit 6/NADH:ubiquinone oxidoreductase 23 kD subunit (chain I) (NuoI) (PDB:1B0P)	COG1143	NADH dehydrogenase	PF12838.8	4Fe-4S dicluster domain	K00338	NADH-quinone oxidoreductase subunit I [EC:7.1.1.2]	C	Energy production and conversion	MAKPVVKKEYTLGERIYLWEILKGLRLTWRHFVFNVRASFRPGPHTIPTCWQYPEDRTREISPVFRGEHMLQRDD----KGREKCIACGMCAKICPA----KCITIKKGKREEGEE------DKYAAKTYPASF-EVDLLRCIFCGF---------------CQEVC---PKQAIVLSQNFELARYTREECILDKRRLLANYRKAKEEGRLRPPRKPVPVVPAP---------PKPEKDKK-AGGAEAKKGK--------------AAVAG-----------------KAKKKPIA---------------------------KKKAAEKPEGAEKAE-------------------------------------------------------------…
451	GC_00000011	Core_metagenome	Seep_SRB2_Meg22_1214_Bin_80	1294	17	33	2	0	0.675843	0.69253	0.684085	COG1005	NADH:ubiquinone oxidoreductase subunit 1 (chain H) (NuoH) (PDB:6HUM)	COG1005	NADH dehydrogenase	PF00146.22	NADH dehydrogenase	K00337	NADH-quinone oxidoreductase subunit H [EC:7.1.1.2]	C	Energy production and conversion	MDDWLIAIIKVVC--IWVWVLLIAVVMTWVERRGAAMIQDRPGPNRAGP-FGL-------FQPIADGIKLFTKEEIIPARSQKLLYILGPLLFSLPAFSAYAVVPFGDKIILGGKEIILQVSDVNIGFLFILAIGSMAVYGIILGGWGSTNKYSILGGLRSTAQMISYEVPLGLSLLAVVFVYGTFSLREISLAQQGTFLGFLPN--WGIFKQPLGFILFIVAAYAEANRVPFDLPEAESEIVAGYHTEYGSMRLGLYLFGEYVNLVTISGVIVALYFGSWHLPYINLGAYLGPVLWGIVSFCIFFLKVSFFLWLFVWVRWTVPRFRYDQVMGLGWKALIPLALFNIFITALFIQLTV-----------------------------------------…
452	GC_00000011	Core_metagenome	Seep_SRB2_Meg22_1416_Bin_56	38	17	33	2	0	0.675843	0.69253	0.684085	COG1143	Formate hydrogenlyase subunit 6/NADH:ubiquinone oxidoreductase 23 kD subunit (chain I) (NuoI) (PDB:1B0P)	COG1143	NADH dehydrogenase	PF00037.28	4Fe-4S binding domain	K00338	NADH-quinone oxidoreductase subunit I [EC:7.1.1.2]	C	Energy production and conversion	MAKPVVKKEYTLSERIYLWEILKGMKLTWGHFWFNFKACWRPGPHTIPTCWQYPEDRTREISPIFRGEHMLQKDD----KGREMCIACGMCAKICPA----KCITIKKAKRKEGEE------DKYAGKTYPAAF-EVDLLRCIFCGF---------------CQDVC---PKEAIVLGQEYEFARYTKEECLLDKRKLLLNYRRAKEEGKLRPPRKRVPVVPAP---------PKPEKAE----GAEAKEGK--------------AAAVG-----------------KAKKKPVA---------------------------KKKVAEKEE-------------------------------------------------------------------…
453	GC_00000011	Core_metagenome	Seep_SRB2_Meg22_1416_Bin_56	39	17	33	2	0	0.675843	0.69253	0.684085	COG1005	NADH:ubiquinone oxidoreductase subunit 1 (chain H) (NuoH) (PDB:6HUM)	COG1005	NADH dehydrogenase	PF00146.22	NADH dehydrogenase	K00337	NADH-quinone oxidoreductase subunit H [EC:7.1.1.2]	C	Energy production and conversion	MDDWLIAIIKVVG--IWVWVLLIAVVMTWVERRGAALIQDRPGPNRAGP-FGL-------FQPLADGIKLFTKEEIIPTNAQKLLYIMGPLLFSLPAFSAYAVVPFGDKIILGGKEIILQVSDVNVGFLYILAIGSMGVYGVILGGWGSNNKYSILGGLRSTAQMVSYEVPLGLALLGIVFVYGTFSLRDISLAQQGTFLGFLPN--WGIFKQPLGFILFIVAAYAEANRVPFDLPEAESEIVSGYHTEYGSMRLGLYLFGEYVNLVTISGIIVALYFGSWHMPYIDLGAYLGPISWGIVSFCIFFLKVSFFLWMFVWVRWTLPRFRYDQVMGLGWRGLIPLALFNIFITALFIQLTV-----------------------------------------…
454	GC_00000011	Core_metagenome	Seep_SRB2_Meg22_1618_Bin_149	811	17	33	2	0	0.675843	0.69253	0.684085	COG1143	Formate hydrogenlyase subunit 6/NADH:ubiquinone oxidoreductase 23 kD subunit (chain I) (NuoI) (PDB:1B0P)	COG1143	NADH dehydrogenase	PF00037.28	4Fe-4S binding domain	K00338	NADH-quinone oxidoreductase subunit I [EC:7.1.1.2]	C	Energy production and conversion	MAKPVVKKEYTLSERIYLWEILKGMKLTWGHFWFNFKACWRPGPHTIPTCWQYPEDRTREISPIFRGEHMLQKDD----KGREMCIACGMCAKICPA----KCITIKKAKRKEGEE------DKYAGKTYPAAF-EVDLLRCIFCGF---------------CQDVC---PKEAIVLGQEYEFARYTKEECLLDKRKLLLNYRRAKEEGKLRPPRKRVPVVPAP---------PKPEKAE----GAEAKEGK--------------AAAVG-----------------KAKKKPVA---------------------------KKKVAEKEE-------------------------------------------------------------------…
455	GC_00000011	Core_metagenome	Seep_SRB2_Meg22_1618_Bin_149	812	17	33	2	0	0.675843	0.69253	0.684085	COG1005	NADH:ubiquinone oxidoreductase subunit 1 (chain H) (NuoH) (PDB:6HUM)	COG1005	NADH dehydrogenase	PF00146.22	NADH dehydrogenase	K00337	NADH-quinone oxidoreductase subunit H [EC:7.1.1.2]	C	Energy production and conversion	MDDWLIAIIKVVG--IWVWVLLIAVVMTWVERRGAALIQDRPGPNRAGP-FGL-------FQPLADGIKLFTKEEIIPTNAQKLLYIMGPLLFSLPAFSAYAVVPFGDKIILGGKEIILQVSDVNVGFLYILAIGSMGVYGVILGGWGSNNKYSILGGLRSTAQMVSYEVPLGLALLGIVFVYGTFSLRDISLAQQGTFLGFLPN--WGIFKQPLGFILFIVAAYAEANRVPFDLPEAESEIVSGYHTEYGSMRLGLYLFGEYVNLVTISGIIVALYFGSWHMPYIDLGAYLGPISWGIVSFCIFFLKVSFFLWMFVWVRWTLPRFRYDQVMGLGWRGLIPLALFNIFITALFIQLTV-----------------------------------------…
456	GC_00000011	Core_metagenome	Seep_SRB2_Meg22_1618_Bin_165	781	17	33	2	0	0.675843	0.69253	0.684085	COG1143	Formate hydrogenlyase subunit 6/NADH:ubiquinone oxidoreductase 23 kD subunit (chain I) (NuoI) (PDB:1B0P)	COG1143	NADH dehydrogenase	PF00037.28	4Fe-4S binding domain	K00338	NADH-quinone oxidoreductase subunit I [EC:7.1.1.2]	C	Energy production and conversion	MAKPVVKKEYTLGERIYLWEILKGLRLTWRHFVFNVRASFRPGPHTIPTCWQYPEDRTREISPVFRGEHMLQRDD----KGREKCIACGMCAKICPA----KCITIKKGKREEGEE------DKYAAKTYPASF-EVDLLRCIFCGF---------------CQEVC---PKQAIVLGQNFELARYTREECILDKRRLLANYRKAKEEGRLRPPRKPVPVVPAP---------PKPEKDKK-AEGAEAKKGK--------------AAVAG-----------------KAKKKPIA---------------------------KKKAAEKPEGAEKAE-------------------------------------------------------------…
457	GC_00000011	Core_metagenome	Seep_SRB2_Meg22_1618_Bin_165	782	17	33	2	0	0.675843	0.69253	0.684085	COG1005	NADH:ubiquinone oxidoreductase subunit 1 (chain H) (NuoH) (PDB:6HUM)	COG1005	NADH dehydrogenase	PF00146.22	NADH dehydrogenase	K00337	NADH-quinone oxidoreductase subunit H [EC:7.1.1.2]	C	Energy production and conversion	MDDWLIAIIKVVC--IWVWVLLIAVVMTWVERRGAAMIQDRPGPNRAGP-FGL-------FQPIADGIKLFTKEEIIPARSQKLLYILGPLLFSLPAFSAYAVVPFGDKIILGGKEIILQVSDVNIGFLFILAIGSMAVYGIILGGWGSTNKYSILGGLRSTAQMISYEVPLGLSLLAVVFVYGTFSLREISLAQQGTFLGFLPN--WGIFKQPLGFILFIVAAYAEANRVPFDLPEAESEIVAGYHTEYGSMRLGLYLFGEYVNLVTISGVIVALYFGSWHLPYINLGAYLGPVLWGIVSFCIFFLKVSFFLWLFVWVRWTVPRFRYDQVMGLGWKALIPLALFNIFITALFIQLTV-----------------------------------------…
458	GC_00000011	Core_metagenome	Seep_SRB2_Meg22_46_Bin_87	2240	17	33	2	0	0.675843	0.69253	0.684085	COG1143	Formate hydrogenlyase subunit 6/NADH:ubiquinone oxidoreductase 23 kD subunit (chain I) (NuoI) (PDB:1B0P)	COG1143	NADH dehydrogenase	PF00037.28	4Fe-4S binding domain	K00338	NADH-quinone oxidoreductase subunit I [EC:7.1.1.2]	C	Energy production and conversion	MAKPVVKKEYTLSERIYLWEILKGMKLTWGHFWFNFKACWRPGPHTIPTCWQYPEDRTREISPIFRGEHMLQKDD----KGREMCIACGMCAKICPA----KCITIKKAKRKEGEE------DKYAGKTYPAAF-EVDLLRCIFCGF---------------CQDVC---PKEAIVLGQEYEFARYTKEECLLDKRKLLLNYRRAKEEGKLRPPRKRVPVVPAP---------PKPEKAE----GAEAKEGK--------------AAAVG-----------------KAKKKPVA---------------------------KKKVAEKEE-------------------------------------------------------------------…
459	GC_00000011	Core_metagenome	Seep_SRB2_Meg22_46_Bin_87	2241	17	33	2	0	0.675843	0.69253	0.684085	COG1005	NADH:ubiquinone oxidoreductase subunit 1 (chain H) (NuoH) (PDB:6HUM)	COG1005	NADH dehydrogenase	PF00146.22	NADH dehydrogenase	K00337	NADH-quinone oxidoreductase subunit H [EC:7.1.1.2]	C	Energy production and conversion	MDDWLIAIIKVVG--IWVWVLLIAVVMTWVERRGAALIQDRPGPNRAGP-FGL-------FQPLADGIKLFTKEEIIPTNAQKLLYIMGPLLFSLPAFSAYAVVPFGDKIILGGKEIILQVSDVNVGFLYILAIGSMGVYGVILGGWGSNNKYSILGGLRSTAQMVSYEVPLGLALLGIVFVYGTFSLRDISLAQQGTFLGFLPN--WGIFKQPLGFILFIVAAYAEANRVPFDLPEAESEIVSGYHTEYGSMRLGLYLFGEYVNLVTISGIIVALYFGSWHMPYIDLGAYLGPISWGIVSFCIFFLKVSFFLWMFVWVRWTLPRFRYDQVMGLGWRGLIPLALFNIFITALFIQLTV-----------------------------------------…
460	GC_00000011	Core_metagenome	Seep_SRB2_Meg22_810_Bin_10	1338	17	33	2	0	0.675843	0.69253	0.684085	COG1143	Formate hydrogenlyase subunit 6/NADH:ubiquinone oxidoreductase 23 kD subunit (chain I) (NuoI) (PDB:1B0P)	COG1143	NADH dehydrogenase	PF00037.28	4Fe-4S binding domain	K00338	NADH-quinone oxidoreductase subunit I [EC:7.1.1.2]	C	Energy production and conversion	MAKPVVKKEYTLSERIYLWEILKGMKLTWGHFWFNFKACWRPGPHTIPTCWQYPEDRTREISPIFRGEHMLQKDD----KGREMCIACGMCAKICPA----KCITIKKAKRKEGEE------DKYAGKTYPAAF-EVDLLRCIFCGF---------------CQDVC---PKEAIVLGQEYEFARYTKEECLLDKRKLLLNYRRAKEEGKLRPPRKRVPVVPAP---------PKPEKAE----GAEAKEGK--------------AAAVG-----------------KAKKKPVA---------------------------KKKVAEKEE-------------------------------------------------------------------…
461	GC_00000011	Core_metagenome	Seep_SRB2_Meg22_810_Bin_10	1339	17	33	2	0	0.675843	0.69253	0.684085	COG1005	NADH:ubiquinone oxidoreductase subunit 1 (chain H) (NuoH) (PDB:6HUM)	COG1005	NADH dehydrogenase	PF00146.22	NADH dehydrogenase	K00337	NADH-quinone oxidoreductase subunit H [EC:7.1.1.2]	C	Energy production and conversion	MDDWLIAIIKVVG--IWVWVLLIAVVMTWVERRGAALIQDRPGPNRAGP-FGL-------FQPLADGIKLFTKEEIIPTNAQKLLYIMGPLLFSLPAFSAYAVVPFGDKIILGGKEIILQVSDVNVGFLYILAIGSMGVYGVILGGWGSNNKYSILGGLRSTAQMVSYEVPLGLALLGIVFVYGTFSLRDISLAQQGTFLGFLPN--WGIFKQPLGFILFIVAAYAEANRVPFDLPEAESEIVSGYHTEYGSMRLGLYLFGEYVNLVTISGIIVALYFGSWHMPYIDLGAYLGPISWGIVSFCIFFLKVSFFLWMFVWVRWTLPRFRYDQVMGLGWRGLIPLALFNIFITALFIQLTV-----------------------------------------…
462	GC_00000011	Core_metagenome	UBA3076_sp002367355	819	17	33	2	0	0.675843	0.69253	0.684085	COG1143	Formate hydrogenlyase subunit 6/NADH:ubiquinone oxidoreductase 23 kD subunit (chain I) (NuoI) (PDB:1B0P)	COG1143	NADH dehydrogenase	PF12838.8	4Fe-4S dicluster domain	K00338	NADH-quinone oxidoreductase subunit I [EC:7.1.1.2]	C	Energy production and conversion	MAKPVVKKEYTLSERIYLWEILKGMKLTWGHFWFNFKACWRPGPHTIPTCWQYPEDRTREISPVFRGEHMLQKDD----KGRETCIACGMCAKICPA----KCITIKKGKRKEGEE------DKYAAKTYPAAF-EVDLLRCIFCGF---------------CEDAC---PKNAIVLGQNFELARYTKEECILDKRKLLMNYRKAKEEGKLKPPRKRVPVVPAP---------PKPEKDEKADEGAEAKKGK--------------PAVAG-----------------KAKKKPAE---------------------------KAESNEKEE-------------------------------------------------------------------…
463	GC_00000011	Core_metagenome	UBA3076_sp002367355	818	17	33	2	0	0.675843	0.69253	0.684085	COG1005	NADH:ubiquinone oxidoreductase subunit 1 (chain H) (NuoH) (PDB:6HUM)	COG1005	NADH dehydrogenase	PF00146.22	NADH dehydrogenase	K00337	NADH-quinone oxidoreductase subunit H [EC:7.1.1.2]	C	Energy production and conversion	MDDWLIAIIKVVC--IWVWVLLIAVVMTWVERRGAALIQDRPGPNRAGP-WGL-------FQPLADGIKLFTKEEIIPTKAQKLLYIMGPLLFSVPAFSAYAVVPFGDKIILGGKEIILQVSDVNIGFLFILAIGSMAVYGVILGGWGSNNKYSILGGLRSTAQMVSYEVPLGLALLAIVFVYGTFSLRDISLAQQGTFLGFLPN--WGIFKQPLGFILFIVAAYAEANRVPFDLPEAESEIVSGYHTEYGSMRLGLYLFGEYVNLVTISGVIVALYFGSWHMPYIDLGAYLGPISWGIVSFCIFFLKVSFFLWMFVWVRWTLPRFRYDQVMGLGWRGLIPLGLFNIFITALFIQLTV-----------------------------------------…
464	GC_00000011	Core_metagenome	UBA3076_sp003194485	810	17	33	2	0	0.675843	0.69253	0.684085	COG1143	Formate hydrogenlyase subunit 6/NADH:ubiquinone oxidoreductase 23 kD subunit (chain I) (NuoI) (PDB:1B0P)	COG1143	NADH dehydrogenase	PF12838.8	4Fe-4S dicluster domain	K00338	NADH-quinone oxidoreductase subunit I [EC:7.1.1.2]	C	Energy production and conversion	MAKPVVKKEYTLGERIYLWEILKGLRLTWRHFVFNVRASFRPGPHTIPTCWQYPEDRTREISPVFRGEHMLQRDD----KGREKCIACGMCAKICPA----KCITIKKGKREEGEE------DKYAAKTYPASF-EVDLLRCIFCGF---------------CQEVC---PKQAIVLSQNFELARYTREECILDKRRLLANYRKAKEEGRLRPPRKPVPVVPAP---------PKPEKDKK-AEGAEAKKGK--------------AAVAG-----------------KAKKKPIA---------------------------KKKAAEKPEGAEKAE-------------------------------------------------------------…
465	GC_00000011	Core_metagenome	UBA3076_sp003194485	809	17	33	2	0	0.675843	0.69253	0.684085	COG1005	NADH:ubiquinone oxidoreductase subunit 1 (chain H) (NuoH) (PDB:6HUM)	COG1005	NADH dehydrogenase	PF00146.22	NADH dehydrogenase	K00337	NADH-quinone oxidoreductase subunit H [EC:7.1.1.2]	C	Energy production and conversion	MDDWLIAIIKVVC--IWVWVLLIAVVMTWVERRGAAMIQDRPGPNRAGP-FGL-------FQPIADGIKLFTKEEIIPARSQKLLYILGPLLFSLPAFSAYAVVPFGDKIILGGKEIILQVSDVNIGFLFILAIGSMAVYGIILGGWGSTNKYSILGGLRSTAQMISYEVPLGLSLLAVVFVYGTFSLREISLAQQGTFLGFLPN--WGIFKQPLGFILFIVAAYAEANRVPFDLPEAESEIVAGYHTEYGSMRLGLYLFGEYVNLVTISGVIVALYFGSWHLPYINLGAYLGPVLWGIVSFCIFFLKVSFFLWLFVWVRWTLPRFRYDQVMGLGWKALIPLALFNIFITALFIQLTV-----------------------------------------…
466	GC_00000011	Core_metagenome	UBA3076_sp003194495	2164	17	33	2	0	0.675843	0.69253	0.684085	COG1143	Formate hydrogenlyase subunit 6/NADH:ubiquinone oxidoreductase 23 kD subunit (chain I) (NuoI) (PDB:1B0P)	COG1143	NADH dehydrogenase	PF12838.8	4Fe-4S dicluster domain	K00338	NADH-quinone oxidoreductase subunit I [EC:7.1.1.2]	C	Energy production and conversion	MAKPVVKKEYTLSERIYLWEILKGMKLTWGHFWFNFKACWRPGPHTIPTCWQYPEDRTREISPIFRGEHMLQRDE----KGRETCIACGMCAKICPA----KCITIKKAKRKEGDE------EKYAAKTYAASF-EVDLLRCIFCGF---------------CEDAC---PKNALVLGQEYEFARYTKEECILDKRKLLMNYRKAKEDGKLKPPRKRVPVVPAP---------PKPEKAEK-AEGAEGKKAK----------------VAG----------------AKGKKKPVV---------------------------KKKAAEKAESTEKKEAAEKEG-------------------------------------------------------…
467	GC_00000011	Core_metagenome	UBA3076_sp003194495	2163	17	33	2	0	0.675843	0.69253	0.684085	COG1005	NADH:ubiquinone oxidoreductase subunit 1 (chain H) (NuoH) (PDB:6HUM)	COG1005	NADH dehydrogenase	PF00146.22	NADH dehydrogenase	K00337	NADH-quinone oxidoreductase subunit H [EC:7.1.1.2]	C	Energy production and conversion	MDDWLIAIIKVVC--IWVWVLLIAVVMTWVERRGAALIQDRPGPNRAGP-WGL-------FQPLADGIKLFTKEEIIPTKAQKFLYIMGPLLFSLPAFSAYAVVPFGDKIILGGKEIILQVSDVNIGFLYILAIGSMGVYGVILGGWGSTNKYSVLGGLRSTAQMVSYEVPLGLALLAIVFVYGTFSLRDISLAQQGTFLGFLPN--WGIFKQPLGFILFIVAAYAEANRVPFDLPEAESEIVSGYHTEYGSMRLGLYLFGEYVNLVTISGIIVALYFGSWHMPYIDLGAYLGPISWGVVSFCIFFLKVSFFLWLFVWVRWTLPRFRYDQIMGLGWRGLIPLALFNIFITALFIQLTV-----------------------------------------…
468	GC_00000011	Core_metagenome	UBA3076_sp003645605	8	17	33	2	0	0.675843	0.69253	0.684085	COG1143	Formate hydrogenlyase subunit 6/NADH:ubiquinone oxidoreductase 23 kD subunit (chain I) (NuoI) (PDB:1B0P)	COG1143	NADH dehydrogenase	PF12838.8	4Fe-4S dicluster domain	K00338	NADH-quinone oxidoreductase subunit I [EC:7.1.1.2]	C	Energy production and conversion	MAKPVVKKEYTLSERIYLWEILKGMKLTWGHFWFNFKACWRPGPHTIPTCWQYPEDRTREISPIFRGEHMLQRDD----KGREMCIACGMCAKICPA----QCITIKKAKRKEGEE------EKYAAKTYPAAF-EVDLLRCIFCGF---------------CEDVC---PKNAIVLGQEFEFARYTKEECILDKRKLLMNYRKAKEEGKLKPPRKRVPVVPAP---------PKPEKAE----GGEAKKSK--------------AAVAG-----------------KTKKKPVA---------------------------KKKAVESAEGTEKKEAAEKEE-------------------------------------------------------…
469	GC_00000011	Core_metagenome	UBA3076_sp003645605	9	17	33	2	0	0.675843	0.69253	0.684085	COG1005	NADH:ubiquinone oxidoreductase subunit 1 (chain H) (NuoH) (PDB:6HUM)	COG1005	NADH dehydrogenase	PF00146.22	NADH dehydrogenase	K00337	NADH-quinone oxidoreductase subunit H [EC:7.1.1.2]	C	Energy production and conversion	MDDWLIAIIKVVG--IWVWVLLIAVVMTWVERRGAALIQDRPGPNRAGP-WGL-------FQPLADGIKLFTKEEIIPTKAQKLLYIIGPLLFSVPAFSAYAVVPFGDKIVLGGKEIILQVSDVNIGFLYILAIGSMAVYGVILGGWGSNNKYSILGGLRSTAQMVSYEVPLGLALLGIVFVYGTFSLRDISLAQQGTFLGFLPN--WGIFKQPLGFILFIVAAYAEANRVPFDLPEAESEIVSGYHTEYGSMRLGLYLFGEYVNLVTISGIIVALYFGSWHMPYIDLGAYLGPISWGIVSFCIFFLKVSFFLWMFVWVRWTLPRFRYDQVMGLGWRGLIPLALFNIFITALFIQLTV-----------------------------------------…
470	GC_00000012	Core_metagenome	FWG173_SeepSRB2	1447	18	33	2	0	0.757333	0.677419	0.71515	COG0756	dUTP pyrophosphatase (dUTPase) (Dut) (PDB:1DUC)	COG0756	Thymidylate biosynthesis	PF00692.20	dUTPase	K01520	dUTP pyrophosphatase [EC:3.6.1.23]	F|V	Nucleotide transport and metabolism|Defense mechanisms	-MQAAREYY------VIES-LAIRSPEGLSVTVQI-----KRLPHAVDLPLPHYI-------TKQSAGMDLAAAIQH---------------------DIHL------------H---------------------------------------PGK------IGLVPTGLAV-----------------------------------------------------ALPH-----------------GYE---------------------------FQ-IRPRSGLA-----------------IKHGLTVVNAPGTID-------------ADY------RGEIKVGLINLGAETVTIKREQRIAQM------------ILARVWQASWQEVDSLPT…
471	GC_00000012	Core_metagenome	FWG173_SeepSRB2	1446	18	33	2	0	0.757333	0.677419	0.71515	COG0612	Predicted Zn-dependent peptidase, M16 family (PqqL) (PDB:6OFS)			PF00675.21	Insulinase (Peptidase family M16)			R	General function prediction only	---MNQQYNKSVLPNGIRV-LTERILNVCSVSIGIWVTIGARDEDASNSGISHFIEHMIFKGTERRTALDIAKAFDQMGGFSNAFTSKEITCFHAKVLDIHLDRVLDLFSDIFLHSRFDDKEVERERHVILQEISMLEDSPDELIHELFNKFYWPGSNLGQSILGTVDNVSAISSQTLKEFVGRAYVGPKILIAAAGNVEHESFVAKINGLFGGLVSINGHSSHSRPMPHLGVKFFQKDLEQLHVLMGYEGPCSSDSQRYTALLLNVILGGSMSSRLFQEIREKRGLAYSVYSFFSSFQDTGMLGIYAGISEKQFSKTAELMHGELKKLADQSTEYDEVEAARDHVKGGLL-LSAESTD-SRMTRLAKNEINLGKFVSYDEVIRKINAVTSEDIKQMAT…
472	GC_00000012	Core_metagenome	FWG174_SeepSRB2	1049	18	33	2	0	0.757333	0.677419	0.71515	COG0756	dUTP pyrophosphatase (dUTPase) (Dut) (PDB:1DUC)	COG0756	Thymidylate biosynthesis	PF00692.20	dUTPase	K01520	dUTP pyrophosphatase [EC:3.6.1.23]	F|V	Nucleotide transport and metabolism|Defense mechanisms	-MQAAREYY------VIES-LAIRSPEGLSVTVQI-----KRLPHAVDLPLPHYI-------TKQSAGMDLAAAIQH---------------------DIHL------------H---------------------------------------PGK------IGLVPTGLAV-----------------------------------------------------ALPH-----------------GYE---------------------------FQ-IRPRSGLA-----------------IKHGLTVVNAPGTID-------------ADY------RGEIKVGLINLGAETVTIKREQRIAQM------------ILARVWQASWQEVDSLPT…
473	GC_00000012	Core_metagenome	FWG174_SeepSRB2	1050	18	33	2	0	0.757333	0.677419	0.71515	COG0612	Predicted Zn-dependent peptidase, M16 family (PqqL) (PDB:6OFS)			PF00675.21	Insulinase (Peptidase family M16)			R	General function prediction only	---MNQQYNKSVLPNGIRV-LTERILNVCSVSIGIWVTIGARDEDASNSGISHFIEHMIFKGTERRTALDIAKAFDQMGGFSNAFTSKEITCFHAKVLDIHLDRVLDLFSDIFLHSRFDDKEVERERHVILQEISMLEDSPDELIHELFNKFYWPGSNLGQSILGTVDNVSAISSQTLKEFVGRAYVGPKILIAAAGNVEHESFVAKINGLFGGLVSINGHSSHSRPMPHLGVKFFQKDLEQLHVLMGYEGPCSSDSQRYTALLLNVILGGSMSSRLFQEIREKRGLAYSVYSFFSSFQDTGMLGIYAGISEKQFSKTAELMHGELKKLADQSTEYDEVEAARDHVKGGLL-LSAESTD-SRMTRLAKNEINLGKFVSYDEVIRKINAVTSEDIKQMAT…
474	GC_00000012	Core_metagenome	Seep_SRB2_ML8_D	1082	18	33	2	0	0.757333	0.677419	0.71515	COG0756	dUTP pyrophosphatase (dUTPase) (Dut) (PDB:1DUC)	COG0756	Thymidylate biosynthesis	PF00692.20	dUTPase	K01520	dUTP pyrophosphatase [EC:3.6.1.23]	F|V	Nucleotide transport and metabolism|Defense mechanisms	MKGSQGLLQADPEHNVKES-VAVRSQEEMSVDIKI-----KRLPHAVDLPFPQYA-------TRQSAGMDLYSAIQH---------------------DIHL------------H---------------------------------------SGE------IGLVPTGLAV-----------------------------------------------------ALPH-----------------GFE---------------------------FQ-IRPRSGLA-----------------VKYGLTVINAPGTID-------------ADY------RGEIKVGLINLGPETVTIKRGQRIAQM------------ILARVRQAKWQEVEDLPA…
475	GC_00000012	Core_metagenome	Seep_SRB2_ML8_D	1081	18	33	2	0	0.757333	0.677419	0.71515	COG0612	Predicted Zn-dependent peptidase, M16 family (PqqL) (PDB:6OFS)			PF00675.21	Insulinase (Peptidase family M16)	K07263	zinc protease [EC:3.4.24.-]	R	General function prediction only	---MDQQYNKSVLSNGIRV-LTEHIPNVRSVSIGVWVNVGARDEDAGNTGISHFIEHMIFKGTERRTALDIAKAFDQMGGFSNAFTSKEITCFHAKVLDIHLERALDLFADIFLHSRFDEKEVDRERQVIMQEIKMLEDSPDELIHDLFNNFYWPGNTLGRSILGTLDNVSAINSRILKDFIAKAYVGPKVLIAAAGNLEHESFLDKINELFGGLVSVNGHSFYSRPVPHLGTQFIEKDLEQLHVLMGYEGPCSSGPQRYPALLLNVILGGSMSSRLFQEIREKRGFAYSVYSFFSSFRDTGMLGIYAGIAEKQFAKTVELMHRELKKLSDQYIEEDELEAAREHIKGGLL-LSAESTD-SRMTRLAKNEINLGRFVSYDEVIRKINAVTPEDIRQMAT…
476	GC_00000012	Core_metagenome	Seep_SRB2_Meg19_1012_Bin_14	1962	18	33	2	0	0.757333	0.677419	0.71515	COG0756	dUTP pyrophosphatase (dUTPase) (Dut) (PDB:1DUC)	COG0756	Thymidylate biosynthesis	PF00692.20	dUTPase	K01520	dUTP pyrophosphatase [EC:3.6.1.23]	F|V	Nucleotide transport and metabolism|Defense mechanisms	---------------MIES-LTIRSPEGLSVVIKI-----KRLPHAVDLPLPQYI-------TRQSAGMDLAAAIQH---------------------DIHL------------H---------------------------------------PGE------IGLVPTGLAV-----------------------------------------------------ALPH-----------------GYE---------------------------FQ-IRPRSGLA-----------------IKHGLTVVNAPGTID-------------ADY------RGEIQVGLINLGAETVTIKREQRIAQM------------ILARVWQASWQEVDSLPT…
477	GC_00000012	Core_metagenome	Seep_SRB2_Meg19_1012_Bin_14	1961	18	33	2	0	0.757333	0.677419	0.71515	COG0612	Predicted Zn-dependent peptidase, M16 family (PqqL) (PDB:6OFS)			PF00675.21	Insulinase (Peptidase family M16)			R	General function prediction only	---MNQQYNKSVLSNGIRV-LTERIPNVRSVSVGVWVTIGARDEDASNSGISHFIEHMIFKGTELRTALDIAKAFDQMGGFSNAFTSKEVTCFHAKVMDVHLDRALDLFSDIFLHSRFDDNEVERERRVIMQEISMLEDSPDELIHELFNKFYWPGSNLGQSILGTVDNVSAISSQTLKEFVAEAYVGPKVLIAAAGNLEHESFVAKINGLFGGLMSINGHSSHSRPVPHPGVKFVKKDLEQLHLLMGYEGPCSSDPQRYPALLLNVILGGSMSSRLFQEIREKRGLAYSVYSFFSSFQDTGMLGIYAGISEKQFSKTAELMHGELKKLADQSIECDELEAARDHIKGGLL-LSAESTD-SRMTRLAKNEINLDKFVSYDEVIRKINAVTSEDIKQMAT…
478	GC_00000012	Core_metagenome	Seep_SRB2_Meg22_02_Bin_69	1391	18	33	2	0	0.757333	0.677419	0.71515	COG0612	Predicted Zn-dependent peptidase, M16 family (PqqL) (PDB:6OFS)			PF00675.21	Insulinase (Peptidase family M16)			R	General function prediction only	---MNQQYNKSILPNGIRV-LTEHMPNVRSVSVGVWVTIGARDEDADNLGISHFIEHMIFKGTERRTALDIAKAFDQMGGFSNAFTSKEITCFHAKVLDVHLDRVLDLLSDILLHSRFDDKEVERERRVIMQEISMLEDSPDELIHELFNKFYWPGSNLGQSILGTVDNVSAISSQTLKEFVGKAYVGPKVLISAAGNLEHEFFAAKINDFFGDLASVNGHSSHSRPVPHLGVKFIKKDLEQLHVLMGYEGPCTSDPQRYPALLFNVILGGSMSSRLFQEIREKWGLAYSVYSFSSSFQDTGMLGIYAGISEKQFSKTVELMNKELKKLADQSIEYDELEAAKDHIKGGLL-LSAESAD-SRMTRLAKNEINLGKFVSYDEVIRKINAVAPEDIKQMAT…
479	GC_00000012	Core_metagenome	Seep_SRB2_Meg22_1012_Bin_255	786	18	33	2	0	0.757333	0.677419	0.71515	COG0756	dUTP pyrophosphatase (dUTPase) (Dut) (PDB:1DUC)	COG0756	Thymidylate biosynthesis	PF00692.20	dUTPase	K01520	dUTP pyrophosphatase [EC:3.6.1.23]	F|V	Nucleotide transport and metabolism|Defense mechanisms	---------------MIES-LSIRSLEGLPVVVQI-----KRLSHAVDLPLPHYI-------TRQSAGMDLAAAIQH---------------------DIHL------------H---------------------------------------PGE------IGLVPTGLAV-----------------------------------------------------ALPH-----------------GYE---------------------------FQ-IRPRSGLA-----------------IRSGLTVINAPGTID-------------ADY------RGEIKVGLINLGPETVTIKRKQRIAQM------------ILARIWHASWQEVDSLPA…
480	GC_00000012	Core_metagenome	Seep_SRB2_Meg22_1012_Bin_255	785	18	33	2	0	0.757333	0.677419	0.71515	COG0612	Predicted Zn-dependent peptidase, M16 family (PqqL) (PDB:6OFS)			PF00675.21	Insulinase (Peptidase family M16)			R	General function prediction only	---MKQQYNKSVLPNGIRV-LTERIPNVRSVSVGVWVIVGARDEDASNSGISHFIEHMIFKGTERRTALDIAKAFDQMGGFSNAFTSKEITCFHAKVMDIHLDRLLDLFSDIFLRSRFDDKEMERERQVIIQEIGMLEDSPDELIHELFNRFYWPGSSLAQSILGTVDSVSAIRPQTLKEFVSNAYVGPKVLVAAAGNLEHEPFVAKISELFGDLASINGRSSRSRAVPRLGVKFYQRDLEQLHVLMGYEGPSSSDPQRYPSLLLNVILGGSMSSRLFQEIREKRGLAYSVYSFFSSFQDTGMLGIYAGISAKQLSDVVELMHGELKKLADQSVEYDEMEAARDHVKGGLL-LSAESTD-SRMTLLAKNEINLGQFVSYDEIIRKINAVTPEEIKQMAT…
481	GC_00000012	Core_metagenome	Seep_SRB2_Meg22_1012_Bin_335	1690	18	33	2	0	0.757333	0.677419	0.71515	COG0756	dUTP pyrophosphatase (dUTPase) (Dut) (PDB:1DUC)	COG0756	Thymidylate biosynthesis	PF00692.20	dUTPase	K01520	dUTP pyrophosphatase [EC:3.6.1.23]	F|V	Nucleotide transport and metabolism|Defense mechanisms	---------------MIES-LTIRSPEGLSVVIKI-----KRLPHAVDLPLPQYI-------TRQSAGMDLAAAIQH---------------------DIHL------------H---------------------------------------PGE------IGLVPTGLAV-----------------------------------------------------ALPH-----------------GYE---------------------------FQ-IRPRSGLA-----------------IKHGLTVVNAPGTID-------------ADY------RGEIQVGLINLGAETVTIKREQRIAQM------------ILARVWQASWQEVDSLPT…
482	GC_00000012	Core_metagenome	Seep_SRB2_Meg22_1012_Bin_335	1689	18	33	2	0	0.757333	0.677419	0.71515	COG0612	Predicted Zn-dependent peptidase, M16 family (PqqL) (PDB:6OFS)			PF00675.21	Insulinase (Peptidase family M16)			R	General function prediction only	---MNQQYNKSVLSNGIRV-LTERIPNVRSVSVGVWVTIGARDEDASNSGISHFIEHMIFKGTELRTALDIAKAFDQMGGFSNAFTSKEVTCFHAKVMDVHLDRALDLFSDIFLHSRFDDNEVERERRVIMQEISMLEDSPDELIHELFNKFYWPGSNLGQSILGTVDNVSAISSQTLKEFVAEAYVGPKVLIAAAGNLEHESFVAKINGLFGGLMSINGHSSHSRPVPHPGVKFVKKDLEQLHLLMGYEGPCSSDPQRYPALLLNVILGGSMSSRLFQEIREKRGLAYSVYSFFSSFQDTGMLGIYAGISEKQFSKTAELMHGELKKLADQSIECDELEAARDHIKGGLL-LSAESTD-SRMTRLAKNEINLDKFVSYDEVIRKINAVTSEDIKQMAT…
483	GC_00000012	Core_metagenome	Seep_SRB2_Meg22_1214_Bin_60	1764	18	33	2	0	0.757333	0.677419	0.71515	COG0612	Predicted Zn-dependent peptidase, M16 family (PqqL) (PDB:6OFS)			PF00675.21	Insulinase (Peptidase family M16)	K01520	dUTP pyrophosphatase [EC:3.6.1.23]	R	General function prediction only	---MNQQYNKSVLSNGIRV-LTERIPNVRSVSVGVWVTIGARDEDASNSGISHFIEHMIFKGTELRTALDIAKAFDQMGGFSNAFTSKEVTCFHAKVMDVHLDRALDLFSDIFLHSRFDDNEVERERRVIMQEISMLEDSPDELIHELFNKFYWPGSNLGQSILGTVDNVSAISSQTLKEFVAEAYVGPKVLIAAAGNLEHESFVAKINGLFGGLMSINGHSSHSRPVPHPGVKFVKKDLEQLHLLMGYEGPCSSDPQRYPALLLNVILGGSMSSRLFQEIREKRGLAYSVYSFFSSFQDTGMLGIYAGISEKQFSKTAELMHGELKKLADQSIECDELEAARDHIKGGLL-LSAESTD-SRMTRLAKNEINLDKFVSYDEVIRKINAVTSEDIKQMAT…
484	GC_00000012	Core_metagenome	Seep_SRB2_Meg22_1214_Bin_80	1077	18	33	2	0	0.757333	0.677419	0.71515	COG0756	dUTP pyrophosphatase (dUTPase) (Dut) (PDB:1DUC)	COG0756	Thymidylate biosynthesis	PF00692.20	dUTPase	K01520	dUTP pyrophosphatase [EC:3.6.1.23]	F|V	Nucleotide transport and metabolism|Defense mechanisms	---------------MIES-LSIRSLEGLPVVVQI-----KRLSHAVDLPLPHYI-------TRQSAGMDLAAAIQH---------------------DIHL------------H---------------------------------------PGE------IGLVPTGLAV-----------------------------------------------------ALPH-----------------GYE---------------------------FQ-IRPRSGLA-----------------IRSGLTVINAPGTID-------------ADY------RGEIKVGLINLGPETVTIKRKQRIAQM------------ILARIWHASWQEVDSLPA…
485	GC_00000012	Core_metagenome	Seep_SRB2_Meg22_1214_Bin_80	1076	18	33	2	0	0.757333	0.677419	0.71515	COG0612	Predicted Zn-dependent peptidase, M16 family (PqqL) (PDB:6OFS)			PF00675.21	Insulinase (Peptidase family M16)			R	General function prediction only	---MKQQYNKSVLPNGIRV-LTERIPNVRSVSVGVWVIVGARDEDASNSGISHFIEHMIFKGTERRTALDIAKAFDQMGGFSNAFTSKEITCFHAKVMDIHLDRLLDLFSDIFLRSRFDDKEMERERQVIIQEIGMLEDSPDELIHELFNRFYWPGSSLAQSILGTVDSVSAIRPQTLKEFVSNAYVGPKVLVAAAGNLEHEPFVAKISELFGDLASINGRSSRSRAVPRLGVKFYQRDLEQLHVLMGYEGPSSSDPQRYPSLLLNVILGGSMSSRLFQEIREKRGLAYSVYSFFSSFQDTGMLGIYAGISAKQLSDVVELMHGELKKLADQSVEYDEMEAARDHVKGGLL-LSAESTD-SRMTLLAKNEINLGQFVSYDEIIRKINAVTPEEIKQMAT…
486	GC_00000012	Core_metagenome	Seep_SRB2_Meg22_1416_Bin_176	524	18	33	2	0	0.757333	0.677419	0.71515	COG0756	dUTP pyrophosphatase (dUTPase) (Dut) (PDB:1DUC)	COG0756	Thymidylate biosynthesis	PF00692.20	dUTPase	K01520	dUTP pyrophosphatase [EC:3.6.1.23]	F|V	Nucleotide transport and metabolism|Defense mechanisms	---------------MIES-LSIRSLEGLPVVVQI-----KRLSHAVDLPLPHYI-------TRQSAGMDLAAAIQH---------------------DIHL------------H---------------------------------------PGE------IGLVPTGLAV-----------------------------------------------------ALPH-----------------GYE---------------------------FQ-IRPRSGLA-----------------IRSGLTVINAPGTID-------------ADY------RGEIKVGLINLGPETVTIKRKQRIAQM------------ILARIWHASWQEVDSLPA…
487	GC_00000012	Core_metagenome	Seep_SRB2_Meg22_1416_Bin_176	523	18	33	2	0	0.757333	0.677419	0.71515	COG0612	Predicted Zn-dependent peptidase, M16 family (PqqL) (PDB:6OFS)			PF00675.21	Insulinase (Peptidase family M16)			R	General function prediction only	---MKQQYNKSVLPNGIRV-LTERIPNVRSVSVGVWVIVGARDEDASNSGISHFIEHMIFKGTERRTALDIAKAFDQMGGFSNAFTSKEITCFHAKVMDIHLDRLLDLFSDIFLRSRFDDKEMERERQVIIQEIGMLEDSPDELIHELFNRFYWPGSSLAQSILGTVDSVSAIRPQTLKEFVSNAYVGPKVLVAAAGNLEHEPFVAKISELFGDLASINGRSSRSRAVPRLGVKFYQRDLEQLHVLMGYEGPSSSDPQRYPSLLLNVILGGSMSSRLFQEIREKRGLAYSVYSFFSSFQDTGMLGIYAGISAKQLSDVVELMHGELKKLADQSVEYDEMEAARDHVKGGLL-LSAESTD-SRMTLLAKNEINLGQFVSYDEIIRKINAVTPEEIKQMAT…
488	GC_00000012	Core_metagenome	Seep_SRB2_Meg22_1618_Bin_149	1005	18	33	2	0	0.757333	0.677419	0.71515	COG0756	dUTP pyrophosphatase (dUTPase) (Dut) (PDB:1DUC)	COG0756	Thymidylate biosynthesis	PF00692.20	dUTPase	K01520	dUTP pyrophosphatase [EC:3.6.1.23]	F|V	Nucleotide transport and metabolism|Defense mechanisms	---------------MIES-LTIRSPEGLSVVIKI-----KRLPHAVDLPLPQYI-------TRQSAGMDLAAAIQH---------------------DIHL------------H---------------------------------------PGE------IGLVPTGLAV-----------------------------------------------------ALPH-----------------GYE---------------------------FQ-IRPRSGLA-----------------IKHGLTVVNAPGTID-------------ADY------RGEIQVGLINLGAETVTIKREQRIAQM------------ILARVWQASWQEVDSLPT…
489	GC_00000012	Core_metagenome	Seep_SRB2_Meg22_1618_Bin_149	1004	18	33	2	0	0.757333	0.677419	0.71515	COG0612	Predicted Zn-dependent peptidase, M16 family (PqqL) (PDB:6OFS)			PF00675.21	Insulinase (Peptidase family M16)			R	General function prediction only	---MNQQYNKSVLSNGIRV-LTERIPNVRSVSVGVWVTIGARDEDASNSGISHFIEHMIFKGTELRTALDIAKAFDQMGGFSNAFTSKEVTCFHAKVMDVHLDRALDLFSDIFLHSRFDDNEVERERRVIMQEISMLEDSPDELIHELFNKFYWPGSNLGQSILGTVDNVSAISSQTLKEFVAEAYVGPKVLIAAAGNLEHESFVAKINGLFGGLMSINGHSSHSRPVPHPGVKFVKKDLEQLHLLMGYEGPCSSDPQRYPALLLNVILGGSMSSRLFQEIREKRGLAYSVYSFFSSFQDTGMLGIYAGISEKQFSKTAELMQGELKKLADQSIECDELEAARDHIKGGLL-LSAESTD-SRMTRLAKNEINLDKFVSYDEVIRKINAVTSEDIKQMAT…
490	GC_00000012	Core_metagenome	Seep_SRB2_Meg22_1618_Bin_165	65	18	33	2	0	0.757333	0.677419	0.71515	COG0756	dUTP pyrophosphatase (dUTPase) (Dut) (PDB:1DUC)	COG0756	Thymidylate biosynthesis	PF00692.20	dUTPase	K01520	dUTP pyrophosphatase [EC:3.6.1.23]	F|V	Nucleotide transport and metabolism|Defense mechanisms	---------------MIES-LSIRSLEGLPVVVQI-----KRLSHAVDLPLPHYI-------TRQSAGMDLAAAIQH---------------------DIHL------------H---------------------------------------PGE------IGLVPTGLAV-----------------------------------------------------ALPH-----------------GYE---------------------------FQ-IRPRSGLA-----------------IRSGLTVINAPGTID-------------ADY------RGEIKVGLINLGPETVTIKRKQRIAQM------------ILARIWHASWQEVDSLPA…
491	GC_00000012	Core_metagenome	Seep_SRB2_Meg22_1618_Bin_165	64	18	33	2	0	0.757333	0.677419	0.71515	COG0612	Predicted Zn-dependent peptidase, M16 family (PqqL) (PDB:6OFS)			PF00675.21	Insulinase (Peptidase family M16)			R	General function prediction only	---MKQQYNKSVLPNGIRV-LTERIPNVRSVSVGVWVIVGARDEDASNSGISHFIEHMIFKGTERRTALDIAKAFDQMGGFSNAFTSKEITCFHAKVMDIHLDRLLDLFSDIFLRSRFDDKEMERERQVIIQEIGMLEDSPDELIHELFNRFYWPGSSLAQSILGTVDSVSAIRPQTLKEFVSNAYVGPKVLVAAAGNLEHEPFVAKISELFGDLASINGRSSRSRAVPRLGVKFYQRDLEQLHVLMGYEGPSSSDPQRYPSLLLNVILGGSMSSRLFQEIREKRGLAYSVYSFFSSFQDTGMLGIYAGISAKQLSDVVELMHGELKKLADQSVEYDEMEAAKDHVKGGLL-LSAEGTD-SRMTLLAKNEINLGQFVSYDEIIRKINAVTPEEIKQMAT…
492	GC_00000012	Core_metagenome	Seep_SRB2_Meg22_46_Bin_87	754	18	33	2	0	0.757333	0.677419	0.71515	COG0756	dUTP pyrophosphatase (dUTPase) (Dut) (PDB:1DUC)	COG0756	Thymidylate biosynthesis	PF00692.20	dUTPase	K01520	dUTP pyrophosphatase [EC:3.6.1.23]	F|V	Nucleotide transport and metabolism|Defense mechanisms	---------------MIES-LTIRSPEGLSVVIKI-----KRLPHAVDLPLPQYI-------TRQSAGMDLAAAIQH---------------------DIHL------------H---------------------------------------PGE------IGLVPTGLAV-----------------------------------------------------ALPH-----------------GYE---------------------------FQ-IRPRSGLA-----------------IKHGLTVVNAPGTID-------------ADY------RGEIQVGLINLGAETVTIKREQRIAQM------------ILARVWQASWQEVDSLPT…
493	GC_00000012	Core_metagenome	Seep_SRB2_Meg22_46_Bin_87	753	18	33	2	0	0.757333	0.677419	0.71515	COG0612	Predicted Zn-dependent peptidase, M16 family (PqqL) (PDB:6OFS)			PF00675.21	Insulinase (Peptidase family M16)			R	General function prediction only	---MNQQYNKSVLSNGIRV-LTERIPNVRSVSVGVWVTIGARDEDASNSGISHFIEHMIFKGTELRTALDIAKAFDQMGGFSNAFTSKEVTCFHAKVMDVHLDRALDLFSDIFLHSRFDDNEVERERRVIMQEISMLEDSPDELIHELFNKFYWPGSNLGQSILGTVDNVSAISSQTLKEFVAEAYVGPKVVIAAAGNLEHESFVAKINGLFGGLMSINGHSSHSRPVPHPGVKFVKKDLEQLHLLMGYEGPCSSDPQRYPALLLNVILGGSMSSRLFQEIREKRGLAYSVYSFFSSFQDTGMLGIYAGISEKQFSKTAELMHGELKKLADQSIECDELEAARDHIKGGLL-LSAESTD-SRMTRLAKNEINLDKFVSYDEVIRKINAVTSEDIKQMAT…
494	GC_00000012	Core_metagenome	Seep_SRB2_Meg22_810_Bin_10	2449	18	33	2	0	0.757333	0.677419	0.71515	COG0756	dUTP pyrophosphatase (dUTPase) (Dut) (PDB:1DUC)	COG0756	Thymidylate biosynthesis	PF00692.20	dUTPase	K01520	dUTP pyrophosphatase [EC:3.6.1.23]	F|V	Nucleotide transport and metabolism|Defense mechanisms	---------MSIRPEGLSVVIKIKRPEGLSVVIKI-----KRLPHAVDLPLPQYI-------TRQSAGMDLAAAIQH---------------------DIHL------------H---------------------------------------PGE------IGLVPTGLAV-----------------------------------------------------ALPH-----------------GYE---------------------------FQ-IRPRSGLA-----------------IKHGLTVVNAPGTID-------------ADY------RGEIQVGLINLGAETVTIKREQRIAQM------------ILARVWQASWQEVDSLPT…
495	GC_00000012	Core_metagenome	Seep_SRB2_Meg22_810_Bin_10	2534	18	33	2	0	0.757333	0.677419	0.71515	COG0612	Predicted Zn-dependent peptidase, M16 family (PqqL) (PDB:6OFS)			PF00675.21	Insulinase (Peptidase family M16)			R	General function prediction only	---MNQQYNKSVLSNGIRV-LTERIPNVRSVSVGVWVTIGARDEDASNSGISHFIEHMIFKGTELRTALDIAKAFDQMGGFSNAFTSKEVTCFHAKVMDVHLDRALDLFSDIFLHSRFDDNEVERERRVIMQEISMLEDSPDELIHELFNKFYWPGSNLGQSILGTVDNVSAISSQTLKEFVAEAYVGPMVLIAAAGNLEHESFVAKINGLFGGLMSINGHSSHSRPVPHPGVKFVKKDLEQLHLLMGYEGPCSSDPQRYPALLLNVILGGSMSSRLFQEIREKRGLAYSVYSFFSSFQDTGMLGIYAGISEKQFSKTAELMQGELKKLADQSIECDELEAARDHIKGGLL-LSAESTD-SRMTRLAKNEINLDKFVSYDEVIRKINAVTSEDIKQMAT…
496	GC_00000012	Core_metagenome	UBA3076_sp002367355	2311	18	33	2	0	0.757333	0.677419	0.71515	COG0756	dUTP pyrophosphatase (dUTPase) (Dut) (PDB:1DUC)	COG0756	Thymidylate biosynthesis	PF00692.20	dUTPase	K01520	dUTP pyrophosphatase [EC:3.6.1.23]	F|V	Nucleotide transport and metabolism|Defense mechanisms	---------------MIES-LAIRSPEGLSVVVQI-----NRLSHAVDLPLPEYI-------TRQSAGMDLAAAIQH---------------------DILL------------H---------------------------------------PGE------IGLVPTGLAV-----------------------------------------------------ALPH-----------------GYE---------------------------FQ-IRPRSGLA-----------------IKYGLTVVNAPGTID-------------ADY------RGEIKVGLINLGPETVTIKREQRIAQM------------ILARVWQASWQEVDSLPT…
497	GC_00000012	Core_metagenome	UBA3076_sp002367355	2312	18	33	2	0	0.757333	0.677419	0.71515	COG0612	Predicted Zn-dependent peptidase, M16 family (PqqL) (PDB:6OFS)			PF00675.21	Insulinase (Peptidase family M16)			R	General function prediction only	---MNQQYNKSVLPNGIRV-LTERMPNVRSVSVGVWVTIGARNENADNSGISHFIEHMIFKGTERRTALDIAKAFDQMGGFSNAFTSKEITCFHAKVLDVHLDRVLDLLSDIFLRSRFDDKEVERERRVIMQEISMLEDSPDELIHELFNKFYWPGSNLGQSILGTVDNVSAISSQTLKEFVAKAYVGPKVLISAAGNLEHESFVAKINELFGGLAFINGHSSYSRPAPHLGVKFIKKDLEQLHVLMGYEGLCSSDPQRYPALLLNVILGGSMSSRLFQEIREKRGLAYSVYSFSSSFQDTGMLGIYAGISEKQFSKTVELMHGELKKLADQSIEYDELEAARDHIKGGLL-LSAESTD-SRMTRLAKNEINLGKFVSYDEVIRKINAVTPEDIKQMAT…
498	GC_00000012	Core_metagenome	UBA3076_sp003194485	125	18	33	2	0	0.757333	0.677419	0.71515	COG0756	dUTP pyrophosphatase (dUTPase) (Dut) (PDB:1DUC)	COG0756	Thymidylate biosynthesis	PF00692.20	dUTPase	K01520	dUTP pyrophosphatase [EC:3.6.1.23]	F|V	Nucleotide transport and metabolism|Defense mechanisms	---------------MIES-LSIRSLEGLPVVVQI-----KRLSHAVDLPLPHYI-------TRQSAGMDLAAAIQH---------------------DIHL------------H---------------------------------------PGE------IGLVPTGLAV-----------------------------------------------------ALPH-----------------GYE---------------------------FQ-IRPRSGLA-----------------IRSGLTVINAPGTID-------------ADY------RGEIKVGLINLGPETVTIKRKQRIAQM------------ILARIWHASWQEVDSLPA…
499	GC_00000012	Core_metagenome	UBA3076_sp003194485	126	18	33	2	0	0.757333	0.677419	0.71515	COG0612	Predicted Zn-dependent peptidase, M16 family (PqqL) (PDB:6OFS)			PF00675.21	Insulinase (Peptidase family M16)			R	General function prediction only	---MKQQYNKSVLPNGIRV-LTERIPNVRSVSVGVWVIVGARDEDASNSGISHFIEHMIFKGTERRTALDIAKAFDQMGGFSNAFTSKEITCFHAKVMDIHLDRLLDLFSDIFLRSRFDDKEMERERQVIIQEIGMLEDSPDELIHELFNRFYWPGSSLAQSILGTVDSVSAIRPQTLKEFVSNAYVGPKVLVAAAGNLEHEPFVAKISELFGDLASINGRSSRSRAVPHLGVKFYQRDLEQLHVLMGYEGPSSSDPQRYPSLLLNVILGGSMSSRLFQEIREKRGLAYSVYSFFSSFQDTGMLGIYAGISAKQLSDVVELMHGELKKLADQSVEYDEMEAARDHVKGGLL-LSAESTD-SRMTLLAKNEINLGQFVSYDEIIRKINAVTPEEIKQMAT…
500	GC_00000012	Core_metagenome	UBA3076_sp003194495	1093	18	33	2	0	0.757333	0.677419	0.71515	COG0756	dUTP pyrophosphatase (dUTPase) (Dut) (PDB:1DUC)	COG0756	Thymidylate biosynthesis	PF00692.20	dUTPase	K01520	dUTP pyrophosphatase [EC:3.6.1.23]	F|V	Nucleotide transport and metabolism|Defense mechanisms	--------------------------------------------------------------------MDLAAAIQH---------------------DILL------------H---------------------------------------PGK------IGLVPTGLAV-----------------------------------------------------ALPH-----------------GYE---------------------------FQ-IRPRSGLA-----------------IKYGLTVVNSPGTID-------------ADY------RGEIKVGLINLGLETVTIKRKQRIAQI------------ILARVWQASWQEVDSLPT…
501	GC_00000012	Core_metagenome	UBA3076_sp003194495	1092	18	33	2	0	0.757333	0.677419	0.71515	COG0612	Predicted Zn-dependent peptidase, M16 family (PqqL) (PDB:6OFS)			PF00675.21	Insulinase (Peptidase family M16)			R	General function prediction only	------------------------MPNVRSVSVGVWVTIGARDEDAGNSGISHFIEHMIFKGTERRTALDIAKAFDQMGGFSNAFTSKEITCFHAKVLDIHLDRVLDLFSDIVLHSRFDHKEVERERRVIMQEISMLEDSPDELIHELFNKFYWPGSNLGQSILGTVDNVSAISPQTLKEFVANAYVGPKVLIAAAGNLEHESFVAKINDFFGDLVSINGHSSHSRPVPHLGVEFIKKDLEQLHVLMGYEGPCTSDPQRYHSLLLNVILGGSMSSRLFQEIREKRGLAYSVYSFSSSFQDTGMLGIYAGISEKQFLKTVELMQGELKKLADQSIEYDELEAARDHIKGGLL-LSAESSD-SRMTRLAKNEINLGKFVSYDEVISKINAVTPEDIKQMAA…
502	GC_00000012	Core_metagenome	UBA3076_sp003645605	1146	18	33	2	0	0.757333	0.677419	0.71515	COG0612	Predicted Zn-dependent peptidase, M16 family (PqqL) (PDB:6OFS)			PF00675.21	Insulinase (Peptidase family M16)			R	General function prediction only	---MNQQYNKSVLSNGIRV-LTERMPNVRSVSVGVWVTIGARDEDAGNSGISHFIEHMIFKGTERRTALDIAKAFDQMGGFSNAFTSKEITCFHAKVLDIQLDRVLDLFSDIVLHSRFDDKEVERERRVIMQEISMLEDSPDELIHELFNKFYWPGSNLGQSILGTIDNVSAISSQTLKEFVAEAYVGPKVLISAAGNLEHESFVARINDFFGSLVSINGHSSHSRPVPHIGVKFIKKDLEQLHVLMGYEGPCTSDPQRYPSLLLNVILGGSMSSRLFQEIREKRGLAYSVYSFSSSFQDTGMLGIYAGISEKQFSKTVELMQGELKKLADQSIEYDELDAARDHIKGGLL-LSAESAD-SRMTRLAKNEINLGKFVSYDEVIRKINAVTPEDIKQMAA…
503	GC_00000013	Core_metagenome	FWG173_SeepSRB2	1154	18	31	3	0	0.782631	0.833911	0.807458	COG0458	Carbamoylphosphate synthase large subunit (CarB) (PDB:1C30)	COG0458	Arginine biosynthesis	PF02786.18	Carbamoyl-phosphate synthase L chain, ATP binding domain	K01955	carbamoyl-phosphate synthase large subunit [EC:6.3.5.5]	E|F	Amino acid transport and metabolism|Nucleotide transport and metabolism	-------------------------------------MEEGYEVVLINSNPATIMTDPETAHRTYIEPITPEIVAKIIERERPHAILPTLGGQTGLNTAAKVAETGLLEKLGVEMIGASIPVIRKAEEREQFRDAMSHISLRVPENGIAKDMDQAREVAERIGYPLIIRASFTLGGAGSGVAYNREEMEGLAKAGLDASMISEIIIEESLIGWKEYELEVMRDFKDNVVIICSIENFDPMGIHTGDSITVAPAQTLTDKEYQAMRDAAIAIIREIGVETGGSNIQFAIHPENGEMVVIEMNPRVSRSSALASKATGFPIAKIAAKLAIGYTLDEIANDITRETLASFEPTIDYCVVKIPRWTFEKFPGAEDMLTTPVKSVGETMAIGRTFKEALQKAIR…
504	GC_00000013	Core_metagenome	FWG174_SeepSRB2	1345	18	31	3	0	0.782631	0.833911	0.807458	COG0458	Carbamoylphosphate synthase large subunit (CarB) (PDB:1C30)	COG0458	Arginine biosynthesis	PF02786.18	Carbamoyl-phosphate synthase L chain, ATP binding domain	K01955	carbamoyl-phosphate synthase large subunit [EC:6.3.5.5]	E|F	Amino acid transport and metabolism|Nucleotide transport and metabolism	-------------------------------------MEEGYEVVLINSNPATIMTDPETAHRTYIEPITPEIVAKIIERERPHAILPTLGGQTGLNTAAKVAETGLLEKLGVEMIGASIPVIRKAEEREQFRDAMSHISLRVPENGIAKDMDQAREVAERIGYPLIIRASFTLGGAGSGVAYNREEMEGLAKAGLDASMISEIIIEESLIGWKEYELEVMRDFKDNVVIICSIENFDPMGIHTGDSITVAPAQTLTDKEYQAMRDAAIAIIREIGVETGGSNIQFAIHPENGEMVVIEMNPRVSRSSALASKATGFPIAKIAAKLAIGYTLDEIANDITRETLASFEPTIDYCVVKIPRWTFEKFPGAEDMLTTPVKSVGETMAIGRTFKEALQKAIR…
505	GC_00000013	Core_metagenome	Seep_SRB2_ML8_D	2518	18	31	3	0	0.782631	0.833911	0.807458	COG0458	Carbamoylphosphate synthase large subunit (CarB) (PDB:1C30)	COG0458	Arginine biosynthesis	PF02786.18	Carbamoyl-phosphate synthase L chain, ATP binding domain	K01955	carbamoyl-phosphate synthase large subunit [EC:6.3.5.5]	E|F	Amino acid transport and metabolism|Nucleotide transport and metabolism	MPKRDDIKKVMIISSGPIVIGQACEFDYSGTQACKALRKLGYEIVLVNSNPATIMTDPGMADATYIEPLNIQVMTEIIEEERPDALLPNLGGQTGLNLSSELARTGVLDKYGVKIIGVEIDAIKRGEDRIAFKETMERLGIDMPRSKPAFCVEEAEKIAAELDYPVVIRPAYTMGGMGGGLVYNVEELRTITSRGISASLVGQVLVEESVLGWEELELEVVRDAKNQMITVCFIENVDAMGVHTGDSYCTAPMLTVDSALQARLQKWSYDIVEAIKV-IGGTNIQFAHDPKTGRVVVIEINPRTSRSSALASKATGFPIALISAMLAGGMTLDEIPY-WRKGTLDRYEPWGDYVVVKFARWAFEKFEGSEDRLGTQMRAVGEVMSIGKNYKEAFQKAIR…
506	GC_00000013	Core_metagenome	Seep_SRB2_ML8_D	2956	18	31	3	0	0.782631	0.833911	0.807458	COG0458	Carbamoylphosphate synthase large subunit (CarB) (PDB:1C30)	COG0458	Arginine biosynthesis	PF02786.18	Carbamoyl-phosphate synthase L chain, ATP binding domain	K01955	carbamoyl-phosphate synthase large subunit [EC:6.3.5.5]	E|F	Amino acid transport and metabolism|Nucleotide transport and metabolism	MPKRTDMHKVMIIGSGPIIIGQACEFDYSGTQACKALKSLGYEIVLVNSNPATIMTDPGMADATYIEPLNADTLEKIIEKEQPDAILPNLGGQSGLNLTSELHRKGVLERYGVQVIGVAVDAIERGEDRIEFKSAMEALGIDMPKSAPAYSVDEAEGIAQGLGYPVVIRPAYTMGGTGGGLVYNVEELRTVASRGLSASLIGQVLVEESVLGWEELELEVVRDHKNQMITVCFIENVDAMGVHTGDSFCTAPMLTIDHGLQMRMQELSYKIVEAIQV-IGGTNIQFAHDPDSGRLVVIEINPRTSRSSALASKATGFPIARISTLLAAGLTLDEIPY-WREGTLDKYTPFGDYVVVKFARWAFEKFEGAIDRLGTQMRAVGEVMSIGKTYKEAFQKAIR…
507	GC_00000013	Core_metagenome	Seep_SRB2_ML8_D	1127	18	31	3	0	0.782631	0.833911	0.807458	COG0458	Carbamoylphosphate synthase large subunit (CarB) (PDB:1C30)	COG0458	Arginine biosynthesis	PF02786.18	Carbamoyl-phosphate synthase L chain, ATP binding domain	K01955	carbamoyl-phosphate synthase large subunit [EC:6.3.5.5]	E|F	Amino acid transport and metabolism|Nucleotide transport and metabolism	MPKRTDISKILIIGSGPIIIGQACEFDYSGTQACKALMEEGYEVILVNSNPATIMTDPETASRTYIEPVTPEMVAEIIKRERPHALLPTLGGQTGLNTAVKVAETGLLEKLGVEMIGASIPVIRKAEEREQFRDAMRHIGLRVPENGIAKNMDQAKDVARRIGYPLIIRAGFTLGGAGSGVAYNRVEMEELAKAGLDASMISEIIMEESLLGWKEYELEVMRDFKDNVVIICSIENFDPMGIHTGDSITVAPAQTLTDREYQSMRDAAIAVIREIGVETGGSNIQFAIHPENGEMVVIEMNPRVSRSSALASKATGFPIAKIAAKLAVGYSLDEIRNDITRETFASFEPTLDYCVVKIPRWAFEKFPGAEDMLTTSMKSVGETMAIGRTFKEALQKAIR…
508	GC_00000013	Core_metagenome	Seep_SRB2_Meg19_1012_Bin_14	388	18	31	3	0	0.782631	0.833911	0.807458	COG0458	Carbamoylphosphate synthase large subunit (CarB) (PDB:1C30)	COG0458	Arginine biosynthesis	PF02786.18	Carbamoyl-phosphate synthase L chain, ATP binding domain	K01955	carbamoyl-phosphate synthase large subunit [EC:6.3.5.5]	E|F	Amino acid transport and metabolism|Nucleotide transport and metabolism	MPRRDDIKKVMIISSGPIVIGQACEFDYSGTQACKALRKLGYEIVLVNSNPATIMTDPGMADVTYIEPLNIQTMTEIIEEERPDALLPNLGGQTGLNLSSELARTGVLDKYGVKIIGVEVDAIKRGEDRIAFKETMDRLGIEMPRSKPAFSVEEAEKIAAELDYPVVIRPAYTMGGMGGGLVYNVEELRTIASRGISASLVGQVLVEESVLGWEELELEVVRDAKNQMITVCFIENVDAMGVHTGDSYCTAPMLTIDSALQERLQKWSYDIVEAIKV-IGGTNVQFAHDPKTGRVVVIEINPRTSRSSALASKATGFPIALISAMLAGGMTLDEIPY-WREGTLDKYTPWGDYVVVKFARWAFEKFEGSEDRLGTQMRAVGEVMSIGKNYKEAFQKSIR…
509	GC_00000013	Core_metagenome	Seep_SRB2_Meg19_1012_Bin_14	988	18	31	3	0	0.782631	0.833911	0.807458	COG0458	Carbamoylphosphate synthase large subunit (CarB) (PDB:1C30)	COG0458	Arginine biosynthesis	PF02786.18	Carbamoyl-phosphate synthase L chain, ATP binding domain	K01955	carbamoyl-phosphate synthase large subunit [EC:6.3.5.5]	E|F	Amino acid transport and metabolism|Nucleotide transport and metabolism	MPRRTDINKILIIGSGPIIIGQACEFDYSGAQACKALMEEGYEVVLVNSNPATIMTDPETAHRTYIEPITPEIVAKIIERERPHAILPTLGGQTGLNTAVKVAETGLLEKLGVEMIGASIPVIRKAEEREQFRDAMSRIGLRVPENGIAKDMDQAREVAERIGYPLIIRASFTLGGAGSGVAYNREEMEDLAKAGLDASMISEIIIEESLIGWKEYELEVMRDFKDNVVIICSIENFDPMGVHTGDSITVAPAQTLTDREYQAMRDAAIAIIREIGVETGGSNIQFAIHPQNGEMVVIEMNPRVSRSSALASKATGFPIAKIAAKLAIGYALDEIANDITRETLASFEPTIDYCVVKIPRWTFEKFPGAEDVLTTSMKSVGETMAIGRTFKEALQKAIR…
510	GC_00000013	Core_metagenome	Seep_SRB2_Meg22_1012_Bin_255	954	18	31	3	0	0.782631	0.833911	0.807458	COG0458	Carbamoylphosphate synthase large subunit (CarB) (PDB:1C30)	COG0458	Arginine biosynthesis	PF02786.18	Carbamoyl-phosphate synthase L chain, ATP binding domain	K01955	carbamoyl-phosphate synthase large subunit [EC:6.3.5.5]	E|F	Amino acid transport and metabolism|Nucleotide transport and metabolism	MPRRDDIKKVMIISSGPIIIGQACEFDYSGTQACKALRKLGYEIVLVNSNPATIMTDPGMADVTYIEPLNLQAMEEIIEVERPDALLPNLGGQTGLNLSSELARTGVLDKYGVKIIGVEVDAIKRGEDRIAFKETMDSLGIEMPRSKPAFSVEEAEEIAAELDYPVVIRPAYTMGGTGGGLVYNVEELRTIASRGISASMVGQVLVEESVLGWEELELEVVRDAKNQMITVCFIENVDAMGVHTGDSYCTAPMLTIDPELQKQLQKWSYDIVEAIKV-IGGTNIQFAHDPKTGRVVVIEINPRTSRSSALASKATGFPIALISAMLAGGLTLDEIPY-WREGTLDRYTPWGDYVVVKFARWAFEKFEGSEDKLGTQMRAVGEVMSIGKNYKEAFQKSIR…
511	GC_00000013	Core_metagenome	Seep_SRB2_Meg22_1012_Bin_255	202	18	31	3	0	0.782631	0.833911	0.807458	COG0458	Carbamoylphosphate synthase large subunit (CarB) (PDB:1C30)	COG0458	Arginine biosynthesis	PF02786.18	Carbamoyl-phosphate synthase L chain, ATP binding domain			E|F	Amino acid transport and metabolism|Nucleotide transport and metabolism	-----------------------------------------------------------------------------MKREQPHAILPTLGGQTGFNTAVKVAETGLLEKLGVEMIGASIPVIRKAEERERFRDAMGRIGLRVPESGIARDMDQARKVAERIGYPLIIRASS----------------------------------------WPERVL-----FRN---------------------LCVNP---------------------------GGTL--------------------------------------------------------------------------------------------------------------------…
512	GC_00000013	Core_metagenome	Seep_SRB2_Meg22_1012_Bin_335	1577	18	31	3	0	0.782631	0.833911	0.807458	COG0458	Carbamoylphosphate synthase large subunit (CarB) (PDB:1C30)	COG0458	Arginine biosynthesis	PF02786.18	Carbamoyl-phosphate synthase L chain, ATP binding domain	K01955	carbamoyl-phosphate synthase large subunit [EC:6.3.5.5]	E|F	Amino acid transport and metabolism|Nucleotide transport and metabolism	MPRRDDIKKVMIISSGPIVIGQACEFDYSGTQACKALRKLGYEIVLVNSNPATIMTDPGMADVTYIEPLNIQTMTEIIEEERPDALLPNLGGQTGLNLSSELARTGVLDKYGVKIIGVEVDAIKRGEDRIAFKETMDRLGIEMPRSKPAFSVEEAEKIAAELDYPVVIRPAYTMGGMGGGLVYNVEELRTIASRGISASLVGQVLVEESVLGWEELELEVVRDAKNQMITVCFIENVDAMGVHTGDSYCTAPMLTIDSALQERLQKWSYDIVEAIKV-IGGTNVQFAHDPKTGRVVVIEINPRTSRSSALASKATGFPIALISAMLAGGMTLDEIPY-WREGTLDKYTPWGDYVVVKFARWAFEKFEGSEDRLGTQMRAVGEVMSIGKNYKEAFQKSIR…
513	GC_00000013	Core_metagenome	Seep_SRB2_Meg22_1012_Bin_335	111	18	31	3	0	0.782631	0.833911	0.807458	COG0458	Carbamoylphosphate synthase large subunit (CarB) (PDB:1C30)	COG0458	Arginine biosynthesis	PF02786.18	Carbamoyl-phosphate synthase L chain, ATP binding domain	K01955	carbamoyl-phosphate synthase large subunit [EC:6.3.5.5]	E|F	Amino acid transport and metabolism|Nucleotide transport and metabolism	MPRRTDINKILIIGSGPIIIGQACEFDYSGAQACKALMEEGYEVVLVNSNPATIMTDPETAHRTYIEPITPEIVAKIIERERPHAILPTLGGQTGLNTAVKVAETGLLEKLGVEMIGASIPVIRKAEEREQFRDAMSRIGLRVPENGIAKDMDQAREVAERIGYPLIIRASFTLGGAGSGVAYNREEMEDLAKAGLDASMISEIIIEESLIGWKEYELEVMRDFKDNVVIICSIENFDPMGVHTGDSITVAPAQTLTDREYQAMRDAAIAIIREIGVETGGSNIQFAIHPQNGEMVVIEMNPRVSRSSALASKATGFPIAKIAAKLAIGYALDEIANDITRETLASFEPTIDYCVVKIPRWTFEKFPGAEDVLTTSMKSVGETMAIGRTFKEALQKAIR…
514	GC_00000013	Core_metagenome	Seep_SRB2_Meg22_1214_Bin_60	1205	18	31	3	0	0.782631	0.833911	0.807458	COG0458	Carbamoylphosphate synthase large subunit (CarB) (PDB:1C30)	COG0458	Arginine biosynthesis	PF02786.18	Carbamoyl-phosphate synthase L chain, ATP binding domain	K01955	carbamoyl-phosphate synthase large subunit [EC:6.3.5.5]	E|F	Amino acid transport and metabolism|Nucleotide transport and metabolism	MPRRDDIKKVMIISSGPIVIGQACEFDYSGTQACKALRKLGYEIVLVNSNPATIMTDPGMADVTYIEPLNIQTMTEIIEEERPDALLPNLGGQTGLNLSSELARTGVLDKYGVKIIGVEVDAIKRGEDRIAFKETMDRLGIEMPRSKPAFSVEEAEKIAAELDYPVVIRPAYTMGGMGGGLVYNVEELRTIASRGISASLVGQVLVEESVLGWEELELEVVRDAKNQMITVCFIENVDAMGVHTGDSYCTAPMLTIDSALQERLQKWSYDIVEAIKV-IGGTNVQFAHDPKTGRVVVIEINPRTSRSSALASKATGFPIALISAMLAGGMTLDEIPY-WREGTLDKYTPWGDYVVVKFARWAFEKFEGSEDRLGTQMRAVGEVMSIGKNYKEAFQKSIR…
515	GC_00000013	Core_metagenome	Seep_SRB2_Meg22_1214_Bin_60	924	18	31	3	0	0.782631	0.833911	0.807458	COG0458	Carbamoylphosphate synthase large subunit (CarB) (PDB:1C30)	COG0458	Arginine biosynthesis	PF02786.18	Carbamoyl-phosphate synthase L chain, ATP binding domain	K01955	carbamoyl-phosphate synthase large subunit [EC:6.3.5.5]	E|F	Amino acid transport and metabolism|Nucleotide transport and metabolism	MPRRTDINKILIIGSGPIIIGQACEFDYSGAQACKALMEEGYEVVLVNSNPATIMTDPETAHRTYIEPITPEIVAKIIERERPHAILPTLGGQTGLNTAVKVAETGLLEKLGVEMIGASIPVIRKAEEREQFRDAMSRIGLRVPENGIAKDMDQAREVAERIGYPLIIRASFTLGGAGSGVAYNREEMEDLAKAGLDASMISEIIIEESLIGWKEYELEVMRDFKDNVVIICSIENFDPMGVHTGDSITVAPAQTLTDREYQAMRDAAIAIIREIGVETGGSNIQFAIHPQNGEMVVIEMNPRVSRSSALASKATGFPIAKIAAKLAIGYALDEIANDITRETLASFEPTIDYCVVKIPRWTFEKFPGAEDVLTTSMKSVGETMAIGRTFKEALQKAIR…
516	GC_00000013	Core_metagenome	Seep_SRB2_Meg22_1214_Bin_80	1007	18	31	3	0	0.782631	0.833911	0.807458	COG0458	Carbamoylphosphate synthase large subunit (CarB) (PDB:1C30)	COG0458	Arginine biosynthesis	PF02786.18	Carbamoyl-phosphate synthase L chain, ATP binding domain	K01955	carbamoyl-phosphate synthase large subunit [EC:6.3.5.5]	E|F	Amino acid transport and metabolism|Nucleotide transport and metabolism	MPRRDDIKKVMIISSGPIIIGQACEFDYSGTQACKALRKLGYEIVLVNSNPATIMTDPGMADVTYIEPLNLQAMEEIIEVERPDALLPNLGGQTGLNLSSELARTGVLDKYGVKIIGVEVDAIKRGEDRIAFKETMDSLGIEMPRSKPAFSVEEAEEIAAELDYPVVIRPAYTMGGTGGGLVYNVEELRTIASRGISASMVGQVLVEESVLGWEELELEVVRDAKNQMITVCFIENVDAMGVHTGDSYCTAPMLTIDPELQKQLQKWSYDIVEAIKV-IGGTNIQFAHDPKTGRVVVIEINPRTSRSSALASKATGFPIALISAMLAGGLTLDEIPY-WREGTLDRYTPWGDYVVVKFARWAFEKFEGSEDKLGTQMRAVGEVMSIGKNYKEAFQKSIR…
517	GC_00000013	Core_metagenome	Seep_SRB2_Meg22_1214_Bin_80	367	18	31	3	0	0.782631	0.833911	0.807458	COG0458	Carbamoylphosphate synthase large subunit (CarB) (PDB:1C30)	COG0458	Arginine biosynthesis	PF02786.18	Carbamoyl-phosphate synthase L chain, ATP binding domain			E|F	Amino acid transport and metabolism|Nucleotide transport and metabolism	-----------------------------------------------------------------------------MKREQPHAILPTLGGQTGFNTAVKVAETGLLEKLGVEMIGASIPVIRKAEERERFRDAMGRIGLRVPESGIARDMDQARKVAERIGYPLIIRASS----------------------------------------WPERVL-----FRN---------------------LCVNP---------------------------GGTL--------------------------------------------------------------------------------------------------------------------…
518	GC_00000013	Core_metagenome	Seep_SRB2_Meg22_1416_Bin_176	773	18	31	3	0	0.782631	0.833911	0.807458	COG0458	Carbamoylphosphate synthase large subunit (CarB) (PDB:1C30)	COG0458	Arginine biosynthesis	PF02786.18	Carbamoyl-phosphate synthase L chain, ATP binding domain			E|F	Amino acid transport and metabolism|Nucleotide transport and metabolism	-------------------------------------------------------------------------MAKIIEREQPHAILPTLGGQTGFNTAVKVAETGLLEKLGVEMIGASIPVIRKAEERERFRDAMGRIGLRVPESGIARDMDQARKVAERIGYPLIIRASS----------------------------------------WPERVL-----FRN---------------------LCVNP---------------------------GGTL--------------------------------------------------------------------------------------------------------------------…
519	GC_00000013	Core_metagenome	Seep_SRB2_Meg22_1416_Bin_56	2379	18	31	3	0	0.782631	0.833911	0.807458	COG0458	Carbamoylphosphate synthase large subunit (CarB) (PDB:1C30)	COG0458	Arginine biosynthesis	PF02786.18	Carbamoyl-phosphate synthase L chain, ATP binding domain	K01955	carbamoyl-phosphate synthase large subunit [EC:6.3.5.5]	E|F	Amino acid transport and metabolism|Nucleotide transport and metabolism	MPRRDDIKKVMIISSGPIVIGQACEFDYSGTQACKALRKLGYEIVLVNSNPATIMTDPGMADVTYIEPLNIQTMTEIIEEERPDALLPNLGGQTGLNLSSELARTGVLDKYGVKIIGVEVDAIKRGEDRIAFKETMDRLGIEMPRSKPAFSVEEAEKIAAELDYPVVIRPAYTMGGMGGGLVYNVEELRTIASRGISASLVGQVLVEESVLGWEELELEVVRDAKNQMITVCFIENVDAMGVHTGDSYCTAPMLTIDSALQERLQKWSYDIVEAIKV-IGGTNVQFAHDPKTGRVVVIEINPRTSRSSALASKATGFPIALISAMLAGGMTLDEIPY-WREGTLDKYTPWGDYVVVKFARWAFEKFEGSEDRLGTQMRAVGEVMSIGKNYKEAFQKSIR…
520	GC_00000013	Core_metagenome	Seep_SRB2_Meg22_1416_Bin_56	1311	18	31	3	0	0.782631	0.833911	0.807458	COG0458	Carbamoylphosphate synthase large subunit (CarB) (PDB:1C30)	COG0458	Arginine biosynthesis	PF02786.18	Carbamoyl-phosphate synthase L chain, ATP binding domain	K01955	carbamoyl-phosphate synthase large subunit [EC:6.3.5.5]	E|F	Amino acid transport and metabolism|Nucleotide transport and metabolism	MPRRTDINKILIIGSGPIIIGQACEFDYSGAQACKALMEEGYEVVLVNSNPATIMTDPETAHRTYIEPITPEIVAKIIERERPHAILPTLGGQTGLNTAVKVAETGLLEKLGVEMIGASIPVIRKAEEREQFRDAMSRIGLRVPENGIAKDMDQAREVAERIGYPLIIRASFTLGGAGSGVAYNREEMEDLAKAGLDASMISEIIIEESLIGWKEYELEVMRDFKDNVVIICSIENFDPMGVHTGDSITVAPAQTLTDREYQAMRDAAIAIIREIGVETGGSNIQFAIHPQNGEMVVIEMNPRVSRSSALASKATGFPIAKIAAKLAIGYALDEIANDITRETLASFEPTIDYCVVKIPRWTFEKFPGAEDVLTTSMKSVGETMAIGRTFKEALQKAIR…
521	GC_00000013	Core_metagenome	Seep_SRB2_Meg22_1618_Bin_149	634	18	31	3	0	0.782631	0.833911	0.807458	COG0458	Carbamoylphosphate synthase large subunit (CarB) (PDB:1C30)	COG0458	Arginine biosynthesis	PF02786.18	Carbamoyl-phosphate synthase L chain, ATP binding domain	K01955	carbamoyl-phosphate synthase large subunit [EC:6.3.5.5]	E|F	Amino acid transport and metabolism|Nucleotide transport and metabolism	MPRRDDIKKVMIISSGPIVIGQACEFDYSGTQACKALRKLGYEIVLVNSNPATIMTDPGMADVTYIEPLNIQTMTEIIEEERPDALLPNLGGQTGLNLSSELARTGVLDKYGVKIIGVEVDAIKRGEDRIAFKETMDRLGIEMPRSKPAFSVEEAEKIAAELDYPVVIRPAYTMGGMGGGLVYNVEELRTIASRGISASLVGQVLVEESVLGWEELELEVVRDAKNQMITVCFIENVDAMGVHTGDSYCTAPMLTIDSALQERLQKWSYDIVEAIKV-IGGTNVQFAHDPKTGRVVVIEINPRTSRSSALASKATGFPIALISAMLAGGMTLDEIPY-WREGTLDKYTPWGDYVVVKFARWAFEKFEGSEDRLGTQMRAVGEVMSIGKNYKEAFQKSIR…
522	GC_00000013	Core_metagenome	Seep_SRB2_Meg22_1618_Bin_149	2563	18	31	3	0	0.782631	0.833911	0.807458	COG0458	Carbamoylphosphate synthase large subunit (CarB) (PDB:1C30)	COG0458	Arginine biosynthesis	PF02786.18	Carbamoyl-phosphate synthase L chain, ATP binding domain	K01955	carbamoyl-phosphate synthase large subunit [EC:6.3.5.5]	E|F	Amino acid transport and metabolism|Nucleotide transport and metabolism	MPRRTDINKILIIGSGPIIIGQACEFDYSGAQACKALMEEGYEVVLVNSNPATIMTDPETAHRTYIEPITPEIVAKIIERERPHAILPTLGGQTGLNTAVKVAETGLLEKLGVEMIGASIPVIRKAEEREQFRDAMSRIGLRVPENGIAKDMDQAREVAERIGYPLIIRASFTLGGAGSGVAYNREEMEDLAKAGLDASMISEIIIEESLIGWKEYELEVMRDFKDNVVIICSIENFDPMGVHTGDSITVAPAQTLTDREYQAMRDAAIAIIREIGVETGGSNIQFAIHPQNGEMVVIEMNPRVSRSSALASKATGFPIAKIAAKLAIGYALDEIANDITRETLASFEPTIDYCVVKIPRWTFEKFPGAEDVLTTSMKSVGETMAIGRTFKEALQKAIR…
523	GC_00000013	Core_metagenome	Seep_SRB2_Meg22_1618_Bin_165	106	18	31	3	0	0.782631	0.833911	0.807458	COG0458	Carbamoylphosphate synthase large subunit (CarB) (PDB:1C30)	COG0458	Arginine biosynthesis	PF02786.18	Carbamoyl-phosphate synthase L chain, ATP binding domain	K01955	carbamoyl-phosphate synthase large subunit [EC:6.3.5.5]	E|F	Amino acid transport and metabolism|Nucleotide transport and metabolism	MPRRDDIKKVMIISSGPIIIGQACEFDYSGTQACKALRKLGYEIVLVNSNPATIMTDPGMADVTYIEPLNLQAMEEIIEVERPDALLPNLGGQTGLNLSSELARTGVLDKYGVKIIGVEVDAIKRGEDRIAFKETMDSLGIEMPRSKPAFSVEEAEEIAAELDYPVVIRPAYTMGGTGGGLVYNVEELRTIASRGISASMVGQVLVEESVLGWEELELEVVRDAKNQMITVCFIENVDAMGVHTGDSYCTAPMLTIDPELQKQLQKWSYDIVEAIKV-IGGTNIQFAHDPKTGRVVVIEINPRTSRSSALASKATGFPIALISAMLAGGLTLDEIPY-WREGTLDRYTPWGDYVVVKFARWAFEKFEGSEDKLGTQMRAVGEVMSIGKNYKEAFQKSIR…
524	GC_00000013	Core_metagenome	Seep_SRB2_Meg22_1618_Bin_165	921	18	31	3	0	0.782631	0.833911	0.807458	COG0458	Carbamoylphosphate synthase large subunit (CarB) (PDB:1C30)	COG0458	Arginine biosynthesis	PF02786.18	Carbamoyl-phosphate synthase L chain, ATP binding domain			E|F	Amino acid transport and metabolism|Nucleotide transport and metabolism	--------------------------------------------------------------------MQNEIVAKIIEREQPHAILPTLGGQTGFNTAVKVAETGLLEKLGVEMIGASIPVIRKAEERERFRDAMGRIGLRVPESGIARDMDQARKVAERIGYPLIIRASS----------------------------------------WPERVL-----FRN---------------------LCVNP---------------------------GGTL--------------------------------------------------------------------------------------------------------------------…
525	GC_00000013	Core_metagenome	Seep_SRB2_Meg22_46_Bin_87	940	18	31	3	0	0.782631	0.833911	0.807458	COG0458	Carbamoylphosphate synthase large subunit (CarB) (PDB:1C30)	COG0458	Arginine biosynthesis	PF02786.18	Carbamoyl-phosphate synthase L chain, ATP binding domain	K01955	carbamoyl-phosphate synthase large subunit [EC:6.3.5.5]	E|F	Amino acid transport and metabolism|Nucleotide transport and metabolism	MPRRDDIKKVMIISSGPIVIGQACEFDYSGTQACKALRKLGYEIVLVNSNPATIMTDPGMADVTYIEPLNIQTMTEIIEEERPDALLPNLGGQTGLNLSSELARTGVLDKYGVKIIGVEVDAIKRGEDRIAFKETMDRLGIEMPRSKPAFSVEEAEKIAAELDYPVVIRPAYTMGGMGGGLVYNVEELRTIASRGISASLVGQVLVEESVLGWEELELEVVRDAKNQMITVCFIENVDAMGVHTGDSYCTAPMLTIDSALQERLQKWSYDIVEAIKV-IGGTNVQFAHDPKTGRVVVIEINPRTSRSSALASKATGFPIALISAMLAGGMTLDEIPY-WREGTLDKYTPWGDYVVVKFARWAFEKFEGSEDRLGTQMRAVGEVMSIGKNYKEAFQKSIR…
526	GC_00000013	Core_metagenome	Seep_SRB2_Meg22_810_Bin_10	851	18	31	3	0	0.782631	0.833911	0.807458	COG0458	Carbamoylphosphate synthase large subunit (CarB) (PDB:1C30)	COG0458	Arginine biosynthesis	PF02786.18	Carbamoyl-phosphate synthase L chain, ATP binding domain	K01955	carbamoyl-phosphate synthase large subunit [EC:6.3.5.5]	E|F	Amino acid transport and metabolism|Nucleotide transport and metabolism	MPRRDDIKKVMIISSGPIVIGQACEFDYSGTQACKALRKLGYEIVLVNSNPATIMTDPGMADVTYIEPLNIQTMTEIIEEERPDALLPNLGGQTGLNLSSELARTGVLDKYGVKIIGVEVDAIKRGEDRIAFKETMDRLGIEMPRSKPAFSVEEAEKIAAELDYPVVIRPAYTMGGMGGGLVYNVEELRTIASRGISASLVGQVLVEESVLGWEELELEVVRDAKNQMITVCFIENVDAMGVHTGDSYCTAPMLTIDSALQERLQKWSYDIVEAIKV-IGGTNVQFAHDPKTGRVVVIEINPRTSRSSALASKATGFPIALISAMLAGGMTLDEIPY-WREGTLDKYTPWGDYVVVKFARWAFEKFEGSEDRLGTQMRAVGEVMSIGKNYKEAFQKSIR…
527	GC_00000013	Core_metagenome	Seep_SRB2_Meg22_810_Bin_10	962	18	31	3	0	0.782631	0.833911	0.807458	COG0458	Carbamoylphosphate synthase large subunit (CarB) (PDB:1C30)	COG0458	Arginine biosynthesis	PF02786.18	Carbamoyl-phosphate synthase L chain, ATP binding domain	K01955	carbamoyl-phosphate synthase large subunit [EC:6.3.5.5]	E|F	Amino acid transport and metabolism|Nucleotide transport and metabolism	MPRRTDINKILIIGSGPIIIGQACEFDYSGAQACKALMEEGYEVVLVNSNPATIMTDPETAHRTYIEPITPEIVAKIIERERPHAILPTLGGQTGLNTAVKVAETGLLEKLGVEMIGASIPVIRKAEEREQFRDAMSRIGLRVPENGIAKDMDQAREVAERIGYPLIIRASFTLGGAGSGVAYNREEMEDLAKAGLDASMISEIIIEESLIGWKEYELEVMRDFKDNVVIICSIENFDPMGVHTGDSITVAPAQTLTDREYQAMRDAAIAIIREIGVETGGSNIQFAIHPQNGEMVVIEMNPRVSRSSALASKATGFPIAKIAAKLAIGYALDEIANDITRETLASFEPTIDYCVVKIPRWTFEKFPGAEDVLTTSMKSVGETMAIGRTFKEALQKAIR…
528	GC_00000013	Core_metagenome	UBA3076_sp002367355	251	18	31	3	0	0.782631	0.833911	0.807458	COG0458	Carbamoylphosphate synthase large subunit (CarB) (PDB:1C30)	COG0458	Arginine biosynthesis	PF02786.18	Carbamoyl-phosphate synthase L chain, ATP binding domain	K01955	carbamoyl-phosphate synthase large subunit [EC:6.3.5.5]	E|F	Amino acid transport and metabolism|Nucleotide transport and metabolism	-------------------------------------MEEGYEVVLINSNPATIMTDPETAHRTYIEPITPEIVAKIIERERPHAILPTLGGQTGLNTAVKVAETGLLEKLGVEMIGASIPVIRKAEEREQFRDAMSHIGLRVPENGIAKDMDQAREAAERIGYPLIIRASFTMGGAGSGVAYNREEMEDLAKAGLDASMISEIIIEESLLGWKEYELEVMRDFKDNVVIICSIENFDPMGVHTGDSITVAPAQTLTDREYQAMRDAAIAIIREIGVETGGSNIQFAIHPENGEMVVIEMNPRVSRSSALASKATGFPIAKIAAKLAVGYTLDEIANDITRETLASFEPAIDYCVVKIPRWTFEKFPGAEDMLTTSMKSVGETMAIGRTFKEALQKAIR…
529	GC_00000013	Core_metagenome	UBA3076_sp003194485	382	18	31	3	0	0.782631	0.833911	0.807458	COG0458	Carbamoylphosphate synthase large subunit (CarB) (PDB:1C30)	COG0458	Arginine biosynthesis	PF02786.18	Carbamoyl-phosphate synthase L chain, ATP binding domain	K01955	carbamoyl-phosphate synthase large subunit [EC:6.3.5.5]	E|F	Amino acid transport and metabolism|Nucleotide transport and metabolism	MPRRDDIKKVMIISSGPIIIGQACEFDYSGTQACKALRKLGYEIVLVNSNPATIMTDPGMADVTYIEPLNLQAMEEIIEVERPDALLPNLGGQTGLNLSSELARTGVLDKYGVKIIGVEVDAIKRGEDRIAFKETMDSLGIEMPRSKPAFSVEEAEEIAAELDYPVVIRPAYTMGGTGGGLVYNVEELRTIASRGISASMVGQVLVEESVLGWEELELEVVRDAKNQMITVCFIENVDAMGVHTGDSYCTAPMLTIDPELQKQLQKWSYDIVEAIKV-IGGTNIQFAHDPKTGRVVVIEINPRTSRSSALASKATGFPIALISAMLAGGLTLDEIPY-WREGTLDRYTPWGDYVVVKFARWAFEKFEGSEDKLGTQMRAVGEVMSIGKNYKEAFQKSIR…
530	GC_00000013	Core_metagenome	UBA3076_sp003194485	374	18	31	3	0	0.782631	0.833911	0.807458	COG0458	Carbamoylphosphate synthase large subunit (CarB) (PDB:1C30)	COG0458	Arginine biosynthesis	PF02786.18	Carbamoyl-phosphate synthase L chain, ATP binding domain			E|F	Amino acid transport and metabolism|Nucleotide transport and metabolism	MPRRTDINKILIIGSGPIIIGQACEFDYSGTQACKALMEEGYEVVLVNSNPATIMTDPETAHRTYIEPITPEIVAKIIERERPHAILPTLGGQTGLNTAVKVAGTGLLEKLGVEMIGASIPVIRKAEEREQFRDAMSHIGLRVPENGIARDMDQARDVAERIGYPLIIRASS----------------------------------------WPERVL-----FRN---------------------LCVNP---------------------------GGTL--------------------------------------------------------------------------------------------------------------------…
531	GC_00000013	Core_metagenome	UBA3076_sp003194495	2253	18	31	3	0	0.782631	0.833911	0.807458	COG0458	Carbamoylphosphate synthase large subunit (CarB) (PDB:1C30)	COG0458	Arginine biosynthesis	PF02786.18	Carbamoyl-phosphate synthase L chain, ATP binding domain	K01955	carbamoyl-phosphate synthase large subunit [EC:6.3.5.5]	E|F	Amino acid transport and metabolism|Nucleotide transport and metabolism	MPRRDDIKKIMIISSGPIVIGQACEFDYSGTQACKALRKLGYEIVLVNSNPATIMTDPGMADVTYIEPLNIQTMAEIIEEERPDALLPNLGGQTGLNLSSELARTGVLDKYGVKIIGIEVDAIKRGEDRIAFKETMDSLGIEMPKSKPAFSVEEAEKIAAELDYPVVIRPAYTMGGMGGGLVYNVEELRIIANRGISASLVGQVLVEESVLGWEELELEVVRDSKNQMITVCFIENVDAMGVHTGDSYCTAPMLTIDPKLQKQLQKWSYDIVEAIKV-IGGTNIQFAHDPKTGRVVVIEINPRTSRSSALASKATGFPIALVSAMLAGGLRLDEIPY-WRKGTLDKYTPWGDYVVVKFARWAFEKFEGSEDKLGTQMRAVGEVMSIGKNYKEAFQKSIR…
532	GC_00000013	Core_metagenome	UBA3076_sp003194495	1904	18	31	3	0	0.782631	0.833911	0.807458	COG0458	Carbamoylphosphate synthase large subunit (CarB) (PDB:1C30)	COG0458	Arginine biosynthesis	PF02786.18	Carbamoyl-phosphate synthase L chain, ATP binding domain	K01955	carbamoyl-phosphate synthase large subunit [EC:6.3.5.5]	E|F	Amino acid transport and metabolism|Nucleotide transport and metabolism	-------------------------------------MEEGYEVVLINSNPATIMTDPETAHRTYIEPITPEIVAKIIERERPHAILPTLGGQTGLNTAVKVAETGLLEKLGVEMIGASIPVIRKAEEREQFRDAMSHIGLRVPENGIAKDMDQAREIAKRIGYPLIIRASFTMGGAGSGVAYNRVEMEDLAKAGLDASMISEIIIEESLIGWKEYELEVMRDFKDNVVIICSIENFDPMGVHTGDSITVAPAQTLTDREYQAMRDAAIAIIREIGVETGGSNIQFAIHPENGEMVVIEMNPRVSRSSALASKATGFPIAKIAAKLAVGYTLDEIANDITRETLASFEPTIDYCVVKIPRWTFEKFPGAEDILTTSMKSVGETMAIGRTFKEALQKAVR…
533	GC_00000013	Core_metagenome	UBA3076_sp003645605	1396	18	31	3	0	0.782631	0.833911	0.807458	COG0458	Carbamoylphosphate synthase large subunit (CarB) (PDB:1C30)	COG0458	Arginine biosynthesis	PF02786.18	Carbamoyl-phosphate synthase L chain, ATP binding domain	K01955	carbamoyl-phosphate synthase large subunit [EC:6.3.5.5]	E|F	Amino acid transport and metabolism|Nucleotide transport and metabolism	MPRRTDINKILIIGSGPIIIGQACEFDYSGTQACKALMEEGYEVVLVNSNPATIMTDPETAHRTYIEPITPEIVAKIIERERPHAILPTLGGQTGLNTAVKVAGTGLLGKFGVEMIGASIPVIRKAEEREQFRDAMSHIGLRVPESGIAKDMDQAREVAERIGYPLIIRASFTMGGAGSGVAYNREEMEDLARAGLDASMISEIIIEESLIGWKEYELEVMRDFKDNAVIICSIENFDPMGVHTGDSITVAPAQTLTDREYQAMRDAAIAIIREIGVETGGSNIQFAIHPENGEMVVIEMNPRVSRSSALASKATGFPIAKIAAKLAVGYALDEIANDITRETLASFEPTIDYCVVKIPRWTFEKFPGAEDMLTTSMKSVGETMAIGRTFKEVLQKAVR…
534	GC_00000014	Core_metagenome	FWG173_SeepSRB2	166	17	30	2	0	0.843959	0.861456	0.852618	COG1654	Biotin operon repressor (BirA) (PDB:1BIA)			PF04545.17	Sigma-70, region 4			K	Transcription	MTGRKRSRPYIVDDVRYVHKHYAEMTASEIADKLGISRFQVSKIVSELRKH-IDMPKKTVRRPNPILKFLEEE-GIKPKEVTKTK-TTKGKSKKS
535	GC_00000014	Core_metagenome	FWG173_SeepSRB2	798	17	30	2	0	0.843959	0.861456	0.852618	COG1654	Biotin operon repressor (BirA) (PDB:1BIA)			PF13412.7	Winged helix-turn-helix DNA-binding			K	Transcription	MT-RTKSRPYTVNDVRHIYKNYTNMTAVEIADELGISKAQVSKIVTELRKQGVDLPKK--KRENPVEIFVREEPGLKLKQP--------------
536	GC_00000014	Core_metagenome	FWG174_SeepSRB2	879	17	30	2	0	0.843959	0.861456	0.852618	COG1654	Biotin operon repressor (BirA) (PDB:1BIA)			PF04545.17	Sigma-70, region 4			K	Transcription	MTGRKRSRPYIVDDVRYVHKHYAEMTASEIADKLGISRFQVSKIVSELRKH-IDMPKKTVRRPNPILKFLEEE-GIKPKEVTKTK-TTKGKSKKS
537	GC_00000014	Core_metagenome	FWG174_SeepSRB2	935	17	30	2	0	0.843959	0.861456	0.852618	COG1654	Biotin operon repressor (BirA) (PDB:1BIA)			PF13412.7	Winged helix-turn-helix DNA-binding			K	Transcription	MT-RTKSRPYTVNDVRHIYKNYTNMTAVEIADELGISKAQVSKIVTELRKQGVDLPKK--KRENPVEIFVREEPGLKLKQP--------------
538	GC_00000014	Core_metagenome	Seep_SRB2_ML8_D	2114	17	30	2	0	0.843959	0.861456	0.852618	COG1654	Biotin operon repressor (BirA) (PDB:1BIA)			PF04703.13	FaeA-like protein			K	Transcription	MTGRKRSRPYNVDDVRYVHNHYAEMTASDIAEKLGISRFQVSKIVSELRKH-IDLPKKTVRRPNPILKFLEEE-GIEPKEAAKT--KTKGKRKKS
539	GC_00000014	Core_metagenome	Seep_SRB2_ML8_D	1999	17	30	2	0	0.843959	0.861456	0.852618	COG1654	Biotin operon repressor (BirA) (PDB:1BIA)			PF13412.7	Winged helix-turn-helix DNA-binding			K	Transcription	MT-RTKSRPYTVDDVRYIYNNYTNRTAVEIAEQLGISKTQVSKIVTELRKQGVDLPKK--KHENPVEIFIREEPGIKLKQS--------------
540	GC_00000014	Core_metagenome	Seep_SRB2_Meg19_1012_Bin_14	826	17	30	2	0	0.843959	0.861456	0.852618	COG1654	Biotin operon repressor (BirA) (PDB:1BIA)			PF04545.17	Sigma-70, region 4			K	Transcription	MTGRKRSRPYNVDDVRYVHKHYAEMTASEIADKLGISRFQVSKIVSELRKH-IDLPKKTVRRPNPILKFLEEE-GIAPKEAAKT--KTKGKRKKS
541	GC_00000014	Core_metagenome	Seep_SRB2_Meg19_1012_Bin_14	1131	17	30	2	0	0.843959	0.861456	0.852618	COG1654	Biotin operon repressor (BirA) (PDB:1BIA)			PF13412.7	Winged helix-turn-helix DNA-binding			K	Transcription	MT-RTKSRPYTVDDVRYIYKNYTNMTAVEIADELGISKAQVSKIVTELRRQGVDLPKK--KRENPVEIFIREEPGLKLKHS--------------
542	GC_00000014	Core_metagenome	Seep_SRB2_Meg22_02_Bin_69	1715	17	30	2	0	0.843959	0.861456	0.852618					PF13412.7	Winged helix-turn-helix DNA-binding					MT-RTKSRPYTVDDVRHIHKNYANMTAVEIADELGISKAQVSKIVTELRKQGIDLPKK--KRENPVEIFIREEPGLKLKQS--------------
543	GC_00000014	Core_metagenome	Seep_SRB2_Meg22_1012_Bin_255	1353	17	30	2	0	0.843959	0.861456	0.852618	COG1654	Biotin operon repressor (BirA) (PDB:1BIA)			PF04703.13	FaeA-like protein			K	Transcription	MTGRKRSRPYNVDDVRYVHNHYIEMTASEIADKLGISRFQVSKIVSELRKH-IDLPKKTVRRPNPILKFLEEE-GIKPKEVTKTK-NTRGKKKS-
544	GC_00000014	Core_metagenome	Seep_SRB2_Meg22_1012_Bin_335	389	17	30	2	0	0.843959	0.861456	0.852618	COG1654	Biotin operon repressor (BirA) (PDB:1BIA)			PF04545.17	Sigma-70, region 4			K	Transcription	MTGRKRSRPYNVDDVRYVHKHYAEMTASEIADKLGISRFQVSKIVSELRKH-IDLPKKTVRRPNPILKFLEEE-GIAPKEAAKT--KTKGKRKKS
545	GC_00000014	Core_metagenome	Seep_SRB2_Meg22_1012_Bin_335	1702	17	30	2	0	0.843959	0.861456	0.852618	COG1654	Biotin operon repressor (BirA) (PDB:1BIA)			PF13412.7	Winged helix-turn-helix DNA-binding			K	Transcription	MT-RTKSRPYTVDDVRYIYKNYTNMTAVEIADELGISKAQVSKIVTELRRQGVDLPKK--KRENPVEIFIREEPGLKLKHS--------------
546	GC_00000014	Core_metagenome	Seep_SRB2_Meg22_1214_Bin_60	905	17	30	2	0	0.843959	0.861456	0.852618	COG1654	Biotin operon repressor (BirA) (PDB:1BIA)			PF04545.17	Sigma-70, region 4			K	Transcription	MTGRKRSRPYNVDDVRYVHKHYAEMTASEIADKLGISRFQVSKIVSELRKH-IDLPKKTVRRPNPILKFLEEE-GIAPKEAAKT--KTKGKRKKS
547	GC_00000014	Core_metagenome	Seep_SRB2_Meg22_1214_Bin_60	946	17	30	2	0	0.843959	0.861456	0.852618	COG1654	Biotin operon repressor (BirA) (PDB:1BIA)			PF13412.7	Winged helix-turn-helix DNA-binding			K	Transcription	MT-RTKSRPYTVDDVRYIYKNYTNMTAVEIADELGISKAQVSKIVTELRRQGVDLPKK--KRENPVEIFIREEPGLKLKHS--------------
548	GC_00000014	Core_metagenome	Seep_SRB2_Meg22_1416_Bin_56	1021	17	30	2	0	0.843959	0.861456	0.852618	COG1654	Biotin operon repressor (BirA) (PDB:1BIA)			PF04545.17	Sigma-70, region 4			K	Transcription	MTGRKRSRPYNVDDVRYVHKHYAEMTASEIADKLGISRFQVSKIVSELRKH-IDLPKKTVRRPNPILKFLEEE-GIAPKEAAKT--KTKGKRKKS
549	GC_00000014	Core_metagenome	Seep_SRB2_Meg22_1416_Bin_56	712	17	30	2	0	0.843959	0.861456	0.852618	COG1654	Biotin operon repressor (BirA) (PDB:1BIA)			PF13412.7	Winged helix-turn-helix DNA-binding			K	Transcription	MT-RTKSRPYTVDDVRYIYKNYTNMTAVEIADELGISKAQVSKIVTELRRQGVDLPKK--KRENPVEIFIREEPGLKLKHS--------------
550	GC_00000014	Core_metagenome	Seep_SRB2_Meg22_1618_Bin_149	81	17	30	2	0	0.843959	0.861456	0.852618	COG1654	Biotin operon repressor (BirA) (PDB:1BIA)			PF04545.17	Sigma-70, region 4			K	Transcription	MTGRKRSRPYNVDDVRYVHKHYAEMTASEIADKLGISRFQVSKIVSELRKH-IDLPKKTVRRPNPILKFLEEE-GIAPKEAAKT--KTKGKRKKS
551	GC_00000014	Core_metagenome	Seep_SRB2_Meg22_1618_Bin_149	2642	17	30	2	0	0.843959	0.861456	0.852618	COG1654	Biotin operon repressor (BirA) (PDB:1BIA)			PF13412.7	Winged helix-turn-helix DNA-binding			K	Transcription	MT-RTKSRPYTVDDVRYIYKNYTNMTAVEIADELGISKAQVSKIVTELRRQGVDLPKK--KRENPVEIFIREESGLKLKHS--------------
552	GC_00000014	Core_metagenome	Seep_SRB2_Meg22_1618_Bin_165	1257	17	30	2	0	0.843959	0.861456	0.852618	COG1654	Biotin operon repressor (BirA) (PDB:1BIA)			PF04545.17	Sigma-70, region 4			K	Transcription	MTGRKRSRPYNVDDVRYVHEHYAEMTASEIADKLGISRFQVSKIVSELRKH-IDLPKKTVRRPNPILKFLEEE-GIEQKEATKT--KTKGKRKKA
553	GC_00000014	Core_metagenome	Seep_SRB2_Meg22_46_Bin_87	2262	17	30	2	0	0.843959	0.861456	0.852618	COG1654	Biotin operon repressor (BirA) (PDB:1BIA)			PF04545.17	Sigma-70, region 4			K	Transcription	MTGRKRSRPYNVDDVRYVHKHYAEMTASEIADKLGISRFQVSKIVSELRKH-IDLPKKTVRRPNPILKFLEEE-GIAPKEAAKT--KTKGKRKKS
554	GC_00000014	Core_metagenome	Seep_SRB2_Meg22_46_Bin_87	1569	17	30	2	0	0.843959	0.861456	0.852618	COG1654	Biotin operon repressor (BirA) (PDB:1BIA)			PF13412.7	Winged helix-turn-helix DNA-binding			K	Transcription	MT-RTKSRPYTVDDVRYIYKNYTNMTAVEIADELGISKAQVSKIVTELRRQGVDLPKK--KRENPVEIFIREEPGLKLKHS--------------
555	GC_00000014	Core_metagenome	Seep_SRB2_Meg22_810_Bin_10	2187	17	30	2	0	0.843959	0.861456	0.852618	COG1654	Biotin operon repressor (BirA) (PDB:1BIA)			PF04545.17	Sigma-70, region 4			K	Transcription	MTGRKRSRPYNVDDVRYVHKHYAEMTASEIADKLGISRFQVSKIVSELRKH-IDLPKKTVRRPNPILKFLEEE-GIAPKEAAKT--KTKGKRKKS
556	GC_00000014	Core_metagenome	Seep_SRB2_Meg22_810_Bin_10	2415	17	30	2	0	0.843959	0.861456	0.852618	COG1654	Biotin operon repressor (BirA) (PDB:1BIA)			PF13412.7	Winged helix-turn-helix DNA-binding			K	Transcription	MT-RTKSRPYTVDDVRYIYKNYTNMTAVEIADELGISKAQVSKIVTELRRQGVDLPKK--KRENPVEIFIREEPGLKLKHS--------------
557	GC_00000014	Core_metagenome	UBA3076_sp002367355	628	17	30	2	0	0.843959	0.861456	0.852618	COG1654	Biotin operon repressor (BirA) (PDB:1BIA)			PF04545.17	Sigma-70, region 4			K	Transcription	MTGRKRSRPYNVDDVRYVHKHYAEMTASEIADKLGISRFQVSKIVSELRKH-VDLPKKTVRRPNPILKFLEEE-GIEPKEAAKTK-TTKGKRKKA
558	GC_00000014	Core_metagenome	UBA3076_sp002367355	525	17	30	2	0	0.843959	0.861456	0.852618	COG1654	Biotin operon repressor (BirA) (PDB:1BIA)							K	Transcription	MT-RAKSRPYTVDDVRHIYKNYTNLTASEIVDELGISKAQVSKIVTELRKQGVDLPKK--KRENPVEIFIREEPGLKLKQS--------------
559	GC_00000014	Core_metagenome	UBA3076_sp003194485	1600	17	30	2	0	0.843959	0.861456	0.852618	COG1654	Biotin operon repressor (BirA) (PDB:1BIA)			PF04703.13	FaeA-like protein			K	Transcription	MTGRKRSRPYNVDDVRYVHNHYIEMTASEIADKLGISRFQVSKIVSELRKH-IDLPKKTVRRPNPILKFLEEE-GIKPKEVTKTK-NTRGKKKS-
560	GC_00000014	Core_metagenome	UBA3076_sp003194495	1375	17	30	2	0	0.843959	0.861456	0.852618	COG1654	Biotin operon repressor (BirA) (PDB:1BIA)			PF04545.17	Sigma-70, region 4			K	Transcription	MTGRKRSRPYNVDDVRYVHKHYAEMTASEIADKLGISRFQVSKIVSELRKH-IDLPKKTVRRPNPILKFLEEE-GVEPKEATKTKAKTKGKRKKS
561	GC_00000014	Core_metagenome	UBA3076_sp003194495	249	17	30	2	0	0.843959	0.861456	0.852618	COG1654	Biotin operon repressor (BirA) (PDB:1BIA)			PF13412.7	Winged helix-turn-helix DNA-binding			K	Transcription	MT-RTKSRPYTVDDVRHIYKNYSNMTAVEIADELGISKAQVSKIVTELRKQGIDLPKK--KRENPVEIFIREEPGIKLSS---------------
562	GC_00000014	Core_metagenome	UBA3076_sp003645605	381	17	30	2	0	0.843959	0.861456	0.852618	COG1654	Biotin operon repressor (BirA) (PDB:1BIA)			PF04545.17	Sigma-70, region 4			K	Transcription	MTGRKRSRPYNVDDVRYVHKHYAEMTASEIADKLGISRFQVSKIVSELRKH-IDLPKKTVRRPNPILKFLEEE-GIEPKEATKTKTKTKGKRKKS
563	GC_00000014	Core_metagenome	UBA3076_sp003645605	874	17	30	2	0	0.843959	0.861456	0.852618					PF13412.7	Winged helix-turn-helix DNA-binding					MT-RTKSRPYTVDDVRHIYKNYSNMTTVEIADELGISKAQVSKIVTELRKQGIDLPKK--KRENPVEIFVREEPGIKLSS---------------
564	GC_00000015	Core_metagenome	FWG173_SeepSRB2	1340	19	30	3	0	0.818936	0.871013	0.844172	COG0396	Fe-S cluster assembly ATPase SufC (SufC) (PDB:2D3W)			PF00005.28	ABC transporter	K09013	Fe-S cluster assembly ATP-binding protein	O	Posttranslational modification, protein turnover, chaperones	MLQIEDLWVEVRGREILKGINLQIGTGETHCLFGKNGSGKTTLLVTLMGFSGYKVKHGRILFKGEDITHLPINERAKLGLGLSFQRPPTLRGVKLKNLLALFDKKSDAGVQLAADYNFEDFLGRQVNLGFSGGEIKKSELLQLLAQGPDLSLLDEPESGVDIENLDVICQMIRKLLQKEVR-----------KNRQKSGLIITHTGLILNYVNADRGHVMLNGQIYCHGNPRDIFERIRNYGYEECAKCRLFEQGF-----
565	GC_00000015	Core_metagenome	FWG174_SeepSRB2	2365	19	30	3	0	0.818936	0.871013	0.844172	COG0396	Fe-S cluster assembly ATPase SufC (SufC) (PDB:2D3W)			PF00005.28	ABC transporter	K09013	Fe-S cluster assembly ATP-binding protein	O	Posttranslational modification, protein turnover, chaperones	MLQIEDLQVKLGDKEILKHIDLEILPGETHILFGPNGSGKTSLLMTIMGYPQYRVTGGKILFKGEDITHKSVDERARLGIGMSYQRPPTIHGVKTRQMIEICAKEEVDVEALAKKVNFSEFLKRDVNEGFSGGEIKRSELLQLMAQDADLFLFDEPESGVDLENISLIGNIISELLQRDFRVDLKKTQKERRRERTKMGLIITHTGFILDYVTADKGQVLFDGVLTCTTHPREIFRCISKVGYEECIRCAA----------
566	GC_00000015	Core_metagenome	FWG174_SeepSRB2	1833	19	30	3	0	0.818936	0.871013	0.844172	COG0396	Fe-S cluster assembly ATPase SufC (SufC) (PDB:2D3W)			PF00005.28	ABC transporter	K09013	Fe-S cluster assembly ATP-binding protein	O	Posttranslational modification, protein turnover, chaperones	MLQIEDLWVEVRGREILKGINLQIGTGETHCLFGKNGSGKTTLLVTLMGFSGYKVKHGRILFKGEDITHLPINERAKLGLGLSFQRPPTLRGVKLKNLLALFDKKSDAGVQLAADYNFEDFLGRQVNLGFSGGEIKKSELLQLLAQGPDLSLLDEPESGVDIENLDVICQMIRKLLQKEVR-----------KNRQKSGLIITHTGLILNYVNADRGHVMLNGQIYCHGNPRDIFERIRNYGYEECAKCRLFEQGF-----
567	GC_00000015	Core_metagenome	Seep_SRB2_ML8_D	285	19	30	3	0	0.818936	0.871013	0.844172	COG0396	Fe-S cluster assembly ATPase SufC (SufC) (PDB:2D3W)			PF00005.28	ABC transporter	K09013	Fe-S cluster assembly ATP-binding protein	O	Posttranslational modification, protein turnover, chaperones	MLQIEDLQVKLGDKEILKHIDLEILPGEIHILFGPNGSGKTSLLMTIMGYPQYRITGGRILFKGHDITHMSVNERARLGIGMSYQRPPTIHGVKIRQMIKICAQEEVDVEALAKKMNFVEFLDRNVNEGFSGGEIKRSELLQLMAQNADIFLFDEPESGVDLENIAIIGNTISELLQRDFRVDPEKTQKERHRERSKMGLIISHTGFILDYVIADKGQVLFNGSLTCTTNPREIFRCISKVGYEECIRCAT----------
568	GC_00000015	Core_metagenome	Seep_SRB2_ML8_D	2756	19	30	3	0	0.818936	0.871013	0.844172	COG0396	Fe-S cluster assembly ATPase SufC (SufC) (PDB:2D3W)			PF00005.28	ABC transporter	K09013	Fe-S cluster assembly ATP-binding protein	O	Posttranslational modification, protein turnover, chaperones	MLKIEDLWVEVQGRDILKGINLKIGTGETHCLFGKNGSGKTTLLMTLMGFSGYRVKHGHILFKGEDITYMPINERARRGLGVAFQRPPTLRGVQLKNLLALYSKETDIGSRLALAYNFEDFLERQVNLGFSGGEIKKSELLQLLAQSPDLLLLDEPESGVDVENLDVICQMIRKLLQKDIP-----------AKRRKSGLIITHTGLILNYVNADRGHVMLNGQIYCHGNPLDIFERIKNYGYEECAKCRLFEQSLKI---
569	GC_00000015	Core_metagenome	Seep_SRB2_Meg19_1012_Bin_14	426	19	30	3	0	0.818936	0.871013	0.844172	COG0396	Fe-S cluster assembly ATPase SufC (SufC) (PDB:2D3W)			PF00005.28	ABC transporter	K09013	Fe-S cluster assembly ATP-binding protein	O	Posttranslational modification, protein turnover, chaperones	MLQIEDLQVKLGDKEILKHIDLEILPGETHILFGPNGSGKTSLLMTIMGYPQYRVTGGKILFKEEDITHMSVDERARLGIGMSYQRPPTIHGVKTRQMIEICAKEEVDVEALAKKVNFSEFLKRDVNEGFSGGEIKRSELLQLMAQDADLFLFDEPESGVDLENIVLIGNTISELLQRDFRVDSEKTQKERHRERTKMGLIITHTGFILDYVTADKGQVLFDGVLTCTTHPREIFRCISRVGYEECIRCAA----------
570	GC_00000015	Core_metagenome	Seep_SRB2_Meg19_1012_Bin_14	1845	19	30	3	0	0.818936	0.871013	0.844172	COG0396	Fe-S cluster assembly ATPase SufC (SufC) (PDB:2D3W)			PF00005.28	ABC transporter	K09013	Fe-S cluster assembly ATP-binding protein	O	Posttranslational modification, protein turnover, chaperones	MLQIEDLWVEVQGREILKGINLQIKPGETHCLFGKNGSGKTTLLVTLMGFSGYKVKHGRILFKGEDITHMPINERAKLGLGLSFQRPPTLRGVKLKNLLALYSKESDAGSQLALAYNFEDFLGRQVNLGFSGGEIKKSELLQLLAQSPDLSLLDEPESGVDIENLDVICQMIRKLLQKEVR-----------KNRRKSGLIITHTGLILNYVNADRGHVMLNGQIYCHGNPLDIFERIKNYGYEECAKCHLFEQGFKI---
571	GC_00000015	Core_metagenome	Seep_SRB2_Meg22_02_Bin_69	51	19	30	3	0	0.818936	0.871013	0.844172	COG0396	Fe-S cluster assembly ATPase SufC (SufC) (PDB:2D3W)			PF00005.28	ABC transporter			O	Posttranslational modification, protein turnover, chaperones	MLQIEDLQVKLGDKEILKHIDLEILPGETHILFGPNWSGKTSLLMTIMGYPQYRVTGGKILF--------------------ICCRALEVQGVRLRTP-------------------YAFHLQHPVN------------------------------------------------------------------------------------------------------------------AYSSVVQ-------------
572	GC_00000015	Core_metagenome	Seep_SRB2_Meg22_1012_Bin_255	1181	19	30	3	0	0.818936	0.871013	0.844172	COG0396	Fe-S cluster assembly ATPase SufC (SufC) (PDB:2D3W)			PF00005.28	ABC transporter	K09013	Fe-S cluster assembly ATP-binding protein	O	Posttranslational modification, protein turnover, chaperones	MLQIEDLWVEVQGREILKGINLRIGTGETHCLFGKNGSGKTTLLVTLMGFSGYKVKHGRILFKGEDITHLPVNERARLGLGLSFQRPPTLRGVNLRNLLALYGKKSDDVNRLAAAYNFEHFLGRQVNFGFSGGEIKKSELLQLLAQGPDLALLDEPESGVDIENLDVICQMIRKLLQKEVR-----------KNRQKSGLIITHTGLILNYVNADKGHVMLNGQIYCHGNPRDIFERIKNYGYEECAKCRLFEQGLRYELF
573	GC_00000015	Core_metagenome	Seep_SRB2_Meg22_1012_Bin_335	809	19	30	3	0	0.818936	0.871013	0.844172	COG0396	Fe-S cluster assembly ATPase SufC (SufC) (PDB:2D3W)			PF00005.28	ABC transporter	K09013	Fe-S cluster assembly ATP-binding protein	O	Posttranslational modification, protein turnover, chaperones	MLQIEDLQVKLGDKEILKHIDLEILPGETHILFGPNGSGKTSLLMTIMGYPQYRVTGGKILFKEEDITHMSVDERARLGIGMSYQRPPTIHGVKTRQMIEICAKEEVDVEALAKKVNFSEFLKRDVNEGFSGGEIKRSELLQLMAQDADLFLFDEPESGVDLENIVLIGNTISELLQRDFRVDSEKTQKERHRERTKMGLIITHTGFILDYVTADKGQVLFDGVLTCTTHPREIFRCISRVGYEECIRCAA----------
574	GC_00000015	Core_metagenome	Seep_SRB2_Meg22_1012_Bin_335	866	19	30	3	0	0.818936	0.871013	0.844172	COG0396	Fe-S cluster assembly ATPase SufC (SufC) (PDB:2D3W)			PF00005.28	ABC transporter	K09013	Fe-S cluster assembly ATP-binding protein	O	Posttranslational modification, protein turnover, chaperones	MLQIEDLWVEVQGREILKGINLQIKPGETHCLFGKNGSGKTTLLVTLMGFSGYKVKHGRILFKGEDITHMPINERAKLGLGLSFQRPPTLRGVKLKNLLALYSKESDAGSQLALAYNFEDFLGRQVNLGFSGGEIKKSELLQLLAQSPDLSLLDEPESGVDIENLDVICQMIRKLLQKEVR-----------KNRRKSGLIITHTGLILNYVNADRGHVMLNGQIYCHGNPLDIFERIKNYGYEECAKCHLFEQGFKI---
575	GC_00000015	Core_metagenome	Seep_SRB2_Meg22_1214_Bin_60	1988	19	30	3	0	0.818936	0.871013	0.844172	COG0396	Fe-S cluster assembly ATPase SufC (SufC) (PDB:2D3W)			PF00005.28	ABC transporter	K09013	Fe-S cluster assembly ATP-binding protein	O	Posttranslational modification, protein turnover, chaperones	MLQIEDLQVKLGDKEILKHIDLEILPGETHILFGPNGSGKTSLLMTIMGYPQYRVTGGKILFKEEDITHMSVDERARLGIGMSYQRPPTIHGVKTRQMIEICAKEEVDVEALAKKVNFSEFLKRDVNEGFSGGEIKRSELLQLMAQDADLFLFDEPESGVDLENIVLIGNTISELLQRDFRVDSEKTQKERHRERTKMGLIITHTGFILDYVTADKGQVLFDGVLTCTTHPREIFRCISRVGYEECIRCAA----------
576	GC_00000015	Core_metagenome	Seep_SRB2_Meg22_1214_Bin_60	1837	19	30	3	0	0.818936	0.871013	0.844172	COG0396	Fe-S cluster assembly ATPase SufC (SufC) (PDB:2D3W)			PF00005.28	ABC transporter	K09013	Fe-S cluster assembly ATP-binding protein	O	Posttranslational modification, protein turnover, chaperones	MLQIEDLWVEVQGREILKGINLQIKPGETHCLFGKNGSGKTTLLVTLMGFSGYKVKHGRILFKGEDITHMPINERAKLGLGLSFQRPPTLRGVKLKNLLALYSKESDAGSQLALAYNFEDFLGRQVNLGFSGGEIKKSELLQLLAQSPDLSLLDEPESGVDIENLDVICQMIRKLLQKEVR-----------KNRRKSGLIITHTGLILNYVNADRGHVMLNGQIYCHGNPLDIFERIKNYGYEECAKCHLFEQGFKI---
577	GC_00000015	Core_metagenome	Seep_SRB2_Meg22_1214_Bin_80	1473	19	30	3	0	0.818936	0.871013	0.844172	COG0396	Fe-S cluster assembly ATPase SufC (SufC) (PDB:2D3W)			PF00005.28	ABC transporter	K09013	Fe-S cluster assembly ATP-binding protein	O	Posttranslational modification, protein turnover, chaperones	MLQIEDLWVEVQGREILKGINLRIGTGETHCLFGKNGSGKTTLLVTLMGFSGYKVKHGRILFKGEDITHLPVNERARLGLGLSFQRPPTLRGVNLRNLLALYGKKSDDVNRLAAAYNFEHFLGRQVNFGFSGGEIKKSELLQLLAQGPDLALLDEPESGVDIENLDVICQMIRKLLQKEVR-----------KNRQKSGLIITHTGLILNYVNADKGHVMLNGQIYCHGNPRDIFERIKNYGYEECAKCRLFEQGLRYELF
578	GC_00000015	Core_metagenome	Seep_SRB2_Meg22_1416_Bin_176	547	19	30	3	0	0.818936	0.871013	0.844172	COG0396	Fe-S cluster assembly ATPase SufC (SufC) (PDB:2D3W)			PF00005.28	ABC transporter	K09013	Fe-S cluster assembly ATP-binding protein	O	Posttranslational modification, protein turnover, chaperones	MLQIEDLWVEVQGREILKGINLRIGTGETHCLFGKNGSGKTTLLVTLMGFSGYKVKHGRILFKGEDITHLPVNERARLGLGLSFQRPPTLRGVNLRNLLALYGKKSDDVNRLAAAYNFEHFLGRQVNFGFSGGEIKKSELLQLLAQGPDLALLDEPESGVDIENLDVICQMIRKLLQKEVR-----------KNRQKSGLIITHTGLILNYVNADKGHVMLNGQIYCHGNPRDIFERIKNYGYEECAKCRLFEQGLRYELF
579	GC_00000015	Core_metagenome	Seep_SRB2_Meg22_1416_Bin_56	1645	19	30	3	0	0.818936	0.871013	0.844172	COG0396	Fe-S cluster assembly ATPase SufC (SufC) (PDB:2D3W)			PF00005.28	ABC transporter	K09013	Fe-S cluster assembly ATP-binding protein	O	Posttranslational modification, protein turnover, chaperones	MLQIEDLQVKLGDKEILKHIDLEILPGETHILFGPNGSGKTSLLMTIMGYPQYRVTGGKILFKEEDITHMSVDERARLGIGMSYQRPPTIHGVKTRQMIEICAKEEVDVEALAKKVNFSEFLKRDVNEGFSGGEIKRSELLQLMAQDADLFLFDEPESGVDLENIVLIGNTISELLQRDFRVDSEKTQKERHRERTKMGLIITHTGFILDYVTADKGQVLFDGVLTCTTHPREIFRCISRVGYEECIRCAA----------
580	GC_00000015	Core_metagenome	Seep_SRB2_Meg22_1416_Bin_56	2554	19	30	3	0	0.818936	0.871013	0.844172	COG0396	Fe-S cluster assembly ATPase SufC (SufC) (PDB:2D3W)			PF00005.28	ABC transporter	K09013	Fe-S cluster assembly ATP-binding protein	O	Posttranslational modification, protein turnover, chaperones	MLQIEDLWVEVQGREILKGINLQIKPGETHCLFGKNGSGKTTLLVTLMGFSGYKVKHGRILFKGEDITHMPINERAKLGLGLSFQRPPTLRGVKLKNLLALYSKESDAGSQLALAYNFEDFLGRQVNLGFSGGEIKKSELLQLLAQSPDLSLLDEPESGVDIENLDVICQMIRKLLQKEVR-----------KNRRKSGLIITHTGLILNYVNADRGHVMLNGQIYCHGNPLDIFERIKNYGYEECAKCHLFEQGFKI---
[truncated: 33,958 more rows]

## Sheet: Core_metagenome
unique_id	gene_cluster_id	bin_name	genome_name	gene_callers_id	num_genomes_gene_cluster_has_hits	num_genes_in_gene_cluster	max_num_paralogs	SCG	functional_homogeneity_index	geometric_homogeneity_index	combined_homogeneity_index	COG20_FUNCTION_ACC	COG20_FUNCTION	COG20_PATHWAY_ACC	COG20_PATHWAY	Pfam_ACC	Pfam	KOfam_ACC	KOfam	COG20_CATEGORY_ACC	COG20_CATEGORY	aa_sequence
[truncated: 18,718 more rows]

## Sheet: Unassigned
unique_id	gene_cluster_id	bin_name	genome_name	gene_callers_id	num_genomes_gene_cluster_has_hits	num_genes_in_gene_cluster	max_num_paralogs	SCG	functional_homogeneity_index	geometric_homogeneity_index	combined_homogeneity_index	COG20_FUNCTION_ACC	COG20_FUNCTION	COG20_PATHWAY_ACC	COG20_PATHWAY	Pfam_ACC	Pfam	KOfam_ACC	KOfam	COG20_CATEGORY_ACC	COG20_CATEGORY	aa_sequence
[truncated: 4,368 more rows]

[truncated: 2 more sheets: Present_in_species_1, Absent_in_species_1_and_species]
