# Supplementary material for: Physiological potential and evolutionary trajectories of syntrophic sulfate-reducing bacterial partners of anaerobic methanotrophic archaea
Source: PLoS Biol. 2023 Sep 25;21(9):e3002292. doi: 10.1371/journal.pbio.3002292 (PMC10553843; doi:10.1371/journal.pbio.3002292)
Supplement: S13 Table — (XLSX) [file pbio.3002292.s032.xlsx]

## Sheet: Sheet1
	Number of incidences of each gene in a given clade of syntrophic bacteria and their ancestral order									Comparison of incidence (%) of genes in syntrophic SRB and their non-syntrophic relatives
Protein	Deulfofervidales	HotSeep-1	Dissulfuribacteriales	SeepSRB2	C00003060	SeepSRB1g	Desulfobacterales	SeepSRB1a		Deulfofervidales	HotSeep-1	Dissulfuribacteriales	SeepSRB2	C00003060	SeepSRB1g	Desulfobacterales	SeepSRB1a	Is protein tree structure congruent with species tree structure? (in the syntrophic SRB clades and neighbor clades)	HotSeep-1	Seep-SRB2	Seep-SRB1g	Seep-SRB1a
SatA	9	5	20	16	11	4	83	13		100	100	80	88.8889	87.5	66.6667	89.7436	76.4706	There are quite a few HGTs here and the thermophilic satA appear to be specialized. Seep-SRB2 sp.1 satA trees with HotSeep-1.	?	Y	N	N
AprAB	8	5	20	16	12	6	85	16		75	100	80	88.8889	75	100	88.4615	94.1176	AprA is congruent. AprB is not.	N	N	N	N
DsrAB	9	5	20	16	14	6	82	13		100	100	80	88.8889	100	100	88.4615	76.4706	HotSeep-1 tree closely to Desulfotomaculum Dsr, is this just thermophilic adaptation?	?	N	?	N
QmoABC (presence of QmoB, QmoC)	9	5	17	15	11	6	83	14		100	100	40	83.3333	62.5	100	88.4615	82.3529	Qmoc is so congruent! QmoB is less so, but mostly Seep-SRB1c forms an unusual clade	N	N	N	N
DsrMKJOP (Presence of at least 2 subunits)	9	5	20	14	12	5	82	16		100	100	100	77.7778	87.5	83.3333	84.6154	94.1176	Seep-SRB1g DsrM consistently trees closer to Dissulfuribacteria's DsrM	N	N	Y	N
OmcS-like	9	5	15	13	7	5	17	15		100	100	40	72.2222	25	83.3333	2.5641	88.2353	Hard to interpret.
OmcX	9	5	14	12	9	5	21	17		100	100	40	66.6667	50	83.3333	5.12821	100	OmcX1 tree demonstrates some putative HGT.	N	N	Y	Y
Apc2a-like	9	5	9	9	10	5	12	9		100	100	0	50	62.5	83.3333	3.84615	52.9412	So complicated, this tree.	Y	Y	Y	Y
oetABI(based on the presence of OetI)	9	5	11	9	10	6	18	11		100	100	40	50	50	100	8.97436	64.7059	Supplementary Figure 7. Seep-SRB-1a is split.	N	Y	N	N
fdhAB	2	0	0	0	6	2	39	5		50	0	0	0	50	33.3333	43.5897	29.4118
hydAB	7	5	2	1	7	0	58	6		50	100	20	5.55556	87.5	0	66.6667	35.2941
TmcBCD	9	5	0	0	9	5	44	16		100	100	0	0	50	83.3333	35.8974	94.1176	Supplementary Figure 8. TmcD phylogeny suggests Seep-SRB1g may have been transferred.	N	-	Y	N
QrcABCD (Qrc B, C, D present)	9	5	0	0	13	6	81	16		100	100	0	0	87.5	100	83.3333	94.1176	QrcB, QrcD congruent.	N	-	N	N
CbcBA	0	0	15	15	0	0	0	0		0	0	0	83.3333	0	0	0	0		-	Y	-	-
Rnf (RnfA, B, D, E present)	9	5	0	0	13	6	84	15		100	100	0	0	87.5	100	88.4615	88.2353
Mrp (Mrp B. C, D, E, present)	9	5	0	0	10	6	38	15		100	100	0	0	50	100	29.4872	88.2353
Complex I (at least 3 of nuoB, nuoD, nuoF, nuoH, nuoL)	0	0	20	16	1	0	22	0		0	0	80	88.8889	12.5	0	28.2051	0
FlxHDr	0	0	20	16	11	6		15		0	0	80	88.8889	62.5	100	-19.2308	88.2353	tree might have homologs	-	Y	N	N
dockerin I (adhesin 8)	4	3	1	1	5	5	0	0		25	60	0	5.55556	0	83.3333	0	0	No close homologs in Desulfobacterota. None in non syntrophic SRB.	Y	Y	Y	-
cohesin 2 (adhesin14)	3	3	2	2	1	0	2	2		0	60	0	11.1111	12.5	0	0	11.7647	No close homologs in Desulfobacterota. None in non syntrophic SRB.	Y	Y	-	Y
cohesin 2 (SeepSRB1g type)	0	0	0	0	3	3	0	0		0	0	0	0	0	50	0	0
integrin (adhesin23)	0	0	0	0	3	3	1	1		0	0	0	0	0	50	0	5.88235	mostly found in Seep-SRB1g	-	Y	-	-
PEGA domain containing protein (adhesin 4)	0	0	14	14	0	0	3	0		0	0	0	77.7778	0	0	3.84615	0	Related to Desulfopila adhesin?	-	Y	-	-
CARDB domain containing protein (adhesin28)	0	0	3	3	1	1	2	2		0	0	0	16.6667	0	16.6667	0	11.7647	Not all the species have them.Very rare in non-syntrophic Desulfobacterota.	-	Y	Y	Y
Fibronectin binding domain type 1 (adhesin22)																		Faily common in Desulfobulbales. Found in Seep-SRB1a. A few in Seep-SRB1g.	-	Y	Y	Y
vWA domain containing protein (adhesin1)	0	0	0	0	0	0	21	4		0	0	0	0	0	0	21.7949	23.5294	Only found in 2 species of Seep-SRB1a	-	-	-	Y
PEB3 adhesin containing protein (adhesin16)	8	4	1	0	12	4	79	14		100	80	20	0	100	66.6667	83.3333	82.3529	Faily common in Desulfobulbales. A few found in Seep-SRB1a, Seep-SRB1g.	-	-	Y	Y
Immunoglobulin domain containing protein (adhesin21)	0	0	3	3	4	2	18	12		0	0	0	16.6667	25	33.3333	7.69231	70.5882	Very common in Desulfobulbales. Very common in Seep-SRB1a.	-	-	Y	Y
Fibronectin domain containining protein type 2	0	0	3	3	4	3	17	11		0	0	0	16.6667	12.5	50	7.69231	64.7059
pel operon	0	0	1	1	5	5	11	11		0	0	0	5.55556	0	83.3333	0	64.7059	Almost non existent in Desulfobacterota. Found in Seep-SRB1g, Seep-SRB1a sp. 2,5,8,9.	-	Y	Y	Y
pseudaminic acid (pseudaminic acid synthase, pseudaminic acid cytidylyltransferase present)	0	0	2	2	5	1	35	5		0	0	0	11.1111	50	16.6667	38.4615	29.4118
neuraminic acid	0	0	5	5	1	1	24	0		0	0	0	27.7778	0	16.6667	30.7692	0
xap	9	5	11	9	1	1	9	0		100	100	40	50	0	16.6667	11.5385	0
										Note: 1. If a gene is present in over 30 % of non-syntrophic relatives in a given order, it is considered as present in this order
										2. If a gene is present in over 30 % of the genomes in a syntrophic SRB clade, it is consider present in this clade.
										3. If a gene is present in the order and in the syntrophic SRB clade, the gene is considered to be vertically transferred.
										4. If a gene is present in the order but absent in the syntrophic SRB, the gene is considered to be lost.
										5. If a gene is present in the syntrophic SRB but absent in the order it belongs to, the gene is considered to be horizontally acquired.
