# Supplementary material for: Physiological potential and evolutionary trajectories of syntrophic sulfate-reducing bacterial partners of anaerobic methanotrophic archaea
Source: PLoS Biol. 2023 Sep 25;21(9):e3002292. doi: 10.1371/journal.pbio.3002292 (PMC10553843; doi:10.1371/journal.pbio.3002292)
Supplement: S14 Table — (XLSX) [file pbio.3002292.s033.xlsx]

## Sheet: Sheet1
Trees	Software	Model
genome	FastTree
RpoB	IQ-Tree2	LG+F+R10
16S rRNA	IQ-Tree2	TIM3e+R10
23S rRNA	IQ-Tree2	SYM+R9
OetI	IQ-Tree2	DayHoff
OetB	RAxML	DayHoff
omcX	RAxML	DayHoff
apc2b	RAxML	DayHoff
TmcA	RAxML	DayHoff
TmcD	RAxML	LG+R5
cbcB	IQ-Tree2	LG+R10
afp10	IQ-Tree2	DayHoff
afp11	IQ-Tree2	DayHoff
etfB	RAxML	DayHoff
adhesin16_PEB3_domain	IQ-Tree2	DayHoff
adhesin1_vWA_domain	IQ-Tree2	DayHoff
adhesin4_PEGA_domain	IQ-Tree2	DayHoff
adhesin8_dockerinI	IQ-Tree2	DayHoff
adhesin14_cohesin2	IQ-Tree2	DayHoff
adhesin16_PEB3_adhesin	IQ-Tree2	DayHoff
adhesin21_Iglike_domain	IQ-Tree2	DayHoff
adhesin22_fibronectin_binding_domain	IQ-Tree2	DayHoff
adhesin23_integrin	IQ-Tree2	DayHoff
adhesin28_CARDB_domain	IQ-Tree2	DayHoff
Apc2a	IQ-Tree2	DayHoff
AprA	IQ-Tree2	DayHoff
AprB	IQ-Tree2	DayHoff
DsrA_tree_Desulf	IQ-Tree2	DayHoff
DsrA_tree_with_curated_database	IQ-Tree2	DayHoff
DsrB_syntrophic_SRB_against_database	IQ-Tree2	DayHoff
DsrB_tree_sulf	IQ-Tree2	DayHoff
DsrM	IQ-Tree2	DayHoff
ExtA_cytochrome_c	IQ-Tree2	DayHoff
extK_cytochrome_c	IQ-Tree2	DayHoff
flxB	IQ-Tree2	DayHoff
OmcK	IQ-Tree2	DayHoff
OmcL	IQ-Tree2	DayHoff
OmcSlike	IQ-Tree2	DayHoff
OmcX1	IQ-Tree2	DayHoff
PelE	IQ-Tree2	DayHoff
PelF	IQ-Tree2	DayHoff
QmoB	IQ-Tree2	DayHoff
QmoC	IQ-Tree2	DayHoff
QrcB	IQ-Tree2	DayHoff
QrcD	IQ-Tree2	DayHoff
SatA	IQ-Tree2	DayHoff
