# Supplementary material for: Physiological potential and evolutionary trajectories of syntrophic sulfate-reducing bacterial partners of anaerobic methanotrophic archaea
Source: PLoS Biol. 2023 Sep 25;21(9):e3002292. doi: 10.1371/journal.pbio.3002292 (PMC10553843; doi:10.1371/journal.pbio.3002292)
Supplement: S1 Data — Gene_trees_from_syntrophic_SRB.zip. (ZIP) [file pbio.3002292.s035.zip]

Archive with 66 entries (65 files):
- S1_Data_Gene_trees_from_syntrophic_SRB/
- __MACOSX/._S1_Data_Gene_trees_from_syntrophic_SRB
- S1_Data_Gene_trees_from_syntrophic_SRB/QmoC_tree.pdf
- __MACOSX/S1_Data_Gene_trees_from_syntrophic_SRB/._QmoC_tree.pdf
- S1_Data_Gene_trees_from_syntrophic_SRB/QmoB_tree.pdf
- __MACOSX/S1_Data_Gene_trees_from_syntrophic_SRB/._QmoB_tree.pdf
- S1_Data_Gene_trees_from_syntrophic_SRB/adhesin8_dockerinI_iqtree.pdf
- __MACOSX/S1_Data_Gene_trees_from_syntrophic_SRB/._adhesin8_dockerinI_iqtree.pdf
- S1_Data_Gene_trees_from_syntrophic_SRB/OmcX1_tree.pdf
- __MACOSX/S1_Data_Gene_trees_from_syntrophic_SRB/._OmcX1_tree.pdf
- S1_Data_Gene_trees_from_syntrophic_SRB/DsrB_syntrophic_SRB_against_database.pdf
- __MACOSX/S1_Data_Gene_trees_from_syntrophic_SRB/._DsrB_syntrophic_SRB_against_database.pdf
- S1_Data_Gene_trees_from_syntrophic_SRB/adhesin23_integrin_iqtree.pdf
- __MACOSX/S1_Data_Gene_trees_from_syntrophic_SRB/._adhesin23_integrin_iqtree.pdf
- S1_Data_Gene_trees_from_syntrophic_SRB/PelE_tree.pdf
- __MACOSX/S1_Data_Gene_trees_from_syntrophic_SRB/._PelE_tree.pdf
- S1_Data_Gene_trees_from_syntrophic_SRB/extK_cytochrome_c_iqtree.pdf
- __MACOSX/S1_Data_Gene_trees_from_syntrophic_SRB/._extK_cytochrome_c_iqtree.pdf
- S1_Data_Gene_trees_from_syntrophic_SRB/AprB_tree.pdf
- __MACOSX/S1_Data_Gene_trees_from_syntrophic_SRB/._AprB_tree.pdf
- S1_Data_Gene_trees_from_syntrophic_SRB/Apc2a_tree.pdf
- __MACOSX/S1_Data_Gene_trees_from_syntrophic_SRB/._Apc2a_tree.pdf
- S1_Data_Gene_trees_from_syntrophic_SRB/DsrM_tree.pdf
- __MACOSX/S1_Data_Gene_trees_from_syntrophic_SRB/._DsrM_tree.pdf
- S1_Data_Gene_trees_from_syntrophic_SRB/adhesin4_PEGA_domain_iqtree.pdf
- __MACOSX/S1_Data_Gene_trees_from_syntrophic_SRB/._adhesin4_PEGA_domain_iqtree.pdf
- S1_Data_Gene_trees_from_syntrophic_SRB/adhesin16_PEB3_domain_iqtree.pdf
- __MACOSX/S1_Data_Gene_trees_from_syntrophic_SRB/._adhesin16_PEB3_domain_iqtree.pdf
- S1_Data_Gene_trees_from_syntrophic_SRB/adhesin1_vWA_domain_iqtree.pdf
- __MACOSX/S1_Data_Gene_trees_from_syntrophic_SRB/._adhesin1_vWA_domain_iqtree.pdf
- S1_Data_Gene_trees_from_syntrophic_SRB/adhesin16_PEB3_adhesin_iqtree.pdf
- __MACOSX/S1_Data_Gene_trees_from_syntrophic_SRB/._adhesin16_PEB3_adhesin_iqtree.pdf
- S1_Data_Gene_trees_from_syntrophic_SRB/adhesin22_fibronectin_binding_domain_iqtree.pdf
- __MACOSX/S1_Data_Gene_trees_from_syntrophic_SRB/._adhesin22_fibronectin_binding_domain_iqtree.pdf
- S1_Data_Gene_trees_from_syntrophic_SRB/PelF_tree.pdf
- __MACOSX/S1_Data_Gene_trees_from_syntrophic_SRB/._PelF_tree.pdf
- S1_Data_Gene_trees_from_syntrophic_SRB/flxB_tree.pdf
- __MACOSX/S1_Data_Gene_trees_from_syntrophic_SRB/._flxB_tree.pdf
- S1_Data_Gene_trees_from_syntrophic_SRB/QrcD_tree.pdf
- __MACOSX/S1_Data_Gene_trees_from_syntrophic_SRB/._QrcD_tree.pdf
- S1_Data_Gene_trees_from_syntrophic_SRB/ExtA_cytochrome_c_iqtree.pdf
- __MACOSX/S1_Data_Gene_trees_from_syntrophic_SRB/._ExtA_cytochrome_c_iqtree.pdf
- S1_Data_Gene_trees_from_syntrophic_SRB/OmcK_iqtree.pdf
- __MACOSX/S1_Data_Gene_trees_from_syntrophic_SRB/._OmcK_iqtree.pdf
- S1_Data_Gene_trees_from_syntrophic_SRB/DsrB_tree_sulf.pdf
- __MACOSX/S1_Data_Gene_trees_from_syntrophic_SRB/._DsrB_tree_sulf.pdf
- S1_Data_Gene_trees_from_syntrophic_SRB/SatA_tree_rooted_at_thermophilic_group.pdf
- __MACOSX/S1_Data_Gene_trees_from_syntrophic_SRB/._SatA_tree_rooted_at_thermophilic_group.pdf
- S1_Data_Gene_trees_from_syntrophic_SRB/OmcL_iqtree.pdf
- __MACOSX/S1_Data_Gene_trees_from_syntrophic_SRB/._OmcL_iqtree.pdf
- S1_Data_Gene_trees_from_syntrophic_SRB/adhesin21_Iglike_domain.pdf
- __MACOSX/S1_Data_Gene_trees_from_syntrophic_SRB/._adhesin21_Iglike_domain.pdf
- S1_Data_Gene_trees_from_syntrophic_SRB/adhesin28_CARDB_domain_iqtree.pdf
- __MACOSX/S1_Data_Gene_trees_from_syntrophic_SRB/._adhesin28_CARDB_domain_iqtree.pdf
- S1_Data_Gene_trees_from_syntrophic_SRB/DsrA_tree_Desulf.pdf
- __MACOSX/S1_Data_Gene_trees_from_syntrophic_SRB/._DsrA_tree_Desulf.pdf
- S1_Data_Gene_trees_from_syntrophic_SRB/OmcSlike_tree.pdf
- __MACOSX/S1_Data_Gene_trees_from_syntrophic_SRB/._OmcSlike_tree.pdf
- S1_Data_Gene_trees_from_syntrophic_SRB/DsrA_tree_with_curated_database.pdf
- __MACOSX/S1_Data_Gene_trees_from_syntrophic_SRB/._DsrA_tree_with_curated_database.pdf
- S1_Data_Gene_trees_from_syntrophic_SRB/QrcB_tree.pdf
- __MACOSX/S1_Data_Gene_trees_from_syntrophic_SRB/._QrcB_tree.pdf
- S1_Data_Gene_trees_from_syntrophic_SRB/AprA_tree.pdf
- __MACOSX/S1_Data_Gene_trees_from_syntrophic_SRB/._AprA_tree.pdf
- S1_Data_Gene_trees_from_syntrophic_SRB/adhesin14_cohesin2_iqtree.pdf
- __MACOSX/S1_Data_Gene_trees_from_syntrophic_SRB/._adhesin14_cohesin2_iqtree.pdf
