# Supplementary material for: Physiological potential and evolutionary trajectories of syntrophic sulfate-reducing bacterial partners of anaerobic methanotrophic archaea
Source: PLoS Biol. 2023 Sep 25;21(9):e3002292. doi: 10.1371/journal.pbio.3002292 (PMC10553843; doi:10.1371/journal.pbio.3002292)
Supplement: S2 Data — Other supplementary data.zip. (ZIP) [file pbio.3002292.s036.zip]

Archive with 38 entries (37 files):
- S2_Data_Other_Supplementary_Data/
- __MACOSX/._S2_Data_Other_Supplementary_Data
- S2_Data_Other_Supplementary_Data/Data_for_FigS9_qrcrnf_all_final_count_1e-30_out.txt
- __MACOSX/S2_Data_Other_Supplementary_Data/._Data_for_FigS9_qrcrnf_all_final_count_1e-30_out.txt
- S2_Data_Other_Supplementary_Data/Data_for_Fig3_CbcB_tree.txt
- __MACOSX/S2_Data_Other_Supplementary_Data/._Data_for_Fig3_CbcB_tree.txt
- S2_Data_Other_Supplementary_Data/Data_for_FigS7_OetI_tree.txt
- __MACOSX/S2_Data_Other_Supplementary_Data/._Data_for_FigS7_OetI_tree.txt
- S2_Data_Other_Supplementary_Data/.DS_Store
- __MACOSX/S2_Data_Other_Supplementary_Data/._.DS_Store
- S2_Data_Other_Supplementary_Data/Data_for_FigS16_afp10_IIc.contree
- __MACOSX/S2_Data_Other_Supplementary_Data/._Data_for_FigS16_afp10_IIc.contree
- S2_Data_Other_Supplementary_Data/Data_for_Fig5_S1_Syntrophic_SRB_short-phylogenomic-tree.txt
- __MACOSX/S2_Data_Other_Supplementary_Data/._Data_for_Fig5_S1_Syntrophic_SRB_short-phylogenomic-tree.txt
- S2_Data_Other_Supplementary_Data/Data_for_Fig5_Cobalaminbiosynthesis_synsrb_count_1e-30_out.txt
- __MACOSX/S2_Data_Other_Supplementary_Data/._Data_for_Fig5_Cobalaminbiosynthesis_synsrb_count_1e-30_out.txt
- S2_Data_Other_Supplementary_Data/Data_for_FigS16_afp10_IIa.contree
- __MACOSX/S2_Data_Other_Supplementary_Data/._Data_for_FigS16_afp10_IIa.contree
- S2_Data_Other_Supplementary_Data/Data_for_FigS7_oetABI_synsrb_final_count_1e-30_out.txt
- __MACOSX/S2_Data_Other_Supplementary_Data/._Data_for_FigS7_oetABI_synsrb_final_count_1e-30_out.txt
- S2_Data_Other_Supplementary_Data/Data_for_Fig5_ANME-phylogenomic-tree.txt
- __MACOSX/S2_Data_Other_Supplementary_Data/._Data_for_Fig5_ANME-phylogenomic-tree.txt
- S2_Data_Other_Supplementary_Data/Data_for_FigS16_afp_ANME_count_1e-10_out.txt
- __MACOSX/S2_Data_Other_Supplementary_Data/._Data_for_FigS16_afp_ANME_count_1e-10_out.txt
- S2_Data_Other_Supplementary_Data/Data_for_FigS2_Desulfobacterota_16S_tree.txt
- __MACOSX/S2_Data_Other_Supplementary_Data/._Data_for_FigS2_Desulfobacterota_16S_tree.txt
- S2_Data_Other_Supplementary_Data/Data_for_FigS17_afp11_IIc.contree
- __MACOSX/S2_Data_Other_Supplementary_Data/._Data_for_FigS17_afp11_IIc.contree
- S2_Data_Other_Supplementary_Data/Data_for_FigS3_Desulfobacterota_23S_tree.txt
- __MACOSX/S2_Data_Other_Supplementary_Data/._Data_for_FigS3_Desulfobacterota_23S_tree.txt
- S2_Data_Other_Supplementary_Data/Data_for_Fig1_Desulfobacterota_synSRB-phylogenomic-tree.txt
- __MACOSX/S2_Data_Other_Supplementary_Data/._Data_for_Fig1_Desulfobacterota_synSRB-phylogenomic-tree.txt
- S2_Data_Other_Supplementary_Data/Data_for_FigS17_afp11_IIa.contree
- __MACOSX/S2_Data_Other_Supplementary_Data/._Data_for_FigS17_afp11_IIa.contree
- S2_Data_Other_Supplementary_Data/Data_for_FigS8_TmcD_tree.txt
- __MACOSX/S2_Data_Other_Supplementary_Data/._Data_for_FigS8_TmcD_tree.txt
- S2_Data_Other_Supplementary_Data/Data_for_Fig5_Cobalaminbiosynthesis_ANME_count_1e-10_out.txt
- __MACOSX/S2_Data_Other_Supplementary_Data/._Data_for_Fig5_Cobalaminbiosynthesis_ANME_count_1e-10_out.txt
