# Supplementary material for: Physiological potential and evolutionary trajectories of syntrophic sulfate-reducing bacterial partners of anaerobic methanotrophic archaea
Source: PLoS Biol. 2023 Sep 25;21(9):e3002292. doi: 10.1371/journal.pbio.3002292 (PMC10553843; doi:10.1371/journal.pbio.3002292)
Supplement: S2 Data — Other supplementary data.zip. (ZIP) [file pbio.3002292.s036.zip › S2_Data_Other_Supplementary_Data/Data_for_FigS9_qrcrnf_all_final_count_1e-30_out.txt]

Genome	QrcA	QrcB	QrcC	QrcD	RnfA	RnfB	RnfC	RnfD	RnfE	RnfG
0-14-0-80-60-11_sp002779455	0	0	1	0	0	4	0	0	0	0
4484-190-2_sp002050025	1	1	1	1	1	7	1	1	1	1
4572-123_sp002084545	2	2	3	2	1	6	0	2	2	1
4572-130_sp002084425	1	1	3	1	0	8	0	0	0	0
Adiutrix_intracellularis	0	0	0	0	0	1	1	0	0	0
Alteridesulfovibrio_inopinatus	0	1	2	1	2	2	1	1	2	1
Aminidesulfovibrio_aminophilus	1	1	1	1	2	3	1	2	2	1
Aminidesulfovibrio_sp002382645	1	1	1	1	2	2	1	2	2	1
ATBO01_sp000472285	0	0	5	0	1	5	1	1	1	0
B11-G15_sp003646745	0	0	1	0	0	3	0	0	0	0
B111-G9_sp003646865	0	1	1	1	2	4	1	2	2	1
B111-G9_sp003646995	1	1	1	1	2	7	1	2	2	1
B119-G9_sp003646715	1	1	2	1	0	4	0	0	0	0
B13-G15_sp003646705	0	0	0	0	0	1	0	0	0	0
B13-G4_sp003647525	0	0	0	0	1	2	1	1	1	1
B14-G9_sp003643935	0	0	0	0	0	2	0	1	1	0
B17-G16_sp003646975	1	1	1	1	1	11	1	1	1	1
B1SED10-16_sp003551985	1	1	2	1	1	6	0	1	1	1
B1SED10-16_sp007127175	1	1	2	1	2	7	0	0	2	0
B1SED10-16_sp007131845	1	1	3	1	1	0	0	0	1	0
B1SED10-16_sp007134875	1	1	4	1	2	6	0	1	2	1
B1SED10-16_sp007135795	1	1	1	0	2	6	0	1	2	1
B1SED10-16_sp007136525	1	1	1	1	1	1	0	0	1	0
B23-G16_sp003647435	1	1	2	1	2	4	1	2	2	1
B25-G16_sp003646935	1	1	1	1	1	4	0	1	1	1
B30-G6_sp003647375	1	1	3	0	3	12	0	2	3	1
B33-G16_sp003646875	1	1	1	1	1	6	0	0	1	0
B46-G9_sp003646815	1	1	1	1	2	8	0	2	2	1
B60-G16_sp003647275	0	0	1	0	2	4	1	2	2	1
B73-G16_sp003646585	0	0	0	0	0	4	0	0	0	0
Bilophila_sp900550745	1	1	2	1	0	7	0	0	0	0
Bilophila_sp900553145	1	1	1	1	1	2	1	1	1	1
Bilophila_wadsworthia	1	1	1	1	1	9	1	1	1	1
BM002_sp002899795	1	1	3	1	1	7	1	1	1	1
BM004_sp002868955	0	0	0	0	0	1	0	0	0	0
BM103_sp002869725	0	0	0	0	1	3	0	1	1	0
BM304_sp002868905	0	0	0	0	1	4	1	1	1	0
BM501_sp002868845	0	0	0	0	1	4	1	1	1	0
BM506_sp002868945	0	0	0	0	1	2	0	1	1	0
BM509_sp002868865	0	0	0	0	2	4	0	1	3	0
BM509_sp002869695	0	0	0	1	2	4	0	1	2	0
BM515_sp002869635	0	0	0	0	1	4	1	1	1	0
BM522_sp002869665	0	0	0	0	2	3	0	1	1	0
BM707_sp002868925	0	0	0	0	1	3	1	1	1	0
BM707_sp002869615	0	0	0	0	1	3	1	1	1	0
BMS3Abin13_sp002897615	0	0	0	0	0	2	0	0	0	0
BOG-1155_sp002067405	0	2	2	0	0	14	0	0	0	0
BOG-1155_sp003165115	0	0	1	0	0	8	0	0	0	0
BuS5_sp000472805	1	1	1	1	2	8	1	2	2	1
C00003060_sp001751085	1	1	1	1	1	3	1	1	1	1
C00003106_sp001751015	1	1	2	1	1	2	1	1	1	1
Caldimicrobium_sp002441555	0	0	1	0	0	1	0	0	0	0
Caldimicrobium_thiodismutans	0	0	1	0	0	1	0	0	0	0
Caldimicrobium_thiodismutans_A	0	0	0	0	0	1	0	0	0	0
CG2-30-49-12_sp001873675	0	0	2	0	0	5	0	0	0	0
CG2-30-51-40_sp001874005	1	1	1	1	2	8	0	2	2	1
CG2-30-51-40_sp003599015	1	1	1	1	1	8	0	1	1	0
CG2-30-60-27_sp001873115	0	0	2	0	1	2	0	1	1	0
CG2-30-61-12_sp001873705	1	1	3	1	1	9	0	0	1	0
CG2-30-66-27_sp001797445	0	0	2	0	0	3	0	0	0	0
CG2-30-66-27_sp001873935	0	1	3	0	0	5	0	0	0	0
CG2-30-66-27_sp002279275	0	0	1	0	0	1	0	0	0	0
CG2-30-66-27_sp007280195	0	1	2	0	0	3	0	0	0	0
Citrifermentans_bemidjiense	0	1	1	1	0	3	0	0	0	0
Citrifermentans_bremense	0	1	1	1	0	4	0	0	0	0
Citrifermentans_pelophilum	0	0	1	1	0	4	0	0	0	0
Citrifermentans_sp000023645	0	0	1	1	0	4	0	0	0	0
Citrifermentans_sp000175115	0	1	1	0	0	3	0	0	0	0
Citrifermentans_sp003490025	0	0	1	1	0	3	0	0	0	0
Citrifermentans_sp003499925	0	0	1	1	0	3	0	0	0	0
Citrifermentans_sp004117875	0	0	1	1	0	3	0	0	0	0
Citrifermentans_sp004917065	0	1	1	1	0	3	0	0	0	0
Citrifermentans_sp004917075	0	0	1	1	0	3	0	0	0	0
CR-1_sp900659855	1	1	2	1	1	6	1	1	1	1
CSP1-8_sp001443455	0	1	3	0	0	1	0	0	0	0
CSP1-8_sp003513855	0	1	2	0	0	2	0	0	0	0
DB1_sp001914235	0	0	0	0	0	3	0	0	0	0
DDH964_sp001611275	0	0	0	0	1	4	1	1	1	0
Deferrimonas_soudanensis	0	0	1	0	1	2	1	1	1	0
Delta-01_sp001603845	1	1	3	1	0	6	0	1	0	0
Delta-02_sp001603955	0	0	0	0	0	6	0	0	0	0
Delta-02_sp002067235	0	0	0	0	0	8	0	0	0	0
Delta-02_sp002067555	0	0	0	0	0	3	0	0	0	0
Delta-02_sp002305765	0	0	0	0	0	10	0	0	0	0
Delta-02_sp002408185	0	0	0	0	0	6	0	0	0	0
Delta-02_sp002412715	0	0	0	0	0	8	0	0	0	0
Delta-02_sp002418985	0	0	0	0	0	9	0	0	0	0
Delta-02_sp003506795	0	0	0	0	0	3	0	0	0	0
Desulfacinum_hydrothermale	1	1	2	1	2	9	0	1	2	1
Desulfacinum_infernum	1	1	2	1	2	7	1	1	2	1
Desulfamplus_magnetovallimortis	1	1	2	1	3	8	0	2	3	1
Desulfarculus_baarsii	1	1	1	1	1	4	1	1	1	1
Desulfatibacillum_aliphaticivorans	0	1	2	1	1	7	1	1	1	1
Desulfatibacillum_alkenivorans	1	1	2	1	1	7	1	1	1	1
Desulfatiglans_anilini	1	1	1	1	1	8	1	1	1	1
Desulfatirhabdium_butyrativorans	1	1	1	1	1	7	1	1	1	1
Desulfatitalea_sp000961655	1	1	4	1	3	8	0	2	3	1
Desulfatitalea_sp002402905	0	1	2	0	3	7	0	2	3	0
Desulfatitalea_sp003599575	1	2	6	0	1	8	0	1	1	1
Desulfatitalea_tepidiphila	1	1	3	1	4	9	0	3	3	1
Desulfobacca_acetoxidans	0	0	0	0	0	3	0	0	0	0
Desulfobacca_B_sp002049795	0	0	0	0	0	3	0	0	0	0
Desulfobacter_curvatus	1	1	1	2	3	5	1	2	3	1
Desulfobacter_hydrogenophilus	1	2	3	1	3	4	1	2	3	1
Desulfobacter_postgatei	1	1	1	1	3	3	1	2	3	1
Desulfobacter_postgatei_A	1	1	1	1	2	2	1	1	2	1
Desulfobacter_postgatei_B	2	0	1	0	2	1	1	2	2	1
Desulfobacter_sp003538835	1	1	3	2	2	8	1	1	2	0
Desulfobacter_vibrioformis	1	1	2	1	3	3	1	2	3	1
Desulfobacterium_A_vacuolatum	1	1	1	1	3	11	0	2	3	1
Desulfobacterium_B_autotrophicum	1	1	3	1	3	9	1	2	3	1
Desulfobacula_sp001799395	1	1	3	1	2	10	0	1	2	1
Desulfobacula_sp003647385	1	1	2	1	2	4	0	1	2	1
Desulfobacula_toluolica	1	1	2	1	2	9	0	1	2	1
Desulfobotulus_sp006175995	0	0	1	0	2	2	1	1	2	1
Desulfobulbus_A_japonicus	0	0	0	1	1	6	0	0	1	0
Desulfobulbus_A_mediterraneus	0	0	0	0	1	2	0	0	1	0
Desulfobulbus_A_propionicus_A	0	0	0	0	0	1	0	0	0	0
Desulfobulbus_A_propionicus_B	0	0	1	0	0	1	0	0	0	0
Desulfobulbus_A_propionicus_C	0	0	0	0	0	0	0	0	1	0
Desulfobulbus_B_propionicus_A	0	0	0	0	1	0	0	1	0	0
Desulfobulbus_elongatus	0	0	0	0	1	5	0	0	1	0
Desulfobulbus_oralis	0	0	0	0	0	1	0	0	0	0
Desulfobulbus_propionicus	0	0	0	0	0	4	0	0	0	0
Desulfobulbus_sp007121995	0	0	0	0	0	3	0	0	0	0
Desulfocapsa_sulfexigens	0	0	1	0	0	5	0	0	0	0
Desulfocarbo_indianensis	1	1	2	1	1	14	1	1	1	1
Desulfococcus_multivorans	1	1	3	1	2	6	1	2	2	1
Desulfocurvibacter_africanus	1	1	1	1	2	3	2	2	2	2
Desulfocurvus_vexinensis	1	1	1	1	1	2	1	1	1	1
Desulfofaba_hansenii	1	2	3	1	2	13	1	1	2	1
Desulfofervidus_auxilii	1	1	1	1	1	2	1	1	1	1
Desulfofustis_glycolicus	0	0	2	0	4	6	0	3	3	1
Desulfoglaeba_alkanexedens	1	1	2	1	2	9	1	1	2	1
Desulfohalobium_retbaense	1	1	1	1	1	3	0	1	1	1
Desulfohalovibrio_alkalitolerans	1	1	2	1	0	1	0	0	0	0
Desulfohalovibrio_reitneri	1	1	2	1	1	2	1	1	1	1
Desulfohalovibrio_sp000422205	1	1	1	1	1	2	1	1	1	1
Desulfoluna_spongiiphila	1	1	2	1	2	4	0	1	2	1
Desulfomicrobium_apsheronum	1	1	3	1	1	3	1	1	1	1
Desulfomicrobium_baculatum	1	1	1	1	1	2	1	1	1	1
Desulfomicrobium_escambiense	1	1	1	1	1	5	1	1	1	1
Desulfomicrobium_norvegicum	1	1	1	1	1	3	1	1	1	1
Desulfomicrobium_orale	1	1	2	1	1	2	1	1	1	1
Desulfomicrobium_sp002412965	1	1	2	1	1	4	1	1	1	1
Desulfomicrobium_sp002841885	1	1	2	1	1	3	1	1	1	1
Desulfomicrobium_sp003542385	1	1	2	1	1	4	1	1	1	1
Desulfomonile_tiedjei	0	0	4	0	1	7	0	1	1	0
Desulfonatronospira_sp003551145	0	0	0	0	0	3	0	0	0	0
Desulfonatronospira_sp003551155	0	0	1	0	0	2	0	0	0	0
Desulfonatronospira_sp003553695	0	0	1	0	0	3	0	0	0	0
Desulfonatronospira_sp003554505	0	0	0	0	0	2	1	0	0	0
Desulfonatronospira_sp003563255	0	0	1	0	0	3	0	0	0	0
Desulfonatronospira_sp007125075	0	0	1	0	0	3	0	0	0	0
Desulfonatronospira_sp007127015	0	0	0	0	0	2	0	0	0	0
Desulfonatronospira_thiodismutans	0	0	1	0	0	2	0	0	0	0
Desulfonatronovibrio_hydrogenovorans	1	1	1	1	2	3	1	1	2	1
Desulfonatronovibrio_magnus	1	1	1	1	2	2	1	1	2	1
Desulfonatronovibrio_sp003557865	0	0	1	0	0	2	0	0	0	0
Desulfonatronovibrio_sp003558575	1	1	2	1	1	1	1	0	1	0
Desulfonatronovibrio_sp003566455	0	0	1	0	0	3	0	0	0	0
Desulfonatronovibrio_sp007121655	0	0	1	0	0	2	0	0	0	0
Desulfonatronum_lacustre	1	1	3	1	1	1	0	0	1	0
Desulfonatronum_sp002299865	0	1	2	1	0	1	0	0	0	0
Desulfonatronum_sp003046795	1	1	4	1	1	1	0	0	1	0
Desulfonatronum_sp007127655	1	1	3	2	1	0	0	0	0	0
Desulfonatronum_thioautotrophicum	1	1	3	1	1	1	0	0	1	0
Desulfonatronum_thiodismutans	1	1	3	1	1	1	0	0	1	0
Desulfonatronum_thiosulfatophilum	1	1	3	1	1	1	0	0	1	0
Desulfonauticus_sp001507915	1	1	1	1	0	0	0	0	0	0
Desulfonauticus_submarinus	1	1	1	1	0	1	0	0	0	0
Desulfonema_ishimotonii	1	1	2	1	4	7	1	2	3	1
Desulfopila_aestuarii	0	0	1	0	3	6	0	2	3	0
Desulfopila_sp005116655	0	0	2	0	3	5	0	2	3	0
Desulfopila_sp005116675	0	0	2	0	3	7	0	2	3	0
Desulfoplanes_formicivorans	1	1	1	1	0	2	0	0	0	0
Desulforegula_conservatrix	0	0	0	0	0	2	0	0	0	0
Desulforhabdus_sp007244385	1	1	3	1	1	10	0	1	1	0
Desulforhopalus_singaporensis	0	0	1	0	1	3	0	0	1	0
Desulforhopalus_sp000961725	0	0	1	0	2	5	0	0	2	0
Desulforhopalus_sp001799365	0	0	1	0	2	2	0	1	1	0
Desulforhopalus_sp002733995	0	0	1	0	3	4	0	2	2	0
Desulforhopalus_sp002747825	0	0	0	0	0	0	0	0	0	0
Desulforhopalus_sp005116575	0	0	1	0	3	6	0	2	2	0
Desulforhopalus_sp005116645	0	0	1	0	3	7	0	2	2	0
Desulfosarcina_cetonica	0	2	2	1	3	8	1	1	3	1
Desulfosarcina_sp002352605	1	1	2	1	3	4	1	2	3	1
Desulfosarcina_sp002747175	0	0	1	0	2	2	0	1	2	0
Desulfosarcina_sp002747365	0	0	1	0	3	2	0	2	3	1
Desulfosoma_caldarium	1	1	3	1	1	7	0	0	1	0
Desulfospira_joergensenii	1	1	1	1	2	12	1	1	2	1
Desulfosudis_oleovorans	1	1	1	1	3	3	0	2	3	1
Desulfosudis_sp002085115	1	1	1	1	2	3	0	1	1	0
Desulfotalea_psychrophila	0	0	1	0	2	2	0	1	1	0
Desulfothermus_okinawensis	1	1	2	2	1	3	0	0	1	0
Desulfotignum_balticum	1	1	4	1	2	9	0	1	2	1
Desulfotignum_phosphitoxidans	1	1	4	1	2	8	0	1	2	1
Desulfovermiculus_halophilus	0	0	1	0	0	4	0	0	0	0
Desulfovibrio_desulfuricans	0	0	0	0	0	1	0	0	0	0
Desulfovibrio_desulfuricans_A	0	0	0	0	1	3	1	1	1	1
Desulfovibrio_desulfuricans_B	0	0	0	0	1	2	1	1	1	1
Desulfovibrio_desulfuricans_C	0	0	0	0	0	1	0	0	0	0
Desulfovibrio_fairfieldensis	0	0	0	0	1	3	1	1	1	1
Desulfovibrio_legallii	0	0	0	0	0	1	0	0	0	0
Desulfovibrio_legallii_A	0	0	0	0	1	2	1	1	1	1
Desulfovibrio_piger	0	0	0	0	1	3	1	1	1	1
Desulfovibrio_piger_A	0	0	0	0	1	4	1	1	1	1
Desulfovibrio_Q_ferrophilus	1	1	1	1	1	2	1	1	1	1
Desulfovibrio_sp000403945	0	0	1	0	1	2	1	1	1	1
Desulfovibrio_sp002159665	0	0	0	0	1	2	1	1	1	1
Desulfovibrio_sp002237645	0	0	0	0	0	2	0	0	0	0
Desulfovibrio_sp002369295	0	0	0	0	1	1	1	1	1	1
Desulfovibrio_sp003860215	0	0	0	0	1	2	1	1	1	1
Desulfovibrio_sp900095395	0	0	0	0	0	3	0	0	0	0
Desulfovibrio_sp900319575	0	0	0	0	0	2	0	0	0	0
Desulfovibrio_sp900540515	0	0	0	0	1	3	1	1	1	1
Desulfovibrio_sp900546145	0	0	0	0	0	2	0	0	0	0
Desulfovibrio_sp900547595	0	0	1	0	0	3	0	0	0	0
Desulfovibrio_sp900556755	0	0	0	0	0	1	0	0	0	0
Desulfovibrio_trichonymphae	0	0	0	0	0	1	0	0	0	0
Desulfurivibrio_alkaliphilus	0	0	1	0	1	4	0	0	1	0
Desulfurivibrio_sp003557565	0	0	0	0	0	3	0	0	0	0
Desulfurivibrio_sp004332195	0	0	0	0	0	1	0	0	0	0
Desulfuromonas_acetoxidans	0	0	0	0	1	4	0	0	1	0
Desulfuromonas_sp001751155	0	0	0	0	2	2	0	0	1	0
Desulfuromonas_sp002084665	0	0	0	0	2	3	1	1	2	0
Desulfuromonas_sp002084705	0	0	0	0	1	2	0	0	1	0
Desulfuromonas_sp002869685	0	0	0	0	2	5	0	0	2	0
Desulfuromusa_kysingii	0	0	1	0	2	1	0	0	2	0
Desulfuromusa_sp002049545	0	0	1	0	1	1	0	0	1	0
Dethiosulfatarculus_sandiegensis	1	1	1	1	1	9	1	1	1	1
DG-60_sp001304365	1	1	2	1	1	1	1	1	1	1
Dissulfuribacter_thermophilus	0	0	2	0	0	2	0	0	0	0
DSM-9736_sp900187405	0	0	1	0	0	1	0	0	0	0
Electronema_sp002413355	0	0	1	0	0	1	0	0	0	0
Electronema_sp004284765	0	0	1	0	0	2	0	0	0	0
Electrothrix_aarhusiensis	0	0	0	0	1	2	0	0	0	0
Electrothrix_marina	0	0	0	0	1	1	0	0	0	0
ETH-SRB1_sp004193555	1	1	2	1	1	4	1	1	1	1
FEB-35_sp003105225	0	1	1	0	0	2	0	0	0	0
Fen-1087_sp003161855	0	0	1	0	0	5	0	0	0	0
Fen-1135_sp003142295	0	0	0	0	0	4	0	0	0	0
Fen-1135_sp003142635	0	0	1	0	0	7	0	0	0	0
Fen-1135_sp003153775	0	0	1	0	0	7	0	0	0	0
FEN-1160_sp003142835	0	0	1	0	0	2	0	0	0	0
Fen-1166_sp002068015	0	0	0	0	1	5	0	1	1	0
Fen-1166_sp002840565	0	0	0	0	0	5	0	0	0	0
Fen-1166_sp003142535	0	0	0	0	0	2	0	0	0	0
Frigididesulfovibrio_cuneatus	1	1	1	1	1	2	1	1	1	1
Frigididesulfovibrio_litoralis	1	1	2	1	1	1	1	1	1	1
Frigididesulfovibrio_sp002293605	1	1	1	1	1	2	1	1	1	1
Frigididesulfovibrio_sp900079685	0	0	0	0	0	1	0	0	0	0
Fundidesulfovibrio_putealis	1	1	3	0	0	3	0	0	0	0
GCA-002779465_sp002771315	1	2	2	1	2	4	1	1	1	1
GCA-2747805_sp002747805	0	0	0	0	0	1	0	0	0	0
GCA-2748835_sp002748835	1	1	2	1	0	0	0	0	0	0
Geoalkalibacter_A_subterraneus	0	0	1	1	2	3	1	1	2	0
Geoalkalibacter_ferrihydriticus	0	0	0	0	2	5	0	1	2	0
Geobacter_anodireducens	0	0	0	1	0	1	0	0	0	0
Geobacter_metallireducens	0	1	1	0	0	2	0	0	0	0
Geobacter_pickeringii	0	0	0	0	0	2	0	0	0	0
Geobacter_sp003712145	0	0	0	1	0	2	0	0	0	0
Geobacter_sulfurreducens	0	0	0	1	0	2	0	0	0	0
Geopsychrobacter_electrodiphilus	0	0	0	0	2	6	1	1	2	0
Geotalea_daltonii	0	0	2	0	0	2	0	0	0	0
Geotalea_toluenoxydans	0	0	2	0	0	2	0	0	0	0
Geotalea_uraniireducens	0	1	2	0	0	2	0	0	0	0
Geothermobacter_sp002093115	0	0	1	0	1	4	1	1	1	0
Geothermobacter_sp002898515	0	0	1	0	1	4	1	1	1	0
GWA2-54-12_sp001795535	0	0	0	0	0	0	0	0	0	0
GWB2-55-19_sp001797465	0	1	1	0	1	2	0	1	1	0
GWC2-42-11_sp001797495	0	0	2	0	1	1	0	1	1	0
GWC2-55-46_A_sp001797415	0	0	0	0	1	1	0	1	1	0
GWC2-55-46_sp001595385	0	0	0	0	1	2	0	1	1	0
GWC2-65-14_sp001797615	0	2	3	0	0	2	0	0	0	0
H2GEO_sp003574885	0	0	0	0	0	1	0	0	0	0
Halodesulfovibrio_aestuarii	1	1	1	1	1	2	1	1	1	1
Halodesulfovibrio_marinisediminis	1	1	2	1	1	3	1	1	1	1
Halodesulfovibrio_sp003252375	1	1	2	1	1	2	1	1	1	1
Halodesulfovibrio_spirochaetisodalis	1	1	2	1	1	2	1	1	1	1
HGW-15_sp002840535	1	1	6	1	1	17	1	1	1	1
Humidesulfovibrio_mexicanus	1	2	2	1	0	1	0	0	0	0
Humidesulfovibrio_sp001799475	1	1	2	1	0	0	0	0	0	0
Humidesulfovibrio_sp001871085	1	1	2	1	0	1	0	0	0	0
Humidesulfovibrio_sp002422505	1	2	1	1	0	1	0	0	0	0
Humidesulfovibrio_sp002840405	1	1	2	1	0	1	0	0	0	0
J040_sp003696505	0	0	1	0	0	5	0	0	0	0
J078_sp003695205	0	0	1	0	1	3	1	1	1	1
JdFR-95_sp002011835	1	1	1	1	1	5	1	1	1	1
JdFR-97_sp002010915	0	0	1	0	1	7	1	1	1	1
Lawsonia_intracellularis	0	0	0	0	0	1	0	0	0	0
M0040_sp006226895	0	0	1	0	2	3	0	1	2	1
MADRE1_sp004796465	1	2	2	1	0	1	0	0	0	0
MADRE2_sp004796375	1	1	1	1	2	9	1	1	2	1
MADRE3_sp004796425	0	0	1	0	3	4	0	2	2	0
Magnetomorum_sp002753725	0	1	2	1	4	3	1	2	4	1
Mailhella_massiliensis	1	1	1	1	1	8	1	1	1	1
Mailhella_sp003150275	1	1	1	1	1	11	1	1	1	1
Mailhella_sp003512875	1	1	1	1	1	1	1	1	2	1
Mailhella_sp900541395	1	1	1	1	1	4	1	1	1	1
Mailhella_sp900553065	1	1	1	1	0	3	0	0	0	0
Mailhella_sp900555975	0	1	1	1	0	2	1	1	0	1
Malonomonas_rubra	0	0	0	0	1	4	0	1	1	1
Malonomonas_rubra_A	0	1	1	0	2	5	0	1	2	1
Maridesulfovibrio_bastinii	1	1	1	1	3	5	2	2	3	2
Maridesulfovibrio_ferrireducens	1	1	1	1	2	4	2	2	2	2
Maridesulfovibrio_frigidus	1	1	2	1	2	2	1	1	2	1
Maridesulfovibrio_gilichinskyi	1	1	1	1	3	4	2	2	3	2
Maridesulfovibrio_hydrothermalis	1	1	2	1	2	3	2	2	2	2
Maridesulfovibrio_salexigens	1	1	2	1	3	4	2	2	3	2
Maridesulfovibrio_sp002340305	1	1	1	1	3	4	2	2	3	2
Maridesulfovibrio_sp004923195	1	1	2	1	3	4	2	2	3	2
Maridesulfovibrio_sp006210265	1	1	1	1	3	3	2	2	3	2
Maridesulfovibrio_zosterae	1	1	2	1	3	4	2	2	3	2
Megalodesulfovibrio_gigas	1	1	1	1	1	3	1	1	1	1
MLS-D_sp002030015	0	0	0	0	0	3	0	0	0	0
NaphS2_sp000179315	1	1	2	1	1	10	1	1	1	1
9790_Bin8_NaphS2-related	1	1	2	1	3	8	1	2	2	2
9729_Bin6_NaphS2-related	0	0	0	1	1	4	1	1	1	1
NBLS01_sp002084385	0	0	0	0	0	2	0	1	0	0
NBML01_sp002085465	0	0	1	1	1	5	0	1	1	1
Nitratidesulfovibrio_sp000226255	1	1	2	1	0	1	0	0	0	0
Nitratidesulfovibrio_termitidis	1	1	1	1	0	1	0	0	0	0
Nitratidesulfovibrio_vulgaris	1	1	1	1	1	3	1	1	1	1
Nitratidesulfovibrio_vulgaris_A	1	1	1	1	0	1	0	0	0	0
Oleidesulfovibrio_alaskensis	1	1	2	1	1	3	1	1	1	1
OR-1_sp000813145	0	0	1	0	0	2	0	0	0	0
Paradesulfovibrio_bizertensis	1	1	1	1	1	2	1	1	1	1
Paucidesulfovibrio_gracilis	1	1	1	1	2	3	2	2	2	2
Paucidesulfovibrio_longus	1	1	1	1	2	4	2	2	2	2
PB-SRB1_sp003500125	0	0	1	0	3	4	0	1	3	0
Pelobacter_D_sp002382705	0	0	0	0	0	2	0	0	0	0
PHBD01_sp002841865	0	0	1	0	0	8	0	0	0	0
Pseudodesulfovibrio_aespoeensis	1	1	1	1	1	1	1	1	1	1
Pseudodesulfovibrio_brasiliensis	1	2	1	2	3	6	4	3	3	3
Pseudodesulfovibrio_desulfuricans_A	1	1	2	1	3	5	3	3	3	3
Pseudodesulfovibrio_hydrargyri	1	1	2	1	3	5	3	3	3	3
Pseudodesulfovibrio_indicus	1	1	2	1	2	4	2	2	2	2
Pseudodesulfovibrio_oxyclinae	1	1	2	1	2	3	2	2	2	2
Pseudodesulfovibrio_piezophilus	1	1	1	1	3	5	3	3	3	3
Pseudodesulfovibrio_profundus	1	1	2	1	1	4	1	1	1	1
Pseudodesulfovibrio_sp004025585	1	1	2	1	2	3	2	2	2	2
Pseudodesulfuromonas_thiophila	0	0	0	0	1	1	0	0	1	0
Pseudopelobacter_propionicus	0	0	0	0	0	1	0	0	0	0
Pseudopelobacter_sp001802125	0	0	2	0	0	3	0	0	0	0
Pseudopelobacter_sp001802645	0	1	1	1	0	3	0	0	0	0
Pseudopelobacter_sp001824455	0	1	1	0	0	0	0	0	0	0
Pseudopelobacter_sp002298925	0	1	2	0	0	4	0	0	0	0
Pseudopelobacter_sp002322035	0	0	0	0	0	1	0	0	0	0
Pseudopelobacter_sp003151775	0	0	0	0	0	1	0	0	0	0
Pseudopelobacter_sp003574895	0	0	0	0	0	1	0	0	0	0
QAXR01_sp003053505	0	0	0	0	1	3	0	1	1	0
QNYF01_sp003978695	0	0	1	0	1	1	0	0	0	0
QNYZ01_sp003973265	1	1	4	1	3	7	0	2	3	1
QOAL01_sp003978135	0	0	1	0	0	1	0	0	0	0
QOAM01_sp003978075	0	0	1	0	0	1	0	0	0	0
QYQD01_sp007280345	1	1	2	1	0	1	0	0	0	0
RAAP-1_sp001443525	1	1	2	1	0	6	0	0	0	0
RBG-13-43-22_sp001797675	1	0	2	1	0	7	0	0	0	0
RBG-13-49-15_sp001797695	1	2	4	1	2	6	0	0	2	1
RBG-13-52-11_sp001797745	0	0	1	0	0	3	0	0	0	0
RBG-13-61-14_sp001797815	0	0	1	0	0	5	0	0	0	0
RBG-16-49-23_sp001798855	0	2	4	0	0	9	0	0	0	0
RBG-16-54-11_sp001797905	0	0	1	0	0	1	0	0	0	0
RBG-16-54-18_sp001797935	0	0	0	0	0	4	0	0	0	0
RBG-16-64-85_sp001798885	0	1	3	0	0	3	0	0	0	0
RPPU01_sp003819975	1	1	1	1	1	9	0	1	1	0
RPRC01_sp003857395	0	0	0	0	1	4	0	1	1	0
RPRI01_sp003818505	1	0	1	1	0	4	0	0	0	0
S5133MH16_sp001751005	1	1	1	1	2	7	1	1	2	1
S5133MH16_sp004193595	1	1	2	1	2	5	0	1	2	1
S7086C20_sp001751075	1	1	2	1	2	4	1	2	2	1
SbD1_sp003165235	1	1	2	1	0	7	0	0	0	0
SbD1_sp900290365	0	1	3	0	0	6	0	0	0	0
SbD1_sp900290385	1	0	3	1	0	3	0	0	0	0
SCQA01_sp004298725	0	1	1	0	1	2	0	1	0	0
Seleniibacterium_seleniigenes	0	0	1	0	2	4	0	1	2	1
SFB93_sp001751225	0	0	1	0	0	0	0	0	0	0
SFB93_sp001887775	0	0	1	0	0	3	0	0	0	0
SG8-13_sp001303025	0	0	2	0	2	7	0	1	2	1
Shewanella_amazonensis	0	0	1	0	3	1	0	1	3	0
Shewanella_atlantica	0	0	2	0	4	6	0	1	4	0
Shewanella_benthica	0	0	0	0	3	4	0	1	3	0
Shewanella_canadensis	0	0	3	0	4	6	0	1	4	0
Shewanella_carassii	0	0	0	0	2	3	0	1	2	0
Shewanella_corallii	0	0	0	0	2	2	0	1	2	0
Shewanella_decolorationis	0	0	0	0	3	2	1	1	3	0
Shewanella_denitrificans	0	0	0	0	2	1	0	1	2	0
Shewanella_fidelis	0	0	0	0	3	2	1	1	3	0
Shewanella_fodinae	0	0	1	0	3	2	1	0	3	0
Shewanella_halifaxensis	0	0	1	0	3	5	1	1	3	0
Shewanella_hanedai	0	0	0	0	3	1	0	1	3	0
Shewanella_indica	0	0	0	0	2	2	0	1	2	0
Shewanella_livingstonensis	0	0	0	0	3	2	0	1	3	0
Shewanella_loihica	0	0	3	0	3	2	0	0	3	0
Shewanella_mangrovi	0	0	0	0	4	2	0	1	4	0
Shewanella_marisflavi	0	0	1	0	3	2	0	1	3	0
SKZT01_sp007127235	1	1	3	1	2	11	1	1	2	1
SLCH01_sp003566995	0	1	2	0	0	3	0	0	0	0
SLCH01_sp007125915	0	0	2	0	0	3	0	0	0	0
SLDV01_sp007125165	0	0	0	0	1	3	0	1	1	0
SLLR01_sp003561875	0	0	0	0	0	1	0	0	0	0
SLLR01_sp007134025	0	0	0	0	0	3	0	0	0	0
SM23-61_sp001304105	0	1	2	0	1	7	0	1	1	0
SM23-61_sp003154025	0	0	1	0	0	8	0	0	0	0
Smithella_sp000747625	0	0	0	0	0	3	0	0	0	0
Smithella_sp000753945	0	0	0	0	0	0	0	0	0	0
Smithella_sp001412345	0	0	0	0	0	2	0	0	0	0
Smithella_sp001683985	0	0	0	0	0	2	0	0	0	0
Smithella_sp002327415	0	0	0	0	0	1	0	0	0	0
Smithella_sp002441205	0	0	0	0	0	2	0	0	0	0
Smithella_sp002840505	0	0	0	0	0	3	0	0	0	0
Smithella_sp002840555	0	0	1	0	0	8	0	0	0	0
Smithella_sp003139775	0	0	0	0	0	4	0	0	0	0
Smithella_sp003141615	0	0	0	0	0	3	0	0	0	0
Solidesulfovibrio_alcoholivorans	1	1	1	1	0	2	0	0	0	0
Solidesulfovibrio_carbinolicus	1	1	1	1	0	1	0	0	0	0
Solidesulfovibrio_fructosivorans	1	1	1	1	0	2	0	0	0	0
Solidesulfovibrio_magneticus	1	1	2	1	0	1	0	0	0	0
Solidesulfovibrio_magneticus_A	1	1	1	1	0	1	0	0	0	0
Solidesulfovibrio_magneticus_B	1	1	1	1	0	2	0	0	0	0
Solidesulfovibrio_magneticus_C	1	1	1	1	0	1	0	0	0	0
Solidesulfovibrio_sp000177215	1	1	1	1	0	1	0	0	0	0
Solidesulfovibrio_sp000245055	1	1	2	1	0	1	0	0	0	0
Solidesulfovibrio_sp000801335	1	1	3	1	0	1	0	0	0	0
Solidesulfovibrio_sp001936595	1	1	3	1	0	1	0	0	0	0
Solidesulfovibrio_sp003525525	0	0	1	1	0	1	0	0	0	0
SURF-10_sp003605055	1	1	2	1	1	8	1	1	1	1
SURF-15_sp003599475	1	1	2	1	2	12	1	1	2	1
SURF-16_sp003249165	0	0	1	0	0	4	0	0	0	0
SURF-16_sp003605035	0	0	0	0	0	3	0	0	0	0
SURF-3_sp003599885	1	1	1	1	3	8	1	2	3	1
SURF-33_sp003597945	1	1	1	1	2	7	0	1	2	1
SURF-52_sp003599195	0	0	2	0	0	5	0	0	0	0
SURF-7_sp003599865	1	1	1	1	3	7	1	1	3	1
Syntrophobacter_fumaroxidans	1	1	2	1	1	4	0	1	1	0
Syntrophorhabdus_aromaticivorans	0	0	0	1	0	5	0	0	0	0
Syntrophorhabdus_sp002067165	0	0	0	2	0	6	0	0	0	0
Syntrophorhabdus_sp002067475	0	1	2	0	0	4	0	0	0	0
Syntrophorhabdus_sp002067585	0	0	1	0	0	7	0	0	0	0
Syntrophotalea_acetylenica	0	0	0	0	1	3	0	1	1	0
Syntrophotalea_carbinolica	0	0	1	0	1	4	0	1	1	0
Syntrophotalea_sp002424645	0	0	0	0	1	3	1	1	1	0
Syntrophotalea_sp002435955	0	0	1	0	0	2	0	0	0	0
Syntrophotalea_sp002452265	0	0	0	0	1	4	1	1	1	0
Syntrophus_aciditrophicus	0	0	0	0	1	2	0	1	1	0
Syntrophus_gentianae	0	0	0	0	1	3	0	1	1	0
Syntrophus_sp002067745	0	0	0	0	1	2	0	1	1	0
Syntrophus_sp002067815	0	0	0	0	1	6	0	1	2	0
SZUA-401_sp002869605	0	0	0	0	1	3	1	1	1	0
SZUA-401_sp003246035	0	0	0	0	1	1	0	1	1	0
SZUA-540_sp003250235	0	0	1	0	0	2	0	0	1	0
SZUA-575_sp003249645	0	0	1	0	1	5	0	0	0	0
Thermodesulfatator_atlanticus	0	0	1	0	0	1	0	0	0	0
Thermodesulfatator_autotrophicus	0	0	1	0	0	1	0	0	0	0
Thermodesulfatator_indicus	0	0	1	0	0	1	0	0	0	0
Thermodesulfobacterium_commune	0	0	2	0	0	0	0	0	0	0
Thermodesulfobacterium_geofontis	0	0	1	0	0	0	0	0	0	0
Thermodesulfobacterium_geofontis_A	0	0	0	0	0	0	0	0	0	0
Thermodesulfobacterium_hveragerdense	0	0	1	0	0	0	0	0	0	0
Thermodesulfobacterium_hydrogeniphilum	0	0	1	0	0	1	0	0	0	0
Thermodesulfobacterium_sp003641645	0	0	1	0	0	0	0	0	0	0
Thermodesulfobacterium_thermophilum	0	0	2	0	0	0	0	0	0	0
Thermodesulforhabdus_norvegica	1	1	2	1	2	7	0	2	2	1
Thermosulfurimonas_dismutans	0	0	1	0	0	1	0	0	0	0
Thrichloromonas_acetexigens	0	0	1	0	1	2	0	0	1	0
Thrichloromonas_sp001825565	0	0	0	0	1	2	0	0	1	0
Thrichloromonas_sp002423365	0	0	1	0	1	3	0	0	0	0
Tol-SR_sp000769715	0	0	1	0	1	4	0	0	1	0
Trichlorobacter_lovleyi	0	0	2	0	0	2	0	0	0	0
Trichlorobacter_sp002328035	0	0	0	0	1	2	0	1	1	0
Trichlorobacter_sp002383415	0	0	0	0	0	2	0	0	0	0
Trichlorobacter_sp002419465	0	0	0	0	0	2	0	0	0	0
Trichlorobacter_sp002422265	0	0	0	0	0	1	0	0	0	0
Trichlorobacter_sp002423105	0	0	1	0	1	2	0	0	1	0
Trichlorobacter_sp002424705	0	0	0	0	1	2	0	0	1	0
Trichlorobacter_sp002452325	0	0	0	0	0	1	0	0	0	0
Trichlorobacter_thiogenes	0	0	0	0	0	2	0	0	0	0
UBA10170_sp001798165	0	0	1	0	1	2	0	1	1	0
UBA10518_sp003508005	0	0	1	0	0	1	0	0	0	0
UBA10518_sp003604995	0	0	1	0	0	2	0	0	0	0
UBA1062_sp001896555	0	0	0	0	1	4	0	1	1	0
UBA1062_sp002316295	0	0	0	0	1	4	0	1	1	0
UBA1062_sp002448235	0	0	0	0	1	5	0	1	1	0
UBA11574_sp002868985	1	1	1	1	2	7	0	1	1	1
UBA11574_sp003486165	0	1	1	2	1	2	1	1	1	1
UBA1163_sp002311635	0	0	1	0	0	8	0	0	0	0
UBA1163_sp002327885	0	2	4	0	0	10	0	0	0	0
UBA1163_sp002327985	0	1	3	0	0	10	0	0	0	0
UBA1163_sp002780715	0	1	4	0	0	7	0	0	0	0
UBA12091_sp001799485	0	0	1	0	0	3	0	0	0	0
UBA12183_sp003530935	1	1	1	1	0	1	1	1	1	1
UBA2156_sp002328165	1	1	3	1	1	6	1	1	1	1
UBA2174_sp002327445	1	1	3	1	4	9	1	3	3	1
UBA2185_sp003508565	0	0	0	0	0	2	0	0	0	0
UBA2192_sp002067855	0	0	0	0	0	5	0	0	0	0
UBA2192_sp002327315	0	0	0	0	0	5	0	0	0	0
UBA2192_sp002419215	0	0	0	0	0	6	0	0	0	0
UBA2197_sp002424625	0	0	0	0	2	3	0	1	2	0
UBA2197_sp002841765	0	0	0	0	2	2	0	1	2	0
UBA2207_sp002418885	0	0	0	0	0	4	0	0	0	0
UBA2210_sp002327865	0	0	0	0	0	4	0	0	0	0
UBA2219_sp002327765	0	1	1	0	0	1	0	0	0	0
UBA2230_sp002348005	0	0	3	0	2	3	1	1	2	1
UBA2245_sp002347265	1	1	1	1	1	5	1	1	1	1
UBA2251_sp002347815	0	0	1	0	0	4	0	0	0	0
UBA2262_sp001799255	0	0	1	0	1	1	0	1	1	0
UBA2262_sp001799285	0	0	0	0	1	2	0	1	1	0
UBA2262_sp002347095	0	0	2	0	1	3	0	1	1	0
UBA2262_sp002347185	0	0	1	0	1	1	0	1	1	0
UBA2262_sp002841785	0	0	0	0	1	2	0	1	1	0
UBA2262_sp003517965	0	0	0	0	0	2	0	0	0	0
UBA2270_sp002327225	0	0	2	0	0	1	0	0	0	0
UBA2270_sp002347085	0	0	1	0	0	2	0	0	0	0
UBA2270_sp002347745	0	0	0	0	0	2	0	0	0	0
UBA2270_sp002424635	0	0	2	0	0	1	0	0	0	0
UBA2294_sp002345625	0	0	0	0	2	3	0	0	1	0
UBA2775_sp001750925	0	0	0	0	0	5	0	1	1	0
UBA2775_sp002352445	0	0	0	0	2	7	0	1	1	0
UBA3076_sp002367355	0	0	1	0	0	2	0	0	0	0
UBA3076_sp003194485	0	0	1	0	0	0	0	0	0	0
UBA3076_sp003194495	0	0	1	0	0	2	0	0	0	0
UBA3076_sp003645605	0	0	1	0	0	3	0	0	0	0
UBA3084_sp002367335	0	0	0	0	0	3	0	0	0	0
UBA4054_sp002383495	0	0	0	0	0	4	0	0	0	0
UBA4064_sp002382065	1	1	3	1	2	5	1	2	3	0
UBA4078_sp002419385	0	0	0	0	0	1	0	0	0	0
UBA4078_sp003314535	0	0	0	0	0	0	0	0	0	0
UBA4767_sp002403385	0	0	0	0	0	1	0	0	0	0
UBA4778_sp002403175	0	0	1	0	0	2	0	0	0	0
UBA4810_sp001797845	0	0	0	0	0	2	0	0	0	0
UBA4810_sp002402545	0	0	0	0	0	2	0	0	0	0
UBA4810_sp002418825	0	0	0	0	0	2	0	0	0	0
UBA4810_sp002478265	0	0	0	0	0	2	0	0	0	0
UBA4810_sp002479215	0	0	0	0	0	3	0	0	0	0
UBA5123_sp002414225	0	0	0	0	0	2	0	0	0	0
UBA5123_sp002415465	0	0	1	0	0	3	0	0	0	0
UBA5609_sp002067975	0	0	1	0	0	4	0	0	0	0
UBA5609_sp002418945	0	0	2	0	0	6	0	0	0	0
UBA5609_sp002428485	0	0	0	1	0	6	0	0	0	0
UBA5609_sp002478225	0	0	1	0	0	4	0	0	0	0
UBA5616_sp002423615	1	1	2	1	2	10	0	2	2	1
UBA5619_sp001829875	0	0	2	0	0	4	0	0	0	0
UBA5619_sp001830835	0	0	2	0	0	6	0	0	0	0
UBA5619_sp001873745	0	0	2	0	0	5	0	0	0	0
UBA5619_sp002423465	0	0	1	0	0	3	0	0	0	0
UBA5619_sp002424545	0	0	0	0	0	6	0	0	0	0
UBA5619_sp003141195	0	0	1	0	1	4	1	1	1	0
UBA5623_sp002424495	1	0	2	1	1	7	1	1	1	1
UBA5623_sp900258555	1	1	2	1	1	12	0	1	1	1
UBA5628_sp002421565	0	0	0	0	1	1	0	1	1	0
UBA5754_sp002419025	0	0	1	0	0	1	0	0	0	0
UBA5799_sp002418185	0	0	0	0	1	2	0	1	1	0
UBA5852_sp002432195	1	2	3	1	3	4	1	2	3	1
UBA6078_sp002428735	0	0	0	0	0	3	0	0	0	0
UBA6079_sp002428705	1	1	2	1	1	6	1	1	1	1
UBA6109_sp002428445	0	0	0	0	1	3	0	0	1	0
UBA6807_sp002441265	0	0	0	0	0	8	0	0	0	0
UBA6814_sp002452635	1	1	1	1	2	3	1	2	2	1
UBA696_sp002298165	1	2	2	1	0	4	0	0	0	0
UBA696_sp002298995	1	1	3	1	0	4	0	0	0	0
UBA8130_sp003509305	0	1	1	0	0	0	0	0	0	0
UBA8473_sp002782605	0	0	1	0	0	6	0	0	0	0
UBA8473_sp003599365	0	0	1	0	0	5	0	0	0	0
UBA8904_sp002304995	0	0	1	0	0	3	0	0	0	0
UBA8904_sp002347685	0	0	1	0	0	3	0	0	0	0
UBA8904_sp002382045	0	0	1	0	0	3	0	0	0	0
UBA8904_sp002840435	0	0	0	0	0	3	0	0	0	0
UBA8904_sp002840635	0	0	0	0	0	3	0	0	0	0
UBA8904_sp003506745	0	0	0	0	0	2	0	0	0	0
UBA8905_sp002402795	0	0	1	0	0	3	0	0	0	0
UBA8958_sp003451635	0	0	0	0	0	3	0	0	0	0
UBA9637_sp001797665	0	0	2	0	1	2	0	1	1	0
VAUL01_sp005774545	0	0	0	0	0	3	0	0	0	0
WCHB1-27_sp002328485	0	0	0	0	0	3	0	0	0	0
XYD12-FULL-50-9_sp001799225	0	0	0	0	1	2	0	0	1	0
YD0425bin50_sp002753105	1	1	1	1	2	2	0	1	2	0
YD0425bin51_sp002753225	1	1	2	1	1	7	0	1	1	1
YD12-FULL-57-12_sp001799275	0	0	0	0	1	2	0	0	1	0
Seep-SRB1a_PC51MH44	0	0	1	0	0	0	1	1	0	0
Seep-SRB1a_S7142MS3	1	1	2	1	1	4	1	1	1	1
Seep-SRB1g_S7142MS4	1	1	1	1	0	1	1	0	0	0
Seep-SRB1a_sp_CR9063B	1	1	2	1	1	4	1	1	1	1
Seep-SRB1a_sp_CR9063C	1	1	2	1	0	4	0	1	0	0
Seep-SRB1a_sp_CR9063A	1	1	3	1	1	4	1	1	1	1
Seep-SRB1a_sp_SM7059A	1	1	2	1	1	4	1	1	1	1
Seep-SRB1g_sp_CR10073A	1	1	2	1	1	3	1	1	1	1
Seep-SRB1g_sp_CR10073B	1	1	2	1	1	3	1	1	1	1
HotSeep_1_draft_B50	1	1	1	1	1	2	1	1	1	1
HotSeep1_E37_DN	1	1	1	1	1	2	0	1	1	1
HotSeep1_E50_DN	1	1	1	1	1	2	1	1	1	1
NA091.008_bin6_HotSeep1	1	1	1	1	1	2	1	1	1	1
Seep-SRB1a_S7147A_SRB	1	1	2	1	0	3	1	1	0	1
Seep-SRB1a_S7147B_SRB	1	1	1	1	1	2	1	1	1	1
FWG155_Desulfofervidaceae	1	1	2	1	1	3	1	1	1	1
FWG156_DesulfofervidalesDG60	1	1	1	1	1	2	1	1	1	1
FWG170_HotSeep1	1	0	1	1	1	2	1	1	1	1
FWG171_EthSRB1	1	1	2	1	0	1	0	0	0	0
FWG172_EthSRB1	1	1	1	1	1	4	1	1	1	1
FWG173_SeepSRB2	0	0	1	0	0	2	0	0	0	0
FWG174_SeepSRB2	0	0	1	0	0	2	0	0	0	0
Dissulfurirhabdus_thermomarina_ASM1049943v1	0	0	3	0	0	2	0	0	0	0
Dissulfurirhabdus_thermomarina_ASM1297923v1	0	0	3	0	0	2	0	0	0	0
B13-G4_sp014237365a	1	1	1	1	1	3	1	1	1	1
B13-G4_sp014237365b	1	1	1	1	1	3	1	1	1	1
B13-G4_sp013792055	1	1	2	1	1	5	1	1	1	1
