# Supplementary material for: Physiological potential and evolutionary trajectories of syntrophic sulfate-reducing bacterial partners of anaerobic methanotrophic archaea
Source: PLoS Biol. 2023 Sep 25;21(9):e3002292. doi: 10.1371/journal.pbio.3002292 (PMC10553843; doi:10.1371/journal.pbio.3002292)
Supplement: S2 Data — Other supplementary data.zip. (ZIP) [file pbio.3002292.s036.zip › S2_Data_Other_Supplementary_Data/Data_for_Fig3_CbcB_tree.txt]

(NVO14381.1_Rhodoplanes_sp.:0.2531881048,(WP_146604427.1_Rhodoplanes_roseus:0.0000028871,RAI44328.1_Rhodoplanes_roseus:0.0000026629):0.2244095354[100],((WP_129607633.1_Rhodoplanes_piscinae:0.0099159218,MBI5114748.1_Rhodovulum_sp.:0.0000028871):0.0200709776[94],(WP_111386344.1_Rhodoplanes_piscinae:0.0200271879,(MTW18189.1_Rhodoplanes_serenus:0.0199984125,((EDN69873.1_Beggiatoa_sp._PS:1.6471742253,MBF0160445.1_Magnetococcales_bacterium:1.9960048619):0.5513835853[99],((GJQ63222.1_Melioribacteraceae_bacterium:1.3951934736,(OFX36991.1_Bacteroidetes_bacterium_GWA2_40_14:0.0000028871,HCC31259.1_Marinilabiliales_bacterium:0.0134924108):2.9011160916[100]):0.5743911906[89],(((MBM4326099.1_Deltaproteobacteria_bacterium:1.1930435661,(MCA1959257.1_Desulfomonile_sp.:0.7899550499,MBI5248073.1_Desulfomonile_tiedjei:0.2937341900):0.2695934920[85]):1.5670857831[100],(((MBW2630729.1_Deltaproteobacteria_bacterium:0.0188094082,MCD6152611.1_Syntrophobacterales_bacterium:0.1415683295):0.0313916456[100],(MBW2650804.1_Deltaproteobacteria_bacterium:0.0751191032,(MBW2559746.1_Deltaproteobacteria_bacterium:0.2819683705,MBN2179149.1_Deltaproteobacteria_bacterium:0.3836243714):0.1319805887[99]):0.0584440099[97]):0.6118278084[99],(PIP07773.1_Syntrophobacteraceae_bacterium_CG23_combo_of_CG06-09_8_20_14_all_50_8:0.6218192443,(NMG83086.1_Methanosarcinales_archaeon:0.0000026752,(CAD7766850.1_Candidatus_Argoarchaeum_ethanivorans:0.0000028871,(RLG24494.1_Methanosarcinales_archaeon:0.0543539612,(RZN14394.1_Methanosarcinales_archaeon:0.0885090306,(CAD6493817.1_Candidatus_Argoarchaeum_ethanivorans:0.0000020604,CAD6492083.1_Candidatus_Argoarchaeum_ethanivorans:0.0548774690):0.0327851346[93]):0.0192985232[58]):0.0000028871[35]):0.0132532707[59])Candidatus_Argoarchaeum_ethanivorans:0.8050031537[99]):0.2960368871[90]):0.2963779234[91]):1.1145795328[100],(((MCG6955412.1_Gemmatimonadetes_bacterium:1.2981479011,HEB85068.1_Bacteroidetes_bacterium:0.9766532140):0.6286778963[100],((RJO73218.1_Myxococcales_bacterium:1.2099223782,NLI15183.1_candidate_division_Zixibacteria_bacterium:1.5591927669):0.3324901834[89],((VFJ46453.1_Candidatus_Kentron_sp._DK:0.0182786508,VFJ46858.1_Candidatus_Kentron_sp._DK:0.0278455930):0.3780452521[100],(VFJ92796.1_Candidatus_Kentron_sp._H:0.1632110005,(VFK37991.1_Candidatus_Kentron_sp._SD:0.2067964306,((MBT8421304.1_Gammaproteobacteria_bacterium:0.4296575743,VFM96963.1_Candidatus_Kentron_sp._G:0.5095195706):0.0648845270[98],(VFJ73498.1_Candidatus_Kentron_sp._FW:0.0316077465,(VFJ43505.1_Candidatus_Kentron_sp._FW:0.0139349252,VFJ67864.1_Candidatus_Kentron_sp._FW:0.0000028871):0.0103437636[100]):0.4101840239[100]):0.0650607716[96]):0.2678942927[96]):0.2783329606[98])Candidatus_Kentron_sp.:0.9797538106[100]):0.5449541753[100]):1.0254725163[100],(((MCF8052276.1_Desulfobacterales_bacterium:1.0191705946,(OGR15101.1_Desulfobacula_sp._GWF2_41_7:0.4505399426,(MBW2592654.1_Deltaproteobacteria_bacterium:0.0915391817,(HGY12055.1_Desulfobacterales_bacterium:0.2005826497,RLC24474.1_Deltaproteobacteria_bacterium:0.0404512933):0.2336680278[98]):0.3676499624[98]):0.7876199760[100])Desulfobacterales:2.0780917910[100],(((MBK8793787.1_Holophaga_sp.:0.8578899444,MCI4398798.1_Acidobacteria_bacterium:0.7439366539):1.3530459153[100],(HHE56058.1_Caldithrix_abyssi:0.0000028871,MCD6184279.1_Deltaproteobacteria_bacterium:0.0147195970):1.1180456907[100]):0.1905185370[95],((RKZ11298.1_bacterium:1.6899166010,(RMG02361.1_Planctomycetota_bacterium:0.9771374370,MBN2798285.1_Deltaproteobacteria_bacterium:2.9041954199):0.3831571933[84]):0.3684595247[51],((MBW1871154.1_Deltaproteobacteria_bacterium:0.0121976425,MBW1807461.1_Deltaproteobacteria_bacterium:0.0000023275):2.1620534666[100],(UCH83043.1_Candidatus_Latescibacteria_bacterium:1.5645329179,(HED64830.1_Planctomycetota_bacterium:1.6009182905,((MBU2644453.1_bacterium:1.6466691004,(OQY47230.1_Anaerolineaceae_bacterium_4572_78:0.4160036843,(OQX88036.1_candidate_division_KSB1_bacterium_4484_87:0.6637812251,(MCB9474147.1_Candidatus_Delongbacteria_bacterium:1.5452619078,MBD3387056.1_candidate_division_KSB1_bacterium:0.6256642842):0.0919979066[79]):0.1043800951[79]):0.2002879525[100]):0.1707859113[79],(MBP6738572.1_Leptospiraceae_bacterium:1.2290918827,((MBP7127253.1_Myxococcota_bacterium:0.8845551591,MBN2719245.1_Deltaproteobacteria_bacterium:3.5748547768):0.3381878525[97],(MBN2693448.1_bacterium:1.1718401148,(MBP9043801.1_Spirochaetes_bacterium:0.0034602390,OQA95810.1_Spirochaetes_bacterium_ADurb.Bin218:0.0017164073):1.1046891905[100]):0.1831072838[96]):0.1110084981[99]):0.4164303456[100]):0.2828507566[98]):0.3150247240[63]):0.1866816791[61]):0.1835726272[55]):0.1510777602[44]):0.7080877298[96]):1.2193467715[100],((MBP1722363.1_Deltaproteobacteria_bacterium:1.7753486809,(((MBP1730161.1_Deltaproteobacteria_bacterium:0.9258238919,(MCG6534899.1_Syntrophales_bacterium_LBB04:0.4263736234,MCG6533438.1_Syntrophales_bacterium_LBB04:0.2072052475):0.6149592580[100]):0.3352708894[99],(MCK9362615.1_Syntrophales_bacterium:1.0413592848,((MBU0486218.1_Proteobacteria_bacterium:0.1441508344,MBW6484885.1_Syntrophobacterales_bacterium:0.5970929238):0.0370591658[100],(MBU1745873.1_Proteobacteria_bacterium:0.2454548462,(PIV02425.1_Syntrophobacterales_bacterium_CG03_land_8_20_14_0_80_58_14:0.0000028871,OIP91437.1_Syntrophaceae_bacterium_CG2_30_58_14:0.0116584895):0.1189814554[100]):0.1057161781[88]):0.7071722519[100]):0.8763359364[100]):0.2696288510[97],((MBP8746082.1_Syntrophorhabdus_sp.:0.0688635222,(NMC93192.1_Syntrophorhabdus_sp.:0.0000028871,MBP6971687.1_Syntrophorhabdus_sp.:0.0218430640):0.0522246675[99]):1.5041409780[100],((MBP8626183.1_Syntrophorhabdales_bacterium:0.8593053809,(OQC49043.1_Deltaproteobacteria_bacterium_ADurb.Bin026:0.0394800916,MBV6505380.1_Syntrophorhabdaceae_bacterium:0.0368006844):0.6906449796[100]):0.4490413754[100],(MBP6940379.1_Syntrophorhabdaceae_bacterium:1.2539041814,(MBP1747657.1_Deltaproteobacteria_bacterium:0.8325691989,((HBL22831.1_Deltaproteobacteria_bacterium:0.1188878327,MBP7526586.1_Syntrophorhabdaceae_bacterium:0.0488214884):0.4829199559[100],(OPY03340.1_Syntrophorhabdus_sp._PtaB.Bin047:0.1435294685,(NLT21704.1_Syntrophorhabdus_sp.:0.0703037115,OPY01386.1_Syntrophorhabdus_sp._PtaB.Bin184:0.0656282381):0.0695344838[100]):0.4058770322[100]):0.3926932837[99]):1.3823211800[100]):0.2802072374[94]):0.3707982292[93])Syntrophorhabdus:0.0836406079[86]):0.3956447641[88]):1.5404818894[100],(((NPA94180.1_Thermodesulfobacteria_bacterium:1.5549215288,(WP_166032896.1_Thermosulfuriphilus_ammonigenes:1.1149755644,((RLA79580.1_Deltaproteobacteria:0.6256087560,(RLB00883.1_B13-G15_sp003646705:0.4208340108,RLA86366.1_B73-G16_sp003646585:1.9054024333):0.2344114012[100]):0.2751897686[100],(RLA81572.1_Deltaproteobacteria_bacterium:0.5618768441,(MBW2038823.1_Deltaproteobacteria_bacterium:0.3969251336,(MBN1255595.1_JAFGNJ01_sp016927065:0.3045613582,(MCJ7547101.1_GCA-016699445_sp016699445__p__UBA10199_:0.6576115184,OGP54994.1_RBG-13-52-11_sp001797745:0.6699883496):0.0776917369[100]):0.2549667985[100]):0.2254321144[100]):0.3032930878[99])c__BSN033,_p__UBA10199:0.2823835837[99]):0.6402114839[100]):0.3024141138[82],((OEU46999.1_Desulfobacterales_bacterium_S3730MH5:0.7047346155,((HDN01260.1_Deltaproteobacteria_bacterium:0.1122887191,((SeepSRB2_sp._PBNA091R45FWG174_LWX01_01005:0.0000028871,SeepSRB2_sp._PB10259FWG173_LWW99_09845:0.0000028871):0.1114246565[100],(Seep-SRB2_Meg22_1618_Bin_165_MBW1926870.1:0.0000028871,(Seep-SRB2_Meg22_1012_Bin_255_MBW2097399.1:0.0000000000,(MBW1926870.1_Deltaproteobacteria_bacterium:0.0000000000,(Seep-SRB2_Meg22_1214_Bin_80_MBW1966004.1:0.0000000000,SeepSRB2_G37_sp003194485_PXF54668.1:0.0000000000):0.0000000000):0.0000000000):0.0000028871):0.1322548348[100]):0.0836446389[45]):0.0430580662[49],((MCD6199108.1_Deltaproteobacteria_bacterium:0.0829840894,(MBW2164343.1_Deltaproteobacteria_bacterium:0.0000028871,Seep-SRB2_Meg22_02_Bin_69_MBW2164343.1:0.0000028871):0.0654936356[100]):0.0481380827[59],((SeepSRB2_sp002367355_DFBQ01000174.1_9:0.0000028871,(NOR05055.1_Deltaproteobacteria_bacterium:0.0000028871,(MCK4603882.1_Deltaproteobacteria_bacterium:0.0681682818,(MCD4755548.1_Deltaproteobacteria_bacterium:0.0136622147,(PXF56545.1_Deltaproteobacteria_bacterium:0.0000028871,SeepSRB2_sp003194495_PXF56545.1:0.0000028871):0.0707393249[100]):0.0224375704[99]):0.0164416674[79]):0.0335580653[78]):0.0328276980[45],((Seep-SRB2_Meg22_1214_Bin_60_MBW1963909.1:0.0000028871,(MBW1670850.1_Deltaproteobacteria_bacterium:0.0000000000,Seep-SRB2_Meg22_46_Bin_87_MBW1670850.1:0.0000000000):0.0000028871):0.0000028882[75],(Seep-SRB2_Meg22_1618_Bin_149_MBW1937774.1:0.0000028871,(Seep-SRB2_Meg19_1012_Bin_14_MBW2351415.1:0.0000000000,(MBW1720129.1_Deltaproteobacteria_bacterium:0.0000000000,Seep-SRB2_Meg22_810_Bin_10_MBW1720129.1:0.0000000000):0.0000000000):0.0000028871):0.0134183343[80]):0.0231829984[62]):0.0172509361[32]):0.0421813669[42]):0.3651583828[89]):0.8516262965[100],(((GFE62626.1_Geobacter_sp._AOG2:0.0000022656,WP_223923707.1_Geobacter_sp._AOG2:0.0000028871):0.0834097322[100],((WP_240732160.1_Geobacter_sp._FeAm09:0.0000020140,QEM70111.1_Geobacter_sp._FeAm09:0.0119695001):0.0642846334[100],(WP_151158315.1_Oryzomonas_sagensis:0.0431011590,((WP_246153116.1_Oryzomonas_rubra:0.0000022845,KAA0889154.1_Oryzomonas_rubra:0.0112238161):0.0075639244[99],(KAB0664291.1_Oryzomonas_japonica:0.0000023273,WP_191966200.1_Oryzomonas_japonica:0.0000028871):0.0143180646[100]):0.0187046234[99]):0.0822748398[99]):0.1791183359[99])Geobacter,_Ozrymonas:1.6053761647[100],((WP_092075568.1_Desulfuromonas_thiophila:0.1858994405,((WP_006002517.1_Desulfuromonas_acetoxidans:0.0401238729,(PLX91857.1_Desulfuromonas_sp.:0.0000028871,(MBW2185364.1_Deltaproteobacteria_bacterium:0.0246818120,OQY23958.1_Desulfobacteraceae_bacterium_4572_35.2:0.1270388222):0.1810880759[100]):0.0510225605[100]):0.1015090246[100],(MBN2645709.1_Desulfuromonadaceae_bacterium:0.2699436523,(MCA1797424.1_Geobacteraceae_bacterium:0.4128929765,(OQY20417.1_Desulfobacteraceae_bacterium_4572_35.1:0.2991095097,MCD6526485.1_Desulfuromonas_sp.:0.8240554210):0.0895145971[99]):0.0926270179[65]):0.0400121543[60]):0.2024322426[96]):0.6676103897[100],(((WP_040201396.1_Geoalkalibacter_subterraneus:0.2922037779,(WP_260746990.1_Geoalkalibacter_halelectricus:0.1637067087,WP_040101222.1_Geoalkalibacter_ferrihydriticus:0.1167620777):0.1818396856[100]):0.3541167620[100],((WP_082048043.1_Geoalkalibacter_ferrihydriticus:0.2681209269,WP_260749216.1_Geoalkalibacter_halelectricus:0.2411630082):0.2800039890[100],(AJF07891.1_Geoalkalibacter_subterraneus:0.0107687082,WP_235269903.1_Geoalkalibacter_subterraneus:0.0000028871):0.3049660085[100]):0.1889598992[100])Geoalkalibacter:0.2278208810[100],(((MBN2707327.1_Deltaproteobacteria_bacterium:0.5832847848,(MCJ7499779.1_bacterium:0.5067183841,MBN2719727.1_Proteobacteria_bacterium:0.9045254018):0.3305326580[100]):0.4648399465[100],(((NTU60540.1_Deltaproteobacteria_bacterium:0.1182543562,MBI5015568.1_Deltaproteobacteria_bacterium:0.0879824440):0.9353106337[100],((MBU1149937.1_Proteobacteria_bacterium:0.0703655412,MBU2252349.1_Proteobacteria_bacterium:0.0174639433):0.1339373618[100],((MBU2226253.1_Proteobacteria_bacterium:0.0111206380,MBU2055857.1_Proteobacteria_bacterium:0.0000028871):0.2673947505[100],(HBB18300.1_Syntrophus_sp._:0.0000028871,OHE23729.1_Syntrophus_sp._GWC2_56_31:0.0000028871):0.3231806297[100]):0.0569078639[94]):0.6498919616[100]):0.1644851444[92],((RII30709.1_Geobacter_sp.:0.4802843687,((WP_011735481.1_Pelobacter_propionicus:0.3804823927,NVN93177.1_Desulfuromonadales_bacterium:0.1373769150):0.6079210477[100],(WP_230997012.1_Geomonas_sp._RF6:0.3832186929,OFZ19866.1_Bdellovibrionales_bacterium_GWB1_55_8:1.1617866127):0.2386210278[76]):0.0007697064[52]):0.0846778116[54],((RII26208.1_Geobacter_sp.:0.4408296105,(MBI5656881.1_Geobacter_sp.:0.4223361047,(WP_039744038.1_Geobacter_pickeringii:0.0901783061,(RNC72731.1_Desulfuromonadales_bacterium:0.0843918371,((WP_010941256.1_Geobacter_sulfurreducens:0.0247729910,(WP_066357012.1_Geobacter_anodireducens:0.0120686949,WP_039642879.1_Geobacter_soli:0.0000028871):0.0113517023[99]):0.0873319347[97],((MRR35617.1_bacterium:0.0222878296,CAG0987348.1_Geobacteraceae_bacterium:0.0332769064):0.0532563297[100],(WP_214186916.1_Geobacter_hydrogenophilus:0.0000028900,(WP_004512865.1_Geobacter:0.0000028900,WP_207163980.1_Geobacter_benzoatilyticus:0.3176960219):0.0335795884[77]):0.0581389856[77]):0.1855239143[99]):0.0795405459[87]):0.0328587504[96]):0.5149573821[100]):0.1465211328[99]):0.1203544430[62],(WP_199382742.1_Geomesophilobacter_sediminis:0.7058436514,((WP_214174321.1_Geobacter_luticola:0.0287905162,WP_223905549.1_Geobacter_sp._AOG1:0.0263493399):0.2058253103[100],(WP_145018686.1_Geobacter_argillaceus:0.2806951035,((WP_214297121.1_Geobacter_chapellei:0.3032626244,(MSN24710.1_Geobacter_sp.:0.1670353781,(OGU03991.1_Geobacteraceae_bacterium_GWC2_55_20:0.1431991748,MBC7963910.1_Steroidobacteraceae_bacterium:0.2692731323):0.0584486759[91]):0.2047526950[100]):0.0697667346[100],((OGU13112.1_Geobacteraceae_bacterium_GWC2_53_11:0.3230692332,HIJ86739.1_Desulfuromonadales_bacterium:0.3553392288):0.4083878809[100],((WP_149209576.1_Geobacter_sp._FeAm09:0.0262193135,WP_149209630.1_Geobacter_sp._FeAm09:0.0684164534):0.1439026568[100],(WP_223923005.1_Geobacter_sp._AOG2:0.1450441571,(WP_149306286.1_Oryzomonas_rubra:0.1340386359,(WP_151156743.1_Oryzomonas_sagensis:0.0111498920,WP_151128035.1_Oryzomonas_japonica:0.0847406452):0.1165078487[98]):0.1647963485[98]):0.1934470992[100]):0.1614241797[100]):0.1324936895[100]):0.0903134694[98]):0.0828022532[86]):0.0825428303[57]):0.0181324850[28])Geobacteraceae:0.1316849784[50])Geobacteraceae:0.1354212204[91]):0.1283023705[99]):0.1338235282[91],(WP_053550186.1_Desulfuromonas_soudanensis:0.9213608025,(((WP_253959360.1_Desulfuromonas_sp._KJ2020:0.1600491585,WP_155877173.1_Desulfuromonas_sp._AOP6:0.1579110134):0.3069991765[100],((OHB25620.1_Desulfuromonadaceae_bacterium_GWC2_58_13:0.2096036319,WP_092058873.1_Desulfuromonas_acetexigens:0.2712760622):0.2407429598[100],(OHB25619.1_Desulfuromonadaceae_bacterium_GWC2_58_13:1.1862960474,WP_092058875.1_Desulfuromonas_acetexigens:1.4167482114):2.1377081513[100]):0.5189716123[96]):0.1436416272[82],((OHB25695.1_Desulfuromonadaceae_bacterium_GWC2_58_13:0.1789196000,(WP_240746301.1_Desulfuromonas_acetexigens:0.0472332545,TRO83054.1_Desulfuromonas_acetexigens:0.0215718207):0.3882039388[100]):0.1926583244[100],(WP_221250043.1_Desulfuromonas_versatilis:0.5588078233,((WP_088536168.1_Geobacter_sp._DSM_9736:0.3027311901,KAF0219607.1_Geobacteraceae_bacterium:0.1067087351):0.3102629717[100],(((WP_041972449.1_Geobacter_sp._OR-1:0.3184057072,WP_214170549.1_Citrifermentans_pelophilum:0.1266134691):0.8380103717[100],((WP_173202391.1_Geobacter_sp._SVR:0.6493390081,(MBP1728074.1_Deltaproteobacteria_bacterium:0.7288836979,((MBK5274761.1_Desulfuromonadales_bacterium:0.2045052526,OGR30328.1_Desulfuromonadales_bacterium_GWD2_54_10:0.0791316630):0.1683625364[100],(MBV5339433.1_Deltaproteobacteria_bacterium:0.0694713418,MBW4055860.1_Proteobacteria_bacterium:0.0968450250):0.7438225838[100]):0.1632467984[64]):0.0692421702[58]):0.2885646059[99],((WP_011939563.1_Geotalea_uraniireducens:0.2536985258,(WP_012648475.1_Geotalea_daltonii:0.1606863319,WP_243371861.1_Geotalea_sp._SG265:0.1284589442):0.2451289159[100]):0.1273452797[100],(WP_250676621.1_Geomonas_sp._Red32:0.3995033005,(((WP_183356557.1_Geomonas_silvestris:0.0096302374,WP_183360962.1_Geomonas_limicola:0.0361462433):0.3381418442[100],(WP_129127202.1_Geomonas_oryzae:0.0000028944,(TSK06726.1_Geobacter_sp.:0.0000026904,(WP_136523584.1_Geomonas_ferrireducens:0.0047010476,(WP_136515844.1_Geomonas_edaphica:0.0000028871,WP_135868347.1_Geomonas_terrae:0.0246854132):0.0245889522[100]):0.2043383275[98]):0.0239098717[96]):0.4133061618[100]):0.1679963956[98],(OGU05638.1_Geobacteraceae_bacterium_GWC2_58_44:0.1596142196,((WP_012529113.1_Citrifermentans_bemidjiense:0.0393300647,WP_185244238.1_Citrifermentans_bremense:0.0659390293):0.0748887109[100],(WP_199389363.1_Geomonas_anaerohicana:0.0200719423,(WP_216511404.1_Geomonas_azotofigens:0.0236067011,(WP_216800833.1_Geomonas_oryzisoli:0.2077811907,(WP_216497294.1_Geomonas:0.2403713151,(WP_217286020.1_Geomonas:0.0337891882,((WP_026843113.1_Citrifermentans_bremense:0.0427196885,WP_085813851.1_Citrifermentans_pelophilum:0.0598502323):0.2131815769[100],(WP_183345666.1_Geomonas_paludis:0.0231366180,(WP_224984764.1_Geomonas_agri:0.0290138206,WP_199394115.1_Geomonas_propionica:0.0307058652):0.0206894608[98]):0.0078145518[93]):0.0021590549[88]):0.1774925730[93]):0.1522844629[100]):0.1016872346[85]):0.0143899154[85]):0.1374276924[86]):0.2244245818[89]):0.2331703760[92]):0.0850338793[95]):0.6485556598[100]):0.0797955889[82]):0.0598373733[82]):0.0592837850[49],((WP_027713962.1_Desulfuromonas_sp._TF:0.4323136470,MBE0599240.1_Desulfuromonadales_bacterium:0.3678733214):0.2795149638[99],((((OGR30630.1_Desulfuromonadales_bacterium_GWC2_61_20:0.0753087377,HBT82336.1_Desulfuromonas_sp.:0.0990957158):0.2521831323[100],(TLM68939.1_Deltaproteobacteria_bacterium:0.1856842584,(NJC89405.1_Desulfuromonas_sp.:0.2211887403,MCM2264470.1_Desulfuromonadales_bacterium:0.2028453519):0.1098296504[100]):0.2084548943[100]):0.1068592704[98],((MBE0504360.1_Desulfuromonadales_bacterium:0.1975767938,RPI70583.1_Geobacteraceae_bacterium:0.2679519988):0.4546902053[100],((MBW2689811.1_Deltaproteobacteria_bacterium:0.1335307081,MCK4507097.1_Desulfuromonadales_bacterium:0.0781600751):0.0472447685[100],(MBE0577538.1_Desulfuromonadales_bacterium:0.0554726379,MBW6512243.1_Desulfuromonadaceae_bacterium:0.1724366416):0.0690414031[98]):0.4174031961[100]):0.1281654848[98]):0.2120971357[100],(WP_072909113.1_Malonomonas_rubra:0.3560673505,((MCD6429886.1_Deltaproteobacteria_bacterium:1.0125097971,(MBE9486580.1_Chloroflexi_bacterium:0.0190985079,(NOQ51983.1_Desulfuromonadaceae_bacterium:0.0192541776,(MCK4691129.1_Desulfuromonadales_bacterium:0.0763884161,OEU69058.1_Desulfuromonadales_bacterium_C00003093:0.0355056534):0.0180384664[100]):0.0107967116[100]):0.4524440236[100]):0.2308815558[96],((WP_051689656.1_Pelobacter_seleniigenes:0.3121648151,PLY04627.1_Desulfuromonas_sp.:0.5193201777):0.0828747033[97],((WP_072909977.1_Malonomonas_rubra:0.4368104855,(WP_191157633.1_Pelovirga_terrestris:0.2364698079,MBW6509193.1_Desulfuromonadales_bacterium:0.1375356515):0.2257958298[100]):0.0725712948[98],(WP_092347322.1_Desulfuromusa_kysingii:0.1786096891,((OEU64913.1_Desulfovibrio_sp._S3730MH75:0.0967958002,(NOQ41528.1_Desulfuromusa_sp.:0.0713490092,RLB77126.1_Deltaproteobacteria_bacterium:0.1939507312):0.0205433162[81]):0.1481519775[99],((RLB69379.1_Deltaproteobacteria_bacterium:0.0700706096,RLB73887.1_Deltaproteobacteria_bacterium:0.0984544467):0.0709159067[95],(MCF6267042.1_Desulfuromusa_sp.:0.2082567503,MCD6150167.1_Deltaproteobacteria_bacterium:0.1882461630):0.0304657160[62]):0.0808549533[98]):0.0578259545[60]):0.3121977033[100]):0.0392398498[83]):0.2798743601[100]):0.0304902807[59]):0.1368934847[61]):0.2152480014[100]):0.0370546692[86]):0.0592631955[55]):0.1128935741[98]):0.0646178105[68]):0.0372136052[56]):0.0728308239[32])Desulfuromonadales:0.1036497648[87]):0.1232672357[79]):0.1117953294[79]):0.2475362987[95]):0.3037718312[91]):1.2033219896[100]):0.2159279283[79],((MCF8120491.1_Deltaproteobacteria_bacterium:3.6138247784,MCP4378757.1_bacterium:4.5074746535):1.0190074833[51],((RLD94533.1_Aquificae_bacterium:0.7497782004,(NPA15020.1_Deferribacteres_bacterium:0.5214131219,WP_068549069.1_Thermosulfidibacter_takaii:0.3081608004):0.5110784350[100]):0.3956933106[100],((MCD6388365.1_Desulfobulbaceae_bacterium:0.8982342577,(MBE9522664.1_Proteobacteria_bacterium:0.5994669275,(PIY21024.1_Deltaproteobacteria_bacterium_CG_4_10_14_3_um_filter_60_8:0.7344442596,((MBU0484389.1_Proteobacteria_bacterium:0.3316950767,MBU0481777.1_Proteobacteria_bacterium:0.6465169973):0.4982144677[97],(((OGQ99888.1_Deltaproteobacteria_bacterium_RIFOXYD12_FULL_50_9:0.6378877894,(MBU0729809.1_Proteobacteria_bacterium:0.1140443555,MBU0731060.1_Proteobacteria_bacterium:0.5787448013):0.4749041296[100]):0.1000705242[58],(RJP51561.1_Anaerolineaceae_bacterium:0.4769913782,(OGQ95874.1_Deltaproteobacteria_bacterium_RIFOXYD12_FULL_57_12:0.4646487441,((NOQ67085.1_Desulfobacterales_bacterium:0.0625807261,NOQ67777.1_Desulfobacterales_bacterium:0.1318639820):0.0784096974[100],((MBW2471047.1_Deltaproteobacteria_bacterium:0.1389074082,MBW2506376.1_Deltaproteobacteria_bacterium:0.1136864774):0.0466314416[99],((UCD65326.1_Deltaproteobacteria_bacterium:0.1012170595,(MBF0221392.1_Desulfobulbaceae_bacterium:0.7761969663,MBA3015572.1_Desulfobulbaceae_bacterium:0.7859939054):1.0029221142[100]):0.0089265337[83],(KPK36951.1_Nitrospira_bacterium_SG8_35_1:0.2818622170,(KPK00632.1_Desulfobacterales_bacterium_SG8_35:0.1817231304,((PLX51515.1_Desulfobulbaceae_bacterium:0.0900937178,KPK27655.1_Desulfobacterales_bacterium_SG8_35_2:0.0479456971):0.0761824393[100],(MBW2501620.1_Deltaproteobacteria_bacterium:0.0209997653,MBW2522299.1_Deltaproteobacteria_bacterium:0.0000028871):0.1404916639[100]):0.1186009143[100]):0.0691985477[99]):0.0138121070[88]):0.0359949151[93]):0.0917264084[92]):0.3133665024[100]):0.1519150603[94]):0.0592652644[76]):0.2843611078[100],((PLX50758.1_Desulfobulbaceae_bacterium:0.1194316441,MBU0681888.1_Proteobacteria_bacterium:0.1092967850):0.2225506787[100],(((MBU2538684.1_Proteobacteria_bacterium:0.0152138353,(MBU4033753.1_Proteobacteria_bacterium:0.0000028871,MBU3937083.1_Proteobacteria_bacterium:0.0294255094):0.0288658191[100]):0.2315626321[100],(HIJ89624.1_Deltaproteobacteria_bacterium:0.1820574885,(MBU1404081.1_Proteobacteria_bacterium:0.0296115757,(MBU4178073.1_Proteobacteria_bacterium:0.0000028871,(MBU4229733.1_Proteobacteria_bacterium:0.0146740674,TDB30121.1_Deltaproteobacteria_bacterium:0.0295226628):0.0000028871[48]):0.0000028871[67]):0.1156911089[98]):0.0257514639[100]):0.2812537298[100],((MBC8318488.1_Desulfobulbaceae_bacterium:0.1986128784,MCK5192636.1_Desulfobulbaceae_bacterium:0.2906397514):0.5670444261[100],((MCB2183316.1_Desulfobulbaceae_bacterium:0.3524893481,(MCK9294436.1_Desulfobulbaceae_bacterium:0.2801121776,OKY74963.1_Desulfobulbaceae_bacterium_DB1:0.2232277321):0.1846650831[100]):0.2730380970[100],((MCF6186953.1_Desulfobulbaceae_bacterium:0.2135705781,HEB68448.1_Desulfobulbus_sp.:0.5187970764):0.1796016821[100],((MCK5808842.1_bacterium:0.0633779331,(MBW1751239.1_Deltaproteobacteria_bacterium:0.0541513424,MCG6930165.1_Desulfofustis_sp.:0.8536144315):0.0465409562[100]):0.2239497285[100],(NOQ45077.1_Desulfobulbaceae_bacterium:0.1945045578,(MBM9513849.1_Desulfogranum_marinum:0.4199563182,(WP_028583153.1_Desulfogranum_mediterraneum:0.4240678686,(MBV5326434.1_Chlorobium_sp.:0.2363194680,WP_205228914.1_Desulfobulbus_rhabdoformis:0.4287432289):0.7622994691[100]):0.1354819997[49]):0.0831918403[28]):0.0371958178[27]):0.1348474869[52]):0.2113256879[64]):0.1479683282[100]):0.0854641497[76]):0.1631120527[77])Desulfobulbaceae:0.2139191951[100]):0.0963306246[96]):0.1122464387[81]):0.2261173462[96]):0.2959295824[96])Desulfobulbia:0.5198740744[97],((MBI5535170.1_Deltaproteobacteria_bacterium:1.7862099467,(((OGW29139.1_Nitrospirae_bacterium_GWC2_57_13:0.9424050439,NTW60531.1_Nitrospirae_bacterium:1.1276571755):0.2006673914[97],(MBP7711069.1_Gammaproteobacteria_bacterium:3.6841741938,(MBA4372118.1_Thermodesulfovibrio_sp.:0.5837653051,TAN43181.1_Nitrospirae_bacterium:0.4746148220):0.3148208179[100]):0.4894995267[98]):0.1316056614[79],(((NTW60293.1_Nitrospirae_bacterium:0.0286189423,NTW66007.1_Nitrospirae_bacterium:0.0000028871):1.0018252700[100],((MBI4823847.1_Nitrospirae_bacterium:0.5318244861,(NJD57718.1_Nitrospirae_bacterium:0.6796640765,(MBI5203792.1_Nitrospirae_bacterium:0.0560994508,(TAL23815.1_Nitrospirae_bacterium:0.0505138979,KAF0143827.1_Nitrospirae_bacterium:0.0616724146):0.0541742063[99]):0.2245972162[100]):0.1191952462[96]):0.2013652569[96],((SPQ01291.1_Candidatus_Sulfobium_mesophilum:0.2548409630,UCE79443.1_Nitrospiraceae_bacterium:0.5793531710):0.0852243617[68],(RPI35672.1_Nitrospiraceae_bacterium:0.2842760657,(MBS1115208.1_Nitrospirae_bacterium:0.0628162437,MBS1234294.1_Nitrospirae_bacterium:0.0000028900):0.3392903018[100]):0.0901715163[100]):0.2341143994[100]):0.1115808389[69])Nitrospirae:0.1140638789[91],(MBI5187721.1_Nitrospirae_bacterium:0.2688995591,((MBM4140673.1_Nitrospira_sp.:0.0856010700,MBU4319796.1_Nitrospinae_bacterium:0.0359385843):0.3495388529[100],(((MBS1113662.1_Nitrospirae_bacterium:0.0658151694,MCJ7484292.1_Thermodesulfovibrionales_bacterium:0.2290886138):0.4095508293[100],(NWF75868.1_Nitrospirae_bacterium:0.1021307685,((OGW39118.1_Nitrospirae_bacterium_RBG_13_39_12:0.2561904856,(OHE58051.1_Thermodesulfovibrio_sp._RBG_19FT_COMBO_42_12:0.2163006789,NWF51974.1_Nitrospirae_bacterium:0.2374215426):0.0416320629[98]):0.0915401275[93],((NCO68227.1_Nitrospirae_bacterium:0.0670137297,(MBU4321545.1_Nitrospinae_bacterium:0.0198578711,MBA3060492.1_Nitrospirae_bacterium:0.0319014296):0.0403296979[100]):0.2364539331[100],(MBE0426634.1_Nitrospirae_bacterium:0.3976690374,((MBM4136450.1_Nitrospira_sp.:0.0928675123,OGW43726.1_Nitrospirae_bacterium_RBG_13_41_22:0.0964757533):0.0672568425[100],(NWF98971.1_Nitrospirae_bacterium:0.4032783682,(MCG2720789.1_Thermodesulfovibrionales_bacterium:0.1287998040,MBM4145991.1_Nitrospira_sp.:0.4249625470):0.1393886478[100]):0.1837417918[100]):0.0543095913[98]):0.0468911751[71]):0.0245945112[64]):0.0746425110[65]):0.0431101149[72])Nitrospirae:0.1894591856[95],((WP_059175540.1_Thermodesulfovibrio_aggregans:0.1081763021,(WP_028845152.1_Thermodesulfovibrio_thiophilus:0.0145445981,HHW20190.1_Thermodesulfovibrio_thiophilus:0.0000028871):0.4058230520[100]):0.0310300087[85],((WP_028842748.1_Thermodesulfovibrio_islandicus:0.0267714384,WP_012545712.1_Thermodesulfovibrio:0.0135504602):0.0835331723[100],(WP_068861558.1_Thermodesulfovibrio_sp._N1:0.0626882394,((MCD6490128.1_Thermodesulfobacterium_sp.:0.1590940952,(MCR5854678.1_Thermodesulfobacteria_bacterium:0.0798448609,(MBO8144014.1_Thermodesulfobacterium_sp.:0.0877453446,(WP_013909914.1_Thermodesulfobacterium_geofontis:0.1703716885,PMP65726.1_Thermodesulfobacterium_geofontis:0.2666510739):0.1631284053[100]):0.0594307995[83]):0.0362628847[79]):0.1831185644[98],((WP_038057981.1_Thermodesulfobacterium_hydrogeniphilum:0.2566035375,(NPA40614.1_Thermodesulfobacteria_bacterium:0.1229132840,NPA39508.1_Thermodesulfobacteria_bacterium:0.5618591474):0.1015216326[100]):0.0816184527[93],(WP_028841245.1_Thermodesulfobacterium_hveragerdense:0.0282591055,(WP_022855577.1_Thermodesulfobacterium_thermophilum:0.0057905291,(WP_038060350.1_Thermodesulfobacterium_commune:0.0493819311,WP_150072092.1_Thermodesulfobacterium_sp._TA1:0.2934918890):0.0276589195[94]):0.0672134100[94]):0.3898968304[100]):0.2158476363[95])Thermodesulfobacteria:0.4977951348[100]):0.0539800765[85]):0.0764347815[86]):0.4664010425[100]):0.1945270694[84]):0.5176342050[100]):0.1663564950[98]):0.1457381451[93]):0.0905154944[72]):0.2468691207[91],((MCB1601865.1_Xanthomonadales_bacterium:0.5628606647,(MBK8069762.1_Rhodanobacteraceae_bacterium:0.2967034104,(MBK9657450.1_Rhodanobacteraceae_bacterium:0.3626162953,MCC6439214.1_Rhodanobacteraceae_bacterium:0.2416661069):0.1558620776[100]):0.2093103774[100]):0.7172362068[100],((WP_088280060.1_Ideonella_sp._A_288:0.7695002898,(MBT8071141.1_Gammaproteobacteria_bacterium:1.0297365965,((MBT8048866.1_Gammaproteobacteria_bacterium:0.3480971927,MCJ7815166.1_Xanthomonadales_bacterium:0.1802250508):0.2637274552[100],(RPH95913.1_Xanthomonadales_bacterium:0.5807462213,((NNK99597.1_Xanthomonadales_bacterium:0.4588843607,NCF63699.1_Gammaproteobacteria_bacterium:0.4496982789):0.1321922572[80],(MBT8059191.1_Gammaproteobacteria_bacterium:0.0173843266,NNK33745.1_Xanthomonadales_bacterium:0.0068017915):0.8196930763[100]):0.1060646372[79]):0.0926009933[95]):1.0543911468[100]):0.3717572769[100]):0.3123293416[96],((((MBI5912754.1_Betaproteobacteria_bacterium:0.1067807901,MBI3705867.1_Hyphomicrobiales_bacterium:0.1429932825):0.7297907773[100],(WP_208414208.1_Rhizomicrobium_palustre:1.4596501055,(OGA27041.1_Betaproteobacteria_bacterium_RIFCSPLOWO2_02_FULL_65_24:0.3902332960,OGA32074.1_Betaproteobacteria_bacterium_RIFCSPLOWO2_12_FULL_62_13b:0.4607258930):0.4342872184[100]):0.2629174227[96]):0.1578999678[87],((OGB24005.1_Burkholderiales_bacterium_RIFCSPLOWO2_02_FULL_57_36:0.2790004520,HCE07894.1_Oxalobacteraceae_bacterium:0.3667345488):0.1922123116[100],(WP_136417898.1_Herbaspirillum_sp._ST_5-3:0.3826986359,(CAG1018948.1_Burkholderiaceae_bacterium:0.2654467914,((WP_201692242.1_Ramlibacter_alkalitolerans:0.1726798122,(WP_201673828.1_Ramlibacter_monticola:0.1829421631,MBI5279034.1_Burkholderiales_bacterium:0.5783366157):0.0455124043[99]):0.2192890294[100],(MCM2253569.1_Ramlibacter_sp.:0.3590442593,(WP_168108959.1_Ramlibacter_lithotrophicus:0.0989087190,WP_168108365.1_Ramlibacter_lithotrophicus:0.0523012170):0.3173993740[100]):0.1059919693[100]):0.1811215360[100]):0.0962931844[78]):0.2588076219[99]):0.4704818424[100]):0.1483632556[97],((WP_220636724.1_Georgfuchsia_toluolica:0.3578181493,((MBP8120287.1_Burkholderiales_bacterium:0.3423573040,(MBK8740989.1_Betaproteobacteria_bacterium:0.0374071349,(MBK9607941.1_Betaproteobacteria_bacterium:0.0228706468,MBK7472344.1_Betaproteobacteria_bacterium:0.0168998350):0.0889310356[100]):0.2806091201[100]):0.0965680015[94],((MBL0125681.1_Betaproteobacteria_bacterium:0.4426580016,(UCE32409.1_Burkholderiales_bacterium:0.3879551683,(MBK6853052.1_Burkholderiales_bacterium:0.4823687872,(MBI5254870.1_Burkholderiales_bacterium:0.4086714521,(MBK7617323.1_Burkholderiales_bacterium:0.2636296150,NVO04500.1_Rhodoferax_sp.:1.2597211318):0.1256111959[97]):0.2103586783[96]):0.0736386359[96]):0.1386043095[97]):0.0859455775[72],(((MBK5204256.1_Polaromonas_sp.:0.1940616827,HAL38648.1_Polaromonas_sp.:0.2128714212):0.0754441982[76],((NDP40812.1_Rhodoferax_sp.:0.1424760315,(OHC80121.1_Rhodoferax_sp._RIFCSPLOWO2_12_FULL_60_11:0.0338075921,WP_011465019.1_Rhodoferax_ferrireducens:0.0000028871):0.0387645191[99]):0.0609282114[98],(MCK9387892.1_Sulfuritalea_sp.:0.4032449726,(NJD34382.1_Betaproteobacteria_bacterium:0.2867103411,(MCK9380889.1_Sulfuritalea_sp.:0.0791833943,(TRZ92004.1_Rhodocyclaceae_bacterium:0.1939568924,WP_220635907.1_Georgfuchsia_toluolica:0.8770859955):0.0785084529[79]):0.0653463673[79]):0.0579767523[79]):0.2235598416[99]):0.0377669619[55]):0.0000024819[23],(MCF8168170.1_Rhodoferax_sp.:0.3932131591,((MBZ4210346.1_Rhodoferax_sp.:0.3443074454,(MCM2340393.1_Rhodoferax_sp.:0.0781099331,(MCM2295481.1_Rhodoferax_sp.:0.0446614860,(MCK9213993.1_Rhodoferax_sp.:0.0846432537,(MCF8159507.1_Polaromonas_sp.:0.0738563343,OGB41621.1_Burkholderiales_bacterium_RIFOXYC2_FULL_59_8:0.0942671071):0.0123065063[99]):0.0355268669[100]):0.1081267443[100]):0.0843984675[100]):0.0411505694[53],(MBP6007488.1_Rhodoferax_sp.:0.2693100257,((MBV5296738.1_Rhodoferax_sp.:0.2339940015,(MBP9905890.1_Rhodoferax_sp.:0.1112131105,(MBP8285410.1_Rhodoferax_sp.:0.2847056749,MBA3057734.1_Rhodoferax_sp.:0.5211207963):0.1327998153[97]):0.0557641256[97]):0.0826246135[94],(WP_227332702.1_Rhodoferax_sp._U2-2l:0.3572887806,(MBK6999206.1_Rhodoferax_sp.:0.8594990353,(MCF8157077.1_Rhodoferax_sp.:0.0801057088,MBK6591874.1_Burkholderiales_bacterium:0.2016505539):0.2166045120[100]):0.2007259755[97]):0.0420884216[63]):0.7680694833[100]):0.1588750409[96]):0.0418547998[72]):0.0622296821[62]):0.1100021752[86]):0.0290689478[52]):0.1243997021[93]):0.1818319185[96],(((UCH17076.1_Burkholderiales_bacterium:0.5809531932,(MBW6494433.1_Burkholderiaceae_bacterium:1.4304273599,(MBS1218592.1_Proteobacteria_bacterium:0.2701850868,(OGA31446.1_Betaproteobacteria_bacterium_RIFCSPLOWO2_12_FULL_62_13b:0.0000022993,(TAK66113.1_Betaproteobacteria_bacterium:0.1269441485,MBI5912229.1_Betaproteobacteria_bacterium:0.0267357368):0.0210087267[100]):0.1701958387[100]):0.0842887294[97]):0.2150022330[100]):0.0881794441[92],(OGA16318.1_Betaproteobacteria_bacterium_RIFCSPLOWO2_02_FULL_66_14:0.2734731314,(OGA43496.1_Betaproteobacteria_bacterium_RIFCSPLOWO2_12_FULL_62_13:0.3610574183,((MBI4190457.1_Betaproteobacteria_bacterium:0.2520485173,(MBI2292519.1_Betaproteobacteria_bacterium:0.0842405844,MBI3057072.1_Betaproteobacteria_bacterium:0.0415662851):0.1077999258[100]):0.0994714693[100],((MBE0619268.1_Burkholderiales_bacterium:0.2351067540,(MBI2315592.1_Betaproteobacteria_bacterium:0.3381776550,MBI4292673.1_Betaproteobacteria_bacterium:0.2079148877):0.1526010569[100]):0.0309830569[64],((OFZ87336.1_Betaproteobacteria_bacterium_RBG_16_64_18:0.0591419956,OGA20268.1_Betaproteobacteria_bacterium_RIFCSPLOWO2_02_FULL_63_19:0.1317092371):0.0161774484[55],((MBE0625108.1_Burkholderiales_bacterium:0.0000028871,(MCJ7838855.1_Burkholderiales_bacterium:0.0452238896,MBK5105743.1_Burkholderiales_bacterium:0.0000028871):0.0502953062[100]):0.0293488749[100],(TSA11746.1_Betaproteobacteria_bacterium:0.0796835812,(KPK20573.1_Betaproteobacteria_bacterium_SG8_41:0.1323289342,MBE0613611.1_Burkholderiales_bacterium:0.1928870559):0.0272571744[68]):0.0304779629[99]):0.0718843326[99]):0.0517229993[55]):0.2623118093[100]):0.0512382726[96]):0.0357751353[100]):0.1849924071[100]):0.0771885034[40],((MBI4205520.1_Betaproteobacteria_bacterium:0.2780880926,((OGA55936.1_Betaproteobacteria_bacterium_RIFCSPLOWO2_12_FULL_62_58:0.2638753042,OGA03900.1_Betaproteobacteria_bacterium_RIFCSPLOWO2_02_64_14:0.3761019742):0.0575470115[43],(OFZ84807.1_Betaproteobacteria_bacterium_RBG_16_66_20:0.2456282949,MBX3702507.1_Steroidobacteraceae_bacterium:0.5888601857):0.1968401813[81]):0.0573867211[44]):0.1371922965[81],((MCC6473187.1_Burkholderiales_bacterium:0.8213219800,((MBI3068364.1_Betaproteobacteria_bacterium:0.0000028871,MBI3936893.1_Betaproteobacteria_bacterium:0.0093753847):0.3329543888[100],((MBL8316254.1_Rubrivivax_sp.:0.3905822801,WP_201494605.1_Rubrivivax_sp._A210:0.4418656518):0.4927728209[100],((MBK7744653.1_Betaproteobacteria_bacterium:0.0210968677,(MBK6336646.1_Betaproteobacteria_bacterium:0.0105140448,MBK7792491.1_Betaproteobacteria_bacterium:0.0209777884):0.0104523192[55]):0.0000028871[53],((MBK7081265.1_Betaproteobacteria_bacterium:0.1440048644,MBK6602525.1_Betaproteobacteria_bacterium:0.0110300398):0.0000024099[83],(MBK7589866.1_Betaproteobacteria_bacterium:0.0000028871,MBK9703143.1_Betaproteobacteria_bacterium:0.0208634878):0.0104359541[58]):0.0000028900[41]):0.3532205107[100]):0.7149835076[100]):0.2259272660[99]):0.1551320430[67],(MBI3371878.1_Betaproteobacteria_bacterium:0.2175399627,((MBI5922765.1_Betaproteobacteria_bacterium:0.3159005235,TRZ95021.1_Rhodocyclaceae_bacterium:0.4112847858):0.2806448413[100],((UCH74904.1_Rhodospirillales_bacterium:0.2046616375,((MBE9472120.1_Chloroflexi_bacterium:0.0333525485,MCK5495995.1_Hyphomicrobiaceae_bacterium:0.0757237850):0.0462797958[100],(MCK5276148.1_Alphaproteobacteria_bacterium:0.0554555198,MCK5621378.1_Alphaproteobacteria_bacterium:0.0771507941):0.0709190864[97]):0.3000781994[100]):0.2801295998[100],((OGA70902.1_Betaproteobacteria_bacterium_RIFCSPLOWO2_12_FULL_65_14:0.1855792196,TAK83815.1_Betaproteobacteria_bacterium:0.2458751324):0.2830774187[100],(OFZ93478.1_Betaproteobacteria_bacterium_RIFCSPLOWO2_02_67_12:0.0439215594,(OGA20834.1_Betaproteobacteria_bacterium_RIFCSPLOWO2_02_FULL_67_19:0.0594426582,(TAK43408.1_Betaproteobacteria_bacterium:0.1026591270,(TAK45325.1_Betaproteobacteria_bacterium:0.0280474550,TAN49954.1_Betaproteobacteria_bacterium:0.0463617281):0.0616831043[100]):0.0321549617[100]):0.2077917839[100]):0.4001304381[100]):0.3764862263[100]):0.0617454107[46]):0.1518378922[63]):0.0547092688[58]):0.0540195215[29]):0.0466996298[32]):0.1406739246[86])Burkholderiales:0.1696338755[92])Burkholderiales:0.1720103701[94]):0.1138984711[89])Proteobacteria:0.6795331805[100]):0.1740842544[77]):0.6332726514[92]):0.0919830035[66]):0.2482964803[60]):0.3213693891[52]):0.5683865991[99]):0.6016527740[95]):0.6491830003[97]):2.0444100369[100]):0.1068263516[91]):2.8087879428[100])Rhodoplanes,_Rhodovulum:0.0000029771[39]):0.0098775528[75]):0.1336095900[100]);
