# Supplementary material for: Physiological potential and evolutionary trajectories of syntrophic sulfate-reducing bacterial partners of anaerobic methanotrophic archaea
Source: PLoS Biol. 2023 Sep 25;21(9):e3002292. doi: 10.1371/journal.pbio.3002292 (PMC10553843; doi:10.1371/journal.pbio.3002292)
Supplement: S2 Data — Other supplementary data.zip. (ZIP) [file pbio.3002292.s036.zip › S2_Data_Other_Supplementary_Data/Data_for_FigS7_OetI_tree.txt]

(MBZ0267162.1_bacterium:1.8980701104,(OGP30681.1_Deltaproteobacteria_bacterium_GWC2_42_11:0.8348673104,(MBI2528390.1_Candidatus_Rokubacteria_bacterium:0.7429648127,MBI4391911.1_candidate_division_NC10_bacterium:0.7725190111):0.2807589035[100]):0.1456540939[99],(((TSA07108.1_Deltaproteobacteria_bacterium:0.1127122766,HEC99610.1_Proteobacteria_bacterium:0.0497883518):0.5900208595[100],(HHN64453.1_Nitrospirae_bacterium:0.6618475676,((MBI4843219.1_Nitrospirae_bacterium:0.3954530372,MBI4826006.1_Nitrospirae_bacterium:0.3512408881):0.2780438738[100],((((GBD96294.1_bacterium_BMS3Abin06:0.2144231971,HDH04671.1_Nitrospirae_bacterium:0.1822672433):0.1162427628[100],(MBI4682021.1_Nitrospirae_bacterium:0.3271453439,(MBI5665150.1_Nitrospirae_bacterium:0.1964022168,(RJR22629.1_Nitrospiraceae_bacterium:0.1580231260,HBH61884.1_Nitrospiraceae_bacterium:0.1620883293):0.0800394177[100]):0.1813849332[100]):0.0380236817[75]):0.0889280067[100],((KPK32085.1_Nitrospira_bacterium_SG8_35_1:0.4959360624,(HDY71508.1_Nitrospirae_bacterium:0.0032780582,GBE41942.1_bacterium_BMS3Bbin09:0.0016050283):0.4587412700[100]):0.0978138658[99],(RJQ43524.1_Nitrospiraceae_bacterium:0.3590889753,(MBI5407781.1_Nitrospirae_bacterium:0.2907240640,(MBI5055085.1_Nitrospirae_bacterium:0.0391408384,MBI4849741.1_Nitrospirae_bacterium:0.0467615735):0.2542350951[100]):0.0734886331[99]):0.1086206278[100]):0.0723807634[100]):0.0710205309[100],(((NOZ24844.1_Nitrospirae_bacterium:0.0653415969,HEB76599.1_Nitrospirae_bacterium:0.1141475629):0.1088942300[100],(HEC98578.1_Nitrospirae_bacterium:0.1113001075,NOY40004.1_Nitrospirae_bacterium:0.0977271613):0.0515073286[100]):0.2472262703[100],((MBA3060257.1_Nitrospirae_bacterium:0.3495766089,NWF52054.1_Nitrospirae_bacterium:0.4200265520):0.0810692803[92],(((PJA81116.1_Nitrospirae_bacterium_CG_4_9_14_3_um_filter_41_27:0.0130443141,PIY85947.1_Nitrospirae_bacterium_CG_4_10_14_0_8_um_filter_41_23:0.0000022449):0.0005152539[100],(NCO66957.1_Nitrospirae_bacterium:0.0016785893,PIV41923.1_Nitrospirae_bacterium_CG02_land_8_20_14_3_00_41_53:0.0099475766):0.0017810715[94]):0.2527479376[100],(HGY58606.1_Nitrospirae_bacterium:0.5223171621,(MBM4144836.1_Nitrospira_sp.:0.2643027158,(MBE0425683.1_Nitrospirae_bacterium:0.2779519011,NWF75220.1_Nitrospirae_bacterium:0.3654478793):0.0414975943[88]):0.0620774826[87]):0.1211732807[100]):0.0591572731[100]):0.0436391192[90]):0.0807719693[100]):0.1254340225[100]):0.0657075426[78]):0.2311237603[100]):0.2685171615[100],(((HBO70252.1_Deltaproteobacteria_bacterium:1.0197577673,((MBK5260456.1_Thermoanaerobaculia_bacterium:1.2011700679,MBI3450298.1_Acidobacteria_bacterium:1.1934098722):0.1137692065[98],((MBI3845501.1_Planctomycetes_bacterium:0.9566510503,(MBC8327286.1_Planctomycetes_bacterium:0.7635322520,RMH04735.1_Planctomycetes_bacterium:0.5371107498):0.3808810727[100]):0.1343042545[99],((MBI5432986.1_Planctomycetes_bacterium:0.1858593016,MBK8179541.1_Planctomycetes_bacterium:0.3084999893):0.2911375050[100],(MBK7876259.1_Planctomycetes_bacterium:0.1189891726,MBI5362433.1_Planctomycetes_bacterium:0.1307294182):0.4002552481[100]):0.6025976479[100]):0.1580015909[100]):0.1031236291[98]):0.1937008640[99],(((KAB2958900.1_Thermoanaerobaculia_bacterium:1.0720488132,(NHZ73174.1_Nitrospirae_bacterium:0.7936634153,(RMF74430.1_Acidobacteria_bacterium:0.8440967724,MBD3866976.1_Acidobacteria_bacterium:0.5521047560):0.1266339367[100]):0.0946552131[98]):0.3778230096[100],((MBK6765646.1_bacterium:0.4414662674,((MBL0061582.1_bacterium:0.2489706044,NUO18984.1_bacterium:0.3549651753):0.1460810065[99],(MBK8130678.1_bacterium:0.0040351519,MBK6911270.1_bacterium:0.0000026586):0.4404708047[100]):0.1059793464[94]):0.8768094140[100],(RJP77758.1_candidate_division_Zixibacteria_bacterium:0.9630257382,((MBC8366028.1_bacterium:0.7602905257,(RKZ14121.1_bacterium:0.9547601628,(RLA05502.1_Gammaproteobacteria_bacterium:0.5196740964,PJA73705.1_bacterium_CG_4_9_14_3_um_filter_65_15:0.6326531881):0.2645485131[100]):0.1063807317[98]):0.1391190775[99],((MBL7033813.1_Candidatus_Delongbacteria_bacterium:0.6960355550,KAA3632787.1_Calditrichaeota_bacterium:0.8532106247):0.0363061990[88],(RME20127.1_candidate_division_Zixibacteria_bacterium:0.9414813709,(RKX17666.1_candidate_division_Zixibacteria_bacterium:0.6495122291,(MBU1320314.1_candidate_division_Zixibacteria_bacterium:0.4903199530,(PKK85084.1_candidate_division_Zixibacteria_bacterium_HGW-Zixibacteria-1:0.3317329392,SYZ72630.1_candidate_division_Zixibacteria_bacterium:0.6644279461):0.0822849458[61]):0.0842807371[94]):0.0912008498[100]):0.1419358391[100]):0.1102800230[93]):0.1893719676[100]):0.1131792018[100]):0.0928140023[98]):0.2581152234[100],(((KPJ78122.1_Deltaproteobacteria_bacterium_SG8_13:0.5729473999,(MBA4369400.1_Desulfobacterium_sp.:0.6403214778,(MBW2482165.1_Deltaproteobacteria_bacterium:0.0110117402,MBW2440304.1_Deltaproteobacteria_bacterium:0.0152601557):0.4667411037[100]):0.0887215449[99]):0.1384277279[100],(MBU0679931.1_Proteobacteria_bacterium:0.9203426526,((MBN2332760.1_Deltaproteobacteria_bacterium:0.5921597438,MBW2543219.1_Deltaproteobacteria_bacterium:0.7969873578):0.1462434990[99],(((WP_072908296.1_Malonomonas_rubra:0.5577646065,WP_029912606.1_Pelobacter_seleniigenes:0.4045649066):0.2131237517[100],(WP_155876309.1_Desulfuromonas_sp._AOP6:0.4746421233,WP_040199990.1_Geoalkalibacter_subterraneus:0.5582003937):0.0804931503[96]):0.2332667242[100],((PLY01276.1_Desulfuromonas_sp.:0.6375347382,((NJC88476.1_Desulfuromonas_sp.:0.2533918136,OHB25872.1_Desulfuromonadaceae_bacterium_GWC2_58_13:0.3224708043):0.0916411734[99],(MBN1957138.1_Desulfuromonadales_bacterium:0.0254180483,MBN2790950.1_Desulfuromonadales_bacterium:0.0693695672):0.3765413266[100]):0.0490031288[94]):0.1450463487[100],((MBE0500784.1_Desulfuromonadales_bacterium:0.4641073963,MBE0574972.1_Desulfuromonadales_bacterium:0.6006182130):0.1474132687[100],(PLX46803.1_Desulfobulbaceae_bacterium:0.4755534037,(MBI4794063.1_Deltaproteobacteria_bacterium:0.1554251176,RJX35038.1_Desulfurivibrio_sp.:0.1431947503):0.2564048839[100]):0.0844584112[100]):0.1002898161[100]):0.2388864816[100]):0.1098423953[100]):0.1483249415[100]):0.0776154823[99]):0.0978565338[98],((MBI5509053.1_Deltaproteobacteria_bacterium:0.8995088124,((WP_176064569.1_Anaeromyxobacter_sp._Red267:0.5180182452,MBI5071140.1_Deltaproteobacteria_bacterium:0.6359829937):0.1197028315[100],(WP_012096612.1_Anaeromyxobacter_sp._Fw109-5:0.8163813801,(WP_015934412.1_Anaeromyxobacter_dehalogenans:0.1381968752,(WP_012527165.1_Anaeromyxobacter_sp._K:0.0967312292,(WP_011422123.1_Anaeromyxobacter_dehalogenans:0.0671646483,WP_059436736.1_Anaeromyxobacter_sp._PSR-1:0.0635902648):0.0629008825[100]):0.0542499872[100]):0.5608530740[100]):0.1111232798[99]):0.2028078563[100]):0.3061788088[100],(((OGR00371.1_Deltaproteobacteria_bacterium_RIFOXYD12_FULL_55_16:0.9687182887,((ACH38140.2_Geobacter_bemidjiensis_Bem:0.1649951352,TSK05014.1_Geobacter_sp.:0.1985514682):0.3724291405[100],((GFO60692.1_Geomonas_silvestris:0.0049568296,WP_183355507.1_Geomonas_silvestris:0.0064613889):0.1376767112[100],(GFO70423.1_Geomonas_limicola:0.0049936342,WP_183363043.1_Geomonas_limicola:0.0079475741):0.1184442687[100]):0.2677500423[100]):0.3445240541[100]):0.1028806463[69],(MSM40920.1_Geobacter_sp.:0.5834068224,((WP_039643449.1_Geobacter_soli:0.0000022449,WP_066358294.1_Geobacter_anodireducens:0.0012837727):0.0210174039[100],((WP_010943136.1_Geobacter_sulfurreducens:0.0000022449,HBB69997.1_Geobacter_sulfurreducens:0.0000022449):0.0178253380[100],(WP_119333238.1_Geobacter_sulfurreducens:0.0095918743,(WP_014551859.1_Geobacter_sulfurreducens:0.0000022449,WP_214302606.1_Geobacter_sulfurreducens:0.0025611153):0.0019621714[96]):0.0089041350[96]):0.0211219747[100]):0.3482569567[100]):0.1635362915[100]):0.1161374875[63],((((WP_154650584.1_Geobacter_daltonii:0.0091844418,ACM21507.1_Geobacter_daltonii_FRC-32:0.0094259400):0.5129522855[100],(WP_214176586.1_Geobacter_luticola:0.4376869844,(WP_216511586.1_Geomonas_sp._Red51:0.0275835344,(WP_129126949.1_Geomonas_oryzae:0.0840479332,(WP_135871225.1_Geomonas_terrae:0.0424064382,(WP_162604600.1_Geomonas_edaphica:0.0286427953,WP_136525910.1_Geomonas_ferrireducens:0.0143329712):0.0076156169[95]):0.0292191171[95]):0.0168059945[98]):0.5791864367[100]):0.0791550308[98]):0.1725701444[100],((NTW58027.1_Nitrospirae_bacterium:0.0013022988,NTW65457.1_Nitrospirae_bacterium:0.0226609637):0.7096427823[100],((MBI4699516.1_Nitrospirae_bacterium:0.3924541378,(RJR16654.1_Nitrospiraceae_bacterium:0.3622043236,(RJQ49022.1_Nitrospiraceae_bacterium:0.2421159019,MBI5058134.1_Nitrospirae_bacterium:0.2244052317):0.0559225711[100]):0.1862159193[100]):0.0863486672[100],(MBU0968650.1_Proteobacteria_bacterium:0.5474910667,((OGW45731.1_Nitrospirae_bacterium_GWC2_57_9:0.0000022449,OGW40855.1_Nitrospirae_bacterium_GWD2_57_9:0.0012735344):0.7722640138[100],(MBI5376642.1_Candidatus_Schekmanbacteria_bacterium:0.4513135765,(OGL40194.1_Candidatus_Schekmanbacteria_bacterium_GWA2_38_11:0.0209218058,KKR31529.1_Candidatus_Gottesmanbacteria_bacterium_GW2011_GWC2_39_8:0.0167088405):0.3982593624[100]):0.1475492591[100]):0.1041556150[96]):0.0448697116[59]):0.0421717091[61]):0.0431409934[73]):0.0505060366[89],((MBI5016348.1_Deltaproteobacteria_bacterium:0.6620873262,(MBZ0154870.1_Alphaproteobacteria_bacterium:0.4489188104,SPQ00542.1_Candidatus_Sulfobium_mesophilum:0.5757783534):0.0708069736[99]):0.0674913385[55],((MBP7147964.1_Acidobacteria_bacterium:0.8434559200,(MBI1950404.1_Acidobacteria_bacterium:0.6030461441,(MBI5576038.1_Deltaproteobacteria_bacterium:0.4075597393,(MBP2674779.1_Deltaproteobacteria_bacterium:0.2660332610,(MBE0568705.1_Deltaproteobacteria_bacterium:0.1325885959,((MBF8258870.1_Actinobacteria_bacterium:0.2147189418,MBP2682800.1_Deltaproteobacteria_bacterium:0.2306967837):0.0891348416[100],(HBO69128.1_Deltaproteobacteria_bacterium:0.1531961314,OGP80180.1_Deltaproteobacteria_bacterium_RBG_16_66_15:0.1634211255):0.0307811401[100]):0.0411019594[95]):0.0881452474[95]):0.2210415880[100]):0.1582147392[100]):0.0870367828[95]):0.1151650703[87],((HFZ29745.1_Deltaproteobacteria_bacterium:0.6106113688,(MBL8140725.1_Acidobacteria_bacterium:0.4580291594,MBP1636494.1_Acidobacteria_bacterium:0.3343580633):0.3572411442[100]):0.0701359793[74],(MBP1678261.1_Bacteroidetes_bacterium:0.3188405440,(MBI2216916.1_Candidatus_Rokubacteria_bacterium:0.3800323223,(OGK80893.1_Candidatus_Rokubacteria_bacterium_GWC2_70_16:0.2875794367,((OGL13730.1_Candidatus_Rokubacteria_bacterium_RIFCSPLOWO2_12_FULL_71_22:0.0470866392,MBI4271050.1_Candidatus_Rokubacteria_bacterium:0.0161693576):0.2812423096[100],(OGK96652.1_Candidatus_Rokubacteria_bacterium_RIFCSPHIGHO2_02_FULL_73_26:0.0084836703,OGK99918.1_Candidatus_Rokubacteria_bacterium_RIFCSPHIGHO2_12_FULL_73_22:0.0058423570):0.2747722964[100]):0.1155635301[100]):0.0626370107[97]):0.2107313407[100]):0.3271011719[100]):0.0756900741[88]):0.0512742131[93]):0.0308527493[56]):0.0780580309[63]):0.0638435025[62]):0.1722722844[100]):0.2679826858[100]):0.0519834688[51]):0.0915870566[83],((MBI2876984.1_Candidatus_Tectomicrobia_bacterium:1.2581934506,((RLA81695.1_Deltaproteobacteria_bacterium:0.8391104765,(OLHCEBFO_00969_Desulfofervidaceae_sp._PB11946FWG155:0.4223693372,((GLOGJPLJ_00704_Desulfofervidaceae_sp._PB_NA091.008_B6:0.2767935240,RLB12608.1_Deltaproteobacteria_bacterium__o_Desulfatiglandales_:0.2884657779):0.1638492733[100],(((MBW1966863.1_Seep-SRB2_sp019308155:0.0861955888,PXF54096.1_Seep-SRB2_G37_sp003194485:0.0454639943):0.0512486185[100],(MBW1670749.1_Seep-SRB2_sp019306545:0.0139457697,(MBW1718516.1_Seep-SRB2_sp019306525:0.0076529489,MBW1937369.1_Seep-SRB2_sp019307905:0.0015201402):0.0000022476[99]):0.0765371903[100]):0.1202701997[100],(BEFNOMPG_00388_Candidatus_Desulfofervidus_auxilli_sp._PB12019FWG170:0.0754711723,(CAD7772292.1_Candidatus_Desulfofervidus_auxilii_EN50:0.0026752070,(CAD7783700.1_Candidatus_Desulfofervidus_auxilii_EN37:0.1720738161,(WP_066060692.1_Candidatus_Desulfofervidus_auxilii:0.0040699916,(IEOPGEAI_00603_Candidatus_Desulfofervidus_auxilli_sp._B50:0.0000022449,AMM40356.1_Candidatus_Desulfofervidus_auxilii:0.0000022449):0.0000022449[100]):0.0014328228[99]):0.0012661121[83]):0.0341207974[99]):0.1467766025[100]):0.1558974328[100]):0.0730730304[99]):0.1408617159[99]):0.4151442048[100],((MBI5182766.1_Nitrospinae_bacterium:0.9209365584,(((OGW06292.1_Nitrospinae_bacterium_RIFCSPLOWO2_02_39_17:0.0022422499,(OGW07482.1_Nitrospinae_bacterium_RIFCSPLOWO2_12_39_15:0.0066941728,OGV97810.1_Nitrospinae_bacterium_RIFCSPHIGHO2_02_39_11:0.0039606609):0.0145861029[100]):0.2223059681[100],(OGW07740.1_Nitrospinae_bacterium_RIFCSPLOWO2_12_39_16:0.0975116901,(OGW06831.1_Nitrospinae_bacterium_RIFCSPLOWO2_01_FULL_39_10:0.0776179248,(MBI3584845.1_Nitrospinae_bacterium:0.0351966240,MBI5748741.1_Nitrospinae_bacterium:0.0101714476):0.0484783229[100]):0.0497036804[100]):0.0950446704[100]):0.5440704610[100],((HHD11522.1_Deltaproteobacteria_bacterium:0.5769923824,(MBI5599503.1_Deltaproteobacteria_bacterium:0.4038533442,MBI5560673.1_Deltaproteobacteria_bacterium:0.4258231211):0.1221732251[99]):0.1435954540[100],((HHL40056.1_Deltaproteobacteria_bacterium:0.6796466753,(MBI5237919.1_Deltaproteobacteria_bacterium:0.5935335749,(MBI5235716.1_Deltaproteobacteria_bacterium:0.3850579688,MBI5903770.1_Deltaproteobacteria_bacterium:0.3991579027):0.1093040336[95]):0.0614246597[92]):0.0562959131[94],((OGQ11666.1_Deltaproteobacteria_bacterium_RIFCSPHIGHO2_02_FULL_43_33:0.2776387948,(MBI5875013.1_Deltaproteobacteria_bacterium:0.2837600745,MBI3754384.1_Deltaproteobacteria_bacterium:0.2530490132):0.0811196968[100]):0.0764911247[94],(HCY18496.1_Deltaproteobacteria_bacterium:0.0040400717,((OGP43475.1_Deltaproteobacteria_bacterium_GWD2_42_10:0.0000022449,OGQ35877.1_Deltaproteobacteria_bacterium_RIFCSPLOWO2_02_FULL_42_39:0.0025057485):0.0025064126[98],(OGQ75995.1_Deltaproteobacteria_bacterium_RIFOXYA2_FULL_42_10:0.0000022449,OGQ27541.1_Deltaproteobacteria_bacterium_RIFCSPHIGHO2_02_FULL_42_44:0.0012505397):0.0000022449[51]):0.0022390100[51]):0.4145824727[100]):0.1299979197[100]):0.0526396965[95]):0.2695204928[100]):0.1332082267[100]):0.1074212913[74],((MBU1001577.1_Desulfocurvus_sp._MM_PC_MetaG.mb.39:0.1576930846,(BBD07179.1_Desulfovibrio_ferrophilus:0.0000020930,WP_126376166.1_Desulfovibrio_ferrophilus:0.0169898285):0.1415796353[100]):0.6497682109[100],(((OEU57520.1_Desulfobacterales_bacterium_C00003104:0.0101576933,(OEU53602.1_Desulfobacterales_bacterium_C00003106:0.0000027200,(MBT9448005.1_Seep-SRB1g_sp._S7142MS4:0.0210979239,Ga0402030_bin2_2261_Seep-SRB1g_sp._CR10073B:0.0047376455):0.0328597504[98]):0.0181271916[98]):0.5185213054[100],((Ga0402054_bin3_1853_Seep-SRB1a_sp._CR9063A:0.0736315273,MBC2694390.1_B13-G4_sp014237365a:0.1075882078):0.0777782723[100],(MBW2624018.1_Adiutricales_bacterium:0.0845301380,(MBU4209345.1_Seep-SRB1a_sp013792055:0.0476738477,MBA3018034.1_Seep-SRB1a_sp013792055:0.0342786102):0.0591684677[99]):0.0524376096[100]):0.3561616621[100]):0.2207741791[100],(((MBW1740403.1_Seep-SRB1c_sp._B60-G16_sp003647275:0.0000022449,(RLB82945.1_B60-G16_sp003647275:0.0000022449,RLB82945.1_Deltaproteobacteria_bacterium:0.0063342004):0.0012491328[100]):0.2578598782[100],((HID30861.1_Seep-SRB1c_sp012962685:0.2245378932,MBW1675111.1_Seep-SRB1c_Meg22_810_Bin_246:0.2176692700):0.0776565676[100],(NVL90216.1_JABXJX01_sp013375375:0.0000022449,NVL90216.1_Desulfobacterales_bacterium:0.0000022449):0.1948349465[100]):0.0589087451[92]):0.1473224603[100],((MBN1840865.1_Seep-SRB1c_sp016930875:0.2059505366,OEU78978.1_Desulfobulbaceae_bacterium_C00003063:0.3566507680):0.0911996766[100],((MBW2737301.1_Seep-SRB1a_sp._AB_03_Bin_172:0.0671193451,(RLC24913.1_Seep-SRB1a_sp003647525:0.0042697127,RLC24913.1_Deltaproteobacteria_bacterium:0.0120271111):0.0925132355[100]):0.0818456614[100],(MBW2739412.1_Seep-SRB1a_sp._AB_03_Bin_172:0.2530348867,(Ga0402080_bin2_589_Seep-SRB1a_SM7059A:0.0125392859,MBT9439656.1_Seep-SRB1a_sp._S7142MS3:0.0233826902):0.1081313578[100]):0.0413752493[51]):0.1571915331[100]):0.0558029218[91]):0.0981510712[99]):0.1150445454[99]):0.2794036189[100]):0.0713089386[63]):0.0707714920[76]):0.0389286038[42],(((OEU73148.1_Desulfuromonadales_bacterium_C00003068:0.5295965375,(PLX96191.1_Desulfuromonas_sp.:0.1188372878,WP_005999027.1_Desulfuromonas_acetoxidans:0.1356635051):0.4260834654[100]):0.2948652033[100],((MBN2332177.1_Deltaproteobacteria_bacterium:0.5795628171,(MBN2808880.1_Deltaproteobacteria_bacterium:0.4881037365,NPA25898.1_Deltaproteobacteria_bacterium:0.5457503142):0.1335094374[93]):0.3316457117[100],((PLX89823.1_Desulfuromonas_sp.:0.9723097254,(MBN1930614.1_Desulfobacterales_bacterium:0.5894736942,(BCA79346.1_Desulfuromonas_sp._AOP6:0.0094992048,WP_155875644.1_Desulfuromonas_sp._AOP6:0.0408775111):0.6917696614[100]):0.0981742759[99]):0.0647053586[93],((WP_140396645.1_Desulfuromonas_acetexigens:0.4864251288,OHB29066.1_Desulfuromonadaceae_bacterium_GWC2_58_13:0.2253526227):0.2578448980[100],((WP_040201235.1_Geoalkalibacter_subterraneus:0.4297458251,WP_072905028.1_Malonomonas_rubra:0.7648365240):0.1011120296[100],(NOQ51159.1_Desulfuromonadaceae_bacterium:0.0400072760,OEU69584.1_Desulfuromonadales_bacterium_C00003093:0.0453302176):0.4277132980[100]):0.1536109631[100]):0.1120514787[100]):0.0602480158[93]):0.0730319484[97]):0.1425233452[100],(((WP_068548857.1_Thermosulfidibacter_takaii:0.3455008930,(HDN67453.1_Firmicutes_bacterium:0.1056164957,(RLD93460.1_Aquificae_bacterium:0.0292652398,RLD97851.1_Aquificae_bacterium:0.0040101974):0.0938463960[100]):0.2496619479[100]):0.3108454815[100],(((HFC97555.1_Thermosulfurimonas_dismutans:0.4192795162,WP_221171603.1_Thermosulfurimonas_sp._F29:0.3361405063):0.2389203092[100],(WP_038055358.1_Thermodesulfobacterium_hydrogeniphilum:0.5773192979,RLG11305.1_Candidatus_Pacearchaeota_archaeon:0.8672864832):0.0757162879[100]):0.3301761406[100],(NPA15986.1_Deferribacteres_bacterium:0.9296769162,((WP_166032768.1_Thermosulfuriphilus_ammonigenes:0.3333677382,HHI98139.1_Thermodesulfatator_atlanticus:0.6220475100):0.1148432572[100],(WP_157608117.1_Thermodesulfatator_atlanticus:0.4545008670,((WP_169311170.1_Thermodesulfatator_indicus:0.0015617154,AEH45646.1_Thermodesulfatator_indicus_DSM_15286:0.0000021744):0.1442270455[100],(OAG27706.1_Thermodesulfatator_autotrophicus:0.0000022463,WP_157627868.1_Thermodesulfatator_autotrophicus:0.0014357904):0.1047353424[100]):0.3592731495[100]):0.1792465058[100]):0.1462160814[100]):0.0891985888[100]):0.2274482314[100]):0.0744965261[100],(((MBU1711259.1_Proteobacteria_bacterium:0.0234662202,MBU0730581.1_Proteobacteria_bacterium:0.0548397158):0.9630649253[100],(MBU0673827.1_Proteobacteria_bacterium:1.0281627468,(MBU0481026.1_Proteobacteria_bacterium:0.8273297841,NTV13056.1_Desulfobulbaceae_bacterium:1.0056507549):0.1130765406[96]):0.2227583784[100]):0.1569018163[85],((MBU0484585.1_Proteobacteria_bacterium:0.8735854261,(HFQ80997.1_Desulfobacterales_bacterium:0.4893941464,(MBF0220885.1_Desulfobulbaceae_bacterium:0.4824541477,MBA3015988.1_Desulfobulbaceae_bacterium:0.5329228914):0.1327282717[100]):0.2655138850[100]):0.1264953530[83],((HIJ78263.1_Deltaproteobacteria_bacterium:0.5960357603,((MBU0682461.1_Proteobacteria_bacterium:0.2047653538,PLX50880.1_Desulfobulbaceae_bacterium:0.1984719579):0.3160597836[100],((HET98732.1_Desulfurivibrio_alkaliphilus:0.2788440392,WP_013162994.1_Desulfurivibrio_alkaliphilus:0.9579632150):0.1269239006[67],(MBU2536953.1_Proteobacteria_bacterium:0.0765851756,((MBU4033621.1_Proteobacteria_bacterium:0.0000022449,(MBU4118553.1_Proteobacteria_bacterium:0.0000022449,MBA3002646.1_Desulfurivibrio_sp.:0.0013095451):0.0018432806[100]):0.0377693257[100],((MBU4408368.1_Proteobacteria_bacterium:0.0276925743,TDB36203.1_Deltaproteobacteria_bacterium:0.0351099089):0.0241507925[100],(MBU1405738.1_Proteobacteria_bacterium:0.0178126849,MBU2620385.1_Proteobacteria_bacterium:0.0000022531):0.0284908377[100]):0.1112364040[100]):0.0851616755[100]):0.2992677943[100]):0.2140354281[100]):0.0859738713[83]):0.2358628352[100],((OGQ99171.1_Deltaproteobacteria_bacterium_RIFOXYD12_FULL_57_12:0.8249714950,(OKY74846.1_Desulfobulbaceae_bacterium_DB1:0.4049735809,(MBI5557136.1_Deltaproteobacteria_bacterium:0.2265300308,(RJX27786.1_Desulfurivibrio_sp.:0.1889393852,(MBU0968432.1_Proteobacteria_bacterium:0.1211827362,MBU4262709.1_Proteobacteria_bacterium:0.0649567888):0.1261591447[100]):0.1983970875[100]):0.1830427660[100]):0.3792548500[100]):0.1303063872[69],(((DFBQ01000012.1_21_Seep-SRB2_sp002367355:0.3382858533,PXF57835.1_Seep-SRB2_E20_sp003194495:0.3778253406):0.2593712218[100],(WP_163297689.1_Dissulfurirhabdus_thermomarina_ASM1049943v1:0.0014068859,WP_169755419.1_Dissulfurirhabdus_thermomarina:0.0000021317):0.6696122265[100]):0.1208775007[82],(((WP_013162639.1_Desulfurivibrio_alkaliphilus:0.6697850320,(MBI5441499.1_Deltaproteobacteria_bacterium:0.5525783052,MBE0598469.1_Desulfuromonadales_bacterium:0.4587688652):0.0966941804[99]):0.1253131916[100],(WP_191156331.1_Pelobacter_sp._M08fum:0.7479050129,(WP_155890653.1_Desulfuromonas_sp._TF:0.9033132596,(MBW2466307.1_Deltaproteobacteria_bacterium:0.6331956156,KPK25464.1_Desulfobacterales_bacterium_SG8_35_2:0.4064329699):0.2661854234[100]):0.1423392248[100]):0.0975091935[100]):0.3266845767[100],(RJX24390.1_Desulfobulbus_sp.:0.7238197050,(HHO47316.1_Desulfobacteraceae_bacterium:0.7046666234,((GBE53412.1_bacterium_BMS3Bbin14:0.1160339848,NOX81122.1_Deltaproteobacteria_bacterium:0.1014895876):0.3764101589[100],((HEB68685.1_Desulfobulbus_sp.:0.2604467040,(HEB51214.1_Desulfobulbus_sp.:0.0791751904,HFQ88617.1_Desulfobulbus_sp.:0.0345808323):0.1247537623[100]):0.1709315190[100],((MBU1138639.1_Proteobacteria_bacterium:0.0273322738,MBU1232963.1_Proteobacteria_bacterium:0.0507407540):0.0923366361[100],(MBU1060414.1_Proteobacteria_bacterium:0.0018948704,MBU0945753.1_Proteobacteria_bacterium:0.0045793043):0.1289615257[100]):0.2915451935[100]):0.2262766513[100]):0.0911516521[97]):0.1026703348[97]):0.3322282525[100]):0.0914602672[70]):0.0539099712[44]):0.0465524504[70]):0.0390170352[40]):0.0630457505[72]):0.1209811657[100]):0.0931004142[100]):0.2706592584[100]):0.1317188829[99]):0.1008333259[83]):0.0715596538[88]);
