# Supplementary material for: Physiological potential and evolutionary trajectories of syntrophic sulfate-reducing bacterial partners of anaerobic methanotrophic archaea
Source: PLoS Biol. 2023 Sep 25;21(9):e3002292. doi: 10.1371/journal.pbio.3002292 (PMC10553843; doi:10.1371/journal.pbio.3002292)
Supplement: S2 Data — Other supplementary data.zip. (ZIP) [file pbio.3002292.s036.zip › S2_Data_Other_Supplementary_Data/Data_for_FigS16_afp10_IIc.contree]

(WP_054702125.1_Desulfosarcina_cetonica:0.1845869587,(((((((((((((PWT85391.1_Proteobacteria_bacterium:0.2318228161,(WP_097644493.1_Candidatus_Viridilinea_mediisalina:0.0446257894,RRR76950.1_Candidatus_Viridilinea_halotolerans:0.1019196880)100:0.1006579450)80:0.0187769941,(((((KAA0240151.1_bacterium:0.0411036137,MBE7519814.1_Thermoflexaceae_bacterium:0.0782119336)100:0.1356967998,((WP_202901957.1_Thermogemmatispora_carboxidivorans:0.0774293479,(WP_069802222.1_Thermogemmatispora:0.0000025803,MBE3565033.1_Thermogemmatispora_sp.:0.0071870269)100:0.0216853435)100:0.0190323470,WP_112431964.1_Thermogemmatispora_tikiterensis:0.0341141382)100:0.0469634733)98:0.0541974501,RIK40424.1_Chloroflexi_bacterium:0.0895546707)35:0.0039542814,(((((((((((((HEY44893.1_Anaerolineae_bacterium:0.4974726415,WP_048552811.1_Tetrasphaera_japonica:0.3832046762)94:0.1808601333,(((((WP_055632204.1_Streptomyces_griseoruber:0.0132206509,WP_067256194.1_Streptomyces_sp._DSM_15324:0.0261844783)90:0.0258763487,WP_114664434.1_Streptomyces_paludis:0.0314384260)100:0.2774082051,WP_199439398.1_Umezawaea_beigongshangensis:0.2942367943)97:0.0790817869,((((((WP_020672145.1_Amycolatopsis_nigrescens:0.2748522513,WP_158891567.1_Amycolatopsis_anabasis:0.1671030523)61:0.0257498228,(WP_037255465.1_Kibdelosporangium_aridum:0.0415037238,WP_084424027.1_Kibdelosporangium_aridum:0.0254022900)100:0.2059329702)100:0.1483066714,(WP_189920483.1_Kitasatospora_xanthocidica:0.0825458098,(WP_188300620.1_Streptomyces_sp._CBMA156:0.0491453872,(WP_030057346.1_Streptomyces_novaecaesareae:0.0330643161,(WP_063780333.1_Kitasatospora_sp._MY_5-36:0.0089923989,WP_074006030.1_Streptomycetaceae:0.0000025803)100:0.0438961086)95:0.0340812518)92:0.0149713084)100:0.0805781607)97:0.0490969897,((((WP_158918773.1_Streptomyces_broussonetiae:0.0826492309,WP_076086004.1_Streptomyces_sp._IMTB_2501:0.0083270251)100:0.0286564206,WP_023552720.1_Streptomyces_roseochromogenus:0.0064594006)100:0.1607377316,(WP_132817162.1_Streptomyces_hainanensis:0.1771636972,WP_132929773.1_Streptomyces_sp._8K308:0.0588834272)99:0.0531181649)100:0.0973509529,(WP_189134106.1_Streptomyces_tyrosinilyticus:0.1234770845,((WP_086566849.1_Streptomyces:0.0110049533,WP_190061422.1_Streptomyces_griseocarneus:0.0327070534)100:0.0112091128,(WP_146045469.1_Streptomyces_eurocidicus:0.0756378158,WP_184735535.1_Streptomyces_netropsis:0.0401141682)100:0.0736462216)100:0.1042221359)100:0.0587439936)96:0.0289904753)94:0.0316219315,(WP_187238974.1_Actinomadura_sp._HBU206391:0.2597302802,(KWX02080.1_Carbonactinospora_thermoautotrophica:0.0101589891,WP_066888922.1_Carbonactinospora_thermoautotrophica:0.0000025803)100:0.0962344876)98:0.0875370014)88:0.0262510050,(((WP_086789157.1_Crossiella_equi:0.1484891476,WP_185009105.1_Crossiella_cryophila:0.1465449561)100:0.1262524081,WP_073480729.1_Streptoalloteichus_hindustanus:0.1241384491)99:0.0315051413,WP_189223447.1_Saccharothrix_coeruleofusca:0.1420652253)97:0.0325362437)88:0.0448483961)97:0.0861414181,(((GGK74564.1_Mangrovihabitans_endophyticus:0.0091491875,WP_189077400.1_Mangrovihabitans_endophyticus:0.0000025803)100:0.1138315507,WP_199512580.1_Pseudosporangium_sp._NEAU-24:0.1463207490)100:0.2187138326,OLB77370.1_Actinobacteria_bacterium_13_2_20CM_2_71_6:0.2303066707)63:0.0529836400)62:0.0419012193)95:0.1013670084,NUM43464.1_Anaerolineales_bacterium:0.3400649965)49:0.0212321612,((((WP_102767924.1_Paucibacter:0.1963168813,((((((((((TFH43949.1_ANME-2_cluster_archaeon:0.1678046210,PZN24562.1_Chloroflexi_bacterium:0.1305404320)100:0.0251957020,WP_096893424.1_Candidatus_Scalindua_japonica:0.0908025168)100:0.1334378554,(NER85266.1_Leptolyngbya_sp._SIO1D8:0.0872784712,(WP_190964232.1_Nostocaceae:0.1159090755,WP_015129933.1_Calothrix_sp._PCC_7507:0.0330433334)100:0.0832422547)99:0.0994369000)72:0.0391182503,(MBI4784758.1_Oscillatoriophycideae_cyanobacterium_NC_groundwater_1537_Pr4_S-0.65um_50_18:0.1057212707,(WP_006514834.1_Leptolyngbya_sp._PCC_7375:0.0000025803,WP_163668113.1_Adonisia_turfae:0.0183960990)100:0.0744943206)100:0.1195181244)73:0.0534288431,((((((MBA3240805.1_Acidobacteria_bacterium:0.1709737885,MBA2647577.1_Pyrinomonadaceae_bacterium:0.1057786106)98:0.0677378501,((((MBP6199143.1_Nitrospira_sp.:0.0187805282,WP_080877099.1_Nitrospira_sp._ND1:0.0093471533)100:0.0187894921,(KXK01183.1_Nitrospira_sp._OLB3:0.0477965688,(MBL8069462.1_Nitrospira_sp.:0.0378455000,CBK41949.1_Nitrospira_defluvii:0.0000025803)100:0.0103765093)85:0.0191263109)84:0.0376515337,(MBX3122085.1_Nitrospira_sp.:0.0187864630,(MBA5872979.1_Nitrospira_sp._CR1.2:0.0092954732,(MBL8041754.1_Nitrospira_sp.:0.0092539398,MBA5863515.1_Nitrospira_sp._CR1.1:0.0185607344)96:0.0000025803)99:0.0093938586)99:0.0097209665)75:0.0195044600,HAP40943.1_Nitrospira_sp.:0.0278324266)99:0.1201325351)88:0.0377215071,(MBD0325672.1_Pyrinomonadaceae_bacterium:0.0992436774,PYI93682.1_Verrucomicrobia_bacterium:0.0780494135)76:0.0443929020)59:0.0329442314,(((((((((((WP_126683381.1_Dyella_choica:0.1061454940,((WP_107911560.1_Luteibacter_sp._OK325:0.0457087033,WP_046969867.1_Dyella_japonica:0.0325117842)100:0.0665248150,WP_111982634.1_Dyella_jiangningensis:0.0531348573)100:0.0329367554)100:0.0186376137,WP_167258215.1_unclassified_Dyella:0.0751885374)100:0.0341792847,WP_077483044.1_Rhodanobacter_sp._C06:0.0052349894)100:0.0322283186,(((WP_184417303.1_Rhodanobacter_sp._MP7CTX1:0.1140985047,WP_136259269.1_Rhodanobacter_lindaniclasticus:0.0193694154)95:0.0093377895,WP_056391852.1_Rhodanobacter_sp._Soil772:0.0188228911)94:0.0176173366,WP_068095869.1_unclassified_Rhodanobacter:0.0365061252)91:0.0000025803)91:0.0184722988,(WP_008437960.1_Rhodanobacter_thiooxydans:0.0369806688,(WP_140649551.1_Rhodanobacter_glycinis:0.0380153509,WP_149365594.1_Rhodanobacter_sp._T12-5:0.0187957709)100:0.0278355518)91:0.0000025803)87:0.0095359479,TAM62894.1_Rhodanobacter_sp.:0.0278405437)66:0.0000021600,MBN8946685.1_Rhodanobacter_sp.:0.0091772225)58:0.0000025803,MBN8896030.1_Rhodanobacter_sp.:0.0091350775)87:0.0091416551,OHC47009.1_Rhodanobacter_sp._RIFOXYA1_FULL_67_6:0.0000025803)88:0.0090799130,WP_027485303.1_Rhodanobacter_sp._OR87:0.0094445024)100:0.0849760674,WP_062536916.1_Mizugakiibacter_sediminis:0.0603017523)99:0.0231314025)52:0.0179234585,WP_194825063.1_Nocardia_sp._XZ_19_231:0.1106133042)53:0.0252221883,GJQ57328.1_Candidatus_Scalindua_sp.:0.1493614777)75:0.0154119237)66:0.0343384214,((((((WP_102319281.1_Enterovibrio_norvegicus:0.0963071021,(WP_067410421.1_Enterovibrio_coralii:0.0684113321,WP_068904258.1_Enterovibrio_pacificus:0.0422941832)100:0.0775223668)100:0.1804054799,WP_164354440.1_Sulfitobacter_sediminilitoris:0.0737509729)98:0.0686035155,(MBD0371730.1_Pyrinomonadaceae_bacterium:0.1956164422,TXH82928.1_Thauera_aminoaromatica:0.1617067385)72:0.0289194321)96:0.0261083104,PYS20662.1_Acidobacteria_bacterium:0.1515681170)80:0.0437460862,((WP_069234464.1_Burkholderia:0.1935725104,PWT99386.1_Acidobacteriia_bacterium:0.0563607004)81:0.0116793468,MBI3900073.1_Gammaproteobacteria_bacterium:0.0485989816)87:0.0199137840)87:0.0443345178,(WP_140780460.1_Mesorhizobium_sp._B1-1-9:0.0667602664,WP_166298043.1_Bradyrhizobium_sp._2S1:0.0672447712)97:0.0517519049)43:0.0095679872)31:0.0354948332,(((WP_175197591.1_Paraburkholderia_caffeinitolerans:0.0184582340,WP_184074160.1_Paraburkholderia_sp._CI2:0.0194312082)100:0.1272785823,PYX00251.1_Acidobacteria_bacterium:0.1177248499)62:0.0172664722,WP_128913960.1_Granulicella_sibirica:0.1140373543)96:0.0685253586)98:0.0906092927,((((((RTL31680.1_Burkholderiales_bacterium:0.1840237891,WP_086925426.1_Variovorax_sp._JS1663:0.1097637497)99:0.1196622235,(WP_064027781.1_Methylomonas_koyamae:0.0111605376,WP_071158116.1_Methylomonas_sp._LWB:0.0079291018)100:0.0649643718)97:0.0309268455,((((WP_013148880.1_Methylotenera_versatilis:0.2599663438,(((NOZ51808.1_Gammaproteobacteria_bacterium:0.0997478087,((WP_070057530.1_Marinobacter_sp._X15-166B:0.0845977546,PXF58248.1_Seep-SRB2_sp._4_str._E20:0.0440362892)63:0.0234622690,(WP_054032072.1_Desulfatitalea_tepidiphila:0.0799202872,NNG00304.1_Desulfobacteraceae_bacterium:0.0171824538)85:0.0140958339)93:0.0263016278)81:0.0177715479,WP_142903494.1_Exilibacterium_tricleocarpae:0.0733648049)82:0.0192266258,WP_125219285.1_Methylomicrobium_sp._wino1:0.0898901958)53:0.0000025971)29:0.0315848760,((VUZ83911.1_Candidatus_Methylomirabilis_lanthanidiphila:0.2061030460,MBE9549522.1_Proteobacteria_bacterium:0.0640541648)48:0.0317621703,MBL0011654.1_Nitrosomonas_sp.:0.0291702439)30:0.0097128910)39:0.0090739969,WP_160810436.1_Nitrosomonas_sp._HPC101:0.0588088659)52:0.0288691958,PPD26503.1_Methylomonas_sp.:0.0095471049)54:0.0288980690)46:0.0249316213,((MBL8499020.1_Nitrosomonas_sp.:0.1668261602,MBC6962259.1_Nitrosomonas_sp.:0.0786682985)95:0.0610379032,HBB87620.1_Blastocatellia_bacterium:0.0177750281)37:0.0076866278)41:0.0553303758,MBC8001535.1_Opitutaceae_bacterium:0.0760192242)64:0.0286388922,TAH49035.1_Chloroflexi_bacterium:0.1552056592)73:0.0103573877)89:0.0220726034,CAG0930508.1_Thermoflexales_bacterium:0.0582945324)97:0.0983941406,NTU63710.1_Chloroflexi_bacterium:0.0837423608)97:0.0952182922)91:0.0769924507,(((WP_183090180.1_Pseudomonas_ullengensis:0.0688553951,WP_192324986.1_Pseudomonas_sp._PDM14:0.0211913936)52:0.0153205456,WP_187807166.1_Pseudomonas_alcaligenes:0.0313768473)70:0.0329417552,(WP_008953984.1_Pseudogulbenkiania_ferrooxidans:0.0000025803,WP_014086943.1_Pseudogulbenkiania_sp._NH8B:0.0194688781)84:0.0220063524)97:0.0617592449)75:0.0420340445,(((QKV56538.1_Dechloromonas_sp.:0.0505248177,WP_226399448.1_Ferribacterium_limneticum:0.0115700637)71:0.0199712567,MBI2278257.1_Dechloromonas_sp.:0.0202522924)70:0.0166561222,MBL0355104.1_Dechloromonas_sp.:0.0341421381)100:0.1022282372)100:0.3729160128,WP_187786002.1_Roseomonas_aerophila:0.2699491376)72:0.0463368950)55:0.0747816321,(((MBI1332581.1_Armatimonadetes_bacterium:0.4457194794,((WP_112310788.1_Pseudogemmobacter_bohemicus:0.2031794395,(WP_054728161.1_Sphingopyxis_macrogoltabida:0.0105142727,RYD45545.1_Sphingomonadales_bacterium:0.0548197667)100:0.0892203931)98:0.0333135506,(WP_180195146.1_Rhizobium_sp._WYCCWR_11128:0.0530225849,WP_192247784.1_Mesorhizobium_caraganae:0.0464853477)100:0.0585899786)100:0.2756587301)97:0.0809412680,(WP_015297590.1_Mycobacterium_sp._JS623:0.1926061442,WP_172161145.1_Pseudonocardia_broussonetiae:0.2930479401)100:0.1552288152)96:0.0838934811,TVR51413.1_Puniceicoccaceae_bacterium:0.1518125114)95:0.0923207392)48:0.0841345301,WP_206267502.1_Nostoc_sp._UHCC_0702:0.0276570914)47:0.0605288328,(((WP_179755217.1_Kineococcus_aurantiacus:0.1924686930,WP_203005906.1_unclassified_Frankia:0.1657279366)100:0.2974997368,NJO18093.1_Thioploca_sp.:0.1662143344)49:0.0752704912,WP_086575111.1_Streptomyces:0.2941401533)30:0.0577495728)52:0.0209235860,((RAP78307.1_Paenibacillus_montanisoli:0.0595975260,(WP_138185969.1_Paenibacillus_alvei:0.0814330128,(EPY05758.1_Paenibacillus_alvei_TS-15_TS-15:0.0085145684,WP_028532936.1_Paenibacillus_sp._UNC217MF:0.0000025803)91:0.0000025803)100:0.0315277075)100:0.2575923536,WP_105220234.1_Gloeocapsopsis_dulcis:0.1112444564)50:0.0387806038)23:0.0265701136,(((MBN1323490.1_Methanotrichaceae_archaeon:0.3574575592,WP_062290925.1_Nostoc_piscinale:0.1116854615)90:0.1106680008,(((((((WP_171808685.1_Corallococcus_exiguus:0.0871225647,(((WP_046712447.1_Myxococcus_fulvus:0.0000025803,WP_141328759.1_Myxococcus:0.0097181808)100:0.0881661658,(WP_174489372.1_Myxococcus_sp._CA040A:0.0601936459,(WP_141646215.1_Myxococcus:0.0000025803,WP_174463311.1_Myxococcus_sp._CA056:0.0098169106)100:0.0035325834)95:0.0549495805)95:0.0470686467,WP_143899583.1_Corallococcus:0.0186851169)100:0.1400907097)100:0.0804824198,MBJ6762762.1_Myxococcaceae_bacterium_JPH2:0.0862406521)100:0.1102002832,WP_120549481.1_Corallococcus:0.0722891506)99:0.0305746111,WP_206729105.1_Pyxidicoccus_sp._SCPEA002:0.0527796518)100:0.2567348159,MBN1204055.1_Myxococcaceae_bacterium:0.3036441862)97:0.0694718991,RMH81597.1_Calditrichaeota_bacterium:0.1720557601)97:0.0599596833,(VVB95198.1_uncultured_archaeon:0.0437727648,NJD75643.1_Candidatus_Methanoperedens_sp.:0.0551727001)99:0.0783268765)87:0.0462004779)94:0.0215203338,(WP_196516761.1_Nostoc_sp._WHI:0.2908039855,WP_190377616.1_Leptolyngbya_sp._FACHB-17:0.1677069174)100:0.1648795856)99:0.0753953307)52:0.0524919864,(MBN8892903.1_Rhodospirillales_bacterium:0.5404502557,MBI1259058.1_Chloroflexi_bacterium:0.0822947047)88:0.0330344506)54:0.0584658068,((((WP_155908340.1_unclassified_Mycolicibacterium:0.0077619609,WP_155924609.1_Mycolicibacterium_sp._CBMA_234:0.0188052489)100:0.2571772987,(WP_133199954.1_Paraburkholderia_silviterrae:0.0143424682,WP_134756082.1_Paraburkholderia_pallida:0.0140161601)100:0.2519790493)91:0.0835534743,(TVR52766.1_Gemmatimonadales_bacterium:0.3277373205,WP_014785990.1_Terriglobus_roseus:0.2441305341)56:0.0485843471)91:0.0922386123,MBL8295907.1_Bryobacterales_bacterium:0.1427768836)67:0.0708863479)40:0.0544182550,(TVP69179.1_Rhodobacteraceae_bacterium:0.2411155138,(WP_046113791.1_Aquincola:0.1664648830,HFE32274.1_Gammaproteobacteria_bacterium:0.0474368012)68:0.0327741402)51:0.0546780418)61:0.1178337725,(((WP_091239885.1_Micromonospora_matsumotoense:0.1121921993,WP_089003504.1_Micromonospora_echinofusca:0.0823180126)100:0.2719233957,MBK8096620.1_Planctomycetota_bacterium:0.1615737126)85:0.0909215395,((WP_008831699.1_Novosphingobium_resinovorum:0.0086025562,WP_211150825.1_Novosphingobium_sp._HR1a:0.0090037489)99:0.0503888156,WP_091142447.1_Novosphingobium_sp._CF614:0.0723247906)99:0.1590192139)63:0.0223315511)100:1.5524644514)53:0.0130246533,(TMC19924.1_Chloroflexi_bacterium:0.0000025803,TMD75241.1_Chloroflexi_bacterium:0.0070232189)100:0.0800379048)62:0.0334664626)44:0.0182471685,((((OPY29996.1_Methanocella_sp._PtaU1.Bin125:0.2310232664,(ODS41180.1_Candidatus_Altiarchaeales_archaeon_WOR_SM1_SCG:0.0000025803,ODS36175.1_Candidatus_Altiarchaeales_archaeon_WOR_SM1_79:0.0224053176)100:0.0857518790)69:0.0441398157,(RLF10791.1_Thermoprotei_archaeon:0.1231369164,(OYT29015.1_Thermofilum_sp._ex4484_82:0.0143111949,RLE76966.1_Thermoprotei_archaeon:0.0000025803)100:0.1014082200)95:0.0744741603)63:0.0249800835,(ODS38699.1_Candidatus_Altiarchaeales_archaeon_WOR_SM1_86-2:0.0822410257,PKP60320.1_Candidatus_Altiarchaeales_archaeon_HGW-Altiarchaeales-2:0.0604949236)100:0.0415659125)62:0.0260058305,(QNO53401.1_Methanosarcinales_archaeon_ANME-1_ERB6:0.0000025803,QNO53401.1_ANME_sp._ERB6:0.0000025803)100:0.1312336531)62:0.0226275725)49:0.0225362940,((((WP_190363210.1_Pseudoalteromonas_sp._S16_S37:0.1565242279,WP_131913192.1_Celerinatantimonas_diazotrophica:0.1146757311)90:0.0330080698,WP_094707157.1_Hahella_sp._CCB-MM4:0.0742361253)100:0.0748652494,(OGN87552.1_Chloroflexi_bacterium_RBG_13_46_14:0.0761692388,MBN2075961.1_Dehalococcoidales_bacterium:0.0876633089)100:0.1161936959)86:0.0389025306,((NIP43577.1_candidate_division_Zixibacteria_bacterium:0.0856366073,MBD3217390.1_candidate_division_Zixibacteria_bacterium:0.0506313155)100:0.0467551742,MBD3381653.1_candidate_division_Zixibacteria_bacterium:0.1184205908)100:0.0808774655)62:0.0590789653)42:0.0152956224,(MBL7200026.1_Anaerolineae_bacterium:0.1759790815,(WP_020408674.1_Hahella_ganghwensis:0.1600744979,RPI34712.1_Chloroflexi_bacterium:0.1168377315)85:0.0530719869)84:0.0557767250)72:0.0180231763,((((WP_036168357.1_Lysobacter_dokdonensis:0.0826132980,PYQ41970.1_Acidobacteria_bacterium:0.0510964595)100:0.2224610977,((PJF40820.1_Phototrophicales_bacterium:0.1820123015,MBD0320840.1_Gemmatimonadetes_bacterium:0.1419901245)92:0.0791250899,((((BAZ70725.1_Fischerella_sp._NIES-4106:0.0327530919,BAY14141.1_Calothrix_sp._NIES-2098:0.0486708305)100:0.1532107326,(RDE52142.1_Candidatus_Accumulibacter_meliphilus:0.1208544852,(NJP12200.1_Leptolyngbyaceae_cyanobacterium_RU_5_1:0.1516309454,((((((NET62662.1_Symploca_sp._SIO2E6:0.1184568340,(WP_008178148.1_Moorena_producens:0.0000025803,NEQ11311.1_Moorena_sp._SIO4E2:0.0068912715)100:0.0340391825)89:0.0013855323,NEO17962.1_Moorena_sp._SIO4A5:0.0000025803)89:0.0213118203,NEQ81760.1_Moorena_sp._SIO2I5:0.0138075046)69:0.0000025803,NEO72969.1_Moorena_sp._SIO3H5:0.0138089708)71:0.0189314676,(NES64240.1_Okeania_sp._SIO2D1:0.0406334784,(NEN88196.1_Okeania_sp._SIO3H1:0.0000025859,(NEO56598.1_Okeania_sp._SIO3B5:0.0069596665,NES77327.1_Okeania_sp._SIO1H4:0.0209958901)100:0.0353930094)90:0.0153603852)97:0.0559747478)96:0.0108976013,(NEO03882.1_Moorena_sp._SIO3I7:0.0362365594,(NEQ86639.1_Moorena_sp._SIO2I5:0.0069820148,(NEP35425.1_Moorena_sp._SIO3B2:0.0069648954,NEO48629.1_Moorena_sp._SIO4A3:0.0000025803)96:0.0068568461)66:0.0069100042)93:0.0205424154)90:0.0329332415)83:0.0152738946)83:0.0081399373)66:0.0156369515,(HBL30338.1_Acidobacteria_bacterium:0.1303585081,CAG1003551.1_Myxococcaceae_bacterium:0.0559818194)78:0.0192954318)58:0.0273915278,PYT02075.1_Acidobacteria_bacterium:0.0818501371)55:0.0240262895)74:0.0376198892)48:0.0238646627,(((((((((PYP88702.1_Blastocatellia_bacterium_AA13:0.2273879882,NLL15450.1_Fibrobacter_sp.:0.0582840750)95:0.0594940143,(MBL0355346.1_Dechloromonas_sp.:0.0378323140,(WP_169065095.1_Candidatus_Accumulibacter_phosphatis:0.0130181849,MBK7954307.1_Candidatus_Accumulibacter_sp.:0.0085313253)100:0.0459411852)100:0.0421680878)84:0.0241873708,(RPI77311.1_Desulfobacteraceae_bacterium:0.0702371489,(VVB91600.1_uncultured_archaeon:0.0365368502,((WP_048065296.1_Methanosarcina_acetivorans:0.0000025803,WP_048065296.1_Methanosarcina:0.0000025803)99:0.0000024124,AAM05471.1_Methanosarcina_acetivorans_C2A_C2A:0.0197566759)100:0.0913813548)99:0.0277043706)89:0.0232971487)87:0.0272292892,(KAF5418446.1_ANME-2_cluster_archaeon:0.0000025803,C5S45_08680_ANME_sp._CONS7142H05b1:0.0000025803)100:0.0598247487)73:0.0083586947,(NLW46371.1_Firmicutes_bacterium:0.0603025481,WP_048092222.1_Candidatus_Methanoperedens_nitroreducens:0.0643205854)60:0.0278546365)48:0.0146509949,VVB94574.1_uncultured_archaeon:0.0428374162)43:0.0270532027,(((((((WP_015925003.1_Ruminiclostridium_cellulolyticum:0.0277904598,WP_024833725.1_Ruminiclostridium_josui:0.0138702357)100:0.0069036932,WP_014312907.1_Eubacteriales:0.0000025859)100:0.1354460212,((WP_151735266.1_Paenibacillus_tengchongensis:0.0226809496,WP_150275702.1_Paenibacillus_tepidiphilus:0.0000025803)100:0.1201053533,(WP_019910198.1_Paenibacillus_sp._HW567:0.0000025803,(WP_074087868.1_unclassified_Paenibacillus:0.0077970644,((WP_042237255.1_Paenibacillus_sp._FSL_R5-0912:0.0146256411,(WP_039837780.1_Paenibacillus_sonchi:0.0073027487,(WP_020433757.1_Paenibacillus_riograndensis:0.0000025803,WP_062521868.1_Paenibacillus_jilunlii:0.0073149521)100:0.0073015629)100:0.0147375644)99:0.0139850976,(WP_036733366.1_Paenibacillus_sp._FSL_R7-277:0.0073517971,(OMF86700.1_Paenibacillus_sp._FSL_R7-0333:0.0072459987,(WP_036701058.1_Paenibacillus_sp._FSL_R7-269:0.0074451766,WP_076160533.1_Paenibacillus_sp._FSL_R7-0337:0.0220980592)100:0.0373490795)100:0.0073129996)100:0.0787124352)67:0.0074281279)68:0.0224491795)100:0.0635691607)100:0.0599616234)68:0.0245390979,WP_137697826.1_Ruminiclostridium_herbifermentans:0.0751746545)56:0.0084342761,((WP_004627543.1_Ruminiclostridium_cellobioparum:0.0000025803,WP_027629705.1_Ruminiclostridium_cellobioparum:0.0069307897)99:0.0282133098,WP_080063393.1_Ruminiclostridium_hungatei:0.0668493262)100:0.0751740481)94:0.0426510663,HHT06416.1_Hydrogenispora_sp.:0.0814991671)56:0.0478104414,HBF36148.1_Firmicutes_bacterium:0.1228740377)50:0.0312916033)12:0.0150654363,OLE74229.1_Acidobacteria_bacterium_13_1_20CM_2_57_8:0.1053416528)31:0.0127935393,((((((TFH46745.1_ANME-2_cluster_archaeon:0.0439602901,(C5S50_05285_ANME_sp._HMMV:0.0000025803,C5S51_11180_ANME_sp._HMMV2:0.0000025803)100:0.0701870568)100:0.1547541740,HII02546.1_Methanosarcinaceae_archaeon:0.1452542318)75:0.0116435328,TFG90312.1_Candidatus_Atribacteria_bacterium:0.1093705639)58:0.0115061572,(PXF60957.1_ANME-2c:0.1084083943,(MBC2697007.1_ANME-2_cluster_archaeon:0.0000025803,MBC2697007.1_ANME-2a:0.0000025803)100:0.0720867847)96:0.0450846094)77:0.0197349465,CAG0963649.1_Methanosarcinales_archaeon:0.1500872899)78:0.0176932759,(WP_096206594.1_Candidatus_Methanoperedens_nitroreducens:0.0267759451,VVB91090.1_uncultured_archaeon:0.0089453132)100:0.0573371223)91:0.0222006664)58:0.0215561860)74:0.0262897276,HIH44951.1_Candidatus_Methanoperedenaceae_archaeon:0.1286635784)65:0.0133792184)67:0.0363433422,ETX05487.1_Candidatus_Entotheonella_gemina:0.1840906314)92:0.0329485412,((((ANX05109.1_Immundisolibacter_cernigliae:0.0000025803,WP_202816354.1_Immundisolibacter_cernigliae:0.0000025803)100:0.1879549035,MBI3953336.1_Chloroflexi_bacterium:0.1198931496)26:0.0223835930,(HIK55488.1_Synechococcales_cyanobacterium_M55_K2018_004:0.1089430041,RIK33405.1_Chloroflexi_bacterium:0.0963471501)46:0.0152861498)40:0.0318947844,GAK58619.1_Candidatus_Vecturithrix_granuli:0.0959233028)35:0.0000022063)50:0.0268686881,(MBN1931242.1_Desulfobacterales_bacterium:0.0416760982,(NPU93948.1_Gammaproteobacteria_bacterium:0.0545930509,MBL4794567.1_Pseudomonadales_bacterium:0.0725399167)100:0.0604894699)97:0.0471769151)50:0.0253827194,(WP_106470667.1_Pukyongiella_litopenaei:0.1550166572,WP_154337340.1_Paracoccus_sp._S-4012:0.1129693570)99:0.0916101832)90:0.0609549109,WP_015816784.1_Teredinibacter_turnerae:0.1793479570)54:0.0302494180,LWX54_00495_Seep-SRB1a_sp._5_SM7059A:0.1287013800)54:0.0288895755,WP_004075635.1_Desulfobacter_postgatei:0.1126467415)56:0.0602086010,WP_002925974.1_unclassified_Thauera:0.1974216075);
