# Supplementary material for: Physiological potential and evolutionary trajectories of syntrophic sulfate-reducing bacterial partners of anaerobic methanotrophic archaea
Source: PLoS Biol. 2023 Sep 25;21(9):e3002292. doi: 10.1371/journal.pbio.3002292 (PMC10553843; doi:10.1371/journal.pbio.3002292)
Supplement: S2 Data — Other supplementary data.zip. (ZIP) [file pbio.3002292.s036.zip › S2_Data_Other_Supplementary_Data/Data_for_Fig5_S1_Syntrophic_SRB_short-phylogenomic-tree.txt]

(Seep-SRB1a_sp._3_str._014237365:0.042692982,((Seep-SRB1a_sp._5_str._SM7059A:0.058786308,Seep-SRB1a_sp._7_str._FWG171:0.105775367)1.000:0.030847368,(Seep-SRB1a_sp._5_str._S7142MS3:0.007723486,Seep-SRB1a_sp._5_str._20073_SRB:0.023250521)1.000:0.006691485)1.000:0.006630640,((Seep-SRB1a_sp._8_str._AB_03_Bin_172:0.050271032,Seep-SRB1a_sp._6_str._003647525:0.038815884)0.997:0.009541735,((Seep-SRB1a_sp._4_str._FWG172:0.092075362,(Seep-SRB1a_sp._1_str._013792055:0.054274785,((Desulfobacter_hydrogenophilus:0.473117832,((B60-G16_sp003647275:0.110288384,(C00003060_sp001751085:0.169053579,(S7086C20_sp001751075:0.218057153,B23-G16_sp003647435:0.176027593)1.000:0.036468059)1.000:0.073193237)1.000:0.135818561,((Seep-SRB1g_sp_CR10073A:0.010894054,(Seep-SRB1g_S7142MS4:0.003958897,C00003106_sp001751015:0.001354978)1.000:0.016053825)1.000:0.335775436,((Dissulfurirhabdus_thermomarina_ASM1049943v1:0.235231544,(DTYO01_sp012961845:0.229795704,((Seep-SRB2_sp._2_str._FWG174:0.036373420,((Seep-SRB2_sp._6_str._Meg22_02_Bin_69:0.030394523,(Seep-SRB2_sp._3_str._002367355:0.029353517,(Seep-SRB2_sp._4_str._E20:0.021652925,Seep-SRB2_sp._5_str._003645605:0.029850984)1.000:0.019777557)0.925:0.006958449)0.995:0.007917816,((Seep-SRB2_sp._8_str._Meg22_1012_Bin_335:0.000536313,Seep-SRB2_sp._8_str._Meg22_1618_Bin_149:0.001380946)1.000:0.038920152,Seep-SRB2_sp._7_str._ML8_D:0.106563667)1.000:0.017927171)1.000:0.040530795)1.000:0.026422543,(Seep-SRB2_sp._1_str._Meg22_1214_Bin_80:0.016134557,Seep-SRB2_sp._1_str._G37:0.002357342)1.000:0.057761052)1.000:0.143744010)1.000:0.088700088)1.000:0.261402207,(Desulfofervidales_sp._FWG156:0.235885543,(Desulfofervidaceae_sp._str._NA091.008_B6:0.138996461,((HotSeep1_FWG170:0.027966600,((Candidatus_Desulfofervidus_auxilii:0.007127061,HotSeep_1_draft_B50:0.004028409)0.730:0.002521569,(HotSeep1_E37_DN:0.008046330,HotSeep1_E50_DN:0.004699665)0.917:0.001656531)1.000:0.018632836)1.000:0.149474734,Desulfofervidaceae_sp._str._FWG155:0.137759983)0.991:0.031075083)1.000:0.096747883)1.000:0.224670270)1.000:0.175854250)1.000:0.044535141)1.000:0.094105423)1.000:0.104783557,((JACNLL01_sp013202725:0.049170003,JACNLL01_sp014381545:0.042154461)1.000:0.090786770,(ETH-SRB1_sp004193555:0.058098150,(Eth-SRB1_sp019314185:0.014137179,Eth-SRB1_sp019313565:0.019761195)1.000:0.056993788)1.000:0.079714293)1.000:0.057271136)1.000:0.112887137)1.000:0.024635578)1.000:0.006721109,(Seep-SRB1a_sp._9_str._Meg22_02_Bin_90:0.034532074,Seep-SRB1a_sp._2_str._CR9063A:0.017207682)0.635:0.005469476)0.488:0.002904570)0.996:0.004686815);
