# Supplementary material for: Physiological potential and evolutionary trajectories of syntrophic sulfate-reducing bacterial partners of anaerobic methanotrophic archaea
Source: PLoS Biol. 2023 Sep 25;21(9):e3002292. doi: 10.1371/journal.pbio.3002292 (PMC10553843; doi:10.1371/journal.pbio.3002292)
Supplement: S2 Data — Other supplementary data.zip. (ZIP) [file pbio.3002292.s036.zip › S2_Data_Other_Supplementary_Data/Data_for_Fig5_Cobalaminbiosynthesis_synsrb_count_1e-30_out.txt]

Genome	cbiA	cobC	cobS	cobT	cobU	cbiB	cbiC	cbiD	cbiET	cbiF	cbiG	cbiH	cbiJ	cbiL	cbiP	cbiT	cbiXL	cobC1	bzaA	bzaB	bzaC	bzaD	bzaE	btuB	btuC	btuD	btuF
Candidatus_Desulfofervidaceae_sp._1	1	0	0	0	0	0	0	0	0	1	0	0	0	0	0	0	0	0	1	1	0	0	0	0	1	0	1
Candidatus_Desulfofervidaceae_sp._2	1	0	0	0	0	0	0	0	0	0	0	0	0	0	0	0	0	0	1	1	0	0	0	2	1	0	1
Desulfofervidales_sp._FWG156	1	0	0	0	0	0	0	0	0	0	0	0	0	0	0	0	0	0	1	1	0	0	0	0	0	0	0
HotSeep1	1	0	1	1	1	1	0	0	0	1	0	0	0	0	0	0	0	0	1	1	0	0	0	1	1	0	0
HotSeep1_B50	1	0	1	1	1	1	0	0	0	1	0	0	0	0	0	0	0	0	1	1	0	0	0	1	1	0	0
HotSeep1_E37	1	0	1	1	1	1	0	0	0	0	0	0	0	0	0	0	0	0	1	1	0	0	0	1	1	0	0
HotSeep1_E50	1	0	0	2	1	1	0	0	0	1	0	0	0	0	0	0	0	0	1	0	0	0	0	1	1	0	0
HotSeep1_FWG170	1	0	0	1	1	0	0	0	0	1	0	0	0	0	0	0	0	0	1	1	0	0	0	1	1	0	0
Dissulfurirhabdus_thermomarina_ASM1049943v1	2	1	0	1	1	1	1	1	1	1	0	2	0	1	1	0	0	0	2	2	0	1	0	0	1	0	0
Dissulfurirhabdus_thermomarina_ASM1297923v1	2	1	0	1	1	1	1	1	1	1	0	2	0	1	1	0	0	0	2	2	0	1	0	0	1	0	0
UBA5754_sp002419025	2	1	1	1	1	1	1	1	1	1	1	2	0	1	1	0	0	0	1	1	0	0	0	0	0	0	0
Seep-SRB2_sp._1_(str._G37)	2	1	0	1	1	1	1	0	1	1	1	2	0	1	1	0	0	0	1	1	0	1	0	0	1	0	0
Seep-SRB2_sp._1_(str._Meg22_1012_Bin_255)	1	1	0	1	1	1	0	0	1	2	1	2	0	0	1	0	0	0	0	0	0	1	0	0	0	0	0
Seep-SRB2_sp._1_(str._Meg22_1214_Bin_80)	2	1	0	1	1	1	1	0	1	2	1	2	0	1	1	0	0	0	1	1	0	1	0	0	3	0	0
Seep-SRB2_sp._1_(str._Meg22_1416_Bin_176)	0	0	0	1	1	1	0	0	1	2	1	1	0	0	0	0	0	0	0	0	0	0	0	0	0	0	0
Seep-SRB2_sp._2_(str._FWG173)	2	0	0	0	1	0	1	0	1	0	0	1	0	0	1	0	0	0	1	1	0	1	0	0	0	0	0
Seep-SRB2_sp._2_(str._FWG174)	2	0	0	1	1	1	1	0	1	1	1	2	0	1	1	0	0	0	1	1	0	1	0	0	1	0	0
Seep-SRB2_sp._3_(str._002367355)	2	1	0	1	1	1	1	1	1	1	1	2	0	1	1	0	0	0	1	1	0	1	0	0	0	0	0
Seep-SRB2_sp._4_(str._E20)	2	1	1	0	0	1	2	1	1	1	1	3	0	1	2	0	0	0	1	1	0	1	1	0	1	0	0
Seep-SRB2_sp._5_(str._003645605)	2	1	1	1	0	1	1	1	2	2	1	1	0	1	1	0	0	0	1	1	0	1	0	0	1	0	0
Seep-SRB2_sp._6_(str._Meg22_02_Bin_69)	3	0	0	1	0	1	1	0	1	1	1	2	0	1	1	0	0	0	1	1	0	0	0	0	0	0	0
Seep-SRB2_sp._7_(str._ML8_D)	1	0	0	0	0	0	0	0	0	0	0	0	0	0	0	0	0	0	0	0	0	1	0	1	2	0	0
Seep-SRB2_sp._8_(str._Meg19_1012_Bin_147)	1	0	0	0	0	0	0	0	0	0	0	0	0	0	0	0	0	0	1	1	0	0	0	0	1	0	0
Seep-SRB2_sp._8_(str._Meg22_1012_Bin_335)	1	0	0	0	0	0	0	0	0	0	0	0	0	0	0	0	0	0	1	1	0	0	0	0	1	0	0
Seep-SRB2_sp._8_(str._Meg22_1214_Bin_60)	1	0	0	0	0	0	0	0	0	0	0	0	0	0	0	0	0	0	1	1	0	0	0	0	1	0	0
Seep-SRB2_sp._8_(str._Meg22_1416_Bin_56)	1	0	0	0	0	0	0	0	0	0	0	0	0	0	0	0	0	0	1	1	0	0	0	0	2	0	0
Seep-SRB2_sp._8_(str._Meg22_1618_Bin_149)	1	0	0	0	0	0	0	0	0	0	0	0	0	0	0	0	0	0	1	1	0	0	0	0	1	0	0
Seep-SRB2_sp._8_(str._Meg22_46_Bin_87)	1	0	0	0	0	0	0	0	0	0	0	0	0	0	0	0	0	0	1	1	0	0	0	0	1	0	0
Seep-SRB2_sp._8_(str._Meg22_810_Bin_10)	1	0	0	0	0	0	0	0	0	0	0	0	0	0	0	0	0	0	1	1	0	0	0	0	1	0	0
JACNLL01_sp014381545	1	1	1	1	1	1	0	0	0	0	0	0	0	0	0	0	0	0	1	1	0	1	0	0	1	0	0
JACNLL01_sp013202725	1	0	1	1	1	0	0	0	0	0	0	0	0	0	0	0	0	0	1	1	0	0	0	0	0	0	0
Eth-SRB1_sp004193555	2	0	0	1	1	1	1	0	1	1	1	3	0	1	1	0	0	0	1	1	0	0	0	0	1	0	1
Eth-SRB1_sp019314185	1	0	0	1	1	0	0	0	0	0	0	0	0	0	0	0	0	0	2	1	0	2	0	0	1	0	0
Eth-SRB1_sp019313565	1	0	0	1	1	0	1	1	1	1	0	0	0	1	0	0	0	0	2	2	0	2	0	0	1	0	0
Seep-SRB1a_sp._1_(str._013792055)	1	0	0	1	1	1	0	0	0	0	0	0	0	0	0	0	0	0	1	1	1	2	0	0	2	0	0
Seep-SRB1a_sp._2_(str._CR9063A)	1	0	0	1	1	1	1	1	1	0	1	1	0	1	0	0	0	0	1	1	0	0	1	2	2	0	0
Seep-SRB1a_sp._2_(str._CR9063B)	1	0	0	1	1	1	1	1	1	0	1	1	0	1	0	0	0	0	1	1	0	0	0	2	2	0	0
Seep-SRB1a_sp._2_(str._CR9063C)	1	0	0	1	1	1	1	0	1	0	1	1	0	1	0	0	0	0	1	1	0	0	0	2	2	0	0
Seep-SRB1a_sp._3_(str._014237195)	1	0	0	1	1	0	0	0	0	0	0	0	0	0	0	0	0	0	0	0	0	2	0	0	2	0	0
Seep-SRB1a_sp._3_(str._014237365)	1	0	0	1	1	0	0	0	0	0	0	0	0	0	0	0	0	0	0	0	0	2	0	0	2	0	0
Seep-SRB1a_sp._4_(str._FWG171)	0	0	0	1	1	0	0	0	0	0	0	0	0	0	0	0	0	0	1	1	0	1	0	1	3	0	0
Seep-SRB1a_sp._4_(str._FWG172)	2	0	0	1	1	1	1	0	1	0	1	2	0	0	1	0	0	0	1	1	0	3	0	0	2	0	0
Seep-SRB1a_sp._5_(str._20073_SRB)	0	0	0	0	1	0	0	0	0	0	0	0	0	0	0	0	0	0	1	1	0	1	0	0	1	0	0
Seep-SRB1a_sp._5_(str._20074_SRB)	1	0	0	0	0	0	0	0	0	0	0	0	0	0	0	0	0	0	0	0	0	0	0	0	1	0	0
Seep-SRB1a_sp._5_(str._S7142MS3)	0	0	0	1	0	1	0	0	0	0	0	0	0	0	0	0	0	0	1	1	1	0	0	0	0	0	0
Seep-SRB1a_sp._5_(str._SM7059A)	0	0	0	1	0	0	0	0	0	0	0	0	0	0	0	0	0	0	1	1	0	0	1	0	0	0	0
Seep-SRB1a_sp._6_(str._003647525)	1	0	0	0	1	1	0	1	1	1	1	1	0	0	0	0	0	0	0	0	0	1	0	0	0	0	1
Seep-SRB1a_sp._8_(str._AB_03_Bin_172)	2	0	0	2	1	1	0	0	0	0	0	0	0	0	0	0	0	0	0	0	0	3	0	1	1	0	1
Seep-SRB1a_sp._9_(str._Meg22_02_Bin_90)	0	0	0	1	0	0	1	1	1	1	1	1	0	1	0	0	0	0	1	1	1	0	0	0	1	0	0
Seep-SRB1a_sp._9_(str._Meg22_24_Bin_68)	0	0	0	0	0	0	1	1	1	1	1	1	0	1	0	0	0	0	0	0	1	0	0	0	1	0	0
Seep-SRB1a_sp._9_(str._Meg22_46_Bin_236)	0	0	0	0	1	0	1	0	1	1	1	1	0	1	0	0	0	0	1	1	0	0	0	0	2	0	0
S7086C20_sp001751075	1	0	0	1	1	0	0	0	0	0	0	0	0	0	0	0	0	0	1	1	0	0	0	0	1	0	0
C00003060_sp001751085	2	0	0	1	1	1	1	1	1	1	1	2	0	1	1	0	0	0	0	0	0	0	0	2	2	0	0
B60-G16_sp003647275	2	0	0	1	1	1	1	0	1	1	1	2	0	1	1	0	0	0	1	1	0	1	0	0	0	0	0
B23-G16_sp003647435	1	0	1	1	1	1	0	0	0	0	0	1	0	0	0	0	0	0	0	0	0	0	0	0	4	0	0
B23-G16_sp003647435	3	0	1	2	2	3	1	1	1	2	2	4	0	3	2	0	0	0	0	0	0	0	0	0	2	0	0
DTYH01_sp012961955	2	0	0	0	1	1	1	1	1	2	1	2	0	0	0	0	0	0	1	1	0	0	0	0	1	0	1
JABXJX01_sp013375375	1	0	0	1	1	1	0	0	0	0	0	0	0	0	0	0	0	0	1	1	1	1	0	0	1	0	0
JABXJW01_sp013375395	1	0	0	1	1	1	1	1	1	0	1	2	0	1	1	0	0	0	1	1	0	1	0	0	1	0	0
Eth-SRB1_sp019314185	1	0	0	1	1	0	0	0	0	0	0	0	0	0	0	0	0	0	2	1	0	2	0	0	1	0	0
Eth-SRB1_sp019313565	1	0	0	1	1	0	1	1	1	1	0	0	0	1	0	0	0	0	2	2	0	2	0	0	1	0	0
JACNLL01_sp014381545	1	1	1	1	1	1	0	0	0	0	0	0	0	0	0	0	0	0	1	1	0	1	0	0	1	0	0
JACNLL01_sp013202725	1	0	1	1	1	0	0	0	0	0	0	0	0	0	0	0	0	0	1	1	0	0	0	0	0	0	0
Seep-SRB1g_sp._AB_1215_Bin_34	0	0	0	0	1	0	0	0	0	0	0	1	0	0	1	0	0	0	0	0	0	1	0	1	2	0	0
Seep-SRB1g_(str._C00003104)	2	0	0	0	1	0	1	0	1	0	0	0	0	1	0	0	0	0	1	1	0	0	0	0	1	0	0
Seep-SRB1g_(str._C00003106)	1	0	0	1	1	1	1	0	1	0	1	2	0	1	1	0	0	0	1	1	0	0	0	0	2	0	0
Seep-SRB1g_(str._CR10073A)	2	0	0	1	1	1	1	0	1	0	1	2	0	1	1	0	0	0	1	1	0	1	0	0	4	0	0
Seep-SRB1g_(str._CR10073B)	2	0	0	1	1	1	1	1	1	0	1	2	0	1	1	0	0	0	1	1	0	0	0	0	3	0	0
Seep-SRB1g_(str._S7142MS4)	1	0	0	0	0	0	1	0	1	0	0	0	0	1	0	0	0	0	0	0	0	0	0	0	1	0	0
