# Supplementary material for: Physiological potential and evolutionary trajectories of syntrophic sulfate-reducing bacterial partners of anaerobic methanotrophic archaea
Source: PLoS Biol. 2023 Sep 25;21(9):e3002292. doi: 10.1371/journal.pbio.3002292 (PMC10553843; doi:10.1371/journal.pbio.3002292)
Supplement: S2 Data — Other supplementary data.zip. (ZIP) [file pbio.3002292.s036.zip › S2_Data_Other_Supplementary_Data/Data_for_FigS16_afp10_IIa.contree]

(HHG73930.1_Persephonella_sp.:0.1866732058,(OEU52388.1_Desulfobacterales_bacterium_S3730MH5:0.1051585105,MBE9540848.1_Proteobacteria_bacterium:0.0547619874)100:0.1985771764,(((((((((((((((((WP_166391442.1_Candidatus_Nitrosotalea_sp._TS:0.3988359156,RYE83373.1_Hyphomicrobiales_bacterium:0.2058209682)42:0.0632591163,((WP_199050422.1_Microvirga_splendida:0.1763286257,RWO22187.1_Mesorhizobium_sp.:0.1229697597)100:0.0988950963,WP_116140704.1_Paraburkholderia_sp._BL27I4N3:0.2514051815)45:0.0558372019)65:0.0526052334,(MBL8901098.1_Planctomycetota_bacterium:0.2007972969,WP_167238646.1_Massilia_genomosp._1:0.0992891864)79:0.0700466901)35:0.0502746358,((WP_179789877.1_Actinopolymorpha_rutila:0.1666507535,(WP_010183108.1_Sphingomonas_sp._PAMC_26605:0.1152925760,(WP_091789259.1_Paraburkholderia_steynii:0.1238882644,WP_010914141.1_Mesorhizobium_japonicum:0.0745156319)96:0.0544659425)55:0.0159574406)30:0.0157533716,(WP_017498951.1_Sphingobium:0.0447592915,WP_129390187.1_Sphingosinicella_sp._BN140058:0.0881354440)99:0.0515724918)51:0.0130036860)51:0.0132867621,(((((HAH10668.1_Alphaproteobacteria_bacterium:0.2286225842,SUS04670.1_uncultured_Defluviicoccus_sp.:0.1572567391)55:0.0437380462,(((MBF9031837.1_Rhodobacterales_bacterium_HKCCE3408:0.2047356432,WP_071805066.1_Couchioplanes_caeruleus:0.0457240861)87:0.0430459012,WP_111651156.1_Actinoplanes_lutulentus:0.0669532735)86:0.0265918988,(WP_123919613.1_Georgenia_muralis:0.1655618576,WP_035929198.1_Kocuria_polaris:0.0669915168)93:0.0528137785)85:0.0509332745)50:0.0209066850,WP_087049434.1_Caballeronia_ptereochthonis:0.1910375286)44:0.0144086095,(WP_132301662.1_Kribbella_sp._VKM_Ac-2568:0.0801912025,WP_191195557.1_Nocardioides_cavernae:0.0398781419)91:0.0342250378)48:0.0316945351,WP_166300688.1_Bradyrhizobium_sp._2S1:0.1708301295)56:0.0239626978)68:0.0596868009,WP_144987289.1_Gimesia:0.2584282909)69:0.0397076719,(WP_010941651.1_Geobacter_sulfurreducens:0.0000021464,(WP_066357731.1_Geobacter_anodireducens:0.0102614072,WP_039645959.1_Geobacter:0.0000021464)99:0.0102598864)100:0.1445139768)63:0.0265182244,(OGW50260.1_Nitrospirae_bacterium_GWC2_57_9:0.2416274737,MCE7937005.1_Chloroflexi_bacterium_CFX6:0.1720141133)66:0.0343585038)66:0.0562932449,((((((((((((KQC04766.1_Methanoculleus_sp._SDB:0.2500033230,WP_089882816.1_Halogeometricum_limi:0.2205483585)51:0.0911797336,RLF50484.1_Thermoplasmata_archaeon:0.0363829280)84:0.1147356948,WP_134218595.1_Pelotomaculum_sp._FP:0.1437842142)48:0.0447445741,WP_015324975.1_Methanomethylovorans_hollandica:0.0719253305)30:0.0148012943,RLC76688.1_Chloroflexi_bacterium:0.1492741754)67:0.0321354075,OEU79106.1_Desulfobulbaceae_bacterium_C00003063:0.0851785338)61:0.0359223768,((((WP_136591235.1_Salinigranum_halophilum:0.2254863118,WP_089810090.1_Halogeometricum:0.1523911850)57:0.0386713831,(NOQ33843.1_Methanosarcinales_archaeon:0.0498910614,(((((QNO51028.1_Methanosarcinales_archaeon_ANME-1_ERB6:0.0191698668,QNO51316.1_Methanosarcinales_archaeon_ANME-1_ERB6:0.0108916848)95:0.0204485638,(NQE46221.1_ANME-1_cluster_archaeon_GoMg2:0.0000021464,C5S31_09400_ANME-1_GoMg2:0.0000021464)100:0.0497707811)85:0.0107066155,(KAF5436626.1_Methanophagales_archaeon:0.0000021464,C5S35_08240_ANME-1_CONS3730MDAH03UFb1:0.0000021464)86:0.0000021464)99:0.0408259270,(CBH39157.1_uncultured_archaeon:0.0096775680,MBE9570407.1_Proteobacteria_bacterium:0.0212267872)47:0.0104929909)36:0.0000020107,(KAF5437064.1_Methanophagales_archaeon:0.0000021464,C5S35_05995_ANME-1_CONS3730MDAH03UFb1:0.0000021464)100:0.0315155740)45:0.0235273189)38:0.0129030221)57:0.0285618190,RZN41688.1_Methanophagales_archaeon_ANME-1-THS:0.0365345415)35:0.0293783922,((((WP_009624735.1_Desulfosporosinus_sp._OT:0.0048698516,WP_068964575.1_Desulfosporosinus_sp._BG:0.0049380809)100:0.1262598151,(OPX86526.1_Pelotomaculum_sp._PtaB.Bin104:0.0468292049,PKM82010.1_Firmicutes_bacterium_HGW-Firmicutes-14:0.0698520164)84:0.0152720059)63:0.0282130216,((MCG3156694.1_bacterium:0.0110086580,KAA0229903.1_candidate_division_KSB1_bacterium:0.0000021464)80:0.0000021464,RIK74678.1_candidate_division_KSB1_bacterium:0.0103449777)100:0.1351985617)87:0.0284500980,NUO83871.1_candidate_division_KSB1_bacterium:0.1317660208)79:0.0330124688)28:0.0263140229)26:0.0000021641,(MBL0701879.1_Desulfosarcina_sp.:0.1099869884,RLG23722.1_Methanosarcinales_archaeon:0.0632626624)88:0.0191854540)17:0.0098513880,(HEC98653.1_Nitrospirae_bacterium:0.0574829061,(SeepSRB1g_sp._CR10073B_LWX55_00775:0.0549858297,(KAF5420502.1_ANME-2_cluster_archaeon:0.0000021464,KAF5424728.1_ANME-2_cluster_archaeon:0.0195043590)100:0.0799236687)89:0.0100850632)90:0.0329283572)21:0.0106643987,((((NUM74038.1_candidate_division_KSB1_bacterium:0.1398353650,MCK6619953.1_Calditrichia_bacterium:0.0677693710)100:0.0663296521,MBL7208495.1_Dehalococcoidia_bacterium:0.0942804527)64:0.0000021641,MBL0731330.1_Desulfosarcina_sp.:0.0619923782)77:0.0227018161,NIM15095.1_Candidatus_Aminicenantes_bacterium:0.1393934923)23:0.0108064122)55:0.0191624632,((WP_048139403.1_Methanosarcina_horonobensis:0.1849714022,NIM13506.1_Candidatus_Aminicenantes_bacterium:0.0289510281)47:0.0188656553,HIH44106.1_Candidatus_Methanoperedenaceae_archaeon:0.0521838992)55:0.0139022494)50:0.0112400818,(NJD51978.1_Candidatus_Methanoperedens_sp.:0.0100100239,(KPQ42133.1_Candidatus_Methanoperedens_sp._BLZ1:0.0239859353,WP_097297364.1_Candidatus_Methanoperedens_sp._BLZ2:0.0000021464)100:0.0205787070)100:0.0649732417)38:0.0155220818)40:0.0000021641,((MBN1657593.1_Anaerolineae_bacterium:0.2134831251,NLH07112.1_Chloroflexi_bacterium:0.1328301418)70:0.0858677280,(RPI37751.1_Nitrospiraceae_bacterium:0.0734145219,NTU41447.1_Nitrospirales_bacterium:0.0118551949)100:0.0603323076)64:0.0417071372)64:0.0566414796,(PSP60057.1_Halobacteriales_archaeon_QH_7_66_37:0.1761025344,PSP50748.1_Halobacteriales_archaeon_QH_1_68_42:0.0769676968)82:0.0643453418)40:0.0362542188,(((HBV97850.1_Desulfotomaculum_sp.:0.2795313982,(RLA83729.1_Epsilonproteobacteria_bacterium:0.1825255749,(WP_164664729.1_Sulfurovum_sp._bin170:0.0696772233,WP_164663470.1_Sulfurovum_sp._bin170:0.0669549505)99:0.0589867906)89:0.0245507787)75:0.0285146693,(((((WP_086887384.1_Natrarchaeobaculum_aegyptiacum:0.1876962294,WP_135534622.1_Halostella_pelagica:0.1010978969)96:0.0776824355,((WP_165160329.1_Natronolimnobius_sp._AArcel1:0.1055732395,(WP_006165844.1_Natrialba_chahannaoensis:0.0000021464,WP_006653060.1_Natrialba:0.0101474188)100:0.0261986353)97:0.0135351584,(WP_049923825.1_Halopiger_djelfimassiliensis:0.0198414771,WP_074854629.1_Halopiger_salifodinae:0.0214171577)96:0.0301618985)94:0.0534084644)85:0.0295340352,(WP_097381168.1_Natrialbaceae:0.0275459458,((((WP_008455669.1_Natrinema:0.0100473858,WP_007109785.1_Natrinema_altunense:0.0000021464)100:0.0100171687,WP_130170979.1_Natrinema_altunense:0.0101496330)99:0.0101496414,WP_006187169.1_Natrinema_pallidum:0.0000021464)88:0.0000021464,WP_138651839.1_Natrinema_pallidum:0.0101161341)99:0.0265711179)99:0.0373103050)85:0.0386199636,(WP_008013116.1_Haloterrigena_limicola:0.0101906304,WP_130499167.1_Haloterrigena_hispanica:0.0000021464)100:0.0619063762)97:0.1139247296,(WP_013446629.1_Halogeometricum_borinquense:0.0138688077,WP_007542082.1_Haloferax:0.0068528943)100:0.1136999419)98:0.1411030588)61:0.0387384023,RPJ44326.1_Chloroflexi_bacterium:0.2276277030)13:0.0218657595)27:0.0218830054,(PSQ19191.1_Halobacteriales_archaeon_QS_8_69_26:0.2082157323,PSP32858.1_Halobacteriales_archaeon_QH_10_67_22:0.1092321364)71:0.0372046832)53:0.0690534726,WP_161740040.1_Paenibacillus_glycinis:0.1393458678)55:0.0521736438,WP_098188454.1_Bacillus_pseudomycoides:0.1603857815)47:0.0309946301,((WP_110046295.1_Paenibacillus_cellulosilyticus:0.1839374114,(WP_127533975.1_Paenibacillus_kobensis:0.0241558991,WP_127569750.1_Paenibacillus:0.0519794582)67:0.0262137216)81:0.0272446029,(WP_160394649.1_Paenibacillus_sp._MMS18-CY102:0.0000021464,WP_006037780.1_Paenibacillus_curdlanolyticus:0.0101297962)92:0.0360597634)98:0.0469355665)54:0.0974897679,WP_124179202.1_Natrarchaeobius_halalkaliphilus:0.4220762734)67:0.0187479898);
