# Supplementary material for: Physiological potential and evolutionary trajectories of syntrophic sulfate-reducing bacterial partners of anaerobic methanotrophic archaea
Source: PLoS Biol. 2023 Sep 25;21(9):e3002292. doi: 10.1371/journal.pbio.3002292 (PMC10553843; doi:10.1371/journal.pbio.3002292)
Supplement: S2 Data — Other supplementary data.zip. (ZIP) [file pbio.3002292.s036.zip › S2_Data_Other_Supplementary_Data/Data_for_FigS7_oetABI_synsrb_final_count_1e-30_out.txt]

Genome	OetB	OetA	OetI	OetIseep1a	OetI_GeoS	OetI_Dacet	nrfHA
Candidatus_Desulfofervidaceae_sp._1	2	2	1	0	0	0	0
Candidatus_Desulfofervidaceae_sp._2	2	2	1	0	0	0	0
Desulfofervidales_sp._FWG156	2	2	1	0	0	0	0
HotSeep1	2	2	1	0	0	1	0
HotSeep1_B50	2	2	1	0	0	1	0
HotSeep1_E37	2	2	1	0	0	1	0
HotSeep1_E50	3	2	1	0	0	1	0
HotSeep1_FWG170	2	2	1	0	0	1	0
Dissulfurirhabdus_thermomarina_ASM1049943v1	3	3	0	0	0	1	0
Dissulfurirhabdus_thermomarina_ASM1297923v1	3	3	0	0	0	1	0
UBA5754_sp002419025	0	0	0	0	0	0	0
Seep-SRB2_sp._1_(str._G37)	2	2	1	0	0	1	0
Seep-SRB2_sp._1_(str._Meg22_1012_Bin_255)	0	0	0	0	0	0	0
Seep-SRB2_sp._1_(str._Meg22_1214_Bin_80)	2	2	1	0	0	1	0
Seep-SRB2_sp._1_(str._Meg22_1416_Bin_176)	0	0	0	0	0	0	0
Seep-SRB2_sp._2_(str._FWG173)	0	0	0	0	0	0	0
Seep-SRB2_sp._2_(str._FWG174)	0	0	0	0	0	0	0
Seep-SRB2_sp._3_(str._002367355)	2	2	0	0	0	1	0
Seep-SRB2_sp._4_(str._E20)	2	2	0	0	0	1	0
Seep-SRB2_sp._5_(str._003645605)	0	0	0	0	0	0	0
Seep-SRB2_sp._6_(str._Meg22_02_Bin_69)	0	0	0	0	0	0	0
Seep-SRB2_sp._7_(str._ML8_D)	1	1	0	0	0	0	0
Seep-SRB2_sp._8_(str._Meg19_1012_Bin_147)	2	2	1	0	0	1	0
Seep-SRB2_sp._8_(str._Meg22_1012_Bin_335)	0	0	0	0	0	0	0
Seep-SRB2_sp._8_(str._Meg22_1214_Bin_60)	2	2	1	0	0	1	0
Seep-SRB2_sp._8_(str._Meg22_1416_Bin_56)	0	0	0	0	0	0	0
Seep-SRB2_sp._8_(str._Meg22_1618_Bin_149)	2	2	1	0	0	1	0
Seep-SRB2_sp._8_(str._Meg22_46_Bin_87)	1	1	1	0	0	1	0
Seep-SRB2_sp._8_(str._Meg22_810_Bin_10)	2	2	1	0	0	1	0
JACNLL01_sp014381545	0	0	0	0	0	0	0
JACNLL01_sp013202725	0	0	0	0	0	0	0
Eth-SRB1_sp004193555	0	0	0	0	0	0	0
Eth-SRB1_sp019314185	2	2	1	1	0	0	0
Eth-SRB1_sp019313565	4	4	2	2	0	0	0
Seep-SRB1a_sp._1_(str._013792055)	2	2	1	1	0	0	0
Seep-SRB1a_sp._2_(str._CR9063A)	2	2	1	1	0	0	0
Seep-SRB1a_sp._2_(str._CR9063B)	0	0	1	1	0	0	0
Seep-SRB1a_sp._2_(str._CR9063C)	0	0	1	1	0	0	0
Seep-SRB1a_sp._3_(str._014237195)	2	2	1	1	0	0	0
Seep-SRB1a_sp._3_(str._014237365)	2	2	1	1	0	0	0
Seep-SRB1a_sp._4_(str._FWG171)	0	0	1	1	0	0	0
Seep-SRB1a_sp._4_(str._FWG172)	2	2	1	1	0	0	0
Seep-SRB1a_sp._5_(str._20073_SRB)	2	2	0	0	0	0	0
Seep-SRB1a_sp._5_(str._20074_SRB)	2	2	1	1	0	0	0
Seep-SRB1a_sp._5_(str._S7142MS3)	2	2	2	2	0	0	0
Seep-SRB1a_sp._5_(str._SM7059A)	3	3	1	1	0	0	0
Seep-SRB1a_sp._6_(str._003647525)	1	1	1	1	0	0	0
Seep-SRB1a_sp._8_(str._AB_03_Bin_172)	2	2	2	2	0	1	0
Seep-SRB1a_sp._9_(str._Meg22_02_Bin_90)	2	2	2	2	0	0	0
Seep-SRB1a_sp._9_(str._Meg22_24_Bin_68)	0	0	2	2	0	0	0
Seep-SRB1a_sp._9_(str._Meg22_46_Bin_236)	0	0	2	2	0	0	0
S7086C20_sp001751075	2	2	0	0	0	0	0
C00003060_sp001751085	4	4	0	0	0	0	0
B60-G16_sp003647275	2	2	1	1	0	0	0
B23-G16_sp003647435	0	0	0	0	0	0	0
B23-G16_sp003647435	0	0	0	0	0	0	0
DTYH01_sp012961955	0	0	0	0	0	0	0
JABXJX01_sp013375375	2	2	1	1	0	1	0
JABXJW01_sp013375395	0	0	0	0	0	0	0
Eth-SRB1_sp019314185	2	2	1	1	0	0	0
Eth-SRB1_sp019313565	4	4	2	2	0	0	0
JACNLL01_sp014381545	0	0	0	0	0	0	0
JACNLL01_sp013202725	0	0	0	0	0	0	0
Seep-SRB1g_sp._AB_1215_Bin_34	4	3	1	1	0	0	0
Seep-SRB1g_(str._C00003104)	2	2	1	1	0	0	0
Seep-SRB1g_(str._C00003106)	2	2	1	1	0	0	0
Seep-SRB1g_(str._CR10073A)	2	2	1	1	0	0	0
Seep-SRB1g_(str._CR10073B)	2	2	1	1	0	0	0
Seep-SRB1g_(str._S7142MS4)	0	0	1	1	0	0	0
