# Supplementary material for: Physiological potential and evolutionary trajectories of syntrophic sulfate-reducing bacterial partners of anaerobic methanotrophic archaea
Source: PLoS Biol. 2023 Sep 25;21(9):e3002292. doi: 10.1371/journal.pbio.3002292 (PMC10553843; doi:10.1371/journal.pbio.3002292)
Supplement: S2 Data — Other supplementary data.zip. (ZIP) [file pbio.3002292.s036.zip › S2_Data_Other_Supplementary_Data/Data_for_Fig5_ANME-phylogenomic-tree.txt]

(ANME-2a_Methanocomedens_sp._nov._1__20072___:0.005850333,(ANME-2a_Methanocomedens_sp._nov._1___S7142MS1_:0.001476759,(ANME-2a_Methanocomedens_sp._nov._1__Ga0402080_:0.005965649,(ANME-2a_Methanocomedens_sp._nov._1__CONS7142H05b1_:0.005807328,ANME-2a_Methanocomedens_sp._nov._1__CONS7142G09b1_:0.004261272):0.001519850[0.882]):0.001912368[0.851]):0.004155540[1.000],(ANME-2a_Methanocomedens_sp._nov._1___20071_:0.013159250,((ANME-2a_Methanocomedens_sp._nov._1__Wang_:0.019049530,(ANME-2a_Methanocomedens_sp._nov._1__20074_:0.009818096,(ANME-2a_Methanocomedens_sp._nov._1___20075_:0.007119232,ANME-2a_Methanocomedens_sp._nov._1__20073_:0.010549374):0.003864373[0.936]):0.005694562[0.296]):0.015231775[1.000],(ANME-2a_Methanocomedens_sp._nov._1__HMMV-459B4_:0.062267387,(ANME-2a_Methanocomedens_sp._nov._2__HMMV-459A3_:0.141468697,((ANME-2b_Methanomarinus_sp._nov._1__20071_:0.041227173,((ANME-2b_Methanomarinus_sp._nov._2__Ga0402010__:0.002596179,ANME-2b_Methanomarinus_sp._nov._2__Ga0402030_:0.003218696):0.007377364[1.000],(ANME-2b_Methanomarinus_sp._nov._1__HR1_:0.001499255,(ANME-2b_Methanomarinus_sp._nov._1__CONS3730E01UFb2_:0.001275042,(ANME-2b_sp._nov._1__CONS3730D10UFb2_:0.000643830,ANME-2b_sp._nov._1__CONS3730F09p3b1_:0.009167156):0.000326929[0.802]):0.000581655[0.916]):0.006144163[1.000]):0.039677648[1.000]):0.156286999[1.000],(((ANME-3_Methanovorans_sp._nov._1__HMMV2_:0.051828187,ANME-3_Methanovorans_sp._nov._2__HMMV_:0.058445413):0.153709616[1.000],(Methanosarcina_barkeri_227:0.074718665,Methanosarcina_acetivorans_C2A:0.067678809):0.213444459[1.000]):0.154286384[1.000],(((ANME-2d_Candidatus_Methanoperedens_nitroreducens:0.124668117,ANME-2d_Candidatus_Methanoperedens_sp._BLZ1:0.166348917):0.192719464[1.000],((ANME_1_ex4572:0.002196440,Methanosarcinales_archaeon_ex4484_138:0.005979114):0.219222034[1.000],(Candidatus_Argoarchaeum_ethanivorans_GoM_Arc1:0.017341147,Candidatus_Argoarchaeum_ethanivorans:0.012546515):0.209880071[1.000]):0.217872389[1.000]):0.057352612[1.000],(((ANME-2c_gen._nov._1_sp._nov._1__COP2_:0.042668171,ANME-2c_gen._nov._1_sp._nov._1__AMVER4-31_:0.028997692):0.097527038[1.000],(ANME-2c_Methanogaster_sp._nov._1__ERB4_:0.067081816,((ANME-2c_Methanogaster_sp._nov._3__HMMV-459B1_:0.024918268,(ANME-2c_Methanogaster_sp._nov._4__AMVER4-21_:0.063171224,ANME-2c_Methanogaster_sp._nov._2__E20_:0.033176890):0.016772440[1.000]):0.005956589[0.307],(ANME-2c_Methanogaster_sp._nov._1__Agg-C10_:0.060116060,(ANME-2c_Methanogaster_sp._nov._1__Ga0402054_:0.024700006,ANME-2c_Methanogaster_sp._nov._1__COP1_:0.026205712):0.005497285[0.790]):0.002796662[0.000]):0.059965842[1.000]):0.065321280[1.000]):0.279937488[1.000],(((Candidatus_Syntrophoarchaeum_butanivorans:0.000000005,Candidatus_Syntrophoarchaeum_butanivorans_2:0.000065148):0.133629346[1.000],(Candidatus_Syntrophoarchaeum_caldarius:0.0,Candidatus_Syntrophoarchaeum_caldarius_2:0.0):0.180602701):0.296386977[1.000],(((ANME-1_Methanoalium_sp._1__GoMg4_:0.147382285,ANME-1_Methanoalium_sp._2__SA_:0.134509927):0.096173843[1.000],(ANME-1_Methanophaga_sp._1__CONS3730B06UFb1_:0.041447672,(ANME-1_Methanophaga_sp._1__GoMg3.2_:0.018938488,((ANME-1_Methanophaga_sp.1__AG-394-G06_:0.002072611,ANME-1_Methanophaga_sp._1__AG-394-G21_:0.003495248):0.012609052[1.000],(ANME-1_Methanophaga_sp._1__ERB7_:0.038393832,ANME-1_Methanophaga_sp._1__Meyerdierks_:0.018027108):0.006946003[0.996]):0.005846891[0.993]):0.013407327[1.000]):0.157115059[1.000]):0.025657285[0.987],(((ANME-1_gen._nov._2_sp._nov._1__ex4572-4_:0.049802670,ANME-1_gen._nov._2_sp._nov._1__GB37_:0.001879616):0.232297873[1.000],(ANME-1_gen._nov._2_sp._nov._1__SCGC-AAA252-L18_:0.029432605,(ANME-1_gen._nov._2_sp._nov._1__GoMg1_:0.037315080,ANME-1_gen._nov._2_sp._nov._1__ERB6_:0.025267257):0.012454789[0.875]):0.120039994[1.000]):0.032392889[1.000],(ANME-1_gen._nov._4_sp._nov._1__GB60_:0.242451484,(ANME-1_gen._nov._3_sp._nov._1__GoMg2_:0.077013093,(ANME-1_gen._nov._3_sp._nov._1__CONS3730H04p2b1_:0.016875337,(ANME-1_gen._nov._3_sp._nov._1__CONS3730MDAH03UFb1_:0.012450181,(ANME-1_gen._nov._3_sp._nov._1__CONS3730F07p2b1_:0.006083340,ANME-1_gen._nov._3_sp._nov._1__Agg-C03_:0.003914458):0.014600269[1.000]):0.010878671[1.000]):0.098929449[1.000]):0.082227382[1.000]):0.066931921[1.000]):0.020626698[0.966]):0.383846207[1.000]):0.250209857[1.000]):0.100317853[1.000]):0.055704120[1.000]):0.202143863[1.000]):0.048246313[1.000]):0.102360846[1.000]):0.007597845[0.724]):0.015038538[1.000]):0.005638762[1.000]);
