# Supplementary material for: Physiological potential and evolutionary trajectories of syntrophic sulfate-reducing bacterial partners of anaerobic methanotrophic archaea
Source: PLoS Biol. 2023 Sep 25;21(9):e3002292. doi: 10.1371/journal.pbio.3002292 (PMC10553843; doi:10.1371/journal.pbio.3002292)
Supplement: S2 Data — Other supplementary data.zip. (ZIP) [file pbio.3002292.s036.zip › S2_Data_Other_Supplementary_Data/Data_for_FigS16_afp_ANME_count_1e-10_out.txt]

Genome	afp2	afp7	afp8	afp8a	afp9	afp10	afp11	afp11a	afp15	afp16	afpIIa1	afpIIa2	afpIIa3
ANME_sp._Agg_C03	0	0	0	0	0	0	0	0	3	0	0	0	0
ANME_sp._Agg_C10	0	0	0	0	0	0	0	0	3	0	0	0	0
ANME_sp._AMVER4_21	1	0	0	0	0	0	0	0	5	0	0	0	0
ANME_sp._AMVER4_31	0	0	0	0	0	0	0	0	4	0	0	0	0
ANME_sp._CONS3730B06UFb1	0	0	0	0	0	0	0	0	5	0	0	0	0
ANME_sp._CONS3730D10UFb2	1	0	1	1	1	0	3	3	4	0	1	0	0
ANME_sp._CONS3730E01UFb2	1	1	1	1	1	0	3	3	5	0	1	0	0
ANME_sp._CONS3730F07p2b1	0	0	0	0	0	0	0	0	3	0	0	0	0
ANME_sp._CONS3730F09p3b1	1	1	1	1	1	0	3	3	7	1	1	0	0
ANME_sp._CONS3730H04p2b1	0	0	0	0	0	0	0	0	2	0	0	0	0
ANME_sp._CONS3730MDAH03UFb1	1	2	2	2	2	0	4	4	8	1	1	0	0
ANME_sp._CONS7142G09b1	0	0	0	0	0	0	1	0	6	0	0	0	0
ANME_sp._CONS7142H05b1	1	1	1	1	1	1	2	2	6	1	1	1	0
ANME_sp._ERB4	0	0	0	0	0	0	0	0	16	0	0	0	0
ANME_sp._ERB6	1	2	2	3	2	1	4	4	6	1	1	0	0
ANME_sp._ERB7	0	0	0	0	0	0	0	0	4	0	0	0	0
ANME_sp._GoMg1	0	0	0	0	0	0	0	0	3	0	0	0	0
ANME_sp._GoMg2	1	1	1	1	1	0	2	2	3	1	1	0	0
ANME_sp._GoMg3.2	0	0	0	0	0	0	0	0	3	0	0	0	0
ANME_sp._GoMg4	0	0	0	0	0	0	0	0	3	0	0	0	0
ANME_sp._HMMV_459A3	0	0	0	0	0	0	0	0	4	0	0	0	0
ANME_sp._HMMV_459B1	0	0	0	0	0	0	0	0	5	0	0	0	0
ANME_sp._HMMV_459B4	0	0	0	0	0	0	0	0	5	0	0	0	0
ANME_sp._HMMV	1	1	1	1	1	1	2	2	6	1	1	0	0
ANME_sp._HMMV2	0	0	1	1	1	1	2	2	7	0	0	0	0
ANME_sp._SCGC_AAA252_L18	0	0	0	0	0	0	0	0	3	0	0	0	0
ANME_1_cluster_archaeon_AG_394_G06	0	0	0	0	0	0	0	0	3	0	0	0	0
ANME_1_cluster_archaeon_AG_394_G21	0	0	0	0	0	0	0	0	4	0	0	0	0
ANME_1_cluster_archaeon_ex4572_44	1	0	0	0	0	0	0	0	6	1	1	0	0
ANME_1_cluster_archaeon_ex4484_138	0	0	0	0	0	0	0	0	4	0	0	0	0
Candidatus_Syntrophoarchaeum_butanivorans	0	0	0	0	0	0	0	0	3	0	0	0	0
Candidatus_Syntrophoarchaeum_caldarius	0	0	0	0	0	0	0	0	4	0	0	0	0
ANME_2c_Ga0402080_bin1	0	1	1	1	1	0	2	2	8	1	0	0	0
ANME_2c_Ga0402054_bin1	2	1	1	2	2	0	2	2	8	0	1	0	0
ANME_2b_Ga0402030_bin1	1	1	1	1	1	1	2	2	8	1	1	1	0
ANME_2b_Ga0402010_bin1	1	1	1	1	1	1	2	2	8	1	1	1	0
Methanosarcina acetivorans C2A	0	0	0	0	0	1	0	0	9	0	0	0	0
Methanosarcina barkeri 227	0	0	0	0	0	0	0	0	8	0	0	0	0
20075_ANME	2	1	1	2	1	1	1	3	10	0	1	0	0
20074_ANME	1	1	1	2	1	1	1	3	5	0	1	0	0
20073_ANME	2	1	1	2	1	1	1	3	6	0	1	0	0
20072_ANME	1	1	1	1	1	1	1	2	6	1	1	1	0
20071_ANME2a	0	0	0	0	0	0	0	0	7	0	0	0	0
20071_ANME2b	1	1	1	1	2	0	3	2	8	1	0	0	0
ANME_2c_COP2	0	0	0	0	0	0	0	0	5	0	0	0	0
ANME_1_ex4572_4	0	0	0	0	0	0	0	0	1	0	0	0	0
ANME_1_GB37	0	0	0	0	0	0	0	0	2	0	0	0	0
ANME_1_GB60	0	0	0	0	0	0	0	0	3	0	0	0	0
ANME_1_Meyerdierks	1	1	1	1	1	0	2	2	8	1	1	0	0
ANME_1_SA.rename	0	0	0	0	0	0	0	0	3	0	0	0	0
ANME_2a_S7142MS1	0	0	0	0	0	0	0	0	7	0	0	0	0
ANME_2a_Wang	1	1	1	1	1	1	2	2	8	1	1	1	0
ANME_2b_HR1	0	0	0	0	0	0	0	0	8	0	0	0	0
ANME_2c_COP1	1	1	1	1	1	1	2	2	6	1	1	0	0
ANME_2c_E20	2	1	1	2	2	1	1	2	7	1	1	0	0
ANME_2d_nitro	1	1	1	1	1	1	2	2	9	1	1	0	0
ANME_2d_BLZ1	1	1	1	2	1	0	2	3	11	1	1	0	0
Candidatus Syntrophoarchaeum caldarius	0	0	0	0	0	0	0	0	4	0	0	0	0
Candidatus Syntrophoarchaeum butanivorans	0	0	0	0	0	0	0	0	3	0	0	0	0
Candidatus Argoarchaeum ethanivorans	0	0	0	0	0	0	0	0	4	0	0	0	0
Candidatus Argoarchaeum ethanivorans_GoM_Arc1	0	0	0	0	0	0	0	0	3	0	0	0	0
