# Supplementary material for: Physiological potential and evolutionary trajectories of syntrophic sulfate-reducing bacterial partners of anaerobic methanotrophic archaea
Source: PLoS Biol. 2023 Sep 25;21(9):e3002292. doi: 10.1371/journal.pbio.3002292 (PMC10553843; doi:10.1371/journal.pbio.3002292)
Supplement: S2 Data — Other supplementary data.zip. (ZIP) [file pbio.3002292.s036.zip › S2_Data_Other_Supplementary_Data/Data_for_FigS2_Desulfobacterota_16S_tree.txt]

(Desulfonatronum_sp003046795_b:0.7851782281,NBLS01_sp002084385:4.1116279871,((Geobacter_sp003712145_a:0.3761219441,((Shewanella_atlantica:0.0097605388,(Shewanella_canadensis:0.0136105638,Shewanella_hanedai:0.0352452805):0.0098931176[71]):0.0071019873[71],(((Shewanella_benthica_b:0.0000022656,Shewanella_benthica_a:0.0061920521):0.0470053897[100],(Shewanella_halifaxensis_c:0.0000020045,(Shewanella_halifaxensis_b:0.0000020045,Shewanella_halifaxensis_a:0.0000020045):0.0038273986[100]):0.0143277633[100]):0.0093063116[52],((((Shewanella_loihica_e:0.0112657261,Shewanella_loihica_a:0.0089018239):0.0049257115[100],(Shewanella_loihica_c:0.0000022610,(Shewanella_loihica_b:0.0000020045,Shewanella_loihica_d:0.0018777527):0.0045448614[100]):0.0062348441[100]):0.0247667664[100],(Shewanella_marisflavi_c:0.0000838829,((Shewanella_marisflavi_e:0.0000020045,Shewanella_marisflavi_b:0.0000020045):0.0000020045[88],(Shewanella_marisflavi_d:0.0000020045,Shewanella_marisflavi_a:0.0009425344):0.0009409061[98]):0.0008591459[96]):0.0137316045[98]):0.0087710091[98],((Shewanella_corallii_a:0.0276326371,(Shewanella_indica:0.0000020045,Shewanella_carassii:0.0081056754):0.0294036502[100]):0.0097763352[99],((Shewanella_amazonensis_d:0.0069297578,(Shewanella_amazonensis_c:0.0010452754,(Shewanella_amazonensis_b:0.0000020045,(Shewanella_amazonensis_e:0.0009387382,Shewanella_amazonensis_a:0.0047863384):0.0000020045[76]):0.0019516724[96]):0.0103595689[94]):0.0318279262[100],(Shewanella_decolorationis:0.0121197962,(((Shewanella_livingstonensis_b:0.0000020045,Shewanella_livingstonensis_a:0.0000020045):0.0000020045[94],(Shewanella_livingstonensis_d:0.0000020045,Shewanella_livingstonensis_c:0.0009493114):0.0009476049[100]):0.0189166075[100],(Shewanella_denitrificans_e:0.0187198308,((Shewanella_denitrificans_g:0.0062833319,(Shewanella_denitrificans_f:0.0000020045,Shewanella_denitrificans_d:0.0000020045):0.0037415556[100]):0.0049931110[81],(Shewanella_denitrificans_c:0.0000020045,(Shewanella_denitrificans_h:0.0000020045,(Shewanella_denitrificans_a:0.0000020045,Shewanella_denitrificans_b:0.0018957598):0.0038053584[79]):0.0009448946[62]):0.0100533080[95]):0.0047023370[64]):0.0328497529[100]):0.0290443683[87]):0.0357332097[87]):0.0206810335[77]):0.0122862448[75]):0.0212513034[76]):0.0181109335[72]):0.2227147104[100]):0.1359094022[100],(UBA1062_sp001896555:0.1856662014,(((((Desulfonatronovibrio_magnus:0.0281351229,Desulfonatronovibrio_hydrogenovorans:0.0250073934):0.0556366552[100],(Desulfonatronospira_thiodismutans_b:0.0297919555,Desulfonatronospira_thiodismutans_a:0.0084006298):0.0475640434[100]):0.0536260461[100],(Desulfohalobium_retbaense:0.1076724400,(Desulfovermiculus_halophilus:0.1119787390,(Desulfothermus_okinawensis:0.1303019692,(Desulfonauticus_submarinus:0.0290513179,Desulfonauticus_sp001507915:0.0481371926):0.0959884898[100]):0.0387432983[99]):0.0155987694[81]):0.0325901045[95]):0.0254259250[78],((Desulfoplanes_formicivorans:0.0920525243,((Desulfomicrobium_orale_b:0.0000020045,Desulfomicrobium_orale_a:0.0000020045):0.0388486131[100],(Desulfomicrobium_baculatum_b:0.0002673920,(Desulfomicrobium_norvegicum:0.0000020045,(Desulfomicrobium_apsheronum:0.0018661545,(Desulfomicrobium_baculatum_a:0.0018682735,(Desulfomicrobium_sp002841885:0.0000020045,Desulfomicrobium_sp002412965:0.0045449980):0.0018691341[99]):0.0000020045[68]):0.0028066927[97]):0.0025395668[100]):0.0480109609[100]):0.0509823526[100]):0.0522994983[100],((Desulfonatronum_thiosulfatophilum:0.0111976843,(Desulfonatronum_sp003046795_a:0.0082637564,(Desulfonatronum_lacustre_b:0.0009183335,(Desulfonatronum_lacustre_c:0.0000020045,(Desulfonatronum_lacustre_a:0.0010103940,(Desulfonatronum_thiodismutans:0.0111362330,(Desulfonatronum_thioautotrophicum_a:0.0000021382,Desulfonatronum_thioautotrophicum_b:0.0000022656):0.0327621809[100]):0.0060344853[72]):0.0046241369[72]):0.0000023955[72]):0.0066333780[73]):0.0134188947[98]):0.0864674850[100],(((Fundidesulfovibrio_putealis:0.0913363477,Alteridesulfovibrio_inopinatus:0.1164111927):0.0132476545[99],(((Solidesulfovibrio_fructosivorans:0.0142106405,Solidesulfovibrio_alcoholivorans:0.0258705929):0.0117272707[100],(Solidesulfovibrio_sp000177215_b:0.0000020061,((Solidesulfovibrio_sp000245055_b:0.0000029917,Solidesulfovibrio_sp000245055_a:0.0018661236):0.0047008840[100],(Solidesulfovibrio_sp000177215_c:0.0000020045,Solidesulfovibrio_sp000177215_a:0.0000020045):0.0000020902[98]):0.0009311577[82]):0.0138345893[100]):0.0107146152[100],((Solidesulfovibrio_sp001936595:0.0018755342,Solidesulfovibrio_sp000801335:0.0000027712):0.0031331664[99],((Solidesulfovibrio_magneticus_C_b:0.0000020045,Solidesulfovibrio_magneticus_C_a:0.0000020045):0.0000026278[97],(Solidesulfovibrio_carbinolicus_b:0.0069637879,(Solidesulfovibrio_magneticus:0.0000020045,Solidesulfovibrio_carbinolicus_a:0.0000020045):0.0008562693[100]):0.0146488999[100]):0.0063739718[100]):0.0128446971[99]):0.0603902488[99]):0.0565761796[100],((((Desulfohalovibrio_sp000422205:0.0375244948,Desulfohalovibrio_alkalitolerans:0.0392674458):0.0357592842[100],(Desulfohalovibrio_reitneri_b:0.0000020045,Desulfohalovibrio_reitneri_a:0.0000020045):0.1065705300[100]):0.0317038284[100],((Paradesulfovibrio_bizertensis_b:0.0000020005,Paradesulfovibrio_bizertensis_a:0.0000020045):0.1567302357[100],((Desulfocurvus_vexinensis_a:0.0194444954,Desulfocurvus_vexinensis_b:0.0140974280):0.0430876593[99],(Desulfovibrio_Q_ferrophilus_b:0.0009206594,Desulfovibrio_Q_ferrophilus_a:0.0000020045):0.0378760256[100]):0.0182051727[96]):0.0416181916[99]):0.0081442408[69],(((Aminidesulfovibrio_aminophilus:0.0779618338,(Humidesulfovibrio_sp001871085:0.0197274463,Humidesulfovibrio_mexicanus:0.0173686814):0.0627787513[100]):0.0346897800[100],((Maridesulfovibrio_bastinii:0.0385311143,(Maridesulfovibrio_ferrireducens:0.0111555175,((Maridesulfovibrio_gilichinskyi:0.0098397185,(Maridesulfovibrio_sp006210265:0.0124106522,Maridesulfovibrio_frigidus:0.0302125733):0.0077274169[99]):0.0157914861[99],((Maridesulfovibrio_sp004923195:0.0084705024,(Maridesulfovibrio_salexigens_b:0.0000020045,Maridesulfovibrio_salexigens_a:0.0000020045):0.0335462045[100]):0.0161991815[90],(Maridesulfovibrio_hydrothermalis_d:0.0009089078,(Maridesulfovibrio_hydrothermalis_c:0.0009089352,(Maridesulfovibrio_hydrothermalis_b:0.0000020045,Maridesulfovibrio_hydrothermalis_a:0.0000020045):0.0000020045[93]):0.0000020045[97]):0.0213872420[100]):0.0259644993[92]):0.0089360184[80]):0.0259880101[84]):0.0506965381[100],((Pseudodesulfovibrio_brasiliensis:0.0648777074,(Paucidesulfovibrio_longus:0.0341705217,Paucidesulfovibrio_gracilis:0.0221519167):0.0565308378[100]):0.0205627587[53],((Pseudodesulfovibrio_aespoeensis_b:0.0009224377,Pseudodesulfovibrio_aespoeensis_a:0.0000020045):0.0193549783[100],(Pseudodesulfovibrio_profundus:0.0335944202,((Pseudodesulfovibrio_piezophilus_a:0.0009111825,(Pseudodesulfovibrio_piezophilus_c:0.0000020045,Pseudodesulfovibrio_piezophilus_b:0.0000020045):0.0000020045[90]):0.0321235464[100],(Pseudodesulfovibrio_sp004025585:0.0168421317,(Pseudodesulfovibrio_indicus:0.0088775194,(Pseudodesulfovibrio_hydrargyri:0.0057808019,Pseudodesulfovibrio_desulfuricans_A:0.0091003271):0.0092827524[100]):0.0123367050[100]):0.0214288832[100]):0.0131758421[54]):0.0136985981[100]):0.0638622499[100]):0.0141509003[93]):0.0255671649[95]):0.0352021332[100],(Megalodesulfovibrio_gigas:0.1256154657,((Oleidesulfovibrio_alaskensis:0.0464207065,(Halodesulfovibrio_marinisediminis:0.0000026386,(Halodesulfovibrio_spirochaetisodalis_b:0.0000020045,Halodesulfovibrio_spirochaetisodalis_a:0.0000020045):0.0108130960[100]):0.1703571763[100]):0.0459185206[99],((Bilophila_wadsworthia:0.0506487891,(Lawsonia_intracellularis_b:0.0000020045,Lawsonia_intracellularis_a:0.0000020045):0.1273642344[100]):0.0378868338[100],((((Mailhella_massiliensis:0.0877873706,Mailhella_sp900553065:0.2396018621):0.0342998597[81],(Frigididesulfovibrio_litoralis:0.1068411060,(Frigididesulfovibrio_sp900079685_b:0.0000020045,Frigididesulfovibrio_sp900079685_a:0.0009243568):0.1012275722[100]):0.0338782303[100]):0.0481092171[81],((Nitratidesulfovibrio_vulgaris_d:0.0000020061,(Nitratidesulfovibrio_vulgaris_c:0.0000020061,(Nitratidesulfovibrio_vulgaris_b:0.0009412952,Nitratidesulfovibrio_vulgaris_a:0.0000020045):0.0018854167[100]):0.0009405690[95]):0.0393985825[100],(Nitratidesulfovibrio_sp000226255:0.0031560158,(Nitratidesulfovibrio_vulgaris_A_a:0.0000020045,(Nitratidesulfovibrio_vulgaris_A_b:0.0000020045,(Nitratidesulfovibrio_termitidis_a:0.0009446778,(Nitratidesulfovibrio_termitidis_c:0.0009435462,(Nitratidesulfovibrio_termitidis_d:0.0000020045,Nitratidesulfovibrio_termitidis_b:0.0009464375):0.0000020045[99]):0.0018896679[100]):0.0028541279[100]):0.0009439874[100]):0.0044973855[100]):0.0330232835[100]):0.0383789963[100]):0.0084249607[71],((Desulfovibrio_piger:0.0156095549,(Desulfovibrio_piger_A_d:0.0046236950,(Desulfovibrio_piger_A_c:0.0018526160,(Desulfovibrio_piger_A_b:0.0018631966,(Desulfovibrio_piger_A_e:0.0000020045,(Desulfovibrio_piger_A_f:0.0000020045,Desulfovibrio_piger_A_a:0.0000020045):0.0000020061[100]):0.0000020061[97]):0.0020957167[98]):0.0010543465[94]):0.0251121556[97]):0.0270769781[100],((Desulfovibrio_sp000403945:0.0211356272,(Desulfovibrio_fairfieldensis_b:0.0018619144,Desulfovibrio_fairfieldensis_a:0.0000020045):0.0048385740[100]):0.0161561829[100],(((Desulfovibrio_legallii_A:0.0157805026,Desulfovibrio_legallii:0.0062638258):0.0208614354[100],(Desulfovibrio_sp003860215_a:0.0184060300,(Desulfovibrio_trichonymphae:0.0426982013,Desulfovibrio_sp002159665:0.1369320944):0.0126992402[76]):0.0089003128[76]):0.0118115521[99],(Desulfovibrio_desulfuricans:0.0053826459,((Desulfovibrio_desulfuricans_C_b:0.0000020045,Desulfovibrio_desulfuricans_C_a:0.0000020045):0.0087519785[100],(Desulfovibrio_sp900095395:0.0154117457,(Desulfovibrio_desulfuricans_A_b:0.0040102742,Desulfovibrio_desulfuricans_A_a:0.0000020045):0.0100227945[100]):0.0253234624[100]):0.0026126585[100]):0.0112748720[99]):0.0089921821[100]):0.0090619720[99]):0.0635927689[100]):0.0199665898[72]):0.0510540777[82]):0.0331917512[82]):0.0219793233[76]):0.0244748092[53]):0.0107988760[59]):0.0263299490[67]):0.0304991731[82]):0.0147968383[60]):0.0997359204[82],((Syntrophorhabdus_aromaticivorans:0.2115251546,(UBA9637_sp001797665:0.0938697935,(SCQA01_sp004298725:0.1228211150,GWC2-55-46_sp001595385:0.0275920224):0.1109559715[100]):0.0971109322[100]):0.0341152113[81],((VAUL01_sp005774545:0.2175758816,(Desulfovibrio_sp003860215_b:0.1259884686,Shewanella_corallii_b:0.0849892034):0.3230002039[100]):0.0434285297[69],(((UBA2197_sp002841765:0.0401369065,(((DDH964_sp001611275_b:0.0000020045,DDH964_sp001611275_a:0.0027075406):0.0212838648[100],(Deferrimonas_soudanensis:0.0270646675,(Thrichloromonas_acetexigens_b:0.0008852826,Thrichloromonas_acetexigens_a:0.0046573282):0.0312463937[100]):0.0118548652[99]):0.0146361927[99],(((SFB93_sp001887775_b:0.0074923043,SFB93_sp001887775_a:0.0000020061):0.0159151273[100],((Syntrophotalea_acetylenica_b:0.0018360065,Syntrophotalea_acetylenica_a:0.0000020045):0.0174117239[100],(Syntrophotalea_carbinolica_b:0.0036158976,Syntrophotalea_carbinolica_a:0.0000020061):0.0258522516[100]):0.0096433075[88]):0.0158980293[88],((Desulfuromonas_acetoxidans:0.0415288137,Pseudodesulfuromonas_thiophila:0.0185527522):0.0279557157[99],((Geoalkalibacter_ferrihydriticus:0.0414553342,(Geoalkalibacter_A_subterraneus_b:0.0081107878,Geoalkalibacter_A_subterraneus_a:0.0000022966):0.0218385932[100]):0.0680987927[100],((Geothermobacter_sp002898515:0.0000637175,(Geothermobacter_sp002093115_b:0.0008873858,Geothermobacter_sp002093115_a:0.0000020045):0.0017157996[99]):0.0426277341[100],(Geopsychrobacter_electrodiphilus:0.0411761261,(Desulfuromusa_kysingii:0.0336671354,(Malonomonas_rubra:0.0324493679,(Seleniibacterium_seleniigenes_b:0.0000020045,Seleniibacterium_seleniigenes_a:0.0000020045):0.0147593217[100]):0.0141970084[100]):0.0323650607[100]):0.0609616892[100]):0.0180373426[91]):0.0152689499[96]):0.0120598998[77]):0.0153566121[85]):0.0106229990[92]):0.0229054807[99],((RPRC01_sp003857395:0.0221097346,(QAXR01_sp003053505:0.0124293644,UBA4078_sp003314535:0.0311088926):0.0135931562[100]):0.0072095675[81],(((Geobacter_pickeringii:0.0267593299,((Geobacter_sulfurreducens:0.0063996963,(Geobacter_anodireducens_b:0.0000020045,Geobacter_anodireducens_a:0.0000020045):0.0156780234[100]):0.0400015143[100],(Geobacter_sp003712145_b:0.0772540371,(Geobacter_metallireducens_b:0.0000020045,Geobacter_metallireducens_a:0.0000020045):0.0143531878[100]):0.0166069370[100]):0.0342902106[100]):0.0118419047[30],(OR-1_sp000813145:0.0392503466,(DSM-9736_sp900187405:0.0498374129,((H2GEO_sp003574885:0.0223044987,(Trichlorobacter_lovleyi:0.0077568202,(Trichlorobacter_thiogenes_b:0.0108105546,Trichlorobacter_thiogenes_a:0.0000020045):0.0117025729[100]):0.0381140535[100]):0.0218635648[100],(Pelobacter_D_sp002382705:0.0398218898,(Pseudopelobacter_sp003574895:0.0153963074,(Pseudopelobacter_propionicus_b:0.0000020045,Pseudopelobacter_propionicus_a:0.0000020045):0.0248372008[100]):0.0111572147[74]):0.0044973954[98]):0.0240356599[100]):0.0156369126[54]):0.0144050534[44]):0.0105127068[63],((Geotalea_toluenoxydans:0.0018582563,(Geotalea_daltonii_b:0.0000020045,Geotalea_daltonii_a:0.0050386244):0.0009032112[88]):0.0090290841[88],((Geotalea_uraniireducens_b:0.0000020045,Geotalea_uraniireducens_a:0.0000020045):0.0042027905[100],(Citrifermentans_sp004117875:0.0000020045,((Citrifermentans_sp004917075:0.0000020045,Citrifermentans_sp004917065:0.0000020045):0.0000020061[97],((Citrifermentans_sp000175115_b:0.0000020045,(Citrifermentans_sp000175115_c:0.0000020045,(Citrifermentans_sp000175115_d:0.0008900050,Citrifermentans_sp000175115_a:0.0008898868):0.0000020045[61]):0.0008909860[98]):0.0140509462[100],(Citrifermentans_bemidjiense_a:0.0000027680,((Citrifermentans_sp000023645_b:0.0000020045,Citrifermentans_sp000023645_a:0.0000020045):0.0111204659[100],((Citrifermentans_bemidjiense_c:0.0008906906,Citrifermentans_bemidjiense_b:0.0000020045):0.0000020045[93],(Citrifermentans_bremense:0.0054898331,(Citrifermentans_pelophilum_b:0.0000020045,Citrifermentans_pelophilum_a:0.0000020045):0.0046514545[100]):0.0017288201[81]):0.0026451282[81]):0.0074791162[99]):0.0156572007[99]):0.0188909798[99]):0.0053704600[99]):0.0390695376[100]):0.0141807855[77]):0.0477846588[100]):0.0130581876[91]):0.0564367490[100]):0.0913551694[100],((RBG-13-61-14_sp001797815:0.2736104172,((UBA2262_sp002841785:0.1085921560,(Desulfurivibrio_sp004332195:0.0795933510,(Desulfurivibrio_alkaliphilus_b:0.0000027393,Desulfurivibrio_alkaliphilus_a:0.0046996987):0.0401354865[100]):0.0433254705[100]):0.0564895654[100],((BM506_sp002868945:0.0903289537,DB1_sp001914235:0.1149506314):0.0346626059[64],((BMS3Abin13_sp002897615:0.0679787234,((Electronema_sp004284765:0.1059718808,(Electrothrix_marina:0.0179904673,(Electrothrix_aarhusiensis_b:0.0008927474,Electrothrix_aarhusiensis_a:0.0000020045):0.0204111813[100]):0.0555805690[100]):0.0196617978[99],(Desulfobulbus_A_mediterraneus:0.0396105298,((Desulfobulbus_oralis_b:0.0000020045,Desulfobulbus_oralis_a:0.0000020045):0.0679971251[100],((Desulfobulbus_propionicus_b:0.0000020045,Desulfobulbus_propionicus_a:0.0000020045):0.0245914187[100],(Desulfobulbus_elongatus_b:0.0113465080,Desulfobulbus_elongatus_a:0.0018105546):0.0226803122[100]):0.0114762730[99]):0.0351743987[100]):0.0384362834[100]):0.0096804536[99]):0.0289563617[100],((Desulfofustis_glycolicus:0.0759492246,Tol-SR_sp000769715:0.0690492025):0.0129292982[85],((Desulforhopalus_sp000961725:0.0414178652,(Desulforhopalus_sp005116645:0.0286958708,(Desulforhopalus_sp005116575:0.0491696558,Desulforhopalus_singaporensis:0.0212619099):0.0232467270[100]):0.0177114050[90]):0.0171495770[90],((Desulfocapsa_sulfexigens_b:0.0000020045,Desulfocapsa_sulfexigens_a:0.0000020045):0.0892283535[100],(Desulfopila_aestuarii:0.0345986407,(Desulfopila_sp005116655:0.0165703932,(Desulfopila_sp005116675:0.0193571091,(Desulfotalea_psychrophila_b:0.0084504228,(Desulfotalea_psychrophila_d:0.0018823246,(Desulfotalea_psychrophila_e:0.0000020045,(Desulfotalea_psychrophila_c:0.0000020045,Desulfotalea_psychrophila_a:0.0028338562):0.0019863215[100]):0.0000025107[98]):0.0090475913[99]):0.0233107397[100]):0.0107138375[99]):0.0185081738[99]):0.0279813193[90]):0.0185226924[98]):0.0134806125[63]):0.0800227527[100]):0.0126414838[48]):0.0259921807[96]):0.0838005084[100]):0.0160398211[51],((PHBD01_sp002841865:0.0481993002,(MLS-D_sp002030015:0.1043318014,(UBA5619_sp001873745:0.0742659929,(UBA4054_sp002383495:0.0445120426,((Syntrophus_aciditrophicus:0.0106879231,(Syntrophus_gentianae:0.0115755412,Syntrophus_sp002067745:0.0341031712):0.0088114725[100]):0.0358617911[100],(UBA4767_sp002403385:0.0729974396,(UBA8904_sp002382045:0.0549658212,(Smithella_sp003139775:0.0162172286,((Smithella_sp000747625:0.0025665124,Smithella_sp000753945:0.0000020045):0.0094452020[100],(Smithella_sp001412345:0.0056492017,Smithella_sp001683985:0.0271136085):0.0139681927[100]):0.0245418941[100]):0.0198552004[100]):0.0275132626[100]):0.0071493759[76]):0.0251985170[96]):0.0172877584[60]):0.0016010407[39]):0.0300688943[100]):0.0678544874[100],((Desulfobacca_acetoxidans:0.1431838398,(CSP1-8_sp001443455:0.0196334940,CG2-30-66-27_sp001873935:0.0669809084):0.1216629518[100]):0.0241091679[86],((Desulfomonile_tiedjei:0.1636984843,(((Dissulfurirhabdus_thermomarina_ASM1049943v1:0.0021907465,Dissulfurirhabdus_thermomarina_ASM1297923v1:0.0031693320):0.0655250595[100],(Dissulfuribacter_thermophilus:0.0860486767,(UBA3076_sp003194485:0.0119898907,((FWG173_SeepSRB2:0.0000020045,FWG174_SeepSRB2:0.0000020045):0.0034169382[100],(UBA3076-sp003194495_Seep-SRB2:0.0000020045,UBA3076_sp003194495:0.0000020045):0.0179170172[100]):0.0141064016[100]):0.0481492187[100]):0.0063385609[100]):0.0596094687[100],((Thermodesulforhabdus_norvegica:0.1632615647,((Desulfacinum_hydrothermale:0.0474414779,Desulfosoma_caldarium:0.0650978863):0.0248969317[83],((Desulfoglaeba_alkanexedens_b:0.0009576929,Desulfoglaeba_alkanexedens_a:0.0000025107):0.0288312308[100],((Desulforhabdus_sp007244385_b:0.0444557318,Desulforhabdus_sp007244385_a:0.0039535723):0.0599404490[100],(Delta-01_sp001603845:0.0764312218,(Syntrophobacter_fumaroxidans_b:0.0008354104,Syntrophobacter_fumaroxidans_a:0.0009468128):0.0418669411[100]):0.0154351455[100]):0.0613903489[100]):0.0310240863[100]):0.0285876518[80]):0.0642438064[98],((pesca-combo.PFspades:0.0241490625,(DG-60-sp001304365:0.0000022610,DG-60_sp001304365:0.0000025107):0.1205557770[100]):0.0377065176[100],(((Desulfofervidus-auxilii_HotSeep1:0.0000020045,Desulfofervidus_auxilii:0.0000020045):0.0008731443[100],((HotSeep_1_draft_B50:0.0000020045,HotSeep1_E37_DN:0.0000020045):0.0000020045[59],(HotSeep1_E50_DN:0.0107437631,pesca-combo.PFspades-129-684.111346:0.0315084157):0.0047675880[96]):0.0000026176[82]):0.0563550496[100],(FWG155_Desulfofervidaceae:0.0188947990,(NA091.008_bin6_HotSeep1:0.0062351163,((Thermodesulfatator_atlanticus:0.0196231988,(Thermodesulfatator_autotrophicus:0.0150677451,(Thermodesulfatator_indicus_b:0.0017852816,Thermodesulfatator_indicus_a:0.0052954450):0.0100835099[100]):0.0174589303[100]):0.0615582172[100],(Thermosulfurimonas_dismutans:0.0324806113,(Thermodesulfobacterium_hydrogeniphilum:0.0136881796,((Thermodesulfobacterium_geofontis:0.0320610858,Caldimicrobium_thiodismutans:0.0627916926):0.0171895300[87],(Thermodesulfobacterium_commune:0.0073702210,(Thermodesulfobacterium_thermophilum:0.0110133224,Thermodesulfobacterium_hveragerdense:0.0065193142):0.0229182072[100]):0.0367628335[100]):0.0148124120[87]):0.0902799576[100]):0.0529244789[100]):0.2351281911[100]):0.0326082837[74]):0.0113248691[72]):0.0328024965[74]):0.1360833849[100]):0.0369322150[99]):0.0151620195[97]):0.0159361357[85],(Adiutrix_intracellularis:0.2631917204,((Desulfarculus_baarsii:0.0651346267,(Dethiosulfatarculus_sandiegensis:0.1092830773,(SURF-10_sp003605055:0.0649677195,Desulfocarbo_indianensis:0.0543195663):0.0174762939[100]):0.0276956592[100]):0.1257612577[100],(JdFR-97_sp002010915:0.1095831364,((UBA8473_sp002782605:0.1900456720,((NaphS2_sp000179315:0.0943569769,HGW-15_sp002840535:0.0627013658):0.0160027092[100],(UBA5623_sp900258555:0.0571391339,(Desulfatiglans_anilini:0.0338370596,CG2-30-51-40_sp001874005:0.0979909264):0.0215377603[100]):0.0143617142[91]):0.0704893591[100]):0.0132656131[76],(RBG-13-43-22_sp001797675:0.1127533757,((((Desulfobacterales-bacterium-C00003060:0.0000020045,(C00003060-sp001751085:0.0000020045,C00003060_sp001751085:0.0000020045):0.0000020045[56]):0.0509987493[100],(EU048629.1.1496_Seep-SRB1c:0.0413230844,(AB177130.1.1424_Seep-SRB1c:0.0295325650,(B60-G16_sp003647275:0.0290836521,EU181464.1.1507_Seep-SRB1c:0.0287142474):0.0083483881[79]):0.0062135309[79]):0.0172044523[99]):0.0153360153[99],(EU124392.1.752_Seep-SRB1c:0.0329423225,(AY771942.1.1524_Seep-SRB1c:0.0579432561,(DQ811835.1.1529_Seep-SRB1c:0.0624084121,((DQ109912.1.1348_Seep-SRB1a:0.0309371332,DQ330998.1.1362_Seep-SRB1c:0.0198532078):0.0159847903[100],(S7086C20-sp001751075_Seep-SRB1c:0.0000020045,S7086C20_sp001751075:0.0000020045):0.0515641958[100]):0.0292830243[100]):0.0187116914[95]):0.0010621137[86]):0.0162490242[100]):0.0430921199[100],(((Seep-SRB1g_sp_CR10073B:0.0000020045,Seep-SRB1g_sp_CR10073A:0.0000020045):0.0414708726[99],(KT945234.1_E01UF_Seep-SRB1a:0.0000020045,(KM356247.1.1531_HR_Seep-SRB1g:0.0000020080,Seep-SRB1g-Hydrate-Ridge1:0.0000020045):0.0000024437[98]):0.0225413240[84]):0.0752213031[100],((AY592894.1.1173_Seep-SRB1d:0.0509347557,Desulfosudis_oleovorans:0.0945488159):0.0186522342[78],((YD0425bin50_sp002753105:0.1853597746,((Desulfosarcina_cetonica:0.0566872729,((Desulfonema_ishimotonii_b:0.0008833998,Desulfonema_ishimotonii_a:0.0000020045):0.1164690520[100],((UBA2174_sp002327445:0.0794746028,SG8-13_sp001303025:0.0549985259):0.0163818332[89],(Desulfatitalea_sp000961655:0.0265668840,Desulfatitalea_tepidiphila:0.0222516314):0.0345377768[100]):0.0271001018[99]):0.0090803802[63]):0.0185151085[65],((Desulfatibacillum_aliphaticivorans:0.0023490641,Desulfatibacillum_alkenivorans:0.0021547692):0.0760432835[100],((Desulfococcus_multivorans_b:0.0000027714,Desulfococcus_multivorans_a:0.0008816813):0.0724488567[100],(Desulfatirhabdium_butyrativorans:0.0845358873,(Desulfofaba_hansenii:0.1257928948,(Desulforegula_conservatrix:0.0895043100,((Desulfobotulus_sp006175995_b:0.0061695458,Desulfobotulus_sp006175995_a:0.0100103213):0.1058856278[100],((Desulfamplus_magnetovallimortis:0.0635116109,(Desulfobacterium_A_vacuolatum:0.0669119144,(Desulfobacterium_B_autotrophicum_b:0.0069769697,(Desulfobacterium_B_autotrophicum_d:0.0017138519,(Desulfobacterium_B_autotrophicum_f:0.0000020045,(Desulfobacterium_B_autotrophicum_e:0.0000020061,(Desulfobacterium_B_autotrophicum_a:0.0000020045,Desulfobacterium_B_autotrophicum_c:0.0017518918):0.0000020061[78]):0.0108742939[100]):0.0017953836[86]):0.0058647772[99]):0.0419296236[100]):0.0181940703[100]):0.0340132023[100],(((Desulfobacula_toluolica_c:0.0000020045,Desulfobacula_toluolica_a:0.0008822443):0.0000027793[83],(Desulfobacula_toluolica_d:0.0000020045,Desulfobacula_toluolica_b:0.0000020045):0.0035651506[99]):0.0453943905[100],((Desulfotignum_phosphitoxidans_a:0.0092022717,(Desulfotignum_balticum_a:0.0000020045,(Desulfotignum_balticum_c:0.0008825354,(Desulfotignum_balticum_b:0.0008183167,Desulfotignum_phosphitoxidans_b:0.0016886489):0.0045707544[100]):0.0000022172[98]):0.0054711674[100]):0.0390021548[100],((Desulfobacter_postgatei_b:0.0028118203,(Desulfobacter_postgatei_c:0.0023304635,Desulfobacter_postgatei_a:0.0117285518):0.0046526073[86]):0.0248216838[95],((Desulfobacter_hydrogenophilus_c:0.0000020045,Desulfobacter_hydrogenophilus_d:0.0008814910):0.0129699978[96],(Desulfobacter_hydrogenophilus_a:0.0118860123,Desulfobacter_hydrogenophilus_b:0.0000020045):0.0000011133[94]):0.0316984601[100]):0.0444944782[100]):0.0170719432[93]):0.0709009425[100]):0.0726614803[100]):0.0465301865[98]):0.0255716974[96]):0.0285362336[92]):0.0108202759[57]):0.0251153309[68]):0.0058371018[44]):0.0229170716[79]):0.0091755214[77],((BuS5_sp000472805:0.0059116317,(EU179207.1.660_Seep-SRB1b:0.0105683101,EU178996.1.658_Seep-SRB1b:0.0289521377):0.0227809430[100]):0.0639968063[100],(((AM040136.1.1519_Seep-SRB1e:0.0224858416,((AF354163.1.1427_Seep-SRB1e:0.0047776038,AJ535248.1.1522_Seep-SRB1e:0.0084005126):0.0045208302[41],(EU179182.1.660_Seep-SRB1e:0.0056140997,(FM179872.1.1521_Seep-SRB1e:0.0114797290,(FM179902.1.1522_Seep-SRB1e:0.0047963812,(EU124394.1.677_Seep-SRB1e:0.0000020061,EU124395.1.623_Seep-SRB1c:0.0083742812):0.0099741190[100]):0.0025943628[96]):0.0000022610[55]):0.0000022610[22]):0.0061995814[73]):0.0255752053[100],((EF093958.1.364_Seep-SRB1f:0.0601303052,EF061950.1.1525_Seep-SRB1d:0.0294175510):0.0043339553[53],((DQ811820.1.1530_Seep-SRB1d:0.0170723120,(DQ351775.1.1528_Seep-SRB1d:0.0043434779,AY771936.1.1528_Seep-SRB1d:0.0017282612):0.0088151168[100]):0.0221807326[100],((AJ704677.1.1534_Seep-SRB1d:0.0134246615,DQ521790.1.1496_Seep-SRB1d:0.0124445376):0.0065061509[100],(KP091115.1.1623_Eth-SRB2:0.0149362592,((EF094010.1.365_Seep-SRB1d:0.0098287497,(AJ535249.1.1619_Seep-SRB1d:0.0214164335,(AM745215.1.1618_Seep-SRB1d:0.0136561400,AY592342.1.1274_Seep-SRB1d:0.0080736765):0.0101230142[100]):0.0030386089[99]):0.0038471461[93],((HE803866.1.1582_Eth-SRB2:0.0048858711,EU047539.1.1617_Seep-SRB1d:0.0057452505):0.0027223651[99],((ETH-SRB1-sp004193555-b:0.0000020045,ETH-SRB1_sp004193555_b:0.0000020045):0.0000020045[94],(S5133MH16-sp004193595_Eth-SRB2_Seep-SRB1d:0.0000020045,S5133MH16_sp004193595:0.0000020045):0.0015138277[100]):0.0032171124[97]):0.0092208068[99]):0.0007021080[91]):0.0114571405[99]):0.0085288463[97]):0.0101868936[99]):0.0314257863[53]):0.0069192268[36],(UBA2156_sp002328165:0.0571120550,(((CR-1-sp900659855_Seep-SRB1b:0.0000020045,CR-1_sp900659855:0.0009148018):0.0588037398[100],((AF354147.1.1517_Seep-SRB1b:0.0062471420,(AB177195.1.1426_Seep-SRB1b:0.0032870479,AF354151.1.1527_Seep-SRB1b:0.0288256812):0.0089678626[99]):0.0010413023[72],((EF093969.1.364_Seep-SRB1b:0.0023886657,DQ007534.1.1534_Seep-SRB1b:0.0712957542):0.0000029773[33],((EF093991.1.364_Seep-SRB1b:0.0000020045,AF361656.1.607_Seep-SRB1b:0.0102154877):0.0048045420[81],(AJ535247.1.1526_Seep-SRB1b:0.0034633982,AF361654.1.640_Seep-SRB1b:0.0103828235):0.0014251733[88]):0.0041586495[63]):0.0009968515[24]):0.0285572011[70]):0.0172059570[51],(((FJ813539.1.1522_Eth-SRB1_Seep-SRB1f:0.0102272446,AM229199.1.1521_Seep-SRB1f:0.0052788341):0.0020283367[100],(AM229186.1.1525_Eth-SRB1_Seep-SRB1f:0.0035040752,(AY592383.1.1269_Seep-SRB1f:0.0061551425,(ETH-SRB1-sp004193555-a_Eth-SRB1_Seep-SRB1f:0.0000020045,ETH-SRB1_sp004193555_a:0.0052574856):0.0017698287[100]):0.0025741834[100]):0.0072848121[100]):0.0278238242[100],(AJ535235.1.1490_Seep-SRB1a:0.0137565474,((9063_Seep-SRB1a_Costa_Rica:0.0026348902,Seep-SRB1a_sp_CR9063A:0.0018004804):0.0009036039[100],(EU179049.1.813_Seep-SRB1a:0.0136958550,((EU124391.1.780_Seep-SRB1a:0.0179362818,((Seep-SRB1a-Costa-Rica3:0.0000020045,(Seep-SRB1a-Costa-Rica2:0.0000020045,Seep-SRB1a_sp_CR9063B:0.0000020045):0.0000020045[75]):0.0008883504[97],(Desulfobacterales_bacterium_PC51MH44_Seep:0.0013567646,(EU179189.1.685_Seep-SRB1a:0.0487028218,(Desulfobacterales_sp._CONS7142G09b2:0.0000020045,EU179072.1.813_Seep-SRB1a:0.0037488302):0.0010312822[44]):0.0007606714[26]):0.0000020061[31]):0.0018241740[73]):0.0019048077[98],(((EU179043.1.813_Seep-SRB1a:0.0022372183,DQ103597.1.1418_Seep-SRB1a:0.0087433955):0.0000024712[58],(EU179158.1.661_Seep-SRB1a:0.0000020045,(Seep1a_Agg24213b:0.0000020045,Seep-SRB1a-Santa-Monica1:0.0000020045):0.0005152868[100]):0.0003728848[64]):0.0062412013[100],(AY592178.1.1260_Seep-SRB1a:0.0175473882,((AF354164.1.1476_Seep-SRB1a:0.0018141485,AF354158.1.1517_Seep-SRB1a:0.0125415443):0.0000027680[64],(AB188779.1.1494_Seep-SRB1a:0.0536589842,(AF354160.1.1454_Seep-SRB1a:0.0098206916,(DQ004675.1.1492_Seep-SRB1a:0.0017933203,(DQ103601.1.1421_Seep-SRB1a:0.0019515992,(EU179074.1.814_Seep-SRB1a:0.0022170988,(AJ535240.1.1523_Seep-SRB1a:0.0066659234,AJ704697.1.1521_Seep-SRB1a:0.0190695564):0.0004313682[91]):0.0009443958[86]):0.0026732596[96]):0.0034669811[95]):0.0219902590[100]):0.0127627409[98]):0.0020171826[61]):0.0000022610[37]):0.0007386273[54]):0.0120968649[95]):0.0000022258[81]):0.0049053070[99]):0.0255362030[100]):0.0030641027[57]):0.0076763783[45]):0.0054075123[23]):0.0073636738[23]):0.0140548751[67]):0.0090983175[72]):0.0265165756[99]):0.0087778175[70]):0.0548615301[100]):0.0180660760[77]):0.0254283294[99]):0.0143265535[81]):0.0098423065[66]):0.0131303411[96]):0.0082746751[50]):0.0279501765[87]):0.0134222669[71]):0.0143649629[43]):0.0063096722[53]):0.0174696340[67]):0.0302797667[78]):0.0379847075[79]):0.0629308878[76]):0.1522270742[81]);
