# Supplementary material for: Physiological potential and evolutionary trajectories of syntrophic sulfate-reducing bacterial partners of anaerobic methanotrophic archaea
Source: PLoS Biol. 2023 Sep 25;21(9):e3002292. doi: 10.1371/journal.pbio.3002292 (PMC10553843; doi:10.1371/journal.pbio.3002292)
Supplement: S2 Data — Other supplementary data.zip. (ZIP) [file pbio.3002292.s036.zip › S2_Data_Other_Supplementary_Data/Data_for_FigS17_afp11_IIc.contree]

(MBN9658087.1_Acidobacteria_bacterium:0.9107380290,((NBF39161.1_Spirochaetes_bacterium:0.8526852489,(NIM95763.1_Anaerolineales_bacterium:0.8651479409,KHE93413.1_Candidatus_Scalindua_brodae:0.8421784006)100:0.1525437525)100:0.1872935263,(WP_144183033.1_Elioraea_rosea:0.9792722467,((WP_183863954.1_unclassified_Rhizobium:0.2631369242,WP_203425802.1_Sinorhizobium_sp._BG8:0.2315841785)100:0.5389960302,((WP_018185011.1_Kaistia_granuli:0.4466674485,WP_128776796.1_Hansschlegelia_zhihuaiae:0.5674219043)100:0.2187177112,(QPJ62397.1_Candidatus_Nitronauta_litoralis:0.6497291143,WP_202330143.1_Mesorhizobium_sp._L-8-3:0.5129960533)100:0.1977830760)65:0.1063390907)100:0.2293785248)100:0.2448385884)70:0.0727612868,((((WP_010584677.1_Schlesneria_paludicola:0.9626179364,WP_181035095.1_Arthrobacter_sp._B0490:0.8455574269)79:0.2207812040,(MBN8992431.1_Hyphomicrobiales_bacterium:1.1343112570,((((((WP_011509396.1_Nitrobacter_hamburgensis:0.5707083721,(KQW02339.1_Rhizobacter_sp._Root1221:0.5006461296,WP_161100175.1_Duganella_vulcania:0.4321341801)100:0.1140273517)100:0.2111452809,WP_182532997.1_Dokdonella_fugitiva:0.5550492277)93:0.0896743009,WP_055406731.1_Frankia_sp._ACN1ag:0.6812225787)74:0.0781902865,((TQN42904.1_Blastococcus_colisei:0.7527595040,WP_135480989.1_Candidatus_Chloroploca_sp._M50-1:0.6166216732)60:0.1255581505,(((WP_185003801.1_Crossiella_cryophila:0.6648694016,(WP_051791561.1_Amycolatopsis_jejuensis:0.4925407860,WP_130479031.1_Amycolatopsis_suaedae:0.4370053858)100:0.1948826683)100:0.1425845792,((((WP_194918887.1_Catenulispora_rubra:0.5616408453,WP_066888917.1_Carbonactinospora_thermoautotrophica:0.2758035764)83:0.0641088873,((((WP_188123509.1_Actinoplanes_lobatus:0.4739123453,(((WP_212616023.1_Streptomyces_zhaozhouensis:0.3611746121,(WP_169442683.1_Streptomyces_sp._HNM0574:0.1091120001,WP_169133924.1_Streptomyces_sp._HNM0575:0.1779566683)100:0.1924719921)87:0.0508689524,(WP_093357231.1_Saccharopolyspora_kobensis:0.1285366199,WP_132626850.1_Saccharopolyspora_aridisoli:0.1479962216)100:0.1998610460)82:0.0508923611,(((WP_055472974.1_Streptomyces_pathocidini:0.1588719237,(WP_098755169.1_Streptomyces_sp._Ru87:0.1649519849,(WP_069814590.1_Streptomyces_sp._TP-A0874:0.1597621689,WP_101258174.1_Streptomyces_barkulensis:0.1939262289)100:0.0619503036)100:0.0634649625)100:0.0542873740,(((WP_078983675.1_Streptomyces_lydicus:0.1386867166,((WP_131124884.1_Streptomyces_kasugaensis:0.1148750199,(WP_100607493.1_Streptomyces_sp._CB02959:0.1217965511,WP_159508466.1_Streptomyces_sp._GS7:0.1078554372)100:0.0343435143)100:0.0279276639,WP_136740998.1_Streptomyces_piniterrae:0.1279630730)100:0.0645537514)100:0.0612031753,WP_123103001.1_Streptomyces_botrytidirepellens:0.1686702529)52:0.0231432512,(WP_129767714.1_Streptomyces_sp._L-9-10:0.1100146533,(WP_053557615.1_Streptomyces_pristinaespiralis:0.1174799051,WP_177148427.1_Streptomyces_sp._PKU-EA00015:0.0842138524)100:0.0683929988)100:0.0616648889)100:0.0465624547)97:0.0262030289,((WP_040252879.1_Streptomyces_albus:0.1276861707,WP_176102349.1_Streptomyces_sp._NA04227:0.1140907205)100:0.1165185152,(WP_161697269.1_Streptomyces_boluensis:0.1660851608,((((WP_151769743.1_Streptomyces_abyssomicinicus:0.1679092886,(WP_189217260.1_Streptomyces_ruber:0.1785224184,WP_043499346.1_Streptomyces_glaucescens:0.1393502763)65:0.0221337952)100:0.0286372019,WP_200399307.1_Streptomyces_liliifuscus:0.1321423477)76:0.0152244963,WP_116508647.1_Streptomyces_sp._AcE210:0.1300031916)78:0.0324314231,WP_128788344.1_Streptomyces_sp._endophyte_N2:0.1598780615)100:0.0577442681)100:0.0803464654)100:0.0946344539)99:0.0598300339)93:0.0961395866)100:0.1758218341,(WP_076086000.1_Streptomyces_sp._IMTB_2501:0.3241886287,WP_132817165.1_Streptomyces_hainanensis:0.2572144810)100:0.0869657800)100:0.0636159518,(WP_151467579.1_Streptomyces_triticiradicis:0.2414361712,(GGO94871.1_Streptomyces_tyrosinilyticus:0.1858495171,(WP_086566846.1_Streptomyces:0.1481183277,PAU47670.1_Streptomyces_albireticuli:0.2111281423)100:0.1692232144)100:0.1002921593)100:0.0670041848)99:0.0490902040,WP_189920479.1_Kitasatospora_xanthocidica:0.2788148339)89:0.0671521167)95:0.0918818752,(((WP_189077403.1_Mangrovihabitans_endophyticus:0.1239570690,WP_199512577.1_Pseudosporangium_sp._NEAU-24:0.1471261592)100:0.3362099332,OLB77373.1_Actinobacteria_bacterium_13_2_20CM_2_71_6:0.3416694241)100:0.1415617655,((WP_020672148.1_Amycolatopsis_nigrescens:0.1535319927,WP_158891563.1_Amycolatopsis_anabasis:0.1954475637)100:0.0769262970,(WP_184878925.1_Sphaerisporangium_siamense:0.2380877392,WP_084424031.1_Kibdelosporangium_aridum:0.1644385972)100:0.0842278377)100:0.1893968737)85:0.0454969637)90:0.0701183738,((WP_086785395.1_Crossiella_equi:0.3621971051,WP_073480730.1_Streptoalloteichus_hindustanus:0.2809597044)100:0.0965133775,(WP_189223444.1_Saccharothrix_coeruleofusca:0.2618687543,WP_199439400.1_Umezawaea_beigongshangensis:0.3041219634)100:0.1351908280)100:0.0953115097)100:0.2306041023)100:0.1008108933,WP_116709445.1_Actinomycetospora_cinnamomea:0.7311055017)89:0.0732980095)46:0.0676659814)53:0.0806070869,(((((WP_187628082.1_Paraburkholderia_sp._UCT31:0.6080311717,(WP_197949627.1_Bradyrhizobium_glycinis:0.5516175705,SHJ55693.1_Bradyrhizobium_lablabi:0.4099161803)100:0.2462501080)99:0.0795836597,MBL8037468.1_Nitrospira_sp.:0.7031821550)91:0.1080761969,((((((((KAA3660766.1_Chloroflexi_bacterium:0.7015355890,OPY56257.1_Methanosaeta_sp._PtaU1.Bin112:0.7540131618)81:0.1025582999,NOZ51811.1_Gammaproteobacteria_bacterium:0.5261134438)81:0.1241236161,((MBA3942932.1_Herpetosiphonaceae_bacterium:0.5033580492,WP_190914953.1_Nostoc_sp._FACHB-892:0.4445960686)87:0.0770358210,(WP_190489135.1_Pseudanabaena_sp._FACHB-2040:0.6590683315,(((WP_190964235.1_Desmonostoc_muscorum:0.0351606439,WP_194144104.1_Nostoc_sp._LEGE_12447:0.0395801427)100:0.3755910349,WP_015129936.1_Calothrix_sp._PCC_7507:0.2578351022)98:0.0540199235,((WP_017747536.1_Scytonema_hofmannii:0.3044846413,BAZ37721.1_Calothrix_sp._NIES-4101:0.2366115483)100:0.0845746870,WP_096688102.1_unclassified_Calothrix:0.2495674295)100:0.0863422045)100:0.1339421086)98:0.0732867235)87:0.0953849247)87:0.0775232869,(WP_193880842.1_Oculatella_sp._LEGE_06141:0.4967455010,WP_190829111.1_Iningainema_tapete:0.4892403789)90:0.1254329516)95:0.0641876649,(PWU24632.1_Candidatus_Rokubacteria_bacterium:0.6292583551,(PWT99389.1_Acidobacteriia_bacterium:0.4865538414,((WP_140780463.1_Mesorhizobium_sp._B1-1-9:0.4277129489,MBI3900076.1_Gammaproteobacteria_bacterium:0.3468551250)100:0.1194994281,(PYX00248.1_Acidobacteria_bacterium:0.3466736951,RXH56513.1_Granulicella_sibirica:0.4631914191)100:0.1526370334)100:0.1049332430)100:0.1713907007)88:0.1078719683)79:0.0860330305,((((MBL8237760.1_Bryobacterales_bacterium:0.6921411039,(WP_086925423.1_Variovorax_sp._JS1663:0.3813735597,RTL31682.1_Burkholderiales_bacterium:0.2965719803)100:0.2673696134)89:0.0917200099,(HBB87617.1_Blastocatellia_bacterium:0.4298322718,QQS49032.1_Acidobacteria_bacterium:0.3378406109)100:0.2067641199)81:0.0698616017,(((((WP_082885484.1_Methylomonas_koyamae:0.0517831218,NJA05287.1_Methylococcaceae_bacterium_WWC4:0.0577356189)100:0.4869700172,WP_054032074.1_Desulfatitalea_tepidiphila:0.4071858478)91:0.0663919747,(WP_125219288.1_Methylomicrobium_sp._wino1:0.4029229367,WP_160810434.1_Nitrosomonas_sp._HPC101:0.3038500221)100:0.1626904769)83:0.0634753932,(WP_070057533.1_Marinobacter_sp._X15-166B:0.3768337168,(PXF58251.1_Deltaproteobacteria_bacterium:0.1985060070,NNG00301.1_Desulfobacteraceae_bacterium:0.3389263729)99:0.0736850137)90:0.0661579905)99:0.0806739455,(((MBL8501387.1_Nitrosomonas_sp.:0.5202891396,MBC6961577.1_Nitrosomonas_sp.:0.3010185552)100:0.1129350455,WP_020565637.1_Methylosarcina_fibrata:0.3307925385)99:0.0910060322,WP_090720932.1_Nitrosomonas_sp._Nm166:0.3368647472)100:0.1268826697)100:0.1304580626)85:0.0836579192,((PYI93753.1_Verrucomicrobia_bacterium:0.3353971893,MBA3831286.1_Chthoniobacterales_bacterium:0.2447100542)100:0.2856971348,TAH49032.1_Chloroflexi_bacterium:0.5102805029)84:0.1154307895)89:0.0894513275)74:0.0724811227,((WP_073212841.1_Massilia_sp._CF038:0.2932173605,WP_206076862.1_Massilia_horti:0.2929175721)100:0.3359320199,(WP_074794234.1_Nitrosospira_briensis:0.4690119831,((WP_106511369.1_Sphingomonas_deserti:0.5113344477,MBI3431953.1_Hydrogenophilales_bacterium:0.2866719868)98:0.1008367144,(WP_124948159.1_Sulfurirhabdus_autotrophica:0.0000027986,TCV86742.1_Sulfurirhabdus_autotrophica:0.0000024101)100:0.4702677636)98:0.0652486214)98:0.0828897973)98:0.1215994984)77:0.0727397744,(WP_194825066.1_Nocardia_sp._XZ_19_231:0.4770365670,(WP_125612944.1_Specibacter_cremeus:0.3707449997,(WP_110501529.1_Arthrobacter_livingstonensis:0.2262129563,WP_181036196.1_Arthrobacter_sp._N199823:0.2481810676)100:0.3035209993)100:0.1742304358)100:0.1288131901)76:0.0563477688)75:0.0656825464,((MBI3230619.1_Burkholderiales_bacterium:0.5805215840,(((WP_141287912.1_Ideonella_azotifigens:0.4385828716,(MBI2753353.1_Betaproteobacteria_bacterium:0.3728367496,OGB24086.1_Burkholderiales_bacterium_RIFCSPLOWO2_02_FULL_57_36:0.3839613732)100:0.0851539128)98:0.0558350850,WP_169421099.1_Ramlibacter_agri:0.4462185016)99:0.0737978075,(((WP_145477575.1_Stenotrophomonas_rhizophila:0.3675899022,WP_057918136.1_Lysobacter_antibioticus:0.2040119187)100:0.0961572046,WP_206413536.1_Lysobacter_enzymogenes:0.2962574895)100:0.1580895713,(QNH14608.1_Xanthomonas_sp._SI:0.3635933354,NOT87877.1_Lysobacter_sp.:0.2617153496)99:0.0657733370)100:0.2649237652)100:0.1093052768)100:0.1455289323,(WP_126683379.1_Dyella_choica:0.3332201620,(((WP_046969865.1_Dyella_japonica:0.3502051248,(WP_111982636.1_Dyella_jiangningensis:0.2736379344,WP_168648645.1_Dyella_sp._SG609:0.2186747396)100:0.0925603560)69:0.0589569585,WP_090452092.1_Dyella_sp._OK004:0.2447724675)54:0.0460481506,(((WP_068095862.1_unclassified_Rhodanobacter:0.2361340954,(TAM62891.1_Rhodanobacter_sp.:0.1545923950,(WP_008437957.1_Rhodanobacter_thiooxydans:0.1849627243,(WP_056391704.1_Rhodanobacter_sp._Soil772:0.1750508622,(MBN8896033.1_Rhodanobacter_sp.:0.1402988553,WP_136259272.1_Rhodanobacter_lindaniclasticus:0.0727813128)100:0.0773632219)97:0.0377812445)99:0.0431711388)74:0.0291481820)88:0.0205081103,WP_077483040.1_Rhodanobacter_sp._C06:0.1900339718)71:0.0346579163,WP_062536910.1_Mizugakiibacter_sediminis:0.2313908731)95:0.0519069008)69:0.0985476120)100:0.3210206623)59:0.0902793122)40:0.0378203982,WP_145873872.1_Pseudoduganella_flava:0.6926220133)35:0.0440747658)47:0.0764291481,(WP_145796023.1_Kitasatospora_atroaurantiaca:0.6156910130,WP_110282937.1_Halomonas_sp._LBP4:0.6883299514)62:0.1099301521)97:0.0999027597)78:0.0642785044)82:0.1052071956,((((((WP_090726129.1_Neptunomonas_qingdaonensis:0.4581439589,WP_156905213.1_Neptunomonas_japonica:0.3834116561)100:0.5151184862,((WP_011521656.1_Candidatus_Koribacter_versatilis:0.2655884765,WP_058187136.1_Terracidiphilus_gabretensis:0.4751107083)100:0.3729235528,WP_201697599.1_Paraburkholderia_hiiakae:0.6445087005)100:0.0781169364)100:0.1825221358,TVR78095.1_Rhodospirillales_bacterium:0.6987643674)94:0.1403533336,(WP_028580798.1_Desulfogranum_japonicum:0.7147805768,(MBI2925745.1_Verrucomicrobia_bacterium:0.7002766754,(WP_012234734.1_Sorangium_cellulosum:0.4576007283,(((WP_018078760.1_Thiobacillus_denitrificans:0.1696824191,(WP_090666276.1_Nitrosomonas_nitrosa:0.0096656089,WP_107789599.1_Nitrosomonas_nitrosa:0.0185878258)100:0.1791253183)100:0.0654177840,(WP_205222002.1_Desulfogranum_marinum:0.1672800441,WP_073612028.1_Desulfopila_aestuarii:0.2258180473)100:0.0622054894)100:0.2870549544,((NRR29680.1_Oxalobacteraceae_bacterium:0.4085206090,((WP_053937974.1_Amantichitinum_ursilacus:0.3310455222,WP_014086946.1_Pseudogulbenkiania_sp._NH8B:0.1890726558)100:0.0925686012,WP_057399638.1_Pseudomonas_fluorescens:0.1876729492)100:0.1132740825)100:0.0657970824,((WP_108974481.1_Azoarcus_communis:0.2033164989,QKV56536.1_Dechloromonas_sp.:0.1600197897)100:0.0883833185,WP_175122706.1_Achromobacter_animicus:0.2941079609)100:0.0893319443)100:0.3118050836)100:0.1035279160)100:0.1138028450)48:0.0785666403)59:0.0623641061)67:0.0950506375,WP_123118734.1_Hanamia_caeni:0.8201760488)75:0.0652147075,((((((((THA62240.1_Ensifer_adhaerens:0.6059495536,WP_187142182.1_Sphingopyxis_sp._OPL5:0.4203798697)100:0.2310188471,(MBN9019093.1_Hyphomicrobiales_bacterium:0.5040891890,WP_117190421.1_Rhizobium_terrae:0.4195473275)100:0.1039307333)100:0.1507211378,OJY68430.1_Rhodospirillales_bacterium_70-18:0.5509693162)100:0.2835174489,MBE9470893.1_Chloroflexi_bacterium:0.5814104863)75:0.0964340100,(((WP_179582438.1_Pigmentiphaga_litoralis:0.4320338391,(WP_056189054.1_Pseudorhodoferax_sp._Leaf267:0.3546636817,(WP_118883225.1_Ralstonia_solanacearum:0.3278738035,(MBC7732222.1_Bacteriovorax_sp.:0.1465401001,MBL0220282.1_Myxococcales_bacterium:0.0753254578)100:0.1496703929)100:0.0883168618)99:0.0958392387)100:0.4159778428,((((WP_110170251.1_Luteitalea_pratensis:0.5436357303,(MBK9231158.1_Anaerolineae_bacterium:0.0300143605,MBK9096346.1_Anaerolineae_bacterium:0.0153311035)100:0.3859369522)99:0.1276575466,WP_206267505.1_Nostoc_sp._UHCC_0702:0.4762900246)59:0.0892683227,(TFH47080.1_ANME-2_cluster_archaeon:0.2234754557,NOR47686.1_Methanosarcinaceae_archaeon:0.1607940792)100:0.4334892875)76:0.0891173525,(((WP_062290917.1_Nostoc_piscinale:0.1561969169,HIK04441.1_Trichormus_sp._M33_DOE_039:0.1315087925)100:0.3607486740,MBN1204058.1_Myxococcaceae_bacterium:0.5281796369)44:0.0653669201,RCJ29437.1_Nostoc_minutum_NIES-26:0.4568620566)44:0.0649117315)52:0.0746086718)88:0.0666554774,(MBN1323487.1_Methanotrichaceae_archaeon:0.6461777126,TVR52769.1_Gemmatimonadales_bacterium:0.5448790739)97:0.1690612168)88:0.0679284509)80:0.0795977433,(WP_162538480.1_Granulicella_sp._WH15:0.8827930094,PYP83782.1_Candidatus_Angelobacter_sp._Gp1-AA117:0.7759564213)97:0.2059327311)82:0.1345384646,(((((((HIK56583.1_Synechococcales_cyanobacterium_M55_K2018_004:0.9471636983,WP_191759436.1_Komarekiella_sp.__clone_1_:0.8255700595)89:0.1579241583,(WP_019497212.1_Calothrix_sp._PCC_7103:0.7410102260,(WP_068385018.1_Leptolyngbya_sp._NIES-3755:0.5570653598,MBD2034110.1_Leptolyngbya_sp._FACHB-321:0.7581564810)96:0.1911106000)100:0.3414062299)96:0.1168250819,((WP_015202152.1_Crinalium_epipsammum:0.5624350229,WP_190678128.1_Leptolyngbya_sp._FACHB-671:0.4979562108)100:0.2427497780,(WP_190377613.1_Leptolyngbya_sp._FACHB-17:0.4739646820,WP_196516765.1_Nostoc_sp._WHI:0.5239740040)100:0.3423413670)97:0.1750497170)77:0.1148502685,((WP_063873326.1_Nodularia_spumigena:0.4874322958,(WP_096603682.1_Calothrix_sp._NIES-2100:0.4125139167,WP_190747054.1_Tolypothrix_sp._FACHB-123:0.4433079092)100:0.3160609906)100:0.1645140311,WP_015121150.1_Rivularia_sp._PCC_7116:0.7834611585)98:0.1295701274)80:0.0921326948,WP_088888990.1_Leptolyngbya_ohadii:1.0096376819)95:0.0904571027,(NEP25282.1_Moorena_sp._SIO3I6:0.0079961165,NEO20347.1_Moorena_sp._SIO4A5:0.0019885549)100:0.5766184957)100:0.2365247179,((((VVB95195.1_uncultured_archaeon:0.0851377847,NJD75646.1_Candidatus_Methanoperedens_sp.:0.0722783042)100:0.5008719663,(VVB52062.1_uncultured_archaeon:0.3099791685,C5S44_01275_ANME-2_sp._CONS7142G09b1:0.2411090119)100:0.2568766360)99:0.1128284310,(PXF58098.1_ANME-2_cluster_archaeon:0.0735104809,HDJ37592.1_Methanosarcinales_archaeon:0.0646261910)100:0.3632261705)84:0.0909761074,WP_014435347.1_Caldilinea_aerophila:0.5198269108)98:0.0815691166)100:0.1390271292)82:0.0939570580,WP_158002438.1_Methyloterricola_oryzae:0.7213351060)82:0.0827365961)97:0.1289058635)99:0.1733839246,((((WP_039004690.1_Falsihalocynthiibacter_arcticus:0.9427467546,WP_075789019.1_Rhodovulum_sulfidophilum:0.7612776380)100:0.4650594053,((WP_020674454.1_Methylopila_sp._M107:0.7793561484,((WP_106230991.1_Halomonas_ventosae:0.0171659209,WP_133634831.1_Halomonas_ventosae:0.0233706941)100:0.6112417698,WP_160938775.1_Roseomonas_coralli:0.5198579412)99:0.1223691551)100:0.1182912230,(((WP_107844333.1_Litoreibacter_ponti:0.2322902118,(WP_090217633.1_Litoreibacter_janthinus:0.1253946056,(WP_134013526.1_Litoreibacter_halocynthiae:0.0331018430,(WP_073138788.1_Litoreibacter_ascidiaceicola:0.0259561693,WP_121020634.1_Litoreibacter_meonggei:0.0712299231)100:0.0875785472)100:0.1348449064)100:0.1585038198)100:0.5303367069,WP_147127621.1_Shimia_sp._WX04:0.6784221842)56:0.0854325047,(WP_096785429.1_Rhodobacter_sp._CZR27:0.5975105683,(WP_027264224.1_Sedimentitalea_nanhaiensis:0.1531936855,MBK0327764.1_Rhodobacteraceae_bacterium_F11138:0.2641746045)100:0.4120998366)57:0.1048601155)100:0.1267354227)100:0.2825376059)100:0.1461734044,(((LWX54_10020_Seep-SRB1a_sp.5_str._SM7059A:0.5723724046,MBN1655971.1_Deltaproteobacteria_bacterium:0.5896338051)100:0.6565247023,(KFB74041.1_Candidatus_Accumulibacter_phosphatis:0.4926495755,WP_136813792.1_Desulfopila_sp._IMCC35006:0.5230548426)100:0.4153252741)100:0.1471129964,((((MBL4647784.1_Gammaproteobacteria_bacterium:0.8498961517,OIO71896.1_Zetaproteobacteria_bacterium_CG1_02_53_45:0.8464048766)83:0.0999403945,(((THB70774.1_Gammaproteobacteria_bacterium:0.6972379234,(WP_053042968.1_Thalassomonas_actiniarum:0.0326675445,WP_053046371.1_Thalassomonas_viridans:0.0293742351)100:0.4991397604)100:0.1265274342,(WP_170153578.1_Alkalispirillum_mobile:0.6773120524,(WP_151125776.1_Ideonella_dechloratans:0.4972587436,(WP_015725914.1_Desulfobulbus_propionicus:0.2438075600,WP_205225619.1_Desulfobulbus_rhabdoformis:0.4174030985)100:0.2531350066)100:0.1649515438)100:0.1119691834)99:0.0682807628,(TKJ38538.1_candidate_division_LCP-89_bacterium_B3_LCP:0.7486686253,(WP_155310655.1_Desulfosarcina_ovata:0.3707783913,(WP_004513405.1_Geobacter_metallireducens:0.1365416728,(WP_217638865.1_Syntrophus_gentianae:0.0477963654,OPY16874.1_Syntrophus_sp._PtaB.Bin138:0.0750225722)100:0.1274861860)100:0.2046850575)100:0.2670015370)98:0.1344363026)97:0.1342410705)84:0.0922539613,MBI5750590.1_Hydrogenophilales_bacterium:0.9048190644)99:0.1067205937,(MBL4658864.1_Alcanivoracaceae_bacterium:0.9059610797,WP_005007913.1_Nitrospina:0.9112988806)76:0.1035191465)99:0.1300778720)99:0.1086429356)100:0.3344010219,((SeepSRB1a_sp._SM7059A_LWX54_00485:1.1518001309,Eth-SRB1:0.9775751205)94:0.1057766383,(SeepSRB1g_sp._CR10073B_LWX55_00785:1.2878483987,(B23-G16:0.8654490831,(Seep-SRB1a_Meg22_24_Bin_68_MBW1833269.1:0.4823803717,(Seep-SRB1a_Meg22_46_Bin_236_MBW1744823.1:0.0546352908,Seep-SRB1a_Meg22_02_Bin_90_MBW2164537.1:0.0815055048)100:0.2603241752)100:0.4780745646)100:0.3187961810)99:0.1583173958)100:0.8070292611)100:0.2502940895)100:0.1341831522);
