# Supplementary material for: Physiological potential and evolutionary trajectories of syntrophic sulfate-reducing bacterial partners of anaerobic methanotrophic archaea
Source: PLoS Biol. 2023 Sep 25;21(9):e3002292. doi: 10.1371/journal.pbio.3002292 (PMC10553843; doi:10.1371/journal.pbio.3002292)
Supplement: S2 Data — Other supplementary data.zip. (ZIP) [file pbio.3002292.s036.zip › S2_Data_Other_Supplementary_Data/Data_for_FigS3_Desulfobacterota_23S_tree.txt]

(CSP1-8_sp001443455_b:0.5854385416,JdFR-95_sp002011835_b:0.3499315655,((B119-G9_sp003646715:2.5189256856,NBLS01_sp002084385:2.7823967922):2.3378766446[100],(((((Desulfohalobium_retbaense_b:0.0002133977,Desulfohalobium_retbaense_a:0.0014347555):0.1843813761[100],(Desulfothermus_okinawensis:0.2324593997,(Desulfonauticus_sp001507915:0.0390077366,Desulfonauticus_submarinus:0.0678001770):0.0857336646[100]):0.0669020106[100]):0.0373709235[82],((Desulfonatronospira_thiodismutans_c:0.0811667943,(Desulfonatronovibrio_hydrogenovorans:0.0277763053,Desulfonatronovibrio_magnus:0.0549720256):0.0582486367[100]):0.0852176904[100],(Desulfoplanes_formicivorans:0.1348183982,((Desulfomicrobium_orale_b:0.0000027033,Desulfomicrobium_orale_a:0.0000027033):0.0700779918[100],(Desulfomicrobium_escambiense:0.0037259254,(Tol-SR_sp000769715_b:0.0214912082,((Desulfomicrobium_baculatum:0.0082167995,Desulfomicrobium_sp002841885:0.0006572961):0.0011865411[98],(Desulfomicrobium_norvegicum:0.0004980796,Desulfomicrobium_apsheronum:0.0016841708):0.0099820285[100]):0.0145628095[100]):0.0060136493[93]):0.0253907253[93]):0.1389864840[100]):0.0662093767[100]):0.0255729309[70]):0.0160225251[69],(((Desulfonatronum_thiodismutans:0.0088975481,Desulfonatronum_sp003046795:0.0063765581):0.0036998676[94],(Desulfonatronum_lacustre_b:0.0005252352,(Desulfonatronum_lacustre_c:0.0000027033,Desulfonatronum_lacustre_a:0.0000022822):0.0040910087[100]):0.0041147616[100]):0.1804457459[100],((Megalodesulfovibrio_gigas:0.1932505304,(Fundidesulfovibrio_putealis:0.1692640240,(((Solidesulfovibrio_fructosivorans:0.0388059000,Solidesulfovibrio_alcoholivorans:0.0244153243):0.0210121873[100],((Solidesulfovibrio_sp000245055_b:0.0013511586,Solidesulfovibrio_sp000245055_a:0.0104870510):0.0050572976[100],(Solidesulfovibrio_sp000177215_a:0.0102256707,(Solidesulfovibrio_sp000177215_c:0.0000027033,Solidesulfovibrio_sp000177215_b:0.0034896874):0.0008872131[100]):0.0053794047[100]):0.0191164691[100]):0.0083199664[100],(((Solidesulfovibrio_sp001936595:0.0029867454,Solidesulfovibrio_sp000801335:0.0086880999):0.0088467608[100],(Solidesulfovibrio_magneticus_C_b:0.0011254310,Solidesulfovibrio_magneticus_C_a:0.0093693437):0.0128662618[100]):0.0208509477[100],(Solidesulfovibrio_magneticus_A:0.0045616483,((Solidesulfovibrio_magneticus_b:0.0000027033,Solidesulfovibrio_magneticus_a:0.0000027033):0.0052065189[100],(Solidesulfovibrio_carbinolicus_a:0.0011442245,(Solidesulfovibrio_carbinolicus_c:0.0011441840,Solidesulfovibrio_carbinolicus_b:0.0000023106):0.0005733828[100]):0.0011603489[100]):0.0013715796[98]):0.0267635534[100]):0.0338070080[100]):0.0858764109[100]):0.0553997518[100]):0.0463235929[100],(((Paradesulfovibrio_bizertensis:0.1728395438,(Desulfovibrio_Q_ferrophilus:0.1049149640,Desulfocurvus_vexinensis:0.0991162095):0.0360768375[75]):0.0697615890[100],((Desulfocurvibacter_africanus:0.1706456067,((Desulfohalovibrio_alkalitolerans:0.0395699486,Desulfohalovibrio_sp000422205:0.0524937583):0.0613379921[100],(Desulfohalovibrio_reitneri_b:0.0000022843,Desulfohalovibrio_reitneri_a:0.0000022843):0.1535256918[100]):0.0444596497[100]):0.0598252640[100],((Aminidesulfovibrio_aminophilus:0.1167575838,Humidesulfovibrio_mexicanus:0.1633821421):0.0468221808[100],(((Paucidesulfovibrio_gracilis:0.0358374866,Paucidesulfovibrio_longus:0.0452191774):0.0751096966[100],((Pseudodesulfovibrio_oxyclinae_a:0.0195100594,Pseudodesulfovibrio_brasiliensis:0.0389808568):0.0364234902[100],((Pseudodesulfovibrio_profundus:0.0483372817,(Pseudodesulfovibrio_piezophilus_b:0.0039379051,Pseudodesulfovibrio_piezophilus_a:0.0058377339):0.0232645307[100]):0.0215610288[100],((Pseudodesulfovibrio_aespoeensis_b:0.0014855184,Pseudodesulfovibrio_aespoeensis_a:0.0057881115):0.0328665203[100],(Pseudodesulfovibrio_indicus:0.0237468823,(Pseudodesulfovibrio_sp004025585:0.0509532403,(Pseudodesulfovibrio_desulfuricans_A:0.0312491145,Pseudodesulfovibrio_hydrargyri:0.0144060743):0.0068270243[87]):0.0114502107[80]):0.0421632672[100]):0.0141561912[100]):0.0817785687[100]):0.0554288249[100]):0.0247131085[94],(((Maridesulfovibrio_ferrireducens_b:0.0107239327,Maridesulfovibrio_frigidus_a:0.0111583384):0.0163899599[99],(Maridesulfovibrio_sp006210265:0.0060649031,Maridesulfovibrio_gilichinskyi:0.0062331938):0.0091507167[100]):0.0153312480[100],((Maridesulfovibrio_sp004923195:0.0096358073,(Maridesulfovibrio_salexigens_c:0.0026416259,(Maridesulfovibrio_salexigens_a:0.0000027033,Maridesulfovibrio_salexigens_b:0.0005451337):0.0001419613[100]):0.0190029782[100]):0.0358221720[100],(Maridesulfovibrio_hydrothermalis_b:0.0009966448,(Maridesulfovibrio_hydrothermalis_a:0.0000027033,(Maridesulfovibrio_hydrothermalis_c:0.0000027033,(Maridesulfovibrio_hydrothermalis_d:0.0016689908,Maridesulfovibrio_hydrothermalis_e:0.0005400832):0.0005416388[100]):0.0005415557[100]):0.0006474521[100]):0.0289967986[100]):0.0174065703[98]):0.1533389793[100]):0.0178702358[77]):0.0322356256[89]):0.0070833390[59]):0.0200001844[68],((Oleidesulfovibrio_alaskensis_a:0.0896530158,(Halodesulfovibrio_spirochaetisodalis_b:0.0005421902,(Halodesulfovibrio_spirochaetisodalis_a:0.0000027033,Halodesulfovibrio_spirochaetisodalis_d:0.0000027033):0.0000027033[88]):0.1672797164[100]):0.0316890557[93],(Frigididesulfovibrio_sp900079685:0.1813708586,(((Nitratidesulfovibrio_vulgaris_c:0.0011296929,(Nitratidesulfovibrio_vulgaris_b:0.0000027033,Nitratidesulfovibrio_vulgaris_a:0.0000027033):0.0000027033[91]):0.0533246295[100],(Nitratidesulfovibrio_sp000226255:0.0048431865,((Nitratidesulfovibrio_vulgaris_A_b:0.0000027033,Nitratidesulfovibrio_vulgaris_A_a:0.0000027033):0.0033753249[100],(Nitratidesulfovibrio_termitidis_d:0.0027518245,(Nitratidesulfovibrio_termitidis_a:0.0005673118,(Nitratidesulfovibrio_termitidis_c:0.0000027033,Nitratidesulfovibrio_termitidis_b:0.0005675121):0.0000027033[88]):0.0006700453[100]):0.0016291292[97]):0.0011149154[100]):0.0727603599[100]):0.0465121428[100],((Lawsonia_intracellularis_b:0.0000027033,Lawsonia_intracellularis_a:0.0000027033):0.2308891869[100],(Mailhella_massiliensis:0.1519006508,(Desulfovibrio_sp002159665:0.1587117675,(((Desulfovibrio_piger_A_c:0.0011113145,Desulfovibrio_piger_A_b:0.0005574449):0.0025382855[100],((Desulfovibrio_piger_A_d:0.0000027033,Desulfovibrio_piger_A_e:0.0033563127):0.0005492487[78],(Desulfovibrio_piger_A_g:0.0005536591,(Desulfovibrio_piger_A_f:0.0005564772,Desulfovibrio_piger_A_a:0.0016679332):0.0005551708[91]):0.0005637786[91]):0.0030750424[87]):0.0741137806[100],((Desulfovibrio_sp000403945:0.0316781854,(Desulfovibrio_fairfieldensis_b:0.0006716224,Desulfovibrio_fairfieldensis_a:0.0016199647):0.0231493798[100]):0.0139913644[100],(Desulfovibrio_trichonymphae:0.0628787825,(Desulfovibrio_sp003860215_a:0.0742508627,(Desulfovibrio_legallii:0.0358076433,((Desulfovibrio_sp900095395:0.0048457425,(Desulfovibrio_desulfuricans_A_b:0.0000027033,Desulfovibrio_desulfuricans_A_a:0.0000027033):0.0212766614[100]):0.0160756417[100],(Desulfovibrio_desulfuricans:0.0047533995,(Desulfovibrio_desulfuricans_C_b:0.0000027033,Desulfovibrio_desulfuricans_C_a:0.0011564516):0.0077849640[100]):0.0344071603[100]):0.0196271154[99]):0.0140667946[87]):0.0108366551[58]):0.0166025384[97]):0.0166218744[97]):0.0293254997[97]):0.0560357477[100]):0.0277352945[98]):0.0287724492[99]):0.0342015221[97]):0.0458378104[100]):0.0880086805[100]):0.0279588882[68]):0.0481306083[100]):0.0175660952[70]):0.1570808281[99],(((Desulfobacca_acetoxidans:0.2167165955,((Syntrophobacter_fumaroxidans_b:0.0000022843,Syntrophobacter_fumaroxidans_a:0.0025479883):0.1213792977[100],((Desulfoglaeba_alkanexedens_b:0.0000027077,Desulfoglaeba_alkanexedens_a:0.0020483823):0.0747254509[100],(Desulfosoma_caldarium:0.0432943305,(Desulfacinum_hydrothermale:0.0249938280,Desulfacinum_infernum:0.0293378382):0.0083341213[100]):0.0487868082[100]):0.0710150730[100]):0.1278010630[100]):0.0232828844[50],(((Dissulfuribacter_thermophilus:0.0935468019,((Dissulfurirhabdus_thermomarina_ASM1297923v1:0.0000027077,Dissulfurirhabdus_thermomarina_ASM1049943v1:0.0005520915):0.0771144021[100],(UBA3076_sp003194485:0.0164255594,(UBA3076_sp003194495:0.0218367199,(FWG173_SeepSRB2:0.0000027033,FWG174_SeepSRB2:0.0000027033):0.0228773282[100]):0.0128161601[100]):0.0828059627[100]):0.0349486275[100]):0.1249376928[100],((DG-60_sp001304365:0.1384462173,(FWG155_Desulfofervidaceae:0.0340575509,(NA091.008_bin6_HotSeep1:0.0551658937,(HotSeep1_E37_DN:0.0149351600,(HotSeep_1_draft_B50:0.0007223942,(HotSeep1_E50_DN:0.0061023274,Desulfofervidus_auxilii:0.0005942562):0.0041013196[100]):0.0091279474[100]):0.0513886790[100]):0.0157732524[99]):0.0499724177[99]):0.0923713329[100],((Thermodesulfatator_indicus_b:0.0057668225,(Thermodesulfatator_indicus_a:0.0088234349,Thermodesulfatator_autotrophicus:0.0430064757):0.0079774086[89]):0.1420420301[100],(Thermosulfurimonas_dismutans:0.0401317455,((Thermodesulfobacterium_geofontis:0.0286445851,Caldimicrobium_thiodismutans:0.0832501056):0.0089638003[98],(Thermodesulfobacterium_hydrogeniphilum:0.0398828374,(Thermodesulfobacterium_commune:0.0056292042,(Thermodesulfobacterium_thermophilum:0.0175208519,Thermodesulfobacterium_hveragerdense:0.0115580300):0.0176129140[100]):0.0380918848[100]):0.0063536973[98]):0.0742660490[100]):0.0625399102[99]):0.4913859949[100]):0.1355718004[96]):0.0674191552[94],((Adiutrix_intracellularis_b:0.4426785569,(Dethiosulfatarculus_sandiegensis:0.1081253783,(Desulfocarbo_indianensis:0.1107105750,(SURF-10_sp003605055:0.0836450920,Desulfarculus_baarsii:0.1531568426):0.0337025956[100]):0.0278945716[100]):0.1417069579[100]):0.0207680668[50],((((Syntrophorhabdus_aromaticivorans:0.3511207665,UBA8473_sp002782605_a:0.2428272873):0.0379458156[47],((JdFR-97_sp002010915:0.1852011655,Desulfomonile_tiedjei:0.3183728316):0.0356448485[59],(CSP1-8_sp001443455_a:0.2552869832,(GWC2-55-46_sp001595385:0.1144293952,UBA9637_sp001797665:0.1602073902):0.2295341638[100]):0.0986932086[98]):0.0133576627[51]):0.0162299018[35],(PHBD01_sp002841865:0.0926836256,((Syntrophus_gentianae:0.0026252024,(Syntrophus_sp002067815:0.0034671003,Syntrophus_aciditrophicus:0.0132103325):0.0079346914[100]):0.0740315797[100],(UBA4767_sp002403385:0.0593567835,(Smithella_sp000753945:0.0204078467,(Smithella_sp001683985:0.0117788636,Smithella_sp001412345:0.0119189676):0.0356552285[100]):0.0673845417[100]):0.0135537528[100]):0.0349447641[99]):0.1521724316[100]):0.0234526934[52],((NaphS2_sp000179315:0.0996769863,(Desulfatiglans_anilini:0.0876936415,(CG2-30-51-40_sp001874005_b:0.1116906718,UBA5623_sp900258555:0.0725291225):0.0185920438[100]):0.0233863366[100]):0.0848721793[100],((S7086C20_sp001751075:0.1596595857,(Seep-SRB1g_sp_CR10073A:0.0000020718,Seep-SRB1g_sp_CR10073B:0.0000029121):0.1108968230[100]):0.0578855967[100],((Desulfatibacillum_alkenivorans:0.0042396198,Desulfatibacillum_aliphaticivorans:0.0007031027):0.1444027746[100],(((BuS5_sp000472805:0.0971102520,CR-1_sp900659855:0.1011579203):0.0174223353[100],((ETH-SRB1_sp004193555_b:0.0029374266,S5133MH16_sp004193595:0.0000027033):0.0837061915[100],(ETH-SRB1_sp004193555_a:0.0581470312,(Seep-SRB1a_S7147B_SRB_a:0.0725630651,((Seep-SRB1a_sp_CR9063A:0.0006261722,Seep-SRB1a_sp_CR9063B:0.0068753552):0.0139994749[100],(Seep-SRB1a_S7147A_SRB_b:0.0105431813,(Seep-SRB1a_S7147B_SRB_b:0.0027845209,C00003106_sp001751015:0.0745626459):0.0130190665[100]):0.0177507892[100]):0.0098626099[100]):0.0144329201[99]):0.0152168304[100]):0.0179448999[100]):0.0259846024[100],(((Desulfosarcina_cetonica:0.0611258573,Desulforegula_conservatrix:0.2237733703):0.0332495434[61],(UBA2174_sp002327445:0.1563890874,(Desulfatitalea_tepidiphila:0.0492589882,Desulfatitalea_sp000961655:0.0472501051):0.0596135908[100]):0.0176887724[100]):0.0242406396[47],(Desulfatirhabdium_butyrativorans:0.2505219329,((Desulfococcus_multivorans:0.1046774462,(Desulfonema_ishimotonii_c:0.0027276821,(Desulfonema_ishimotonii_d:0.0000027077,(Desulfonema_ishimotonii_b:0.0000027033,Desulfonema_ishimotonii_a:0.0000027033):0.0010392070[99]):0.0010701351[61]):0.1706146870[100]):0.0358095122[95],(Desulfosudis_oleovorans:0.1265819632,((Desulfamplus_magnetovallimortis:0.1413944918,(Desulfobacterium_A_vacuolatum:0.0653031352,((Desulfobacterium_B_autotrophicum_c:0.0026202642,Desulfobacterium_B_autotrophicum_b:0.0044994060):0.0197676045[100],((Desulfobacterium_B_autotrophicum_f:0.0000027033,Desulfobacterium_B_autotrophicum_d:0.0005107189):0.0000022822[90],(Desulfobacterium_B_autotrophicum_e:0.0000027033,Desulfobacterium_B_autotrophicum_a:0.0000027033):0.0036377764[100]):0.0073881431[96]):0.0905199365[100]):0.0178563273[99]):0.0335044336[100],((Desulfotignum_balticum_a:0.0000023947,(Desulfotignum_balticum_b:0.0017025344,(Desulfotignum_phosphitoxidans_b:0.0017466448,Desulfotignum_phosphitoxidans_a:0.0071330061):0.0029264799[100]):0.0088187582[100]):0.0886190419[100],((Desulfobacula_toluolica_b:0.0086621376,Desulfobacula_toluolica_a:0.0138167884):0.0615457497[100],(Desulfospira_joergensenii:0.0488890029,((Desulfobacter_hydrogenophilus_b:0.0000027077,Desulfobacter_hydrogenophilus_a:0.0026192994):0.0253170272[100],(Desulfobacter_postgatei_a:0.0091303700,(Desulfobacter_postgatei_b:0.0000027077,Desulfobacter_postgatei_c:0.0015513908):0.0051853675[100]):0.0450412335[100]):0.0674070047[100]):0.0263559960[100]):0.0160373127[98]):0.0587564202[100]):0.1177019111[100]):0.0316837989[89]):0.0078476461[53]):0.0178123203[46]):0.0218620298[80]):0.0143005684[80]):0.0279359791[100]):0.0491317321[100]):0.0506547834[100]):0.0412750422[80]):0.0303919100[75]):0.0140873526[27]):0.0222157797[48],((((Shewanella_livingstonensis_b:0.0041403754,Shewanella_livingstonensis_a:0.0000027033):0.0155750518[100],((Shewanella_denitrificans_e:0.0000027033,Shewanella_denitrificans_d:0.0005624234):0.0028213739[97],(Shewanella_denitrificans_g:0.0069155730,((Shewanella_denitrificans_f:0.0000027033,Shewanella_denitrificans_c:0.0005635177):0.0005616945[93],(Shewanella_denitrificans_h:0.0000027033,(Shewanella_denitrificans_a:0.0000027033,Shewanella_denitrificans_b:0.0005623188):0.0000027033[55]):0.0000027033[46]):0.0000027033[64]):0.0000023868[84]):0.0093362360[98]):0.0170617703[100],((Shewanella_decolorationis:0.0241232764,(Shewanella_corallii_a:0.0636558179,(Shewanella_amazonensis_e:0.0011614667,(Shewanella_amazonensis_b:0.0011628802,(Shewanella_amazonensis_c:0.0005823255,(Shewanella_amazonensis_a:0.0000027033,Shewanella_amazonensis_d:0.0005820566):0.0000027033[64]):0.0000027035[86]):0.0012530079[87]):0.0291710648[100]):0.0290019347[99]):0.0216277558[94],(((Shewanella_hanedai:0.0197030937,(Shewanella_benthica_f:0.0398802912,Shewanella_canadensis:0.0090933191):0.0220927049[100]):0.0231863456[100],(Shewanella_halifaxensis_c:0.0165839076,((Shewanella_halifaxensis_d:0.0000027033,Shewanella_halifaxensis_a:0.0000027033):0.0000027033[80],((Shewanella_halifaxensis_h:0.0000027033,Shewanella_halifaxensis_e:0.0064218417):0.0011477810[43],(Shewanella_halifaxensis_b:0.0011484137,(Shewanella_halifaxensis_f:0.0005739405,Shewanella_halifaxensis_g:0.0023004535):0.0000027033[13]):0.0000027033[16]):0.0040618605[84]):0.0021320840[93]):0.0208713501[98]):0.0256628592[100],((Shewanella_loihica_c:0.0000027033,(Shewanella_loihica_a:0.0023360938,(Shewanella_loihica_b:0.0000027077,(Shewanella_loihica_d:0.0039033873,Shewanella_loihica_e:0.0000024989):0.0105429567[100]):0.0013869705[90]):0.0000020752[84]):0.0037163907[97],(Shewanella_marisflavi_f:0.0090389724,(Shewanella_marisflavi_c:0.0000027033,(Shewanella_marisflavi_a:0.0005808076,(Shewanella_marisflavi_e:0.0023475374,(Shewanella_marisflavi_d:0.0000022822,Shewanella_marisflavi_b:0.0000021347):0.0001523516[99]):0.0006021193[97]):0.0007496776[100]):0.0036744448[99]):0.0089288975[100]):0.0207949543[100]):0.0297736401[100]):0.0163765503[94]):0.6901607853[100],(((Desulfurivibrio_sp004332195:0.1168463479,(Desulfurivibrio_alkaliphilus_b:0.0011792223,Desulfurivibrio_alkaliphilus_a:0.0004060625):0.0466049009[100]):0.0627514020[100],((DB1_sp001914235_b:0.0017678434,DB1_sp001914235_a:0.0038235931):0.1372280605[100],(UBA2262_sp002841785:0.1097529947,(BM506_sp002868945:0.1290282435,(((Electronema_sp004284765:0.1185743277,(Electrothrix_aarhusiensis_b:0.0021101105,Electrothrix_aarhusiensis_a:0.0094645079):0.0860238758[100]):0.0460066418[100],(BMS3Abin13_sp002897615:1.5408375224,(Desulfobulbus_A_japonicus:0.0766485145,((Desulfobulbus_oralis_b:0.0019695707,Desulfobulbus_oralis_a:0.0089923824):0.1103146357[100],((Desulfobulbus_propionicus_b:0.0000027137,Desulfobulbus_propionicus_a:0.0000027033):0.0204392212[100],(Desulfobulbus_elongatus_b:0.0000027077,Desulfobulbus_elongatus_a:0.0000027033):0.0332185479[100]):0.0282779147[98]):0.0088959271[92]):0.0054541149[73]):0.0302333850[100]):0.0615413514[100],(Desulfofustis_glycolicus_b:0.0943837468,(Tol-SR_sp000769715_a:0.0685435480,((Desulforhopalus_sp005116645_b:0.0512579693,(Desulforhopalus_sp000961725:0.0589795106,Desulforhopalus_sp005116645_a:0.0264474677):0.0034937151[89]):0.0116655624[78],((Desulfocapsa_sulfexigens_b:0.0000022822,(Desulfocapsa_sulfexigens_c:0.0041884262,Desulfocapsa_sulfexigens_a:0.0010197301):0.0021309421[79]):0.0894162208[100],((Desulforhopalus_sp005116575:0.0306718474,Desulforhopalus_singaporensis_a:0.0371025524):0.0113602334[77],(Desulfopila_aestuarii:0.0462045233,(Desulfopila_sp005116675:0.0361732135,(Desulfopila_sp005116655:0.0285866384,(Desulfotalea_psychrophila_d:0.0071496119,(Desulfotalea_psychrophila_e:0.0030266400,(Desulfotalea_psychrophila_b:0.0062096620,(Desulfotalea_psychrophila_a:0.0000022822,(Desulfotalea_psychrophila_f:0.0005599358,Desulfotalea_psychrophila_c:0.0011405654):0.0033717372[100]):0.0000020718[63]):0.0057354137[68]):0.0005182709[71]):0.0727040686[100]):0.0120214737[100]):0.0194258653[100]):0.0128654518[86]):0.0068337142[74]):0.0209743680[83]):0.0132051453[97]):0.0209490587[99]):0.0374633193[100]):0.0755017907[100]):0.0224230555[68]):0.0228993083[64]):0.0365241831[99]):0.0892892242[100],((VAUL01_sp005774545:0.0763957062,(((Geothermobacter_sp002898515:0.0043758605,Geothermobacter_sp002093115:0.0120059175):0.0584421305[100],(Geopsychrobacter_electrodiphilus:0.0353491307,(Desulfuromusa_kysingii:0.0336768170,(Malonomonas_rubra:0.0458224532,(Seleniibacterium_seleniigenes_a:0.0163604949,(Seleniibacterium_seleniigenes_b:0.0000027077,(Seleniibacterium_seleniigenes_d:0.0073536101,Seleniibacterium_seleniigenes_c:0.0089656444):0.0013117994[100]):0.0018801040[100]):0.0284695124[100]):0.0224919274[100]):0.0124266136[100]):0.0488362715[100]):0.0155663957[42],(((Deferrimonas_soudanensis:0.0311793698,(DDH964_sp001611275_b:0.0065426500,DDH964_sp001611275_a:0.0006210291):0.0480396974[100]):0.0162341340[82],(UBA2197_sp002841765:0.0780381259,(Thrichloromonas_acetexigens_b:0.0000027033,Thrichloromonas_acetexigens_a:0.0021396180):0.0468712742[100]):0.0146758283[79]):0.0068081610[24],((SFB93_sp001887775_b:0.0048813604,SFB93_sp001887775_a:0.0000020697):0.0553827071[100],((Geoalkalibacter_ferrihydriticus:0.0344348850,(Geoalkalibacter_A_subterraneus_c:0.0036115506,(Geoalkalibacter_A_subterraneus_b:0.0025174432,Geoalkalibacter_A_subterraneus_a:0.0045308089):0.0038308823[51]):0.0442826454[100]):0.0262498793[100],((Pseudodesulfuromonas_thiophila:0.0593688246,Desulfuromonas_acetoxidans:0.0535161066):0.0400146203[99],(Syntrophotalea_carbinolica:0.0148529691,(Syntrophotalea_acetylenica_d:0.0005375585,(Syntrophotalea_acetylenica_c:0.0000027033,(Syntrophotalea_acetylenica_b:0.0000027033,Syntrophotalea_acetylenica_a:0.0000027033):0.0000027033[65]):0.0000027033[81]):0.0308836584[100]):0.0192252944[100]):0.0083103960[71]):0.0093958033[70]):0.0093836527[25]):0.0078509957[16]):0.0353324804[74]):0.0346515830[74],(((H2GEO_sp003574885:0.0688384842,(Pseudopelobacter_sp003574895:0.0254634387,(Pseudopelobacter_propionicus_b:0.0031920718,Pseudopelobacter_propionicus_a:0.0059485237):0.0372988080[100]):0.0146971464[98]):0.0347529926[100],((Trichlorobacter_lovleyi_b:0.0000027033,Trichlorobacter_lovleyi_a:0.0005307438):0.0136463646[100],(Trichlorobacter_thiogenes_b:0.0019665157,Trichlorobacter_thiogenes_a:0.0086385971):0.0152754067[100]):0.0502865383[100]):0.0324378308[100],(OR-1_sp000813145:0.0456054459,((Geobacter_pickeringii:0.0207600852,(Geobacter_sp003712145_a:0.0254428693,((Geobacter_metallireducens_b:0.0016184263,Geobacter_metallireducens_a:0.0000027033):0.0243844027[100],(Geobacter_sulfurreducens:0.0066643453,(Geobacter_anodireducens_b:0.0000027033,Geobacter_anodireducens_a:0.0000027033):0.0050616456[100]):0.0330916836[100]):0.0147144320[67]):0.0123934252[67]):0.0306259110[99],((UBA4078_sp003314535:0.0627685019,QAXR01_sp003053505:0.0260631809):0.0408853160[100],(DSM-9736_sp900187405:0.0549639904,(((Geotalea_uraniireducens_b:0.0130137643,Geotalea_uraniireducens_a:0.0024941435):0.0457154511[100],(Geotalea_toluenoxydans:0.0008197966,(Geotalea_daltonii_b:0.0000027033,Geotalea_daltonii_a:0.0000027033):0.0142943564[100]):0.0322038390[100]):0.0101280168[70],((Citrifermentans_sp004117875:0.0108236744,(Citrifermentans_sp004917065:0.0171812039,Citrifermentans_sp004917075:0.0103807220):0.0027381522[68]):0.0114652851[98],(Citrifermentans_bremense:0.0029025310,((Citrifermentans_bemidjiense_a:0.0005311691,Citrifermentans_bemidjiense_c:0.0005305236):0.0000027033[78],(Citrifermentans_bemidjiense_b:0.0005789588,((Citrifermentans_pelophilum:0.0040875922,(Citrifermentans_sp000023645_b:0.0016411322,Citrifermentans_sp000023645_a:0.0000027077):0.0038122996[100]):0.0027987574[100],(Citrifermentans_sp000175115_b:0.0021241635,(Citrifermentans_sp000175115_c:0.0000027033,Citrifermentans_sp000175115_a:0.0000027033):0.0027855578[100]):0.0203130896[100]):0.0017303744[88]):0.0113993241[89]):0.0024056760[86]):0.0147635925[100]):0.0558501267[100]):0.0220636268[100]):0.0150806769[96]):0.0102632282[98]):0.0173112546[65]):0.0169065617[66]):0.0776272243[100]):0.0776240844[74]):0.0358770368[70]):0.0213122561[64]):0.0781467687[90]):0.0775504445[87]):0.2390102772[100]);
