# Supplementary material for: Physiological potential and evolutionary trajectories of syntrophic sulfate-reducing bacterial partners of anaerobic methanotrophic archaea
Source: PLoS Biol. 2023 Sep 25;21(9):e3002292. doi: 10.1371/journal.pbio.3002292 (PMC10553843; doi:10.1371/journal.pbio.3002292)
Supplement: S2 Data — Other supplementary data.zip. (ZIP) [file pbio.3002292.s036.zip › S2_Data_Other_Supplementary_Data/Data_for_Fig1_Desulfobacterota_synSRB-phylogenomic-tree.txt]

(((SKZT01_sp007127235:0.400791875,((SG8-13_sp001303025:0.276110785,(UBA5852_sp002432195:0.295748879,UBA2174_sp002327445:0.284431326)0.338:0.055349350)1.000:0.037408961,((((Desulfosarcina_sp002747365:0.021242249,Desulfosarcina_sp002747175:0.000105739)1.000:0.120947366,(Desulfosarcina_cetonica:0.123395492,Desulfosarcina_sp002352605:0.114276696)0.861:0.026233040)1.000:0.173385025,(UBA2230_sp002348005:0.228858971,((Desulfatitalea_tepidiphila:0.012623314,Desulfatitalea_sp002402905:0.049655882)1.000:0.124237450,(Desulfatitalea_sp003599575:0.132257442,Desulfatitalea_sp000961655:0.110969780)1.000:0.054897824)1.000:0.052982312)1.000:0.099564874)1.000:0.070449870,((B30-G6_sp003647375:0.261100242,4572-123_sp002084545:0.227187046)1.000:0.036336028,(QNYZ01_sp003973265:0.350620862,(Desulfonema_ishimotonii:0.171065596,Desulfococcus_multivorans:0.192753420)1.000:0.074181481)0.337:0.022695768)0.986:0.020510205)0.995:0.030091525)0.457:0.015959960)1.000:0.037016575,((SURF-15_sp003599475:0.312095109,CR-1_sp900659855:0.365283982)1.000:0.042432433,((RBG-13-49-15_sp001797695:0.187179636,GCA-002779465_sp002771315:0.218731792)1.000:0.116330067,UBA5616_sp002423615:0.282005270)1.000:0.032885982)0.053:0.016726604)0.994:0.021958354,(((((((Desulfofaba_hansenii:0.247166057,Desulfoluna_spongiiphila:0.317717478)0.999:0.049254414,(((MADRE2_sp004796375:0.174049220,((Desulfobacula_sp001799395:0.152396657,(Desulfobacula_toluolica:0.072210883,Desulfobacula_sp003647385:0.093151409)0.999:0.027769940)1.000:0.050143360,((NBML01_sp002085465:0.159457065,((Desulfobacter_postgatei_A:0.055718476,((Desulfobacter_curvatus:0.028520582,Desulfobacter_hydrogenophilus:0.038481624)1.000:0.008521343,(Desulfobacter_postgatei:0.038771136,(Desulfobacter_postgatei_B:0.029891199,Desulfobacter_vibrioformis:0.040085812)0.980:0.007462507)1.000:0.009026292)0.935:0.011804816)1.000:0.127438268,Desulfobacter_sp003538835:0.117294341)1.000:0.040629351)0.678:0.012898158,(Desulfospira_joergensenii:0.129130630,(Desulfotignum_balticum:0.008435236,Desulfotignum_phosphitoxidans:0.011086460)1.000:0.182491980)1.000:0.027587205)1.000:0.028531558)1.000:0.060210917)1.000:0.108344978,(4572-130_sp002084425:0.277152091,(Desulfobacterium_B_autotrophicum:0.204887692,(Desulfobacterium_A_vacuolatum:0.158425810,Desulfamplus_magnetovallimortis:0.182217468)1.000:0.042478448)0.995:0.028813841)0.987:0.031717925)1.000:0.147402177,NBLS01_sp002084385:0.451790870)0.971:0.042153473)0.980:0.032725002,(GCA-2748835_sp002748835:0.340027713,(Desulforegula_conservatrix:0.325938538,Desulfobotulus_sp006175995:0.360422919)0.998:0.057459726)0.994:0.045058772)0.998:0.031579917,YD0425bin50_sp002753105:0.481787965)1.000:0.034296631,(((B1SED10-16_sp007134875:0.044095967,B1SED10-16_sp007131845:0.068595932)1.000:0.094007844,((B1SED10-16_sp007136525:0.065050843,B1SED10-16_sp007127175:0.028909025)1.000:0.073329560,(B1SED10-16_sp003551985:0.104386038,B1SED10-16_sp007135795:0.134241033)0.019:0.017263676)0.997:0.022805754)1.000:0.208344564,(SURF-33_sp003597945:0.222560703,SURF-3_sp003599885:0.222397257)1.000:0.058464128)1.000:0.132073323)0.997:0.027348518,((Desulfosudis_sp002085115:0.196557505,Desulfosudis_oleovorans:0.178339341)1.000:0.231236192,(((((Seep-SRB1c_B23-G16_sp003647435:0.206590899,Seep-SRB1c_S7086C20_sp001751075:0.236223569)1.000:0.035470114,Seep-SRB1c_C00003060_sp001751085:0.179258610)1.000:0.075380826,Seep-SRB1c_B60-G16_sp003647275:0.117114121)1.000:0.169427299,((Seep-SRB1g_sp_CR10073A:0.015360388,(Seep-SRB1g_C00003106_sp001751015:0.003175089,Seep-SRB1g_S7142MS4:0.006186290)1.000:0.020380961)1.000:0.389371372,(((B33-G16_sp003646875:0.188505190,B25-G16_sp003646935:0.205920060)1.000:0.269994725,((HGW-15_sp002840535:0.259845572,RPPU01_sp003819975:0.352682744)1.000:0.068247574,((CG2-30-51-40_sp003599015:0.116886884,CG2-30-51-40_sp001874005:0.156204673)1.000:0.231178199,((B17-G16_sp003646975:0.234409575,(B111-G9_sp003646995:0.143106473,B111-G9_sp003646865:0.095862766)1.000:0.134560525)0.998:0.033384612,(((Desulfatiglans_anilini:0.269279158,NaphS2_sp000179315:0.265445785)0.907:0.036217071,4484-190-2_sp002050025:0.198797167)0.958:0.018804679,(B46-G9_sp003646815:0.244440151,(UBA5623_sp900258555:0.072214167,UBA5623_sp002424495:0.080066985)1.000:0.203261542)1.000:0.050593052)0.827:0.018750328)0.838:0.024347029)1.000:0.043223876)1.000:0.074198112)1.000:0.189438282,((((Adiutrix_intracellularis:0.782469428,(Dethiosulfatarculus_sandiegensis:0.259937195,((Desulfocarbo_indianensis:0.180072593,JdFR-95_sp002011835:0.186423189)1.000:0.049930604,(SURF-10_sp003605055:0.206365720,Desulfarculus_baarsii:0.267281791)0.995:0.044058398)0.735:0.038735970)1.000:0.216714830)1.000:0.117067957,(BM002_sp002899795:0.374387949,(B119-G9_sp003646715:0.325652542,(Thermodesulforhabdus_norvegica:0.346747311,((Desulforhabdus_sp007244385:0.204373905,((SLCH01_sp003566995:0.058438599,SLCH01_sp007125915:0.051391830)1.000:0.209402125,(Syntrophobacter_fumaroxidans:0.174806369,((SbD1_sp900290365:0.094838464,(SbD1_sp003165235:0.050228179,SbD1_sp900290385:0.048112393)1.000:0.035214199)1.000:0.089364995,(Delta-01_sp001603845:0.118836811,(UBA696_sp002298995:0.041815541,UBA696_sp002298165:0.046457472)1.000:0.100400885)1.000:0.033762649)1.000:0.120123400)1.000:0.044848593)1.000:0.037715285)1.000:0.060316534,(CG2-30-61-12_sp001873705:0.291578671,(Desulfoglaeba_alkanexedens:0.196268235,(Desulfosoma_caldarium:0.183960570,(Desulfacinum_infernum:0.050685822,Desulfacinum_hydrothermale:0.074049167)1.000:0.067220044)1.000:0.085543686)1.000:0.035969591)1.000:0.040467796)1.000:0.063610603)1.000:0.112650438)0.986:0.044753016)1.000:0.081682260)0.378:0.028539905,(((((((WCHB1-27_sp002328485:0.212482056,(BOG-1155_sp002067405:0.090980200,BOG-1155_sp003165115:0.169706474)1.000:0.083848349)1.000:0.073979946,(UBA8905_sp002402795:0.221099606,((Syntrophorhabdus_sp002067585:0.125133130,(Syntrophorhabdus_aromaticivorans:0.034859516,(Syntrophorhabdus_sp002067475:0.040660358,Syntrophorhabdus_sp002067165:0.029699981)0.313:0.009772357)1.000:0.095320026)1.000:0.072154902,((UBA5609_sp002067975:0.043717456,((UBA5609_sp002418945:0.046100512,UBA5609_sp002428485:0.030478878)1.000:0.025707973,UBA5609_sp002478225:0.048478831)0.999:0.017158910)1.000:0.115646246,(Delta-02_sp002408185:0.085003940,((Delta-02_sp003506795:0.005355709,(Delta-02_sp002412715:0.014009648,Delta-02_sp002418985:0.017583706)0.153:0.002322354)1.000:0.059916990,((Delta-02_sp002305765:0.030618365,Delta-02_sp002067235:0.019290015)0.997:0.009527396,(Delta-02_sp001603955:0.030511120,Delta-02_sp002067555:0.052002041)0.976:0.004994748)1.000:0.035392646)1.000:0.025000380)1.000:0.163691125)1.000:0.050597857)0.992:0.036445844)1.000:0.078667091)1.000:0.439999983,((B11-G15_sp003646745:0.105666794,(RBG-16-54-18_sp001797935:0.186496955,(RBG-13-52-11_sp001797745:0.079562290,RBG-16-54-11_sp001797905:0.102189061)0.983:0.030992697)1.000:0.093854359)1.000:0.138869251,(B73-G16_sp003646585:0.264681826,B13-G15_sp003646705:0.132969114)1.000:0.189437867)1.000:0.141303043)1.000:0.054441897,(RBG-13-61-14_sp001797815:0.656800283,(SM23-61_sp001304105:0.110358489,SM23-61_sp003154025:0.097022276)1.000:0.344758697)1.000:0.110465833)0.924:0.022535426,((((Shewanella_corallii:0.055191586,((Shewanella_amazonensis:0.077170639,((Shewanella_fodinae:0.073273540,Shewanella_mangrovi:0.070283605)1.000:0.035413228,(Shewanella_carassii:0.003409244,Shewanella_indica:0.007295804)1.000:0.045772623)1.000:0.020288671)0.292:0.013407085,((Shewanella_decolorationis:0.048150826,(Shewanella_denitrificans:0.052638611,Shewanella_livingstonensis:0.058146318)1.000:0.040690215)1.000:0.020259194,((Shewanella_loihica:0.020024930,Shewanella_marisflavi:0.013646141)1.000:0.037286293,((Shewanella_fidelis:0.019866078,Shewanella_halifaxensis:0.020302020)1.000:0.053917128,((Shewanella_atlantica:0.013970186,Shewanella_canadensis:0.017498227)1.000:0.020051129,(Shewanella_benthica:0.063166921,Shewanella_hanedai:0.041435010)0.600:0.009723790)1.000:0.030030123)0.993:0.018333516)1.000:0.043035420)1.000:0.019678626)1.000:0.035840710)1.000:1.027138219,((((UBA4078_sp003314535:0.047496749,UBA4078_sp002419385:0.075014596)1.000:0.087382000,(QAXR01_sp003053505:0.129308017,RPRC01_sp003857395:0.156190860)0.547:0.027139029)1.000:0.107336214,((((((Trichlorobacter_sp002422265:0.040031553,Trichlorobacter_sp002452325:0.046020723)1.000:0.062305103,(Trichlorobacter_sp002328035:0.123807812,(Trichlorobacter_lovleyi:0.028055378,Trichlorobacter_thiogenes:0.036301532)1.000:0.033445316)0.806:0.017617235)1.000:0.035470849,(Trichlorobacter_sp002419465:0.056296384,(Trichlorobacter_sp002383415:0.016519331,Trichlorobacter_sp002424705:0.036129459)1.000:0.035925619)1.000:0.044344844)0.973:0.024307100,Trichlorobacter_sp002423105:0.122337203)1.000:0.108623221,(((Pseudopelobacter_sp001802125:0.079021872,Pseudopelobacter_sp001802645:0.103781207)1.000:0.056474926,(Pseudopelobacter_sp002322035:0.135633685,Pseudopelobacter_sp003151775:0.105948207)0.984:0.021615289)0.970:0.018091150,(((Pseudopelobacter_sp001824455:0.083273007,Pseudopelobacter_sp003574895:0.090355226)0.997:0.022739345,(Pseudopelobacter_sp002298925:0.083079897,Pseudopelobacter_propionicus:0.151655513)1.000:0.028681565)0.000:0.010061772,Pelobacter_D_sp002382705:0.235481475)0.993:0.022821358)1.000:0.061591552)1.000:0.150321288,(((DSM-9736_sp900187405:0.142369419,OR-1_sp000813145:0.204410991)1.000:0.031184408,(((Geotalea_uraniireducens:0.059710485,(Geotalea_toluenoxydans:0.035413132,Geotalea_daltonii:0.009233087)1.000:0.090830864)1.000:0.044206462,((((Citrifermentans_pelophilum:0.016444713,(Citrifermentans_sp000023645:0.012144327,(Citrifermentans_bemidjiense:0.003894501,Citrifermentans_bremense:0.004388211)1.000:0.007145772)0.999:0.007741843)1.000:0.033220175,(Citrifermentans_sp000175115:0.027931205,(Citrifermentans_sp004117875:0.008562158,(Citrifermentans_sp004917075:0.008201931,Citrifermentans_sp004917065:0.005297808)1.000:0.006332639)1.000:0.038113500)1.000:0.018759124)1.000:0.015483068,Citrifermentans_sp003490025:0.042947083)1.000:0.022205963,Citrifermentans_sp003499925:0.077299254)1.000:0.178246497)1.000:0.039900697,H2GEO_sp003574885:0.138374597)0.771:0.018545993)1.000:0.024833675,(Geobacter_pickeringii:0.097400237,((Geobacter_anodireducens:0.028022743,Geobacter_sulfurreducens:0.014544501)1.000:0.089343432,(Geobacter_metallireducens:0.079747886,Geobacter_sp003712145:0.086601277)0.999:0.020530998)0.999:0.021056012)1.000:0.073464731)0.998:0.021176121)1.000:0.048021731)1.000:0.170639605,((((Malonomonas_rubra:0.055853796,Malonomonas_rubra_A:0.067198413)1.000:0.057979892,(BM522_sp002869665:0.153393490,((Desulfuromusa_kysingii:0.100498272,Desulfuromusa_sp002049545:0.085649117)1.000:0.058509399,(Seleniibacterium_seleniigenes:0.100383394,SLDV01_sp007125165:0.223947800)0.754:0.020813586)1.000:0.018276772)0.906:0.028888550)1.000:0.049357593,(Geopsychrobacter_electrodiphilus:0.222459572,(BM509_sp002868865:0.116422887,BM509_sp002869695:0.087945441)1.000:0.061416476)1.000:0.070598497)1.000:0.115027385,((Pseudodesulfuromonas_thiophila:0.195972015,((Desulfuromonas_acetoxidans:0.061663315,Desulfuromonas_sp002869685:0.050915472)1.000:0.058754260,(Desulfuromonas_sp002084705:0.127171390,(Desulfuromonas_sp001751155:0.038162341,Desulfuromonas_sp002084665:0.039486029)1.000:0.077329596)1.000:0.053879296)1.000:0.067461050)1.000:0.134612696,((((DDH964_sp001611275:0.160159230,(UBA12091_sp001799485:0.147737858,(UBA2197_sp002424625:0.032964215,UBA2197_sp002841765:0.016052805)1.000:0.201481808)1.000:0.059220517)1.000:0.049722429,(SZUA-540_sp003250235:0.185306597,(((Syntrophotalea_acetylenica:0.079421908,(Syntrophotalea_carbinolica:0.063562321,(Syntrophotalea_sp002424645:0.033023449,(Syntrophotalea_sp002452265:0.046307659,Syntrophotalea_sp002435955:0.047231687)0.995:0.017790787)1.000:0.049280982)0.998:0.024051592)1.000:0.132012530,((SLLR01_sp007134025:0.036594732,SLLR01_sp003561875:0.051934139)1.000:0.115336349,(SFB93_sp001751225:0.147631263,SFB93_sp001887775:0.039136115)1.000:0.049746784)1.000:0.109468829)1.000:0.089072214,(((Thrichloromonas_sp001825565:0.088879253,(Thrichloromonas_sp002423365:0.059225835,Thrichloromonas_acetexigens:0.019890031)1.000:0.077724603)1.000:0.126287868,(BM501_sp002868845:0.150695509,ATBO01_sp000472285:0.120315461)1.000:0.038399562)0.996:0.016016533,(Deferrimonas_soudanensis:0.140514825,BM515_sp002869635:0.190605532)1.000:0.026756822)0.915:0.013836970)1.000:0.034418695)0.024:0.009747178)1.000:0.024523812,((VAUL01_sp005774545:0.190127105,(M0040_sp006226895:0.182136211,BM103_sp002869725:0.208075659)0.572:0.027821779)1.000:0.095206962,((BM304_sp002868905:0.203752601,(J078_sp003695205:0.150023896,(Geothermobacter_sp002093115:0.011634908,Geothermobacter_sp002898515:0.011702256)1.000:0.119453890)1.000:0.056564934)1.000:0.069017040,(UBA2294_sp002345625:0.181855920,(BM707_sp002868925:0.090127917,BM707_sp002869615:0.107270681)1.000:0.083741504)1.000:0.085348214)0.000:0.023050904)0.862:0.020176998)0.991:0.018936735,((SZUA-401_sp003246035:0.084205086,SZUA-401_sp002869605:0.090983196)1.000:0.182791873,(Geoalkalibacter_ferrihydriticus:0.147733549,Geoalkalibacter_A_subterraneus:0.138557184)1.000:0.106754079)0.977:0.024173816)0.115:0.022409692)0.929:0.028139837)1.000:0.183709133)1.000:0.097422450)1.000:0.084058246,(((B14-G9_sp003643935:0.269609865,(UBA1062_sp002448235:0.146427940,(UBA1062_sp001896555:0.080548825,UBA1062_sp002316295:0.078770429)1.000:0.065369513)1.000:0.185951571)1.000:0.417240348,(J040_sp003696505:0.385003476,((UBA2219_sp002327765:0.167610240,(CG2-30-66-27_sp001797445:0.048096509,(CG2-30-66-27_sp001873935:0.050148680,(CG2-30-66-27_sp007280195:0.054148764,CG2-30-66-27_sp002279275:0.026010834)0.940:0.009393121)1.000:0.036863162)1.000:0.070284654)1.000:0.086778718,((FEB-35_sp003105225:0.086872021,RBG-16-64-85_sp001798885:0.081094311)1.000:0.066543852,(GWC2-65-14_sp001797615:0.163928234,(CSP1-8_sp001443455:0.068228337,CSP1-8_sp003513855:0.105713010)1.000:0.077916775)1.000:0.052880276)0.803:0.042532398)1.000:0.303600968)1.000:0.223946345)0.910:0.057825353,((SCQA01_sp004298725:0.266917870,(GWB2-55-19_sp001797465:0.193886372,(GWA2-54-12_sp001795535:0.133765448,(UBA5799_sp002418185:0.139768393,(GWC2-55-46_sp001595385:0.090671388,GWC2-55-46_A_sp001797415:0.117153937)1.000:0.029659360)1.000:0.041586189)1.000:0.075904398)1.000:0.066138094)1.000:0.177001754,(GWC2-42-11_sp001797495:0.287264930,(UBA10170_sp001798165:0.122571167,UBA9637_sp001797665:0.150412749)1.000:0.146960946)1.000:0.066461941)1.000:0.224869240)0.963:0.036150285)1.000:0.039707882,(((UBA8473_sp003599365:0.022352964,UBA8473_sp002782605:0.026807242)1.000:0.379901261,(RBG-16-49-23_sp001798855:0.146437181,(UBA1163_sp002327985:0.099698462,(UBA1163_sp002327885:0.102378673,(UBA1163_sp002311635:0.098241939,UBA1163_sp002780715:0.059231930)0.326:0.009668089)1.000:0.039313466)1.000:0.073887902)1.000:0.354729602)1.000:0.063364412,(((MLS-D_sp002030015:0.333225985,(UBA2210_sp002327865:0.148772123,UBA6078_sp002428735:0.154224467)1.000:0.110987559)1.000:0.049894990,(UBA3084_sp002367335:0.225397687,UBA6807_sp002441265:0.325037327)0.797:0.036966237)1.000:0.040443915,(((UBA2192_sp002067855:0.106325009,(UBA2192_sp002419215:0.041251746,UBA2192_sp002327315:0.049325587)1.000:0.036576313)1.000:0.233581797,(UBA4778_sp002403175:0.297309329,(UBA4054_sp002383495:0.122051146,UBA2207_sp002418885:0.185211055)1.000:0.085312902)0.999:0.038421716)1.000:0.035682887,(((UBA6109_sp002428445:0.273089823,((PHBD01_sp002841865:0.255332613,UBA2251_sp002347815:0.220518611)0.929:0.032364766,UBA8958_sp003451635:0.292758770)0.450:0.023140112)1.000:0.030579079,((CG2-30-49-12_sp001873675:0.226850350,UBA4767_sp002403385:0.244239946)1.000:0.031407649,((UBA2185_sp003508565:0.136979184,(Fen-1135_sp003142295:0.031262620,(Fen-1135_sp003153775:0.015411962,Fen-1135_sp003142635:0.013568542)1.000:0.036488893)1.000:0.080311347)1.000:0.118706790,(Fen-1087_sp003161855:0.235875058,(UBA5619_sp001829875:0.120069933,((((UBA5619_sp002423465:0.087295244,UBA5619_sp002424545:0.078030320)1.000:0.048295605,UBA5619_sp003141195:0.042255851)1.000:0.032613806,UBA5619_sp001873745:0.063556831)1.000:0.052125440,UBA5619_sp001830835:0.090583920)0.958:0.021323592)1.000:0.122101630)0.986:0.021891183)1.000:0.027955553)0.999:0.022174546)0.373:0.017828254,(((Syntrophus_gentianae:0.053374438,Syntrophus_sp002067745:0.063268191)1.000:0.048614864,(Syntrophus_sp002067815:0.101490047,Syntrophus_aciditrophicus:0.077433358)0.996:0.022347980)1.000:0.208251627,((Fen-1166_sp003142535:0.088984142,(Fen-1166_sp002840565:0.104642019,Fen-1166_sp002068015:0.090413821)1.000:0.056160623)1.000:0.026675488,(FEN-1160_sp003142835:0.107364408,((((((Smithella_sp001683985:0.034278274,Smithella_sp001412345:0.025745935)1.000:0.042881407,((Smithella_sp000747625:0.009594857,(Smithella_sp000753945:0.016655743,Smithella_sp002327415:0.072266067)1.000:0.034414610)0.999:0.008314411,Smithella_sp002840505:0.016124158)1.000:0.028156149)1.000:0.037576477,(Smithella_sp002840555:0.069336100,Smithella_sp002441205:0.117453302)1.000:0.025925128)1.000:0.020837504,(Smithella_sp003139775:0.035667137,Smithella_sp003141615:0.062446810)1.000:0.032547743)1.000:0.070663881,((UBA8904_sp002347685:0.132483669,(UBA8904_sp002304995:0.104055073,(UBA8904_sp002840635:0.104430119,(UBA8904_sp003506745:0.096387077,(UBA8904_sp002382045:0.037132966,UBA8904_sp002840435:0.031055282)1.000:0.025377857)0.927:0.011963151)0.958:0.014266214)1.000:0.039489543)1.000:0.082140383,(UBA4810_sp002418825:0.103605668,(UBA4810_sp002402545:0.127050453,UBA4810_sp002478265:0.086325746)0.088:0.015067147)1.000:0.097308903)0.996:0.017116444)1.000:0.027458468,(UBA4810_sp002479215:0.079144915,UBA4810_sp001797845:0.107429209)1.000:0.045316527)1.000:0.016899954)1.000:0.031035519)1.000:0.202913029)1.000:0.039590574)1.000:0.062098817)1.000:0.036125166)1.000:0.260782665)0.946:0.033399630)1.000:0.057944323)1.000:0.040607693,(Desulfomonile_tiedjei:0.608183296,JdFR-97_sp002010915:0.453020675)0.994:0.077991596)1.000:0.063560960,(((((BM004_sp002868955:0.209613028,YD12-FULL-57-12_sp001799275:0.209423297)1.000:0.067522749,((((CG2-30-60-27_sp001873115:0.254205635,XYD12-FULL-50-9_sp001799225:0.276146222)0.983:0.042829484,(UBA5123_sp002415465:0.127485147,UBA5123_sp002414225:0.094762862)1.000:0.117042640)0.983:0.025780454,((UBA5628_sp002421565:0.151422039,(Desulfurivibrio_sp004332195:0.187858243,(Desulfurivibrio_sp003557565:0.106735830,Desulfurivibrio_alkaliphilus:0.074203914)1.000:0.054925622)1.000:0.096279885)1.000:0.109443182,(UBA2262_sp002347185:0.112337603,((UBA2262_sp002841785:0.019947804,UBA2262_sp002347095:0.013605637)1.000:0.024896080,(UBA2262_sp001799285:0.040241111,(UBA2262_sp003517965:0.077731636,UBA2262_sp001799255:0.049139924)0.998:0.013458853)1.000:0.014562033)1.000:0.094618711)1.000:0.101932338)1.000:0.055461167)0.986:0.026723539,(BM506_sp002868945:0.272325036,(DB1_sp001914235:0.119267254,(SURF-16_sp003249165:0.139396164,SURF-16_sp003605035:0.064676057)1.000:0.086392451)1.000:0.104539668)1.000:0.072957670)1.000:0.044944472)1.000:0.050670748,(((BMS3Abin13_sp002897615:0.165470301,(UBA10518_sp003508005:0.082396077,UBA10518_sp003604995:0.065777876)1.000:0.141223738)1.000:0.053829436,((Desulfobulbus_B_propionicus_A:0.273741664,(((Desulfobulbus_A_japonicus:0.077597386,Desulfobulbus_A_propionicus_B:0.112872399)1.000:0.099764085,(Desulfobulbus_A_mediterraneus:0.137633023,(Desulfobulbus_A_propionicus_C:0.123434601,Desulfobulbus_A_propionicus_A:0.210930257)0.528:0.022177064)1.000:0.033095792)1.000:0.050523850,((Desulfobulbus_sp007121995:0.159384833,(Desulfobulbus_propionicus:0.100418148,Desulfobulbus_elongatus:0.101291977)1.000:0.037302874)1.000:0.039617362,Desulfobulbus_oralis:0.326598317)1.000:0.049707603)1.000:0.038916129)1.000:0.048465228,(QNYF01_sp003978695:0.188579394,((Electrothrix_marina:0.024627937,Electrothrix_aarhusiensis:0.080700919)1.000:0.112092105,(Electronema_sp004284765:0.055855372,Electronema_sp002413355:0.141978229)1.000:0.125292501)1.000:0.051455892)1.000:0.064162090)1.000:0.032873052)1.000:0.110603738,((Desulfocapsa_sulfexigens:0.229162127,(UBA2270_sp002347085:0.091148003,(UBA2270_sp002347745:0.053891321,(UBA2270_sp002327225:0.077523994,UBA2270_sp002424635:0.067377959)1.000:0.035269146)0.979:0.013021312)1.000:0.131192417)1.000:0.055964957,((MADRE3_sp004796425:0.186261834,(Desulfofustis_glycolicus:0.158074662,PB-SRB1_sp003500125:0.276434400)1.000:0.046973330)1.000:0.089301815,(((UBA8130_sp003509305:0.388659897,Tol-SR_sp000769715:0.172763374)1.000:0.048251645,((Desulfotalea_psychrophila:0.238843305,((UBA2775_sp001750925:0.030865334,UBA2775_sp002352445:0.028989744)1.000:0.156524287,((((Desulforhopalus_sp002733995:0.099959178,Desulforhopalus_sp005116575:0.097370080)1.000:0.035283936,Desulforhopalus_sp002747825:0.266173785)1.000:0.039675605,Desulforhopalus_singaporensis:0.153193126)1.000:0.026086438,(Desulforhopalus_sp005116645:0.115777578,(Desulforhopalus_sp001799365:0.066908116,Desulforhopalus_sp000961725:0.058925523)1.000:0.085455676)0.988:0.025472484)1.000:0.038846412)1.000:0.039333550)1.000:0.030711854,(Desulfopila_aestuarii:0.115363153,(Desulfopila_sp005116655:0.111778838,Desulfopila_sp005116675:0.111105641)1.000:0.031827260)1.000:0.083386493)0.868:0.021203774)0.977:0.019874494,(GCA-2747805_sp002747805:0.181274071,SZUA-575_sp003249645:0.132280812)1.000:0.099910942)0.998:0.024599557)1.000:0.055417870)1.000:0.102753822)1.000:0.073884084)1.000:0.280180297,(((Thermodesulfatator_atlanticus:0.082779730,(Thermodesulfatator_indicus:0.047106064,Thermodesulfatator_autotrophicus:0.041767471)1.000:0.058471894)1.000:0.153064094,(((Caldimicrobium_thiodismutans:0.156603775,(Caldimicrobium_thiodismutans_A:0.085598916,Caldimicrobium_sp002441555:0.051481069)1.000:0.055937702)1.000:0.120591986,((Thermodesulfobacterium_commune:0.012463052,(Thermodesulfobacterium_hveragerdense:0.023820163,Thermodesulfobacterium_thermophilum:0.019520026)1.000:0.016617228)1.000:0.150544010,(Thermodesulfobacterium_hydrogeniphilum:0.106804169,(Thermodesulfobacterium_sp003641645:0.074564814,(Thermodesulfobacterium_geofontis:0.059733517,Thermodesulfobacterium_geofontis_A:0.063757683)1.000:0.030598786)1.000:0.068211894)1.000:0.040267365)1.000:0.058775743)1.000:0.250825175,(QOAM01_sp003978075:0.152421819,Thermosulfurimonas_dismutans:0.112405429)1.000:0.108570305)1.000:0.064624327)1.000:0.256829662,(((DTYO01_sp012961845:0.255486011,((Seep-SRB2_sp._2_str._FWG174:0.039316439,((Seep-SRB2_sp._6_str._Meg22_02_Bin_69:0.031951031,(Seep-SRB2_sp._3_str._002367355:0.032074677,(Seep-SRB2_sp._4_str._E20:0.027334547,Seep-SRB2_sp._5_str._003645605:0.060066118)1.000:0.023447347)0.995:0.020254236)1.000:0.017421441,((Seep-SRB2_sp._8_str._Meg22_1012_Bin_335:0.021312970,Seep-SRB2_sp._8_str._Meg22_1618_Bin_149:0.004317374)1.000:0.042964608,Seep-SRB2_sp._7_str._ML8_D:0.107755159)1.000:0.014622374)1.000:0.044466549)1.000:0.026836873,(Seep-SRB2_sp._1_str._G37:0.006531110,Seep-SRB2_sp._1_str._Meg22_1214_Bin_80:0.020206761)1.000:0.060222889)1.000:0.167214100)1.000:0.080829436,(UBA5754_sp002419025:0.325979301,Dissulfurirhabdus_thermomarina_ASM1049943v1:0.250892956)0.068:0.038588602)1.000:0.056017613,(Dissulfuribacter_thermophilus:0.272083576,QOAL01_sp003978135:0.320762437)0.968:0.054167319)1.000:0.153762239)1.000:0.072572858)1.000:0.065327408,((Desulfothermus_okinawensis:0.475670163,((((Desulfonatronum_sp002299865:0.179639673,(Desulfonatronum_thiosulfatophilum:0.107182900,(Desulfonatronum_thioautotrophicum:0.081700465,(Desulfonatronum_sp003046795:0.030901081,(Desulfonatronum_thiodismutans:0.028325316,(Desulfonatronum_sp007127655:0.053410456,Desulfonatronum_lacustre:0.021766183)0.296:0.006270860)0.997:0.008374296)1.000:0.045603122)1.000:0.051747291)1.000:0.076739793)1.000:0.255197362,(((((((Humidesulfovibrio_sp002840405:0.039803506,Humidesulfovibrio_sp001799475:0.053227186)1.000:0.066581551,(Humidesulfovibrio_sp001871085:0.079979163,(Humidesulfovibrio_mexicanus:0.075131145,Humidesulfovibrio_sp002422505:0.077945382)0.857:0.015934844)1.000:0.043863045)1.000:0.196819624,(Aminidesulfovibrio_sp002382645:0.113869309,Aminidesulfovibrio_aminophilus:0.072284146)1.000:0.142839194)1.000:0.050994763,((Maridesulfovibrio_bastinii:0.135184528,((Maridesulfovibrio_frigidus:0.052654148,(Maridesulfovibrio_ferrireducens:0.027347935,(Maridesulfovibrio_gilichinskyi:0.014718021,Maridesulfovibrio_sp006210265:0.020323202)1.000:0.032680489)1.000:0.022572767)1.000:0.051301687,(Maridesulfovibrio_hydrothermalis:0.049492152,((Maridesulfovibrio_sp004923195:0.022587417,(Maridesulfovibrio_sp002340305:0.025607349,Maridesulfovibrio_salexigens:0.013970996)1.000:0.012415683)1.000:0.048915596,Maridesulfovibrio_zosterae:0.053509644)0.998:0.016500603)1.000:0.030305593)1.000:0.074101615)1.000:0.164050851,((Paucidesulfovibrio_gracilis:0.105690240,Paucidesulfovibrio_longus:0.099880395)1.000:0.172969117,((Pseudodesulfovibrio_oxyclinae:0.087028397,Pseudodesulfovibrio_brasiliensis:0.093822191)1.000:0.135735811,(Pseudodesulfovibrio_aespoeensis:0.109599324,((Pseudodesulfovibrio_sp004025585:0.066570677,(Pseudodesulfovibrio_indicus:0.048771869,(Pseudodesulfovibrio_hydrargyri:0.037094291,Pseudodesulfovibrio_desulfuricans_A:0.041036925)1.000:0.024383768)1.000:0.029277814)1.000:0.049849678,(Pseudodesulfovibrio_profundus:0.081938205,Pseudodesulfovibrio_piezophilus:0.088728596)1.000:0.031393663)0.961:0.020794403)1.000:0.109288255)1.000:0.067349200)0.999:0.034648935)0.103:0.030070391)1.000:0.077538232,(UBA6814_sp002452635:0.290588576,(Paradesulfovibrio_bizertensis:0.233081134,(Desulfovibrio_Q_ferrophilus:0.169863214,Desulfocurvus_vexinensis:0.185354137)1.000:0.055544466)1.000:0.059985545)1.000:0.059264908)0.095:0.023028496,((Desulfocurvibacter_africanus:0.275006685,(UBA6079_sp002428705:0.245611787,(Desulfohalovibrio_reitneri:0.237971511,(Desulfohalovibrio_alkalitolerans:0.130948137,Desulfohalovibrio_sp000422205:0.120607313)1.000:0.093727922)1.000:0.067517826)1.000:0.051032175)1.000:0.060596198,(Fundidesulfovibrio_putealis:0.279888270,(Alteridesulfovibrio_inopinatus:0.273214497,((((Solidesulfovibrio_magneticus_A:0.014173822,Solidesulfovibrio_magneticus_B:0.011450274)0.392:0.003344454,(Solidesulfovibrio_carbinolicus:0.008949443,Solidesulfovibrio_magneticus:0.009500766)0.980:0.004766773)1.000:0.073016367,(Solidesulfovibrio_magneticus_C:0.063579753,(Solidesulfovibrio_sp001936595:0.018128861,Solidesulfovibrio_sp000801335:0.023671699)1.000:0.034034128)0.999:0.021946939)1.000:0.044884003,((Solidesulfovibrio_sp000177215:0.014689416,Solidesulfovibrio_sp000245055:0.018006160)1.000:0.060293513,(Solidesulfovibrio_fructosivorans:0.082681863,(Solidesulfovibrio_sp003525525:0.048960872,Solidesulfovibrio_alcoholivorans:0.011867487)1.000:0.056084649)1.000:0.022257880)1.000:0.023152024)1.000:0.198909744)0.801:0.042903800)1.000:0.068589650)0.769:0.032696452)0.900:0.031291869,((MADRE1_sp004796465:0.288324851,Megalodesulfovibrio_gigas:0.366207049)1.000:0.057711494,((Oleidesulfovibrio_alaskensis:0.194207630,(Halodesulfovibrio_sp003252375:0.125811919,(Halodesulfovibrio_marinisediminis:0.018372087,(Halodesulfovibrio_aestuarii:0.025816982,Halodesulfovibrio_spirochaetisodalis:0.024920327)0.445:0.009094748)1.000:0.160017884)1.000:0.114283537)0.999:0.038091827,((Frigididesulfovibrio_litoralis:0.394501950,(Frigididesulfovibrio_sp900079685:0.275924503,(Frigididesulfovibrio_cuneatus:0.259982875,Frigididesulfovibrio_sp002293605:0.220486776)1.000:0.108073845)0.999:0.040342915)1.000:0.063402515,(((Lawsonia_intracellularis:0.399934076,(Bilophila_sp900553145:0.038142015,(Bilophila_sp900550745:0.021077642,Bilophila_wadsworthia:0.006960216)0.819:0.011297861)1.000:0.126895698)1.000:0.110018023,((Mailhella_sp003512875:0.374889115,((Mailhella_massiliensis:0.037746884,(Mailhella_sp900555975:0.054486541,Mailhella_sp900553065:0.018185033)1.000:0.032428303)1.000:0.179823129,(Mailhella_sp900541395:0.125618779,Mailhella_sp003150275:0.142056650)1.000:0.043242376)0.990:0.036084493)1.000:0.116948319,((((((Desulfovibrio_legallii:0.042520907,Desulfovibrio_legallii_A:0.032759396)1.000:0.087007324,(Desulfovibrio_sp003860215:0.159738990,((Desulfovibrio_desulfuricans_C:0.033021374,(Desulfovibrio_desulfuricans_B:0.031117194,Desulfovibrio_desulfuricans:0.018867951)1.000:0.014440962)1.000:0.059654079,(Desulfovibrio_desulfuricans_A:0.055654002,(Desulfovibrio_sp900095395:0.021153986,Desulfovibrio_sp002237645:0.015105445)1.000:0.042174031)1.000:0.055936739)0.996:0.018708558)0.898:0.016830084)1.000:0.034364060,((Desulfovibrio_fairfieldensis:0.034891225,(Desulfovibrio_sp900540515:0.010257560,Desulfovibrio_sp000403945:0.042394386)1.000:0.023162448)1.000:0.043561876,Desulfovibrio_trichonymphae:0.203571024)1.000:0.026378446)0.498:0.024358353,Desulfovibrio_sp900547595:0.169473522)1.000:0.048352677,(Desulfovibrio_piger_A:0.008675919,(Desulfovibrio_sp900556755:0.005258658,Desulfovibrio_piger:0.008439975)1.000:0.007765444)1.000:0.113545511)1.000:0.053309843,(Desulfovibrio_sp002159665:0.225069381,(Desulfovibrio_sp002369295:0.150874859,(Desulfovibrio_sp900546145:0.009960892,Desulfovibrio_sp900319575:0.016936895)1.000:0.144685476)1.000:0.059336539)1.000:0.133334533)1.000:0.142319713)0.073:0.037537374)1.000:0.069598078,(Nitratidesulfovibrio_vulgaris:0.142636847,(Nitratidesulfovibrio_sp000226255:0.023184073,(Nitratidesulfovibrio_vulgaris_A:0.021344483,Nitratidesulfovibrio_termitidis:0.025193954)1.000:0.014977869)1.000:0.125375666)1.000:0.059831789)0.373:0.033554774)1.000:0.041235400)1.000:0.102834477)1.000:0.064020590)1.000:0.063544450)1.000:0.042431839,(((Desulfonauticus_sp001507915:0.140097542,Desulfonauticus_submarinus:0.144733189)1.000:0.231749759,((((Desulfonatronovibrio_sp003558575:0.136654153,Desulfonatronovibrio_magnus:0.157013711)1.000:0.039653016,(Desulfonatronovibrio_sp003557865:0.124235512,(Desulfonatronovibrio_sp007121655:0.100314042,Desulfonatronovibrio_sp003566455:0.099699151)0.999:0.024198987)1.000:0.044487657)0.931:0.027803082,Desulfonatronovibrio_hydrogenovorans:0.129729248)1.000:0.097993541,((Desulfonatronospira_sp003563255:0.090859034,(Desulfonatronospira_thiodismutans:0.042230305,((Desulfonatronospira_sp003551145:0.019068895,Desulfonatronospira_sp003554505:0.007346455)1.000:0.044246082,Desulfonatronospira_sp003553695:0.056348287)0.222:0.011434204)1.000:0.046068447)1.000:0.085677541,(Desulfonatronospira_sp003551155:0.180213936,(Desulfonatronospira_sp007127015:0.032327648,Desulfonatronospira_sp007125075:0.033514257)1.000:0.112545509)0.990:0.029438478)1.000:0.137153977)1.000:0.144442163)1.000:0.063462584,(Desulfoplanes_formicivorans:0.296544295,(UBA12183_sp003530935:0.254347825,(Desulfomicrobium_orale:0.112179712,((Desulfomicrobium_escambiense:0.016673081,Desulfomicrobium_sp003542385:0.014088747)1.000:0.038276501,(Desulfomicrobium_sp002412965:0.043547040,(Desulfomicrobium_baculatum:0.018095128,(Desulfomicrobium_sp002841885:0.016976142,(Desulfomicrobium_norvegicum:0.011512191,Desulfomicrobium_apsheronum:0.006599951)1.000:0.008549420)1.000:0.010328220)1.000:0.034795965)1.000:0.035533211)1.000:0.061428044)1.000:0.107407355)1.000:0.132641462)1.000:0.068988864)1.000:0.040584476)1.000:0.041358216,(Desulfovermiculus_halophilus:0.355799070,Desulfohalobium_retbaense:0.306554183)1.000:0.087333250)0.814:0.088418951)1.000:0.370398149,((DG-60_sp001304365:0.192137646,(PB_MANV_038:0.006197343,Desulfofervidales_sp._FWG156:0.006986164)1.000:0.112342340)1.000:0.164161214,(Desulfofervidaceae_sp._str._NA091.008_B6:0.152449885,((HotSeep1_FWG170:0.031005847,((HotSeep_1_draft_B50:0.005469501,Candidatus_Desulfofervidus_auxilii:0.007971275)0.478:0.002855999,(HotSeep1_E37_DN:0.012379382,HotSeep1_E50_DN:0.005251205)0.856:0.001819703)1.000:0.021166178)1.000:0.163054426,(Desulfofervidaceae_sp._str._FWG155:0.004001046,PB_MBMC_235:0.003664054)1.000:0.140449306)0.856:0.028932053)1.000:0.097541962)1.000:0.239380797)0.979:0.053469646)0.996:0.036949774)0.835:0.026575814)0.798:0.025914471,(QYQD01_sp007280345:0.438024189,(RBG-13-43-22_sp001797675:0.462850256,((0-14-0-80-60-11_sp002779455:0.163405409,SURF-52_sp003599195:0.196460188)1.000:0.157610020,(Desulfobacca_B_sp002049795:0.196784183,Desulfobacca_acetoxidans:0.237111060)1.000:0.059465869)1.000:0.199859620)0.000:0.036924991)1.000:0.038526322)1.000:0.069118696)1.000:0.109987762)1.000:0.049032586)1.000:0.084121623,((Desulfatibacillum_aliphaticivorans:0.013834193,Desulfatibacillum_alkenivorans:0.011606779)1.000:0.345394888,Magnetomorum_sp002753725:0.433595815)0.988:0.053756101)0.996:0.032462055)0.658:0.024947503)1.000:0.030156433,(SURF-7_sp003599865:0.269017686,YD0425bin51_sp002753225:0.344518881)0.978:0.049146776)1.000:0.030422337,((((((UBA11574_sp003486165:0.073012270,UBA11574_sp002868985:0.042089765)1.000:0.107380626,(S5133MH16_sp001751005:0.042630918,S5133MH16_sp004193595:0.048738503)1.000:0.075758068)1.000:0.072654090,((((Seep-SRB1a_sp._4_str._FWG172:0.109123188,((Seep-SRB1a_sp._3_str._014237365:0.042344195,(Seep-SRB1a_sp._5_str._S7142MS3:0.009095889,Seep-SRB1a_sp._5_str._20073_SRB:0.023585607)1.000:0.011887781)0.942:0.004161129,((Seep-SRB1a_sp._2_str._CR9063A:0.021091837,Seep-SRB1a_sp._9_str._Meg22_02_Bin_90:0.039917715)0.815:0.005143745,(Seep-SRB1a_sp._8_str._AB_03_Bin_172:0.050350851,Seep-SRB1a_sp._6_str._003647525:0.033501664)1.000:0.009526932)0.911:0.003802427)0.804:0.004361143)0.953:0.007617248,(Seep-SRB1a_sp._5_str._SM7059A:0.064805289,Seep-SRB1a_sp._7_str._FWG171:0.096990214)1.000:0.030805581)1.000:0.021425813,Seep-SRB1a_sp._1_str._013792055:0.059304094)1.000:0.138124543,((Desulfaltia_sp013202725:0.051151199,Desulfaltia_sp014381545:0.045267185)1.000:0.094782454,(ETH-SRB1_sp004193555:0.057722835,(Eth-SRB1_sp019313565:0.021961737,Eth-SRB1_sp019314185:0.014908430)1.000:0.060520556)1.000:0.082868434)1.000:0.049874510)1.000:0.027540038)0.996:0.020730923,(BuS5_sp000472805:0.284715289,UBA2156_sp002328165:0.258766563)0.111:0.021736737)1.000:0.033853176,(RPRI01_sp003818505:0.243491039,UBA2245_sp002347265:0.283620511)0.210:0.036517454)0.850:0.023991050,(RAAP-1_sp001443525:0.230614189,(UBA4064_sp002382065:0.192834428,Desulfatirhabdium_butyrativorans:0.292021996)1.000:0.093300127)1.000:0.122146020)0.911:0.018363710);
