# Supplementary material for: Physiological potential and evolutionary trajectories of syntrophic sulfate-reducing bacterial partners of anaerobic methanotrophic archaea
Source: PLoS Biol. 2023 Sep 25;21(9):e3002292. doi: 10.1371/journal.pbio.3002292 (PMC10553843; doi:10.1371/journal.pbio.3002292)
Supplement: S2 Data — Other supplementary data.zip. (ZIP) [file pbio.3002292.s036.zip › S2_Data_Other_Supplementary_Data/Data_for_FigS17_afp11_IIa.contree]

(WP_006778787.1_Hungatella_hathewayi:0.8395966174,((WP_028234517.1_Pseudobutyrivibrio_sp._MD2005:0.7843886669,(WP_054741100.1_Cellulosilyticum_ruminicola:0.9860834240,((((WP_204750325.1_Intestinimonas_butyriciproducens:0.8672884926,NLK38427.1_Epulopiscium_sp.:0.7482689882)90:0.0835233600,(WP_069643164.1_Desulfuribacillus_alkaliarsenatis:0.3420976508,WP_151620625.1_Heliorestis_acidaminivorans:0.2867901180)100:0.5276783047)100:0.1737081321,((MBD5451182.1_Lachnospiraceae_bacterium:0.9282689892,((WP_044911479.1_Clostridium__symbiosum:0.6379088235,HHV12877.1_Clostridiales_bacterium:0.5012462074)87:0.0909327281,WP_162362360.1_Aminipila_terrae:0.5555732878)100:0.0888428732)100:0.1084962573,WP_125147682.1_Clostridium_carnis:0.6687442730)100:0.1478548429)100:0.1092432363,((((((((HIP11504.1_Arcobacter_sp.:1.3676446613,(((((HAL18863.1_Spirochaetaceae_bacterium:0.6946855913,WP_013702676.1_Treponema_succinifaciens:0.2768603970)100:0.1870544246,WP_215626313.1_Breznakiella_homolactica:0.3200461154)100:0.2972274220,SIQ98891.1_Alkalispirochaeta_americana:0.4429294741)91:0.0922418012,(MBN2627496.1_Spirochaetales_bacterium:0.5449084010,MBN2735367.1_Spirochaetales_bacterium:0.4410952215)100:0.1229776208)91:0.0863264406,WP_156888313.1_Spirochaeta_cellobiosiphila:0.5030122459)100:0.2597542747)73:0.1146319712,(MSP70996.1_Myxococcales_bacterium:0.5686595123,(MBI4576614.1_Planctomycetota_bacterium:0.5042084380,(RME75571.1_Planctomycetota_bacterium:0.2837754649,(MBI3725784.1_bacterium:0.2358950590,(RMG06372.1_Planctomycetota_bacterium:0.1982988758,MBL4846158.1_Planctomycetota_bacterium:0.2541792661)100:0.1134300244)100:0.1978865007)100:0.1143112361)99:0.0800135887)100:0.2118035626)75:0.1091302867,NTU41444.1_Nitrospirales_bacterium:0.9308747235)95:0.1320660179,(((((WP_035241464.1_Desulfobacter_vibrioformis:0.7249286292,(WP_094707159.1_Hahella_sp._CCB-MM4:0.5461568060,WP_131913194.1_Celerinatantimonas_diazotrophica:0.4829304278)100:0.2619172821)100:0.4436873587,(((((((WP_186023514.1_Burkholderia_gladioli:0.1447670852,WP_186231025.1_Burkholderia_gladioli:0.1476646878)100:0.2830542402,(WP_173258548.1_Paraburkholderia_sp._NMBU_R16:0.2297489508,(WP_121278655.1_Trinickia_fusca:0.1568950754,WP_132028614.1_Burkholderia_sp._SRS-46:0.1506734397)100:0.0625081455)100:0.0433670787)73:0.0824894591,WP_061540057.1_Collimonas_fungivorans:0.1588381323)71:0.0658367400,(MBI3728533.1_Burkholderiales_bacterium:0.3393869718,(WP_152259379.1_Janthinobacterium_sp._FT14W:0.2587120606,MBI3284914.1_Burkholderiales_bacterium:0.1954246540)99:0.0619582941)100:0.0859955788)100:0.1945715490,(WP_144279385.1_Chitinimonas_arctica:0.2620755939,(((WP_063572710.1_Luteibacter_rhizovicinus:0.2856353070,WP_114846066.1_Dyella_tabacisoli:0.1351817837)100:0.0460501819,WP_162309436.1_Pseudoxanthomonas_broegbernensis:0.2287837797)100:0.0439337413,WP_128899450.1_Dyella_sp._M7H15-1:0.2279653555)100:0.0910311118)100:0.0987072873)83:0.0528902527,((WP_011384301.1_Magnetospirillum_magneticum:0.3627850388,WP_163678416.1_Magnetospirillum_aberrantis:0.3667137158)100:0.0640747757,KAF0224696.1_Rhodospirillaceae_bacterium:0.2741606390)100:0.0881179048)100:0.2484441750,(RDU97339.1_Trinickia_dinghuensis:0.6874279570,(WP_206952571.1_Trinickia_sp._4D114:0.2495009979,(WP_102610546.1_Trinickia_soli:0.2958776626,(TAM54761.1_Paraburkholderia_sp.:0.1522228638,KAA0089423.1_Paraburkholderia_sp._T12-10:0.1872557060)100:0.0925769372)100:0.0999973536)100:0.3406743139)100:0.2368859839)100:0.5108895689)96:0.1251709284,((BBM87984.1_Candidatus_Uabimicrobium_amorphum:0.6322827280,NUM34354.1_Candidatus_Brocadiae_bacterium:0.6110378970)100:0.2185136614,((PWB50737.1_Candidatus_Methanoperedenaceae_archaeon:0.5693187214,(WP_096206592.1_Candidatus_Methanoperedens_nitroreducens:0.0562977645,VVB91092.1_uncultured_archaeon:0.0477722291)100:0.3896338994)80:0.0907135617,(((MBC2700846.1_ANME-2_cluster_archaeon:0.0208746387,MBC2700846.1_ANME-2a:0.0000022127)100:0.0310292670,MCD4809544.1_ANME-2a:0.0147851737)100:0.4184481446,((PXF60955.1_ANME-2c:0.3270917479,(NOR17002.1_candidate_division_WOR-3_bacterium:0.2961859847,MBN2487709.1_Methanosarcinaceae_archaeon:0.3081839135)100:0.0878935437)100:0.0662742912,(C5S50_05275_ANME-3_sp._HMMV:0.0000026079,C5S51_11170_ANME-3_sp._HMMV2:0.0000026079)100:0.3216585802)100:0.1245547450)100:0.0822595014)87:0.1288033966)100:0.2261324483)98:0.1687309303,(NLW46369.1_Firmicutes_bacterium:0.7655341875,(RPI77313.1_Desulfobacteraceae_bacterium:0.5175011979,((KAF5418448.1_ANME-2_cluster_archaeon:0.0267873097,C5S45_08690_ANME_2a_sp._CONS7142H05b1:0.0050825521)100:0.3527690230,(WP_048092218.1_Candidatus_Methanoperedens_nitroreducens:0.3619065500,(VVB91604.1_uncultured_archaeon:0.3289843700,VVB94570.1_uncultured_archaeon:0.2754792650)100:0.1751157480)61:0.0839112543)100:0.1515830852)98:0.1325957828)100:0.3434683941)60:0.0782854796,MBL0355348.1_Dechloromonas_sp.:0.7131882452)86:0.0953779067)71:0.0780836074,(((((WP_139071614.1_Georgenia_sp._311:0.0007937118,WP_139948474.1_Georgenia_wutianyii:0.0142005370)100:0.7707963585,(WP_022920513.1_Ornithinimicrobium_pekingense:0.2581085320,WP_056906380.1_Nocardioides:0.3281097418)100:0.6792043783)100:0.3486655614,WP_004075631.1_Desulfobacter_postgatei:0.8770850234)75:0.1045911185,(NLT57997.1_Clostridiales_bacterium:0.9299337597,WP_106325368.1_Actinoplanes_italicus:0.8211141177)100:0.2103368886)81:0.1350784082,((((WP_013428134.1_Frankia_inefficax:0.9072588401,WP_185044285.1_Actinoplanes_octamycinicus:0.5974847725)96:0.1145865101,NTU80838.1_Chloroflexales_bacterium:0.8181489234)95:0.1699827498,(((((WP_190567606.1_Nostoc_parmelioides:0.6558343767,NER93776.1_Symploca_sp._SIO1B1:0.5506473556)100:0.1783511058,NEO69756.1_Moorena_sp._SIO3H5:0.5392599135)83:0.0993570367,(((WP_190586987.1_Calothrix_sp._FACHB-156:0.5077336678,PSB45056.1_filamentous_cyanobacterium_Phorm_6:0.4224200836)88:0.0591246828,(HBB34546.1_Cyanobacteria_bacterium_UBA9273:0.3677254162,NJK65787.1_Microcoleus_sp._SU_5_3:0.3794160989)100:0.0901364503)90:0.0565971895,(WP_017718390.1_Oscillatoria_sp._PCC_10802:0.2509176207,(WP_073596993.1_Phormidium_ambiguum:0.0605143910,WP_190470406.1_Planktothrix_sp._FACHB-1375:0.0612493291)100:0.1972581706)100:0.2129516775)89:0.0617185903)88:0.0860310721,(PPT06336.1_Geitlerinema_sp._FC_II:0.6261226708,MBD1846396.1_Cyanobacteria_bacterium_FACHB-63:0.5612908737)94:0.1238539554)91:0.0820815695,(MBK8902421.1_Anaerolineaceae_bacterium:0.7304386820,(WP_106254791.1_Stenomitos_frigidus:0.3111522118,(WP_171575543.1_Leptolyngbya_sp._Cla-17:0.1479825470,WP_190699555.1_Nodosilinea_sp._FACHB-141:0.1782735287)100:0.1794122496)100:0.3482415417)87:0.1058199226)96:0.1166013702)94:0.1002094090,((WP_090368761.1_Nitrosospira_sp._Nl5:0.7105247096,NOS89426.1_Methylococcaceae_bacterium:0.5718735040)100:0.3307972432,(PYS97684.1_Acidobacteria_bacterium:0.5790135452,(((((NJM47383.1_Alkalinema_sp._RU_4_3:0.6041116781,RNJ70036.1_Leptolyngbya_sp._IPPAS_B-1204:0.4349390015)97:0.1348966275,(WP_096684195.1_unclassified_Calothrix:0.4888159052,NJM70168.1_Scytonema_sp._RU_4_4:0.4501872221)93:0.1127690993)44:0.0660181764,(((WP_158200511.1_Microcystis_aeruginosa:0.2872353294,WP_190476906.1_Anabaena_azotica:0.3521409507)100:0.2856236141,RNJ66308.1_Leptolyngbya_sp._IPPAS_B-1204:0.4071658596)43:0.0768503425,((NEP35427.1_Moorena_sp._SIO3B2:0.4160120310,((NET04238.1_Symploca_sp._SIO2B6:0.0200395391,NEO31312.1_Symploca_sp._SIO3C6:0.0131911231)100:0.2752819044,(NEQ80718.1_Moorena_sp._SIO2I5:0.3543387927,(NES77325.1_Okeania_sp._SIO1H4:0.1645037118,(WP_070391991.1_Moorena_producens:0.2144582435,(NEP89931.1_Okeania_sp._SIO2C2:0.0648357236,NES22103.1_Caldora_sp._SIO3E6:0.0864540514)100:0.1170900256)100:0.0858342153)100:0.0599580937)100:0.0869487251)100:0.0741898031)100:0.0795094591,(WP_073069169.1_Phormidesmis_priestleyi:0.1258057572,WP_190511561.1_Leptolyngbya_sp._FACHB-321:0.1700113979)100:0.3097452961)65:0.0432137322)25:0.0527042664)90:0.0748119394,((WP_017742239.1_Scytonema_hofmannii:0.1032149166,WP_155745001.1_Scytonema_sp._UIC_10036:0.1228628938)100:0.2727659699,NJO40784.1_Cyanobacteria_bacterium_RU_5_0:0.3349972112)94:0.0799182738)99:0.0764744764,(RDE52144.1_Candidatus_Accumulibacter_meliphilus:0.2084485064,MBL8392601.1_Candidatus_Accumulibacter_sp.:0.1733755049)100:0.2931529783)91:0.0485020651)94:0.0711232823)100:0.1747306180)98:0.1405371911)83:0.1365938274)88:0.1835500761,(WP_151099688.1_unclassified_Haloarcula:0.7245979058,(SEP26614.1_Halogranum_amylolyticum:0.0000027549,WP_139246784.1_Halogranum_amylolyticum:0.0064267834)100:0.5195842045)100:0.5209737183)85:0.0828390088,((((WP_036798636.1_Pleurocapsa_sp._PCC_7319:0.7600820102,(WP_009624733.1_Desulfosporosinus_sp._OT:0.0204575115,WP_068964577.1_Desulfosporosinus_sp._BG:0.0343146228)100:0.5860738563)94:0.0835361646,(MBM3237387.1_Candidatus_Poribacteria_bacterium:0.5046951591,(RZN41690.1_Methanophagales_archaeon_ANME-1-THS:0.5753787302,(NIM13504.1_Candidatus_Aminicenantes_bacterium:0.4042881502,NIM15084.1_Candidatus_Aminicenantes_bacterium:0.4530253885)100:0.2060957677)98:0.0892116660)44:0.0502577327)68:0.0677480991,((((((RPJ83662.1_Acidobacteria_bacterium:0.9000188255,(((TKY92458.1_ANME-2_cluster_archaeon:0.0008168736,C5S46_00510_ANME-2b_sp._CONS3730D10UFb2:0.0000026079)100:0.0050563623,(KAF5424731.1_ANME-2_cluster_archaeon:0.0000026079,C5S42_12420_ANME-2b_sp._CONS3730E01UFb2:0.0000026079)100:0.0171348891)100:0.2213453105,(KAF5420505.1_ANME-2_cluster_archaeon:0.0000026079,C5S41_13375_ANME-2b_sp._CONS3730F09p3b1:0.0000026079)100:0.1736334873)100:0.4318666344)100:0.1455108127,(KAF5437062.1_Methanophagales_archaeon:0.0000028503,C5S35_05985_ANME-1_sp._CONS3730MDAH03UFb1:0.0053689221)100:0.2664883162)100:0.1487241746,HEC98651.1_Nitrospirae_bacterium:0.2571439136)52:0.1325564319,HIH44108.1_Candidatus_Methanoperedenaceae_archaeon:0.6379271679)100:0.1001749016,NTU41445.1_Nitrospirales_bacterium:0.4905362759)100:0.2754311236,((RLG26134.1_Methanosarcinales_archaeon:0.3219686569,MBL0731332.1_Desulfosarcina_sp.:0.2254947889)100:0.2144878361,((WP_048158984.1_Methanosarcina_sp._WWM596:0.3728246916,((KAF5436624.1_Methanophagales_archaeon:0.0000022101,C5S35_08230_ANME-1_sp._CONS3730MDAH03UFb1:0.0047917417)100:0.0330301484,((QNO51318.1_Methanosarcinales_archaeon_ANME-1_ERB6:0.0288328164,QNO51026.1_Methanosarcinales_archaeon_ANME-1_ERB6:0.0336610981)88:0.0054502745,(NQE46223.1_ANME-1_cluster_archaeon_GoMg2:0.0005215376,C5S31_09410_ANME-1_sp._GoMg2:0.0193055399)96:0.0218639498)96:0.0193223005)100:0.2806005675)100:0.1049098690,(RQW81310.1_Methanothrix_sp.:0.5799444878,OPY55029.1_Methanosaeta_sp._PtaU1.Bin060:0.4589763057)100:0.2756203921)100:0.1786382519)96:0.1171740575)97:0.1029588735)100:0.1614471059,((WP_097297362.1_Candidatus_Methanoperedens_sp._BLZ2:0.0407973092,NJD51976.1_Candidatus_Methanoperedens_sp.:0.0431770069)100:0.4727263044,(WP_015324973.1_Methanomethylovorans_hollandica:0.4092131326,WP_048139406.1_Methanosarcina_horonobensis:0.5034492772)100:0.1263239694)100:0.3035020920)52:0.0757124325)98:0.1962327706,HHG73932.1_Persephonella_sp.:1.0268141891)100:0.2779005352)100:0.1848423906)100:0.3326364001)75:0.0836852324,((HCS00258.1_Lachnospiraceae_bacterium:0.5799056035,(MBE5846491.1_Lachnospiraceae_bacterium:0.4166744651,MBD5527283.1_Lachnospiraceae_bacterium:0.3348351684)99:0.1199511585)98:0.1222700192,(CCY59318.1_Clostridium_sp._CAG_632:0.5201038182,MBE5852913.1_Lachnospiraceae_bacterium:0.5655902207)95:0.1174666997)94:0.1073796484)84:0.1054500267,(WP_087239349.1_Anaeromassilibacillus_sp._An200:0.5081432054,WP_204882192.1_Pseudoflavonifractor_phocaeensis:0.3978127365)100:0.2315570046);
