# Supplementary material for: Physiological potential and evolutionary trajectories of syntrophic sulfate-reducing bacterial partners of anaerobic methanotrophic archaea
Source: PLoS Biol. 2023 Sep 25;21(9):e3002292. doi: 10.1371/journal.pbio.3002292 (PMC10553843; doi:10.1371/journal.pbio.3002292)
Supplement: S2 Data — Other supplementary data.zip. (ZIP) [file pbio.3002292.s036.zip › S2_Data_Other_Supplementary_Data/Data_for_FigS8_TmcD_tree.txt]

(Gemmatimonas_sp._SG8_17_KPJ95466.1:0.3810489955,candidate_division_Zixibacteria_bacterium_MBD3382043.1:0.5493206788,(Acidobacteria_bacterium_MBN2243186.1:0.5112038764,(Acidobacteria_bacterium_MBD3872306.1:0.6380767807,((Candidatus_Abyssubacteria_bacterium_SURF_5_RJP25967.1:0.3816050460,(Candidatus_Poribacteria_bacterium_MBI5116719.1:0.1126535389,Candidatus_Lindowbacteria_bacterium_MBI4831106.1:0.0973543212):0.2234218234[100]):0.1789349995[100],(((Desulfofervidaceae_sp._PB11946FWG155_LWW94_00965:0.3168035465,(Desulfofervidaceae_sp._PB_NA091.008_B6_LWW95_06055:0.2689025390,((HotSeep1_B50_IEOPGEAI_00705:0.0022726797,HotSeep1_sp001577525_AMM41051.1:0.0229451953):0.0028828220[99],(HotSeep1_E50_DN_CAD7776349.1:0.0000020169,(HotSeep1_E37_DN_CAD7777621.1:0.0000020169,Candidatus_Desulfofervidus_auxilli_sp._PB12019FWG170_LWW90_03630:0.0136566399):0.0000020169[80]):0.0062737232[96]):0.2555327443[100]):0.1452406802[100]):0.2355882509[100],(Desulfomonile_tiedjei_MBI4963073.1:0.6352649833,((Syntrophobacterales_bacterium_CG_4_9_14_3_um_filter_49_8_PJA50557.1:0.0077794146,Syntrophobacterales_bacterium_CG_4_8_14_3_um_filter_49_14_PJC75261.1:0.0000022478):0.3639776268[100],(Thermodesulfobacterium_sp._MBO8143824.1:0.6192423113,((Desulfotomaculum_sp._HIE11962.1:0.2448027181,Thermodesulfovibrio_sp._RBG_19FT_COMBO_42_12_OHE58423.1:0.1859627098):0.0593605516[78],(Thermodesulfovibrio_WP_038059110.1:0.6501155226,((Nitrospirae_bacterium_RBG_13_39_12_OGW40728.1:0.3032079672,Nitrospira_sp._MBM4141757.1:0.2429583792):0.0666582225[93],(Nitrospirae_bacterium_RBG_13_43_8_OGW55078.1:0.1782878536,Nitrospirae_bacterium_NWF51710.1:0.1858187938):0.1450117488[100]):0.1142227373[100]):0.0410977515[58]):0.0971372693[65]):0.0725496348[87]):0.0320527802[86]):0.0714745414[98]):0.0626575741[80],((Syntrophaceae_bacterium_HIC92486.1:0.2411036356,((Seep-SRB1g_AB_1215_Bin_34_MBW2645682.1:0.1270944066,(SeepSRB1g_sp._CR10073B_LWX55_02900:0.0147459938,(SeepSRB1g_sp._CR10073A_LWX52_01675:0.0075553314,(SeepSRB1g_sp001751015_b_OEU55937.1:0.0025193547,SeepSRB1g_sp001751015_a_OEU57699.1:0.0000020169):0.0076071295[90]):0.0135217408[90]):0.4123093481[100]):0.0556062509[85],(SeepSRB1a_sp._SM14434AFWG171_LWW98_04925:0.0783071347,((SeepSRB1a_sp._CR9063A_LWX51_02115:0.0355684244,(Seep-SRB1a_AB_03_Bin_172_MBW2739328.1:0.0430985437,((SeepSRB1a_sp._CR9063C_LWX02_10020:0.0000020169,SeepSRB1a_sp._CR9063B_LWX08_13070:0.0000020169):0.0427218166[100],(SeepSRB1a_sp._SM14434BFWG172_LWW97_07365:0.0201397070,(Seep-SRB1a_Meg22_02_Bin_90_MBW2167515.1:0.0000022830,Seep-SRB1a_Meg22_24_Bin_68_MBW1835291.1:0.0000020169):0.0156728718[100]):0.0160563963[97]):0.0143998578[83]):0.0109920952[77]):0.0416389849[99],(((SeepSRB1a_sp014237365a_MBC2718750.1:0.0000020169,SeepSRB1a_sp014237365_MBC2694440.1:0.0000020169):0.0388799562[100],(SeepSRB1a_sp._S7142MS3_MBT9438916.1:0.0000020194,(SeepSRB1a_sp._SM7059A_LWX54_06200:0.0050348921,Seep-SRB1a_Meg22_46_Bin_236_MBW1745945.1:0.0127004877):0.0025478838[85]):0.0937421670[100]):0.0729418653[100],((JACNLL01_sp013202725_NQT10194.1:0.0729466933,JACNLL01_sp014381545_MBC8199188.1:0.0629317424):0.0366334234[90],(Eth-SRB1_sp004193555_RZB29849.1:0.0687732989,(Eth-SRB1_sp019313565_MBW2569326.1:0.0000021893,Eth-SRB1_sp019314185_MBW2662202.1:0.1425382048):0.1018981340[100]):0.0274903797[95]):0.0569139626[88]):0.0129576164[58]):0.0335713680[56]):0.1610891058[100]):0.5185735234[100]):0.0615732360[96],((Desulfococcus_oleovorans_WP_012173733.1:0.4282335095,(Olavius_sp._associated_proteobacterium_Delta1_CAB1060789.1:0.3849953954,(Candidatus_Magnetomorum_sp._HK-1_KPA08841.1:0.4540243071,(Desulfatitalea_tepidiphila_WP_054029495.1:0.5006993948,(Desulfosarcina_widdelii_WP_155305985.1:0.1521308883,Desulfosarcina_alkanivorans_WP_155317862.1:0.1039261695):0.2257881420[100]):0.0797954392[100]):0.0641840981[90]):0.0791354214[99]):0.0518406930[56],((Desulfobacterium_sp._MBA3037685.1:0.3711497797,((Desulfonema_ishimotonii_WP_124329509.1:0.4264190264,(Desulfonema_limicola_WP_207688500.1:0.4731517378,Desulfamplus_sp._MBF0573249.1:0.6094724406):0.0992464589[97]):0.0698481015[92],(Desulfobacteraceae_bacterium_RJP94580.1:0.6339407120,((Desulfobacterales_bacterium_S5133MH16_OEU63929.1:0.0000020169,Eth-SRB2_sp00175005_OEU63929.1:0.0000020169):0.3103548321[100],((Desulfonema_magnum_WP_207678478.1:0.2355116154,Desulfobacteraceae_bacterium_IS3_OQX21181.1:0.2357667132):0.0678259120[92],(Desulfobacteraceae_bacterium_4572_123_OQY05295.1:0.3892619936,Desulfosarcina_sp._MBL0712587.1:0.4464582862):0.1047357582[98]):0.0350460399[96]):0.0197412267[81]):0.0397322725[60]):0.0449932809[94]):0.1210146200[100],((JABXJW01_sp013375395_NVM21705.1:0.2249501444,(JABXJW01_sp013375395_NVM22330.1:0.1336307832,(S7086C20_sp001751075_OEU44477.1:0.1641910500,(JABXJX01_sp013375375_NVL90555.1:0.1607655410,JABXJX01_sp013375375_NVL90837.1:0.0615696243):0.0176779258[50]):0.0955683832[100]):0.0508931753[98]):0.1171583435[100],(((Desulfovibrio_bizertensis_WP_078685794.1:0.3180374217,Desulfobaculum_xiamenense_WP_167942611.1:0.1591011886):0.2262846456[100],(Desulfovibrio_ferrophilus_WP_126378062.1:0.2674176245,Desulfocurvus_vexinensis_WP_028586975.1:0.1961302739):0.2752684717[100]):0.1041224755[88],(Pseudodesulfovibrio_sp._F-1_WP_155931969.1:0.7858386660,(Desulfomicrobium_sp012727515_NLY41986.1:0.0997169619,(Desulfomicrobium_sp012729655_NLW81846.1:0.0747266244,Desulfomicrobium_baculatum_WP_012805771.1:0.1548301508):0.0410278542[91]):0.2944833955[100]):0.1609764121[99])Desulfovibrionales:0.1020069245[99]):0.0756509906[94]):0.0419112133[91]):0.1972357304[100]):0.0891127149[98]):0.1168531402[100]):0.0670444732[94]):0.1766789400[100]):0.1040504013[92]);
