# Supplementary material for: Physiological potential and evolutionary trajectories of syntrophic sulfate-reducing bacterial partners of anaerobic methanotrophic archaea
Source: PLoS Biol. 2023 Sep 25;21(9):e3002292. doi: 10.1371/journal.pbio.3002292 (PMC10553843; doi:10.1371/journal.pbio.3002292)
Supplement: S2 Data — Other supplementary data.zip. (ZIP) [file pbio.3002292.s036.zip › S2_Data_Other_Supplementary_Data/Data_for_Fig5_Cobalaminbiosynthesis_ANME_count_1e-10_out.txt]

Genome	cbiA	cobC	cobS	cobT	cobU	cbiB	cbiC	cbiD	cbET	cbiF	cbiG	cbiH	cbiJ	cbiL	cbiP	cbiT	cbiXL	cobC1	bzaA	bzaB	bzaC	bzaD	bzaE	btuB	btuC	btuD	btuF
ANME_sp._Agg_C03	1	0	1	0	0	1	1	1	0	1	0	2	0	0	1	0	0	0	1	1	1	0	0	0	2	8	0
ANME_sp._Agg_C10	1	0	0	0	0	1	0	0	0	1	2	0	0	0	0	0	0	0	2	2	2	1	1	0	1	5	0
ANME_sp._AMVER4_21	1	0	0	0	0	1	0	0	1	0	1	2	0	0	2	0	0	0	0	0	1	0	0	0	0	4	0
ANME_sp._AMVER4_31	2	0	0	0	0	0	1	1	0	1	2	1	0	1	0	0	0	0	1	1	1	1	2	0	0	7	0
ANME_sp._CONS3730B06UFb1	2	0	1	1	0	1	1	1	1	2	0	2	0	2	1	1	0	0	1	1	1	1	1	0	6	16	3
ANME_sp._CONS3730D10UFb2	2	0	0	0	0	1	0	1	1	1	1	0	0	2	0	0	0	0	0	0	0	1	0	0	1	4	1
ANME_sp._CONS3730E01UFb2	2	0	0	0	0	1	1	0	0	2	1	2	0	3	1	0	0	0	2	2	1	3	5	0	0	6	1
ANME_sp._CONS3730F07p2b1	1	0	1	1	0	1	0	0	1	2	0	1	0	1	1	1	0	0	1	1	1	0	0	0	3	11	1
ANME_sp._CONS3730F09p3b1	2	0	0	0	0	1	1	1	0	1	0	1	0	1	0	0	0	0	2	2	1	5	6	0	2	9	1
ANME_sp._CONS3730H04p2b1	1	0	1	1	0	1	1	1	1	2	0	2	0	1	1	1	0	1	1	1	0	0	0	0	4	8	1
ANME_sp._CONS3730MDAH03UFb1	1	0	0	0	0	1	1	1	1	2	0	2	0	1	1	1	0	1	1	1	2	1	1	0	4	13	1
ANME_sp._CONS7142G09b1	2	0	1	0	0	1	1	1	1	2	1	2	0	4	1	0	0	0	3	3	1	2	2	0	2	14	1
ANME_sp._CONS7142H05b1	2	0	1	0	0	0	1	1	1	2	1	2	0	4	1	0	0	0	0	0	1	0	1	0	2	9	1
ANME_sp._ERB4	4	0	2	0	0	0	1	2	1	1	0	10	0	1	10	0	0	0	3	3	2	7	8	0	7	30	0
ANME_sp._ERB6	1	0	1	1	0	1	0	0	0	2	0	0	0	0	0	0	0	0	2	2	1	1	2	0	2	10	0
ANME_sp._ERB7	3	0	1	1	0	2	2	1	1	1	0	2	0	1	0	1	0	0	2	1	2	8	8	0	9	16	1
ANME_sp._GoMg1	2	0	0	0	0	1	1	1	1	2	0	2	0	1	1	1	0	0	0	0	4	3	3	0	6	12	2
ANME_sp._GoMg2	0	0	1	1	0	1	0	0	0	1	0	0	0	0	0	0	0	0	1	1	1	3	2	0	2	8	1
ANME_sp._GoMg3.2	2	0	1	1	0	1	1	1	1	2	0	1	0	1	0	1	0	0	1	1	1	5	4	0	3	7	2
ANME_sp._GoMg4	1	0	0	1	0	0	0	0	0	1	0	0	0	1	0	0	0	0	0	0	0	1	1	0	0	4	0
ANME_sp._HMMV_459A3	2	0	1	0	0	1	1	1	1	2	1	2	0	3	1	1	0	0	2	2	0	1	1	0	0	7	0
ANME_sp._HMMV_459B1	2	0	1	0	0	1	1	1	1	3	1	1	0	2	1	0	0	0	2	2	1	2	2	0	0	6	0
ANME_sp._HMMV_459B4	2	0	1	0	0	0	0	1	0	2	1	1	0	0	0	0	0	0	2	2	0	1	1	0	1	9	1
ANME_sp._HMMV	2	0	1	0	0	1	1	1	2	2	1	2	0	2	1	1	0	0	3	3	0	1	1	0	3	14	1
ANME_sp._HMMV2	1	0	1	0	0	1	1	1	1	2	2	2	0	2	1	1	0	0	3	3	1	1	2	0	2	13	1
ANME_sp._SCGC_AAA252_L18	2	0	1	0	0	0	1	1	0	1	0	2	0	1	1	0	0	0	1	1	2	2	2	0	6	10	2
ANME_1_cluster_archaeon_AG_394_G06	1	0	0	0	0	1	1	1	0	1	0	2	0	0	1	0	0	0	1	1	1	0	0	0	2	6	2
ANME_1_cluster_archaeon_AG_394_G21	1	0	0	1	0	1	0	0	0	0	0	1	0	0	1	0	0	0	0	0	1	0	0	0	5	11	0
ANME_1_cluster_archaeon_ex4572_44	0	0	1	0	0	1	0	1	0	0	0	2	0	0	2	0	0	0	3	3	0	2	2	0	1	5	0
ANME_1_cluster_archaeon_ex4484_138	1	0	1	0	0	1	0	0	0	2	0	1	0	0	1	0	0	0	3	3	0	1	1	0	1	3	1
Candidatus_Syntrophoarchaeum_butanivorans	2	0	1	1	0	1	1	1	1	2	1	1	0	2	0	0	0	0	0	0	0	1	1	0	2	8	1
Candidatus_Syntrophoarchaeum_caldarius	2	0	1	1	0	1	0	1	0	2	0	1	0	1	1	0	0	0	1	1	0	2	2	0	3	8	1
ANME_2c_Ga0402080_bin1	2	0	1	0	0	1	1	1	1	2	1	2	0	4	1	0	0	0	3	3	1	3	3	0	2	14	1
ANME_2c_Ga0402054_bin1	3	0	1	0	0	1	0	1	1	3	1	2	0	2	1	0	0	0	2	2	1	2	3	0	0	8	0
ANME_2b_Ga0402030_bin1	2	0	1	0	0	1	1	1	1	2	1	2	0	2	1	1	0	0	3	3	1	3	4	0	1	12	1
ANME_2b_Ga0402010_bin1	2	0	0	0	0	1	1	1	1	2	1	2	0	3	1	0	0	0	3	3	1	2	2	0	1	13	1
Methanosarcina acetivorans C2A	2	0	1	0	0	1	1	1	1	2	2	2	0	1	1	1	0	0	3	3	0	0	0	0	12	37	0
Methanosarcina barkeri 227	3	0	1	0	0	1	1	1	1	2	2	2	0	1	1	1	0	0	2	2	0	0	1	0	5	19	1
20075_ANME	1	0	2	0	0	0	1	1	1	3	0	2	0	5	1	0	0	0	2	2	3	2	1	0	5	17	1
20074_ANME	3	0	0	0	0	1	1	0	1	2	1	1	0	4	0	0	0	0	1	1	1	1	0	0	3	9	1
20073_ANME	0	0	1	0	0	0	0	1	0	2	0	0	0	0	0	0	0	0	2	2	2	0	0	0	2	13	0
20072_ANME	2	0	1	0	0	1	0	0	0	1	0	0	0	1	0	0	0	0	3	2	1	1	2	0	0	6	0
20071_ANME2a	3	0	1	0	0	1	1	1	0	1	0	2	0	1	1	0	0	0	2	2	1	1	1	0	0	11	0
20071_ANME2b	2	0	0	0	0	1	1	1	1	2	1	2	0	2	1	0	0	0	3	3	2	4	5	0	6	20	1
ANME_2c_COP2	2	0	1	0	0	1	1	1	1	2	2	2	0	2	1	0	0	0	2	2	4	0	1	0	6	14	0
ANME_1_ex4572_4	1	0	0	1	0	0	0	0	0	1	0	0	0	0	0	0	0	0	1	1	1	1	0	0	2	5	1
ANME_1_GB37	1	0	0	1	0	1	0	0	0	1	0	1	0	0	1	0	0	0	1	1	1	1	1	0	2	5	2
ANME_1_GB60	2	0	1	1	0	1	1	1	1	1	0	2	0	1	1	1	0	0	1	1	2	0	0	0	1	10	0
ANME_1_Meyerdierks	0	0	1	1	0	0	2	2	2	3	0	3	0	3	1	2	0	0	1	1	8	2	2	0	12	28	2
ANME_1_SA.rename	1	0	0	1	0	1	1	1	1	2	0	1	0	1	0	1	0	0	1	1	1	1	1	0	1	5	2
ANME_2a_S7142MS1	2	0	1	0	0	1	1	0	1	2	1	2	0	4	1	0	0	0	3	3	1	0	0	0	1	9	1
ANME_2a_Wang	3	0	1	0	0	1	1	1	1	2	1	3	0	4	1	0	0	0	3	3	1	0	0	0	3	18	1
ANME_2b_HR1	1	0	0	0	0	1	0	1	1	2	1	3	0	2	1	0	0	0	3	3	0	3	5	0	1	8	1
ANME_2c_COP1	2	0	1	0	0	1	1	1	1	3	2	2	0	2	1	0	0	0	2	2	2	1	2	0	1	8	0
ANME_2c_E20	2	0	1	0	0	1	1	1	0	2	1	2	0	1	1	0	0	0	2	2	2	2	3	0	2	10	0
ANME_2d_nitro	2	0	1	0	0	1	1	1	1	2	1	2	0	1	1	1	0	0	3	3	2	4	2	0	0	10	0
ANME_2d_BLZ1	2	0	1	0	0	1	1	1	1	2	1	4	0	1	1	1	0	0	3	3	1	6	7	0	0	8	0
Candidatus Syntrophoarchaeum caldarius	2	0	1	1	0	1	0	1	0	2	0	1	0	1	1	0	0	0	1	1	0	2	2	0	3	8	1
Candidatus Syntrophoarchaeum butanivorans	2	0	1	1	0	1	1	1	1	2	1	1	0	2	0	0	0	0	0	0	0	1	1	0	2	8	1
Candidatus Argoarchaeum ethanivorans	2	0	1	0	0	1	1	1	1	3	1	2	0	1	1	1	0	0	3	3	0	3	4	0	0	7	0
Candidatus Argoarchaeum ethanivorans_GoM_Arc1	0	0	1	0	0	1	0	1	1	3	0	1	0	2	1	1	0	0	2	2	0	3	2	0	1	6	0
